# Supplementary material for: Molecular Atlas of Postnatal Mouse Heart Development
Source: J Am Heart Assoc. 2018 Oct 14;7(20):e010378. doi: 10.1161/JAHA.118.010378 (PMC6474944; doi:10.1161/JAHA.118.010378)
Supplement: Supplementary file 2 — Appendix S1. RNA sequencing and differential expression analysis. [file JAH3-7-e010378-s002.xlsx]

## Sheet: Sheet1
external_gene_name	ensembl_gene_id	description	P1-1_S1	P1-2_S2	P1-3_S3	P23-1_S10	P23-2_S11	P23-3_S12	P4-1_S4	P4-2_S5	P4-3_S6	P9-1_S7	P9-2_S8	P9-3_S9	P4vsP1_log2FoldChange	P4vsP1_padj	P9vsP1_log2FoldChange	P9vsP1_padj	P9vsP4_log2FoldChange	P9vsP4_padj	P23vsP1_log2FoldChange	P23vsP1_padj	P23vsP4_log2FoldChange	P23vsP4_padj	P23vsP9_log2FoldChange	P23vsP9_padj
Igf2r	ENSMUSG00000023830	insulin-like growth factor 2 receptor [Source:MGI Symbol;Acc:MGI:96435]	11432.9	11498.8	10771.2	3066.32	2958.41	3313.52	6002.47	5786.68	5930.14	4592.73	4553.91	4538	-0.925178	7.04833e-85	-1.2974	1.67938e-170	-0.372218	4.24994e-14	-1.85603	0	-0.93085	6.89523e-78	-0.558632	2.71076e-28
Nmrk2	ENSMUSG00000004939	nicotinamide riboside kinase 2 [Source:MGI Symbol;Acc:MGI:1916814]	220.246	229.906	245.883	218.564	229.933	207.817	864.553	962.98	1011.99	117.962	141.449	182.805	2.00328	2.33686e-54	-0.626871	2.52506e-05	-2.63015	3.54731e-102	-0.0630496	0.787538	-2.06633	1.23987e-56	0.563821	0.000247949
Tuba4a	ENSMUSG00000026202	tubulin, alpha 4A [Source:MGI Symbol;Acc:MGI:1095410]	290.697	411.691	311.965	2829.76	3018.09	3492.48	963.359	1003.21	978.85	888.827	1034.76	1000.87	1.54331	1.00635e-48	1.53143	2.99327e-50	-0.0118751	0.946115	3.18846	3.465e-220	1.64515	6.91286e-72	1.65703	1.08873e-74
Pam	ENSMUSG00000026335	peptidylglycine alpha-amidating monooxygenase [Source:MGI Symbol;Acc:MGI:97475]	6001.35	5779.72	5778.26	3740.01	3355.96	3515.57	3579.07	3472.26	3402.85	3144.73	3095.75	3236.16	-0.747349	7.66061e-48	-0.887536	1.4328e-70	-0.140187	0.0208527	-0.726784	1.31142e-44	0.020565	0.819152	0.160752	0.0081368
Cenpf	ENSMUSG00000026605	centromere protein F [Source:MGI Symbol;Acc:MGI:1313302]	432.967	534.664	477.936	263.562	289.61	225.135	1220.08	1128.92	1159.21	432.983	468.017	464.348	1.28856	1.33796e-45	-0.065933	0.677837	-1.3545	4.41159e-58	-0.822377	3.13817e-14	-2.11094	9.44124e-102	-0.756444	5.56255e-13
Tnnt2	ENSMUSG00000026414	troponin T2, cardiac [Source:MGI Symbol;Acc:MGI:104597]	39633.3	36806.3	38414.7	34562.6	34094.1	34714.1	24362.7	21912.2	21672.7	26775	26822.2	24525.6	-0.755013	1.61328e-42	-0.554596	1.03133e-23	0.200417	0.00118189	-0.151839	0.0152786	0.603174	2.99049e-28	0.402757	8.84126e-13
Ppip5k2	ENSMUSG00000040648	diphosphoinositol pentakisphosphate kinase 2 [Source:MGI Symbol;Acc:MGI:2142810]	2829.68	2373.91	2520.3	1564.66	1637.61	1362.35	1299.48	1272.24	1266.34	1431.54	1529.36	1427.94	-1.0082	4.49284e-41	-0.81821	4.62096e-29	0.189986	0.034017	-0.746217	8.80347e-23	0.261979	0.00200183	0.0719935	0.561006
Mki67	ENSMUSG00000031004	antigen identified by monoclonal antibody Ki 67 [Source:MGI Symbol;Acc:MGI:106035]	1495.21	1741.22	1573.65	200.564	188.685	190.499	3373.52	2911.57	3041.37	1232.2	1250.26	1268.13	0.95827	3.05974e-40	-0.350136	8.52084e-06	-1.30841	4.55982e-80	-3.00359	3.03643e-209	-3.96186	0	-2.65345	1.46085e-166
Spta1	ENSMUSG00000026532	spectrin alpha, erythrocytic 1 [Source:MGI Symbol;Acc:MGI:98385]	165.526	222.777	198.243	404.986	432.66	386.77	504.617	484.004	548.002	472.761	471.814	457.21	1.41392	2.12313e-36	1.27792	1.11638e-31	-0.135995	0.291957	1.09856	4.96219e-21	-0.315356	0.00570475	-0.179361	0.183724
Top2a	ENSMUSG00000020914	topoisomerase (DNA) II alpha [Source:MGI Symbol;Acc:MGI:98790]	705.196	825.165	849.834	74.5688	93.9038	83.704	1837.62	1680.81	1668.67	524.426	541.115	613.05	1.12764	2.00319e-35	-0.484346	8.13524e-07	-1.61199	7.4787e-78	-3.12019	4.62401e-123	-4.24783	1.53859e-237	-2.63584	2.10842e-89
Cacna1c	ENSMUSG00000051331	calcium channel, voltage-dependent, L type, alpha 1C subunit [Source:MGI Symbol;Acc:MGI:103013]	6976.04	5733.38	6144.01	3399.31	3585.02	3521.34	3628.48	3261.06	3373.57	3604.23	3932.1	3514.92	-0.874609	3.43787e-34	-0.77049	8.7567e-28	0.104119	0.283586	-0.841576	3.87073e-32	0.0330334	0.782824	-0.0710856	0.540113
Col3a1	ENSMUSG00000026043	collagen, type III, alpha 1 [Source:MGI Symbol;Acc:MGI:88453]	7505.45	7381.93	7740.72	8011	8253.88	8907.26	11503	11113.2	11812.5	15348.7	14594	15344.5	0.604247	1.62813e-33	0.998724	7.23409e-95	0.394477	1.80047e-15	0.149956	0.00799891	-0.454291	6.46794e-20	-0.848768	2.6707e-68
Klhl24	ENSMUSG00000062901	kelch-like 24 [Source:MGI Symbol;Acc:MGI:1923035]	2246.23	2054.89	2005.49	2244.78	2567.87	2072.39	1103.63	1038.41	1168.45	2025.92	1969.85	2092.14	-0.92461	5.3997e-32	-0.0532764	0.678601	0.871334	3.08716e-30	0.131955	0.169103	1.05657	5.24313e-43	0.185232	0.0441561
Hjurp	ENSMUSG00000044783	Holliday junction recognition protein [Source:MGI Symbol;Acc:MGI:2685821]	858.411	910.711	888.254	404.986	389.657	375.225	1655.88	1470.87	1605.47	835.333	823.064	873.973	0.836426	1.1815e-31	-0.0615107	0.597368	-0.897937	1.05106e-41	-1.1598	8.62626e-44	-1.99622	1.43603e-140	-1.09829	4.2954e-42
Calcoco1	ENSMUSG00000023055	calcium binding and coiled coil domain 1 [Source:MGI Symbol;Acc:MGI:1914738]	872.091	739.619	729.966	654.405	610.814	681.177	375.816	330.631	347.607	646.046	659.781	564.275	-1.14722	3.70519e-30	-0.337396	0.00134789	0.809826	1.86132e-16	-0.286035	0.0095485	0.861187	3.55504e-17	0.0513611	0.772464
Tuba8	ENSMUSG00000030137	tubulin, alpha 8 [Source:MGI Symbol;Acc:MGI:1858225]	15.0478	23.1688	21.5148	854.97	756.496	938.062	115.568	113.144	134.11	277.53	276.253	270.043	2.44805	1.78304e-29	3.60249	5.25884e-71	1.15445	1.50648e-20	5.19924	1.95139e-149	2.75119	1.32684e-117	1.59674	1.56876e-53
Hsph1	ENSMUSG00000029657	heat shock 105kDa/110kDa protein 1 [Source:MGI Symbol;Acc:MGI:105053]	37.6196	37.4265	32.2722	181.279	171.133	225.135	205.552	191.087	362.252	116.133	128.159	94.3764	2.63092	6.03707e-29	1.4964	8.94505e-10	-1.13452	4.69346e-08	2.21759	1.14593e-20	-0.413333	0.0898361	0.721189	0.00176392
Myh7	ENSMUSG00000053093	myosin, heavy polypeptide 7, cardiac muscle, beta [Source:MGI Symbol;Acc:MGI:2155600]	39707.8	53420.1	33237.3	2238.35	2431.85	2427.41	11867.3	11577.1	10098.3	1258.26	1437.28	1540.16	-1.85811	1.45753e-28	-4.75124	1.30847e-189	-2.89312	6.85405e-70	-4.02976	1.75456e-136	-2.17165	6.19372e-40	0.721472	7.36423e-05
Pink1	ENSMUSG00000028756	PTEN induced putative kinase 1 [Source:MGI Symbol;Acc:MGI:1916193]	1426.12	1254.68	1284.74	3188.46	3033.01	3050.87	809.857	776.921	746.855	1472.23	1525.56	1436.27	-0.771568	1.45753e-28	0.14825	0.066116	0.919818	2.49448e-45	1.21091	1.74718e-81	1.98248	1.85937e-208	1.06266	3.23955e-69
Tubb5	ENSMUSG00000001525	tubulin, beta 5 class I [Source:MGI Symbol;Acc:MGI:107812]	2469.21	3033.33	2886.06	921.825	937.283	1027.54	4979.12	4768.38	4644.53	1677.52	1722.07	1727.72	0.781269	1.52879e-28	-0.700448	3.84018e-23	-1.48172	1.1642e-106	-1.53351	1.24757e-93	-2.31477	1.93308e-220	-0.833057	4.42605e-28
Tmem164	ENSMUSG00000047045	transmembrane protein 164 [Source:MGI Symbol;Acc:MGI:2148020]	1166.89	1169.13	1078.81	466.698	416.863	406.974	619.302	551.891	584.227	474.59	442.385	526.604	-0.951307	3.3362e-28	-1.22568	4.20196e-50	-0.274371	0.00516599	-1.38594	1.39204e-52	-0.434632	1.18751e-05	-0.16026	0.203392
Neurl1b	ENSMUSG00000034413	neuralized E3 ubiquitin protein ligase 1B [Source:MGI Symbol;Acc:MGI:3643092]	181.258	194.261	221.295	75.8545	58.7996	63.4996	569.017	512.919	490.196	201.175	235.432	239.113	1.3938	3.46454e-28	0.188177	0.29779	-1.20563	5.94692e-26	-1.5157	1.26431e-19	-2.90951	3.35392e-79	-1.70388	1.24359e-26
Lrrc10	ENSMUSG00000060187	leucine rich repeat containing 10 [Source:MGI Symbol;Acc:MGI:2448063]	712.72	568.526	550.164	638.977	573.077	626.337	269.07	247.659	257.43	333.31	382.578	336.662	-1.23955	3.86779e-28	-0.814569	2.93898e-14	0.424986	0.000497297	-0.0177157	0.92762	1.22184	7.79507e-28	0.796853	2.03839e-13
Myl4	ENSMUSG00000061086	myosin, light polypeptide 4 [Source:MGI Symbol;Acc:MGI:97267]	251.025	525.753	365.751	25.7134	14.0417	28.8634	61.7538	61.6005	64.7429	29.2618	28.4797	24.5854	-2.46569	5.12227e-28	-3.58204	1.65e-57	-1.11635	1.8466e-05	-3.83901	6.05844e-48	-1.37332	2.62131e-06	-0.256971	0.58452
Rnf207	ENSMUSG00000058498	ring finger protein 207 [Source:MGI Symbol;Acc:MGI:2684989]	2263.33	1955.09	1973.21	1274.1	1262	1368.13	1233.31	1112.58	1129.92	1763.48	1802.77	1606.78	-0.832867	6.86386e-28	-0.26592	0.00125833	0.566947	5.73173e-14	-0.674541	2.05511e-18	0.158326	0.0909294	-0.408621	2.90233e-07
Atcay	ENSMUSG00000034958	ataxia, cerebellar, Cayman type [Source:MGI Symbol;Acc:MGI:2448730]	129.959	153.27	130.626	86.1398	96.5366	89.4766	20.2905	30.1717	23.1224	38.8633	47.4662	41.6366	-2.3662	5.41177e-26	-1.63795	4.11465e-18	0.728257	0.00491191	-0.569123	0.00807264	1.79708	8.54393e-15	1.06882	2.85679e-07
Serpinh1	ENSMUSG00000070436	serine (or cysteine) peptidase inhibitor, clade H, member 1 [Source:MGI Symbol;Acc:MGI:88283]	1990.42	2243.81	2354.33	3056.03	2803.95	3325.07	3777.57	3567.8	3631	3469.35	3575.16	3462.98	0.738563	1.23535e-25	0.67508	2.18344e-22	-0.0634832	0.529454	0.474703	4.52605e-11	-0.26386	0.000387562	-0.200377	0.0126005
Rangap1	ENSMUSG00000022391	RAN GTPase activating protein 1 [Source:MGI Symbol;Acc:MGI:103071]	255.129	253.074	255.104	155.566	163.235	190.499	594.601	535.548	551.085	277.073	277.203	314.852	1.12832	1.80508e-25	0.190182	0.190197	-0.938136	4.13626e-22	-0.603752	5.75274e-06	-1.73207	1.12183e-50	-0.793934	8.1189e-11
Cirbp	ENSMUSG00000045193	cold inducible RNA binding protein [Source:MGI Symbol;Acc:MGI:893588]	481.531	468.722	508.671	161.994	167.623	178.953	233.782	207.43	186.521	161.854	175.625	180.425	-1.20335	1.87762e-25	-1.47617	3.9444e-42	-0.272823	0.0535371	-1.51027	2.46545e-34	-0.306926	0.0435693	-0.0341036	0.897931
Dcn	ENSMUSG00000019929	decorin [Source:MGI Symbol;Acc:MGI:94872]	757.864	746.747	742.26	2522.48	2565.24	2470.71	1296.83	1156.58	1210.85	1969.23	1894.85	1862.94	0.701884	2.05403e-25	1.34138	7.01727e-103	0.639493	8.76311e-28	1.74258	2.14396e-165	1.04069	1.70855e-69	0.401202	9.83683e-12
Aspm	ENSMUSG00000033952	asp (abnormal spindle)-like, microcephaly associated (Drosophila) [Source:MGI Symbol;Acc:MGI:1334448]	273.597	363.572	322.722	38.5701	44.7579	40.4088	883.961	681.377	811.598	261.985	243.976	294.629	1.31525	2.27103e-25	-0.227866	0.183604	-1.54311	7.99221e-39	-2.75879	4.75861e-52	-4.07403	1.0888e-119	-2.53092	3.50124e-45
Fbxo32	ENSMUSG00000022358	F-box protein 32 [Source:MGI Symbol;Acc:MGI:1914981]	548.562	456.247	436.443	821.542	922.364	767.767	196.73	170.973	235.078	779.553	712.943	692.358	-1.23641	3.06084e-24	0.57842	4.54249e-07	1.81483	2.62694e-58	0.786871	3.03365e-12	2.02328	1.56891e-69	0.208451	0.127627
Hif3a	ENSMUSG00000004328	hypoxia inducible factor 3, alpha subunit [Source:MGI Symbol;Acc:MGI:1859778]	183.31	201.39	95.2798	7.71401	5.26564	8.65903	14.1151	17.6002	19.2687	8.22988	8.54392	7.93079	-2.99878	5.37298e-24	-3.90018	1.32678e-40	-0.901406	0.0202052	-3.94447	1.95604e-30	-0.945693	0.027291	-0.0442871	0.958588
Dpt	ENSMUSG00000026574	dermatopontin [Source:MGI Symbol;Acc:MGI:1928392]	274.965	310.105	335.016	539.981	594.139	577.269	621.949	578.291	595.788	737.032	710.095	676.099	0.97836	6.82417e-24	1.21591	3.17912e-40	0.237551	0.0136565	0.908294	4.6658e-20	-0.0700666	0.602498	-0.307617	0.00160662
Mcm2	ENSMUSG00000002870	minichromosome maintenance complex component 2 [Source:MGI Symbol;Acc:MGI:105380]	279.069	258.421	276.619	75.8545	67.5757	54.8405	615.773	589.605	537.982	263.813	262.014	278.371	1.08001	8.20959e-24	-0.0203147	0.924327	-1.10033	7.68791e-30	-1.92913	9.25186e-38	-3.00915	8.48319e-100	-1.90882	2.02391e-39
Adcy6	ENSMUSG00000022994	adenylate cyclase 6 [Source:MGI Symbol;Acc:MGI:87917]	2730.5	2568.17	2463.44	2170.21	2172.07	2055.08	1760.86	1670.76	1769.64	1918.48	1957.51	1902.99	-0.578129	2.64147e-23	-0.429718	3.55228e-14	0.148411	0.0255846	-0.277086	5.58963e-06	0.301044	7.27783e-07	0.152632	0.0247214
Mylk3	ENSMUSG00000031698	myosin light chain kinase 3 [Source:MGI Symbol;Acc:MGI:2443063]	3547.87	3455.71	3585.29	4714.55	4661.84	4496.92	2605.13	2525.62	2455.6	3210.57	3164.1	3154.47	-0.481109	3.12778e-23	-0.152469	0.00409309	0.328641	4.49652e-12	0.390977	1.7668e-16	0.872086	3.35392e-79	0.543445	8.56244e-33
Ccna2	ENSMUSG00000027715	cyclin A2 [Source:MGI Symbol;Acc:MGI:108069]	355.676	495.455	402.634	52.7124	55.2892	49.0678	976.592	847.322	890.985	276.158	287.645	315.645	1.12625	5.66705e-23	-0.479629	0.000155871	-1.60588	1.05537e-50	-2.82654	7.6279e-67	-3.9528	2.62531e-137	-2.34692	3.59373e-47
Tubb4b	ENSMUSG00000036752	tubulin, beta 4B class IVB [Source:MGI Symbol;Acc:MGI:1915472]	340.628	449.118	431.833	761.116	655.572	966.925	982.767	1043.44	934.147	361.2	437.639	452.055	1.27056	5.66705e-23	0.0468671	0.847276	-1.22369	1.07403e-23	0.941566	5.98097e-13	-0.328995	0.0190809	0.894699	2.08569e-12
Grb10	ENSMUSG00000020176	growth factor receptor bound protein 10 [Source:MGI Symbol;Acc:MGI:103232]	5021.19	4361.08	4717.89	1046.53	1054.88	1183.4	3195.32	2934.2	3030.58	2241.73	2154.97	2227.36	-0.62197	1.07063e-22	-1.08748	2.06396e-71	-0.465505	2.70436e-13	-2.10864	2.39723e-222	-1.48667	5.19234e-110	-1.02116	4.18044e-52
Gng2	ENSMUSG00000043004	guanine nucleotide binding protein (G protein), gamma 2 [Source:MGI Symbol;Acc:MGI:102705]	248.289	285.154	253.567	64.2834	38.6147	23.0907	74.1045	86.7436	78.6163	67.6679	69.3007	65.0324	-1.67121	1.4522e-22	-1.90739	7.72629e-33	-0.23618	0.330224	-2.4401	1.39098e-35	-0.768892	0.000681822	-0.532713	0.0294095
Rnasel	ENSMUSG00000066800	ribonuclease L (2', 5'-oligoisoadenylate synthetase-dependent) [Source:MGI Symbol;Acc:MGI:1098272]	564.294	450.9	510.208	39.8557	50.0235	46.1815	233.782	212.459	214.268	238.667	280.051	235.941	-1.20188	1.7196e-22	-1.02513	1.12237e-18	0.176751	0.282446	-3.3547	3.82677e-87	-2.15282	7.36679e-35	-2.32957	4.38212e-42
Hmmr	ENSMUSG00000020330	hyaluronan mediated motility receptor (RHAMM) [Source:MGI Symbol;Acc:MGI:104667]	103.283	162.181	116.795	12.8567	9.65366	11.5454	396.989	358.289	440.097	96.9297	112.97	132.048	1.65095	3.25883e-22	-0.111915	0.707384	-1.76287	2.23342e-29	-2.97418	4.20014e-28	-4.62513	1.68324e-71	-2.86226	9.36397e-27
Nov	ENSMUSG00000037362	nephroblastoma overexpressed gene [Source:MGI Symbol;Acc:MGI:109185]	41.7235	44.5553	50.7134	16.7137	22.8178	17.3181	189.672	177.259	164.94	219.921	185.118	175.667	1.90316	4.07898e-22	2.03509	4.17052e-27	0.131925	0.564489	-1.0179	0.000292863	-2.92107	1.15663e-35	-3.05299	1.63641e-39
Hspb8	ENSMUSG00000041548	heat shock protein 8 [Source:MGI Symbol;Acc:MGI:2135756]	176.47	199.608	185.949	2180.49	1962.33	2311.96	391.695	495.319	404.643	599.867	718.639	743.511	1.18027	5.57061e-22	1.85409	2.92925e-59	0.67382	1.97639e-10	3.4804	3.00559e-211	2.30013	4.82153e-119	1.62631	1.96986e-65
Aldh6a1	ENSMUSG00000021238	aldehyde dehydrogenase family 6, subfamily A1 [Source:MGI Symbol;Acc:MGI:1915077]	559.506	593.477	482.546	953.966	959.223	845.699	287.596	252.688	287.489	358.457	386.375	367.988	-0.964792	8.17321e-22	-0.556314	6.65173e-09	0.408478	9.25778e-05	0.759103	2.15693e-16	1.72389	3.79164e-75	1.31542	6.88609e-51
Pygb	ENSMUSG00000033059	brain glycogen phosphorylase [Source:MGI Symbol;Acc:MGI:97828]	3487.68	3434.32	3572.99	5224.96	5246.33	5394.58	2579.54	2504.25	2390.86	2748.78	2884.05	2884.43	-0.489154	1.13259e-21	-0.301309	3.60567e-09	0.187845	0.000543817	0.592764	8.19788e-34	1.08192	5.24664e-111	0.894073	1.08434e-79
Kif11	ENSMUSG00000012443	kinesin family member 11 [Source:MGI Symbol;Acc:MGI:1098231]	235.977	219.212	264.325	34.7131	21.0625	17.3181	601.658	544.348	560.334	150.424	169.929	200.252	1.23188	1.89081e-21	-0.452333	0.00258495	-1.68421	1.62515e-44	-3.01157	3.97021e-48	-4.24345	1.82839e-100	-2.55924	1.41412e-35
Smc4	ENSMUSG00000034349	structural maintenance of chromosomes 4 [Source:MGI Symbol;Acc:MGI:1917349]	490.423	529.317	542.48	182.565	175.521	147.204	966.006	857.379	968.06	445.785	420.551	450.072	0.845093	2.59875e-21	-0.230801	0.032481	-1.07589	3.0983e-39	-1.55736	4.06965e-45	-2.40245	5.05089e-116	-1.32656	9.6614e-35
Adamts6	ENSMUSG00000046169	a disintegrin-like and metallopeptidase (reprolysin type) with thrombospondin type 1 motif, 6 [Source:MGI Symbol;Acc:MGI:1347348]	500.683	431.296	453.347	65.5691	69.3309	98.1357	194.966	170.973	221.205	126.649	129.108	119.358	-1.21748	3.4644e-21	-1.86919	1.35956e-51	-0.651709	3.06239e-06	-2.59083	1.47125e-62	-1.37336	3.60523e-17	-0.721647	3.83971e-05
Hbp1	ENSMUSG00000002996	high mobility group box transcription factor 1 [Source:MGI Symbol;Acc:MGI:894659]	984.949	851.898	860.592	725.117	737.189	632.109	526.672	476.461	527.963	772.694	763.257	788.32	-0.817046	3.51187e-21	-0.223187	0.019724	0.59386	1.6444e-12	-0.355273	0.000106206	0.461774	3.89921e-07	-0.132086	0.253669
Ntn1	ENSMUSG00000020902	netrin 1 [Source:MGI Symbol;Acc:MGI:105088]	2157.31	1901.62	1874.86	687.833	566.056	695.609	1160.97	1181.72	1149.96	796.012	824.014	741.132	-0.765289	7.49208e-21	-1.32917	1.36784e-64	-0.563881	9.8949e-12	-1.61784	1.68579e-81	-0.852553	9.66788e-23	-0.288672	0.00357022
Phactr2	ENSMUSG00000062866	phosphatase and actin regulator 2 [Source:MGI Symbol;Acc:MGI:2446138]	2051.29	1609.34	1871.79	884.54	896.036	909.198	1153.03	1039.67	1085.21	1131.61	1162.92	1076.21	-0.75615	3.63779e-20	-0.719812	1.37281e-19	0.0363373	0.784563	-1.0424	2.9898e-36	-0.286247	0.00204674	-0.322584	0.000461849
Irx4	ENSMUSG00000021604	Iroquois related homeobox 4 (Drosophila) [Source:MGI Symbol;Acc:MGI:1355275]	690.148	579.219	590.12	271.276	268.547	352.134	328.177	306.746	288.26	275.701	261.064	268.457	-1.01153	4.69911e-20	-1.20266	7.6673e-31	-0.191126	0.176348	-1.10096	3.67592e-22	-0.0894291	0.612515	0.101697	0.59281
Prc1	ENSMUSG00000038943	protein regulator of cytokinesis 1 [Source:MGI Symbol;Acc:MGI:1858961]	288.645	399.216	345.773	56.5694	63.1876	49.0678	885.726	719.092	850.135	250.097	256.318	333.49	1.24948	6.46607e-20	-0.266765	0.135749	-1.51624	6.33826e-32	-2.42986	1.75631e-43	-3.67933	7.39501e-105	-2.16309	1.80128e-35
Mybpc2	ENSMUSG00000038670	myosin binding protein C, fast-type [Source:MGI Symbol;Acc:MGI:1336170]	20.5198	57.0308	30.7354	212.135	201.849	181.84	126.154	167.201	152.608	112.932	97.7804	114.996	2.0424	7.78294e-20	1.62025	3.52155e-13	-0.422148	0.0470758	2.46193	1.97836e-29	0.419525	0.0451558	0.841673	9.23383e-06
Itga7	ENSMUSG00000025348	integrin alpha 7 [Source:MGI Symbol;Acc:MGI:102700]	289.329	285.154	276.619	1614.8	1633.22	1682.74	498.441	487.776	493.279	1047.02	1037.61	1056.38	0.783955	1.41683e-19	1.86485	3.66558e-131	1.08089	1.54826e-59	2.50769	4.93408e-228	1.72373	2.9742e-144	0.642842	2.12073e-25
Racgap1	ENSMUSG00000023015	Rac GTPase-activating protein 1 [Source:MGI Symbol;Acc:MGI:1349423]	240.081	260.203	239.736	32.1417	29.8386	25.9771	536.376	481.49	511.006	179.686	151.892	173.684	1.04727	1.80178e-19	-0.520719	5.15675e-05	-1.56799	5.39425e-49	-2.84913	1.46658e-50	-3.89641	6.74466e-100	-2.32841	1.13294e-34
Rrm1	ENSMUSG00000030978	ribonucleotide reductase M1 [Source:MGI Symbol;Acc:MGI:98180]	438.439	433.078	490.23	118.282	126.375	126.999	881.315	774.407	788.475	338.34	340.808	358.868	0.843766	2.98754e-19	-0.381428	0.000237559	-1.22519	1.45554e-45	-1.83345	2.62603e-51	-2.67722	1.1926e-117	-1.45202	8.78097e-34
Fbn1	ENSMUSG00000027204	fibrillin 1 [Source:MGI Symbol;Acc:MGI:95489]	2441.17	2708.96	2506.47	3112.6	3112.87	3151.89	3461.74	3507.46	3653.35	4991.88	4776.05	4847.69	0.476566	8.50986e-19	0.935813	6.36323e-77	0.459247	4.98585e-20	0.295617	1.2104e-07	-0.180949	0.00155554	-0.640197	3.12271e-36
Mcm5	ENSMUSG00000005410	minichromosome maintenance complex component 5 [Source:MGI Symbol;Acc:MGI:103197]	243.501	244.163	275.082	52.7124	64.0652	72.1586	561.959	511.662	477.864	212.148	219.294	207.787	1.01993	9.71405e-19	-0.248372	0.0921979	-1.2683	1.16103e-33	-1.96392	3.50643e-35	-2.98385	1.17722e-87	-1.71555	2.71076e-28
Bckdha	ENSMUSG00000060376	branched chain ketoacid dehydrogenase E1, alpha polypeptide [Source:MGI Symbol;Acc:MGI:107701]	365.252	361.789	353.457	948.824	865.319	952.493	187.026	196.116	175.731	342.912	373.085	340.231	-0.948423	1.20658e-18	-0.0431741	0.80022	0.905249	8.35534e-20	1.33518	8.78676e-49	2.2836	5.00812e-125	1.37835	1.03645e-60
Abca1	ENSMUSG00000015243	ATP-binding cassette, sub-family A (ABC1), member 1 [Source:MGI Symbol;Acc:MGI:99607]	694.936	570.308	520.965	520.696	451.967	505.11	272.599	253.945	316.007	724.687	630.351	756.597	-1.07325	1.23929e-18	0.229711	0.11023	1.30296	6.71047e-30	-0.290809	0.0333627	0.782439	2.70208e-10	-0.52052	2.30262e-05
Hey2	ENSMUSG00000019789	hairy/enhancer-of-split related with YRPW motif 2 [Source:MGI Symbol;Acc:MGI:1341884]	627.905	522.188	508.671	50.1411	38.6147	46.1815	261.13	196.116	211.185	77.7267	98.7298	67.0151	-1.29009	1.38825e-18	-2.74808	8.53886e-79	-1.458	3.87853e-21	-3.50898	9.04077e-79	-2.21889	7.80031e-31	-0.760894	0.000557015
Tubb6	ENSMUSG00000001473	tubulin, beta 6 class V [Source:MGI Symbol;Acc:MGI:1915201]	251.025	272.679	304.281	182.565	200.094	268.43	569.899	545.605	562.646	227.693	222.142	252.596	1.02231	2.06382e-18	-0.213228	0.169277	-1.23554	5.84314e-31	-0.380593	0.00834435	-1.40291	6.73029e-32	-0.167365	0.35086
Kif20a	ENSMUSG00000003779	kinesin family member 20A [Source:MGI Symbol;Acc:MGI:1201682]	188.782	244.163	209.001	44.9984	53.534	60.6132	464.036	453.833	454.741	152.253	171.828	180.425	1.10928	2.57597e-18	-0.316487	0.0436974	-1.42577	9.47821e-35	-1.92949	9.30348e-29	-3.03877	5.60977e-77	-1.613	3.89274e-21
Atf4	ENSMUSG00000042406	activating transcription factor 4 [Source:MGI Symbol;Acc:MGI:88096]	504.103	502.584	524.039	674.976	696.819	666.745	866.317	813.379	806.973	579.292	577.189	545.638	0.697808	3.87043e-18	0.150799	0.14038	-0.547008	6.37554e-14	0.417566	1.30597e-06	-0.280241	0.000782092	0.266767	0.00194764
Corin	ENSMUSG00000005220	corin [Source:MGI Symbol;Acc:MGI:1349451]	1021.88	903.582	937.43	1362.81	1520.89	1304.63	565.488	535.548	568.041	816.13	878.125	739.546	-0.77705	4.65849e-18	-0.246136	0.0122801	0.530914	1.71601e-09	0.546708	2.63123e-10	1.32376	4.40701e-55	0.792845	7.24907e-22
Dsp	ENSMUSG00000054889	desmoplakin [Source:MGI Symbol;Acc:MGI:109611]	10522.5	9716.63	9913.71	12332.1	12896.4	12500.8	7662.76	7497.67	7209.58	8632.23	8255.33	8103.68	-0.43136	5.08483e-18	-0.271584	9.03823e-08	0.159776	0.00354592	0.321591	7.47304e-11	0.752951	1.6513e-56	0.593175	1.65361e-35
P4ha1	ENSMUSG00000019916	procollagen-proline, 2-oxoglutarate 4-dioxygenase (proline 4-hydroxylase), alpha 1 polypeptide [Source:MGI Symbol;Acc:MGI:97463]	139.534	165.746	133.699	402.414	416.863	343.475	318.473	286.631	373.813	296.276	282.899	296.611	1.15773	5.3973e-18	0.992991	2.96198e-14	-0.164743	0.282352	1.41402	7.37597e-27	0.256284	0.0665978	0.421027	0.00105869
Hsp90aa1	ENSMUSG00000021270	heat shock protein 90, alpha (cytosolic), class A member 1 [Source:MGI Symbol;Acc:MGI:96250]	410.396	502.584	411.855	276.419	295.753	386.77	830.147	808.35	1017.39	358.457	348.402	366.799	1.00472	5.90097e-18	-0.286635	0.0429685	-1.29135	2.09192e-32	-0.486431	0.000265844	-1.49115	4.70133e-37	-0.199796	0.227879
Calm1	ENSMUSG00000001175	calmodulin 1 [Source:MGI Symbol;Acc:MGI:88251]	1124.48	1377.65	1312.4	1658.51	1757.84	1734.69	2054.64	1919.67	1948.45	1796.4	1853.08	1933.92	0.64404	7.47864e-18	0.559152	2.95184e-14	-0.0848883	0.389006	0.442831	8.61733e-09	-0.201209	0.0138645	-0.11632	0.238363
Eef1a2	ENSMUSG00000016349	eukaryotic translation elongation factor 1 alpha 2 [Source:MGI Symbol;Acc:MGI:1096317]	1235.97	1037.25	1164.87	5015.39	4849.65	5394.58	1817.33	1758.76	1720.31	2353.29	2390.4	2217.84	0.608564	1.08124e-17	0.999963	7.45218e-51	0.391399	6.08227e-09	2.12476	1.67797e-228	1.5162	9.94694e-128	1.1248	1.00579e-73
Pln	ENSMUSG00000038583	phospholamban [Source:MGI Symbol;Acc:MGI:97622]	13089.6	12741	12515.5	22667.6	22694	20386.2	9015.17	9219.97	8950.7	13481.9	14689.8	15240.2	-0.495108	1.39681e-17	0.177967	0.00626759	0.673075	2.01509e-33	0.776169	8.25092e-45	1.27128	1.78878e-119	0.598201	7.07755e-27
Fsd1l	ENSMUSG00000054752	fibronectin type III and SPRY domain containing 1-like [Source:MGI Symbol;Acc:MGI:2442443]	194.938	201.39	184.413	745.688	709.983	747.563	379.345	336.917	382.291	532.656	500.294	517.087	0.91262	1.87656e-17	1.40137	2.2636e-46	0.488748	4.87935e-08	1.89589	7.59751e-80	0.983267	9.63039e-29	0.494519	1.14623e-08
Peg3	ENSMUSG00000002265	paternally expressed 3 [Source:MGI Symbol;Acc:MGI:104748]	1857.04	1842.81	1661.25	353.559	409.842	383.884	1203.32	1164.12	1211.62	1019.59	1022.42	996.107	-0.581515	2.98913e-17	-0.819028	2.9721e-36	-0.237514	0.00137142	-2.20257	4.09958e-172	-1.62105	1.61207e-92	-1.38354	9.44652e-69
Mcm6	ENSMUSG00000026355	minichromosome maintenance complex component 6 [Source:MGI Symbol;Acc:MGI:1298227]	324.212	340.403	345.773	93.8538	100.047	72.1586	665.176	698.978	585.769	241.867	270.557	284.319	0.941022	3.42928e-17	-0.332772	0.0106749	-1.27379	2.59314e-35	-1.8034	8.40138e-37	-2.74443	1.69069e-91	-1.47063	1.16388e-25
Tmem245	ENSMUSG00000055296	transmembrane protein 245 [Source:MGI Symbol;Acc:MGI:2445107]	2087.55	2145.78	1954.77	1115.96	1180.38	1013.11	1413.28	1396.7	1445.15	1242.25	1236.02	1222.53	-0.537328	3.79038e-17	-0.739155	1.96325e-34	-0.201827	0.00378547	-0.881203	4.32131e-42	-0.343875	5.40736e-07	-0.142048	0.0829231
Pcsk6	ENSMUSG00000030513	proprotein convertase subtilisin/kexin type 6 [Source:MGI Symbol;Acc:MGI:102897]	99.1789	122.973	89.1327	620.978	552.014	482.019	229.371	216.23	241.244	586.608	578.139	583.309	1.13526	1.44803e-16	2.46372	1.58845e-90	1.32847	7.75529e-39	2.4012	2.42589e-80	1.26595	2.84587e-32	-0.06252	0.721787
Trim72	ENSMUSG00000042828	tripartite motif-containing 72 [Source:MGI Symbol;Acc:MGI:3612190]	81.3951	139.013	78.3753	1862.93	1702.56	1818.4	226.725	206.173	200.395	670.735	636.047	643.583	1.12125	1.71161e-16	2.72799	4.70251e-116	1.60675	2.17975e-62	4.17811	0.000000000000000000000000000000000000000000000000000000000000000000000000000000000000000000000000000000000000000000000000000000000000000000000000000000000000000000000000000000000000000000000000000000000000000000000000000000000000000000000000000000000000000000000000000000000498618204974098	3.05687	1.78633e-228	1.45012	6.0373e-70
Rabgap1l	ENSMUSG00000026721	RAB GTPase activating protein 1-like [Source:MGI Symbol;Acc:MGI:1352507]	1417.92	1162	1195.61	577.265	619.59	565.723	782.509	641.148	780.768	635.53	625.605	624.153	-0.77257	2.45098e-16	-1.00194	4.96418e-29	-0.229373	0.0362454	-1.08889	2.60373e-30	-0.316324	0.00311595	-0.0869504	0.583365
Knstrn	ENSMUSG00000027331	kinetochore-localized astrin/SPAG5 binding [Source:MGI Symbol;Acc:MGI:1289298]	138.166	151.488	127.552	6.42834	9.65366	20.2044	343.175	309.26	339.129	87.7854	100.628	113.807	1.2385	4.66805e-16	-0.443878	0.0150845	-1.68238	1.16103e-33	-3.23409	2.85936e-34	-4.47259	1.58946e-68	-2.79021	5.12478e-26
Gas2l3	ENSMUSG00000074802	growth arrest-specific 2 like 3 [Source:MGI Symbol;Acc:MGI:1918780]	155.95	181.786	172.118	30.8561	26.3282	51.9542	426.101	326.86	423.141	116.59	123.412	128.875	1.20857	5.59256e-16	-0.439138	0.0130592	-1.64771	2.92013e-33	-2.21327	1.02355e-26	-3.42184	3.80775e-68	-1.77413	7.39873e-18
Crebrf	ENSMUSG00000048249	CREB3 regulatory factor [Source:MGI Symbol;Acc:MGI:1924378]	366.62	294.065	315.038	424.271	451.089	395.429	149.973	111.887	175.731	317.765	339.858	302.559	-1.1266	5.60096e-16	-0.0448874	0.847717	1.08172	1.6816e-16	0.369071	0.00999562	1.49568	1.52886e-29	0.413958	0.00270557
Hsp90b1	ENSMUSG00000020048	heat shock protein 90, beta (Grp94), member 1 [Source:MGI Symbol;Acc:MGI:98817]	1195.62	1325.97	1293.96	1658.51	1703.43	1798.19	1919.66	1842.99	1899.89	2095.42	2154.02	1881.98	0.574507	6.09775e-16	0.685381	4.59362e-24	0.110874	0.194918	0.434682	2.0245e-09	-0.139825	0.0874017	-0.250699	0.000776826
Myom2	ENSMUSG00000031461	myomesin 2 [Source:MGI Symbol;Acc:MGI:1328358]	7297.52	7905.9	6465.2	9699.09	9039.34	8575.33	4995	4928.04	4656.09	10172.1	9865.38	9569.68	-0.568882	6.1544e-16	0.448454	1.36937e-10	1.01734	1.42058e-52	0.334131	2.53901e-06	0.903012	1.83377e-41	-0.114323	0.213405
Igf2	ENSMUSG00000048583	insulin-like growth factor 2 [Source:MGI Symbol;Acc:MGI:96434]	3256.49	2798.07	2878.37	169.708	179.909	167.408	1902.02	1655.67	1672.52	1193.79	998.689	917.988	-0.767506	8.97023e-16	-1.5102	5.29701e-62	-0.742689	4.07591e-15	-4.03508	0.0000000000000000000000000000000000000000000000000000000000000000000000000000000000000000000000000000000000000000000000000000000000000000000000000000000000000000000000000000000000000000000000000000000000000000000000000000000000000000000000000000000000000000000000000000000000132270286675532	-3.26757	1.13397e-179	-2.52489	1.02159e-106
Mybl1	ENSMUSG00000025912	myeloblastosis oncogene-like 1 [Source:MGI Symbol;Acc:MGI:99925]	36.9356	37.4265	23.0516	11.571	8.77606	8.65903	128.801	137.03	134.11	40.6922	41.7703	50.3605	1.9172	9.79698e-16	0.400672	0.219701	-1.51652	1.0513e-13	-1.41107	2.94103e-05	-3.32826	5.23768e-30	-1.81174	6.73856e-09
Cdc20	ENSMUSG00000006398	cell division cycle 20 [Source:MGI Symbol;Acc:MGI:1859866]	111.491	169.31	132.162	11.571	16.6745	14.4317	331.706	324.346	312.924	93.272	96.8311	101.514	1.25297	1.29433e-15	-0.442967	0.0188227	-1.69593	2.09192e-32	-2.83802	7.64678e-30	-4.09099	2.02982e-65	-2.39506	7.59787e-22
Kif20b	ENSMUSG00000024795	kinesin family member 20B [Source:MGI Symbol;Acc:MGI:2444576]	142.27	130.102	139.846	20.5707	21.9401	5.77269	329.059	311.774	295.197	106.988	107.274	117.376	1.15734	1.47281e-15	-0.308382	0.0983934	-1.46572	2.53764e-29	-2.6124	1.11575e-29	-3.76974	1.1253e-65	-2.30402	6.05118e-24
Adhfe1	ENSMUSG00000025911	alcohol dehydrogenase, iron containing, 1 [Source:MGI Symbol;Acc:MGI:1923437]	376.196	376.047	330.406	435.842	410.72	378.111	194.083	184.802	190.375	160.025	155.689	159.805	-0.918211	1.69023e-15	-1.17504	2.62521e-28	-0.256831	0.0613409	0.183149	0.170329	1.10136	4.59299e-23	1.35819	2.23692e-37
Tuba1b	ENSMUSG00000023004	tubulin, alpha 1B [Source:MGI Symbol;Acc:MGI:107804]	179.89	242.381	158.287	107.996	105.313	135.658	459.625	408.575	406.184	143.108	175.625	152.668	1.13423	1.71783e-15	-0.289042	0.114884	-1.42327	9.93137e-28	-0.736065	1.43972e-05	-1.87029	7.3648e-36	-0.447023	0.0137876
Hist1h2bb	ENSMUSG00000075031	histone cluster 1, H2bb [Source:MGI Symbol;Acc:MGI:2448377]	250.341	342.185	315.038	39.8557	42.1251	37.5225	561.959	590.862	576.52	211.234	194.612	208.183	0.949504	2.63634e-15	-0.519145	7.15313e-05	-1.46865	3.48163e-40	-2.72734	2.77768e-53	-3.67685	5.39326e-102	-2.2082	7.72176e-36
Dcaf8	ENSMUSG00000026554	DDB1 and CUL4 associated factor 8 [Source:MGI Symbol;Acc:MGI:91860]	1820.79	1552.31	1711.96	1310.1	1261.12	1290.2	1218.31	1062.29	1131.46	1415.08	1453.42	1407.71	-0.577021	2.9069e-15	-0.256995	0.000832085	0.320026	1.54705e-05	-0.403569	6.6001e-08	0.173453	0.0405681	-0.146573	0.104856
Cdca3	ENSMUSG00000023505	cell division cycle associated 3 [Source:MGI Symbol;Acc:MGI:1315198]	125.855	140.795	116.795	6.42834	12.2865	0	353.761	267.774	310.612	87.3282	95.8818	84.8594	1.27277	3.24388e-15	-0.504152	0.0081502	-1.77692	2.92013e-33	-3.31333	2.27339e-32	-4.5861	1.05868e-64	-2.80918	1.0834e-23
Cenpe	ENSMUSG00000045328	centromere protein E [Source:MGI Symbol;Acc:MGI:1098230]	215.458	270.896	219.758	19.285	26.3282	28.8634	465.8	462.633	441.639	143.566	153.791	147.909	0.966868	3.28797e-15	-0.638364	1.28821e-06	-1.60523	4.70443e-46	-3.02651	9.0051e-50	-3.99338	6.89758e-91	-2.38815	1.33002e-31
C330027C09Rik	ENSMUSG00000033031	RIKEN cDNA C330027C09 gene [Source:MGI Symbol;Acc:MGI:2146335]	61.5593	65.9419	72.2282	12.8567	15.7969	2.88634	214.374	179.773	181.126	69.954	68.3514	74.1528	1.50547	3.67633e-15	0.110436	0.741673	-1.39504	9.63652e-17	-2.04052	4.78702e-13	-3.54599	3.37833e-42	-2.15095	2.67819e-15
Ednrb	ENSMUSG00000022122	endothelin receptor type B [Source:MGI Symbol;Acc:MGI:102720]	355.676	270.896	272.008	133.71	154.459	124.113	127.919	135.773	131.798	149.052	130.057	151.478	-1.18302	3.67633e-15	-1.05123	7.8307e-14	0.131793	0.546036	-1.09093	1.5519e-12	0.0920896	0.71547	-0.0397038	0.901055
Pik3ip1	ENSMUSG00000034614	phosphoinositide-3-kinase interacting protein 1 [Source:MGI Symbol;Acc:MGI:1917016]	300.273	210.301	236.663	214.707	200.972	152.976	112.039	71.6578	105.593	245.068	247.774	230.786	-1.33011	4.14323e-15	-0.070461	0.79686	1.25965	5.4642e-15	-0.375424	0.0448785	0.954685	4.103e-08	-0.304963	0.128693
Atad2	ENSMUSG00000022360	ATPase family, AAA domain containing 2 [Source:MGI Symbol;Acc:MGI:1917722]	309.849	320.798	284.303	75.8545	97.4143	69.2722	621.949	510.404	568.812	248.725	254.419	245.061	0.88935	5.38999e-15	-0.289343	0.0338599	-1.17869	6.71047e-30	-1.79525	8.24416e-35	-2.6846	1.3049e-83	-1.5059	9.04087e-26
Apln	ENSMUSG00000037010	apelin [Source:MGI Symbol;Acc:MGI:1353624]	91.655	106.933	122.942	182.565	180.787	126.999	224.96	291.66	275.157	132.593	149.044	149.495	1.28926	5.49105e-15	0.432482	0.0251237	-0.856779	8.43942e-09	0.662881	0.000274749	-0.62638	0.000127585	0.230398	0.292509
Bmp10	ENSMUSG00000030046	bone morphogenetic protein 10 [Source:MGI Symbol;Acc:MGI:1338820]	90.971	64.1597	63.0076	0	0	0	8.82197	7.54292	6.93673	0	0	0.396539	-2.96101	5.73519e-15	-5.21629	4.79067e-36	-2.25528	2.09077e-06	-4.62373	1.88902e-26	-1.66272	0.000826871	0.592557	0.411321
Spag5	ENSMUSG00000002055	sperm associated antigen 5 [Source:MGI Symbol;Acc:MGI:1927470]	94.391	108.715	101.427	11.571	15.7969	2.88634	267.306	231.316	277.469	90.9859	74.0473	98.7383	1.34449	5.93138e-15	-0.159959	0.559749	-1.50445	2.42651e-22	-2.63279	1.04684e-22	-3.97728	7.009e-55	-2.47283	8.9225e-21
Serinc3	ENSMUSG00000017707	serine incorporator 3 [Source:MGI Symbol;Acc:MGI:1349457]	1460.32	1391.91	1341.6	1623.8	1664.82	1700.06	989.825	950.408	996.578	1248.66	1341.4	1316.91	-0.51499	7.22774e-15	-0.109296	0.181685	0.405694	1.5093e-10	0.240885	0.000444871	0.755876	5.42469e-33	0.350181	3.75659e-08
Fam174b	ENSMUSG00000078670	family with sequence similarity 174, member B [Source:MGI Symbol;Acc:MGI:3698178]	402.188	523.971	427.222	1295.95	1173.36	1272.88	733.988	746.749	720.65	909.859	978.754	963.59	0.717364	7.59468e-15	1.08812	4.6397e-37	0.370759	1.56579e-05	1.47367	2.25537e-64	0.756307	4.09725e-20	0.385548	5.65126e-06
Limd1	ENSMUSG00000025239	LIM domains containing 1 [Source:MGI Symbol;Acc:MGI:1352502]	887.822	898.235	794.511	539.981	540.605	545.519	554.902	570.748	564.188	595.295	599.973	594.412	-0.611137	1.18938e-14	-0.528703	1.64964e-12	0.0824342	0.442507	-0.666513	2.55174e-16	-0.0553758	0.662002	-0.13781	0.195458
Tnc	ENSMUSG00000028364	tenascin C [Source:MGI Symbol;Acc:MGI:101922]	204.514	286.936	218.221	82.2828	84.2502	95.2493	447.274	472.69	468.615	279.359	239.23	250.613	0.983624	1.62862e-14	0.149713	0.421164	-0.833911	1.11048e-12	-1.38612	1.05961e-18	-2.36975	7.44904e-59	-1.53584	1.41318e-24
Eef1g	ENSMUSG00000071644	eukaryotic translation elongation factor 1 gamma [Source:MGI Symbol;Acc:MGI:1914410]	710.668	780.609	757.628	829.256	788.968	903.425	1108.04	1170.41	1122.98	741.604	817.368	745.89	0.60057	1.67635e-14	0.0379029	0.780202	-0.562667	6.3343e-15	0.156316	0.10692	-0.444254	1.26492e-08	0.118413	0.262441
Itgb6	ENSMUSG00000026971	integrin beta 6 [Source:MGI Symbol;Acc:MGI:96615]	16.4158	12.4755	24.5883	314.989	276.446	340.589	74.9867	70.4006	76.3041	216.72	241.128	228.01	1.83987	2.32739e-14	3.42492	3.38793e-57	1.58505	1.0566e-26	3.83722	4.66929e-70	1.99735	7.00239e-40	0.412301	0.00547513
Bub1	ENSMUSG00000027379	BUB1, mitotic checkpoint serine/threonine kinase [Source:MGI Symbol;Acc:MGI:1100510]	72.5032	64.1597	75.3018	5.14268	7.02085	0	224.078	216.23	191.146	48.4649	58.8581	71.7736	1.52321	2.76227e-14	-0.230672	0.449068	-1.75389	2.02222e-22	-2.90474	1.50908e-19	-4.42795	1.08731e-47	-2.67407	4.66305e-17
Knl1	ENSMUSG00000027326	kinetochore scaffold 1 [Source:MGI Symbol;Acc:MGI:1923714]	187.414	213.866	236.663	20.5707	27.2058	11.5454	498.441	418.632	424.682	147.223	135.753	170.115	1.07721	2.91816e-14	-0.451214	0.00561362	-1.52842	9.75406e-32	-2.97678	2.32743e-42	-4.05399	2.66153e-82	-2.52557	3.3058e-31
Ppm1k	ENSMUSG00000037826	protein phosphatase 1K (PP2C domain containing) [Source:MGI Symbol;Acc:MGI:2442111]	470.587	470.504	430.296	946.252	913.588	710.04	256.719	266.517	231.224	292.618	304.733	295.818	-0.860179	3.22925e-14	-0.617328	1.08595e-08	0.242851	0.0639298	0.915498	4.11814e-19	1.77568	8.22594e-66	1.53283	3.30009e-55
Ryr2	ENSMUSG00000021313	ryanodine receptor 2, cardiac [Source:MGI Symbol;Acc:MGI:99685]	25857.7	23682	24729.7	28575.3	28005.3	28202.5	19342.2	18189.8	19816.7	25717	24867.6	25965.4	-0.372381	3.22925e-14	0.0430751	0.568924	0.415456	2.41551e-18	0.189913	0.000175747	0.562294	1.98863e-33	0.146838	0.00680121
Gsn	ENSMUSG00000026879	gelsolin [Source:MGI Symbol;Acc:MGI:95851]	1607.38	1607.56	1665.86	7887.58	7048.05	7290.9	1220.96	1089.95	1095.23	1268.32	1255.96	1226.1	-0.514246	3.25941e-14	-0.378351	1.11166e-08	0.135896	0.0871345	2.17989	0.00000000000000000000000000000000000000000000000000000000000000000000000000000000000000000000000000000000000000000000000000000000000000000000000000000000000000000000000000000000000000000000000000000000000000000000000000000000000000000000000000000000000000000000000000000000000000000000000000138931582108929	2.69414	0	2.55824	0
Col6a3	ENSMUSG00000048126	collagen, type VI, alpha 3 [Source:MGI Symbol;Acc:MGI:88461]	784.539	764.569	763.775	1644.37	1686.76	1870.35	1154.8	1078.64	1128.38	1447.54	1449.62	1452.13	0.535298	3.29425e-14	0.90326	3.54353e-44	0.367962	8.15995e-09	1.14821	2.4838e-66	0.61291	6.36684e-22	0.244947	0.000285994
Lrtm1	ENSMUSG00000045776	leucine-rich repeats and transmembrane domains 1 [Source:MGI Symbol;Acc:MGI:2442106]	97.1269	85.5462	86.0592	2123.92	2263.35	2031.99	223.196	182.287	169.565	831.675	847.747	866.042	1.02816	3.76959e-14	3.15321	1.96705e-163	2.12505	3.08291e-117	4.48442	0	3.45625	0	1.3312	1.17763e-69
Gata6	ENSMUSG00000005836	GATA binding protein 6 [Source:MGI Symbol;Acc:MGI:107516]	1147.06	1106.75	954.335	469.269	419.496	479.133	682.82	672.577	685.195	588.894	639.845	597.585	-0.653126	4.0145e-14	-0.817182	1.08202e-23	-0.164056	0.116058	-1.24121	8.07502e-44	-0.588082	3.12781e-10	-0.424025	1.10179e-05
Myh7b	ENSMUSG00000074652	myosin, heavy chain 7B, cardiac muscle, beta [Source:MGI Symbol;Acc:MGI:3710243]	2533.51	2245.59	2607.9	892.254	787.212	1001.56	1696.46	1511.1	1519.14	1560.02	1549.3	1407.71	-0.640876	4.22535e-14	-0.707894	4.62753e-18	-0.0670178	0.591672	-1.47336	9.58177e-68	-0.832482	6.28523e-22	-0.765464	1.09452e-18
Haus8	ENSMUSG00000035439	4HAUS augmin-like complex, subunit 8 [Source:MGI Symbol;Acc:MGI:1923728]	193.57	190.697	241.273	142.709	143.05	164.522	426.983	429.947	396.935	220.378	177.524	231.975	0.99528	4.49216e-14	0.0358173	0.884641	-0.959463	1.05256e-15	-0.476533	0.00295239	-1.47181	1.50738e-27	-0.512351	0.000831533
Tpx2	ENSMUSG00000027469	TPX2, microtubule-associated [Source:MGI Symbol;Acc:MGI:1919369]	215.458	251.292	227.442	20.5707	29.8386	14.4317	546.08	408.575	453.2	181.515	175.625	174.477	1.02419	4.88787e-14	-0.362718	0.0248951	-1.3869	9.68096e-29	-3.00975	3.88148e-46	-4.03394	8.64111e-87	-2.64703	1.30591e-36
Col1a2	ENSMUSG00000029661	collagen, type I, alpha 2 [Source:MGI Symbol;Acc:MGI:88468]	2357.04	2152.91	2428.1	1873.22	1946.53	1913.65	3155.62	3174.31	3160.84	3595.54	3394.78	3727.87	0.447449	5.7479e-14	0.624354	1.4472e-28	0.176905	0.0047808	-0.276079	1.4767e-05	-0.723528	1.28157e-35	-0.900433	5.06232e-56
Anln	ENSMUSG00000036777	anillin, actin binding protein [Source:MGI Symbol;Acc:MGI:1920174]	219.562	302.976	291.986	29.5704	39.4923	11.5454	600.776	522.976	608.891	162.312	197.46	208.976	1.09707	9.32492e-14	-0.484221	0.00368502	-1.5813	9.77679e-31	-2.89733	3.04166e-45	-3.9944	8.20944e-90	-2.41311	4.81545e-32
Sorbs1	ENSMUSG00000025006	sorbin and SH3 domain containing 1 [Source:MGI Symbol;Acc:MGI:700014]	1052.66	1055.07	951.261	1472.09	1541.08	1422.97	711.933	670.063	709.859	807.443	807.875	816.078	-0.545619	9.32492e-14	-0.332766	3.7297e-06	0.212853	0.00623407	0.537596	7.8547e-15	1.08321	3.49302e-57	0.870362	1.04594e-40
Plagl1	ENSMUSG00000019817	pleiomorphic adenoma gene-like 1 [Source:MGI Symbol;Acc:MGI:1100874]	1253.76	905.364	845.224	38.5701	40.3699	37.5225	526.672	443.775	470.156	274.787	269.608	212.149	-1.04851	1.05128e-13	-1.96653	2.84525e-48	-0.918014	1.36334e-10	-4.46129	7.15515e-125	-3.41278	2.47383e-72	-2.49477	2.79042e-38
Emp1	ENSMUSG00000030208	epithelial membrane protein 1 [Source:MGI Symbol;Acc:MGI:107941]	348.836	397.434	344.237	308.561	282.589	337.702	629.006	583.319	602.725	545.001	609.466	603.929	0.740083	1.23517e-13	0.690544	7.41157e-13	-0.0495391	0.725928	-0.244861	0.0518865	-0.984944	8.79371e-23	-0.935405	4.03929e-21
Actb	ENSMUSG00000029580	actin, beta [Source:MGI Symbol;Acc:MGI:87904]	5338.56	5968.63	5283.42	6294.63	6169.57	6465.41	7467.8	7285.21	7103.22	6164.18	6027.26	6072.21	0.398728	1.40604e-13	0.140697	0.0235713	-0.258031	1.83794e-06	0.190117	0.000884571	-0.208611	0.000169781	0.0494198	0.557764
Iqgap3	ENSMUSG00000028068	IQ motif containing GTPase activating protein 3 [Source:MGI Symbol;Acc:MGI:3028642]	225.718	310.105	279.692	21.8564	24.573	23.0907	631.653	470.176	561.875	180.6	197.46	208.58	1.04167	1.85735e-13	-0.440507	0.00646524	-1.48217	1.40563e-29	-3.23892	1.56653e-51	-4.28058	1.41153e-93	-2.79841	3.43125e-39
Dnajc28	ENSMUSG00000039763	DnaJ heat shock protein family (Hsp40) member C28 [Source:MGI Symbol;Acc:MGI:2181053]	164.842	108.715	156.751	233.992	227.3	216.476	53.814	54.0576	61.6599	149.967	146.196	148.702	-1.31937	1.95836e-13	0.015269	0.959996	1.33464	9.18534e-16	0.612864	0.000189449	1.93223	5.6497e-31	0.597595	0.000126801
Dpep1	ENSMUSG00000019278	dipeptidase 1 (renal) [Source:MGI Symbol;Acc:MGI:94917]	85.4991	137.23	110.648	147.852	171.133	164.522	28.2303	27.6574	36.9959	55.7803	48.4156	53.5328	-1.67343	2.24022e-13	-0.981378	2.01602e-06	0.692056	0.00553331	0.560862	0.00900936	2.2343	2.04436e-25	1.54224	9.39628e-16
Rorc	ENSMUSG00000028150	RAR-related orphan receptor gamma [Source:MGI Symbol;Acc:MGI:104856]	278.385	217.43	278.156	134.995	130.763	187.612	114.686	130.744	110.217	162.312	164.233	167.34	-1.12049	2.31835e-13	-0.648178	1.01918e-05	0.47231	0.00393512	-0.829375	1.16966e-07	0.291112	0.134934	-0.181197	0.417299
Fam214a	ENSMUSG00000034858	family with sequence similarity 214, member A [Source:MGI Symbol;Acc:MGI:2387648]	383.036	270.896	364.215	262.276	263.282	245.339	188.79	170.973	154.92	332.396	305.683	304.146	-0.988702	2.86165e-13	-0.128044	0.489569	0.860658	2.44806e-11	-0.405451	0.00520699	0.583251	4.70948e-05	-0.277407	0.0788025
Ifrd1	ENSMUSG00000001627	interferon-related developmental regulator 1 [Source:MGI Symbol;Acc:MGI:1316717]	295.485	322.581	275.082	316.275	357.186	346.361	494.912	500.347	539.524	254.212	268.659	287.094	0.779383	2.94644e-13	-0.134148	0.378727	-0.913531	1.36919e-21	0.19414	0.157812	-0.585243	3.4663e-08	0.328288	0.00597624
Abtb1	ENSMUSG00000030083	ankyrin repeat and BTB (POZ) domain containing 1 [Source:MGI Symbol;Acc:MGI:1933148]	168.946	167.528	195.17	125.996	142.172	144.317	76.7511	61.6005	82.4701	135.336	134.804	142.754	-1.20451	4.97232e-13	-0.346071	0.0477533	0.858434	1.04103e-07	-0.35836	0.0504433	0.846145	1.10707e-06	-0.0122891	0.969355
Eef2	ENSMUSG00000034994	eukaryotic translation elongation factor 2 [Source:MGI Symbol;Acc:MGI:95288]	11906.9	11662.8	11607.2	8662.84	8230.19	8722.53	9467.74	9282.82	9490.99	9807.73	9433.44	9319.07	-0.316465	4.97232e-13	-0.300435	2.37535e-12	0.01603	0.821281	-0.459383	2.20877e-27	-0.142918	0.00223937	-0.158948	0.000730152
Kntc1	ENSMUSG00000029414	kinetochore associated 1 [Source:MGI Symbol;Acc:MGI:2673709]	119.699	121.191	144.456	23.142	14.9193	40.4088	269.07	306.746	278.24	96.0153	100.628	100.324	1.13633	5.06003e-13	-0.355478	0.0707888	-1.49181	7.10511e-26	-2.30573	8.29229e-24	-3.44206	1.50333e-56	-1.95025	9.16729e-18
Npr3	ENSMUSG00000022206	natriuretic peptide receptor 3 [Source:MGI Symbol;Acc:MGI:97373]	451.435	402.78	367.288	170.994	158.847	170.294	239.075	212.459	217.351	165.512	165.182	166.943	-0.868372	6.74751e-13	-1.29111	2.32437e-30	-0.422738	0.00124138	-1.29119	4.2744e-24	-0.422815	0.00353344	-7.63417e-05	0.999709
Efnb3	ENSMUSG00000003934	ephrin B3 [Source:MGI Symbol;Acc:MGI:109196]	781.119	538.228	646.981	196.707	168.5	176.067	378.462	338.174	342.212	303.591	322.77	293.439	-0.894688	6.8583e-13	-1.10065	9.82991e-21	-0.205959	0.189697	-1.84271	1.76811e-44	-0.948026	5.49463e-12	-0.742067	1.23621e-07
Iigp1	ENSMUSG00000054072	interferon inducible GTPase 1 [Source:MGI Symbol;Acc:MGI:1926259]	105.335	74.853	81.4489	236.563	278.201	300.18	24.7015	32.686	24.6639	96.0153	121.514	100.721	-1.62571	7.61235e-13	0.212503	0.41858	1.83822	7.5443e-19	1.53559	2.66602e-18	3.1613	2.09885e-55	1.32309	3.0981e-16
Aurka	ENSMUSG00000027496	aurora kinase A [Source:MGI Symbol;Acc:MGI:894678]	79.3431	98.0217	90.6695	8.99968	10.5313	11.5454	269.952	198.63	213.497	58.5236	70.25	66.2221	1.34542	7.96687e-13	-0.425442	0.0730717	-1.77086	2.50382e-25	-2.63481	2.84363e-20	-3.98023	8.08674e-49	-2.20937	9.80824e-15
Tpm4	ENSMUSG00000031799	tropomyosin 4 [Source:MGI Symbol;Acc:MGI:2449202]	1037.62	1272.5	1191	1123.67	1077.7	1099.7	1628.54	1675.79	1765.78	1309.01	1268.3	1316.91	0.545002	9.5208e-13	0.166964	0.0674234	-0.378037	2.90159e-07	-0.0721976	0.512696	-0.617199	1.45703e-16	-0.239162	0.00472425
Dnmt1	ENSMUSG00000004099	DNA methyltransferase (cytosine-5) 1 [Source:MGI Symbol;Acc:MGI:94912]	621.065	605.953	760.702	246.848	266.792	326.157	1177.73	1083.67	1005.06	530.827	538.267	511.139	0.714238	1.03873e-12	-0.325097	0.00349713	-1.03934	4.21545e-29	-1.25641	3.50612e-30	-1.97065	3.11038e-78	-0.931313	2.00506e-17
Ctnnal1	ENSMUSG00000038816	catenin (cadherin associated protein), alpha-like 1 [Source:MGI Symbol;Acc:MGI:1859649]	471.955	356.443	430.296	185.136	203.605	196.271	245.251	207.43	220.434	218.092	215.497	197.477	-0.90194	1.05534e-12	-1.00232	2.63679e-17	-0.100381	0.588266	-1.10081	3.29992e-17	-0.198869	0.247484	-0.0984884	0.658215
Rbm20	ENSMUSG00000043639	RNA binding motif protein 20 [Source:MGI Symbol;Acc:MGI:1920963]	4602.59	4104.44	4273.76	3162.75	2983.86	3056.64	3322.35	3150.43	3305.74	3263.15	3442.25	3314.28	-0.410072	1.05534e-12	-0.37717	1.86458e-11	0.0329016	0.709137	-0.498739	1.24125e-18	-0.0886672	0.218614	-0.121569	0.0839588
Stip1	ENSMUSG00000024966	stress-induced phosphoprotein 1 [Source:MGI Symbol;Acc:MGI:109130]	568.398	418.82	531.723	591.408	606.426	675.404	875.139	798.293	917.961	602.61	605.669	536.121	0.747281	1.21311e-12	0.175546	0.197361	-0.571735	9.63199e-09	0.26832	0.027017	-0.478961	5.58541e-06	0.0927741	0.574739
Oxct1	ENSMUSG00000022186	3-oxoacid CoA transferase 1 [Source:MGI Symbol;Acc:MGI:1914291]	1010.26	1309.93	1240.17	5505.23	5529.79	5160.78	1819.97	2005.16	1837.46	1542.65	1395.51	1741.6	0.672592	1.39516e-12	0.404414	4.12291e-05	-0.268178	0.00845683	2.17901	9.33952e-137	1.50642	3.63941e-69	1.7746	2.04065e-96
Ckap5	ENSMUSG00000040549	cytoskeleton associated protein 5 [Source:MGI Symbol;Acc:MGI:1923036]	721.612	841.205	839.077	584.979	612.569	603.246	1216.55	1106.3	1233.2	683.537	709.145	686.013	0.579568	1.52284e-12	-0.195518	0.0434913	-0.775086	5.02548e-25	-0.3975	1.06679e-05	-0.977067	3.03282e-33	-0.201981	0.0449182
Kif4	ENSMUSG00000034311	kinesin family member 4 [Source:MGI Symbol;Acc:MGI:108389]	158.686	201.39	153.677	25.7134	28.961	17.3181	391.695	344.46	376.125	101.045	116.767	142.358	1.11331	1.56241e-12	-0.475799	0.00906426	-1.5891	4.10508e-28	-2.5033	8.28033e-30	-3.6166	1.03916e-65	-2.0275	3.68751e-20
Smc2	ENSMUSG00000028312	structural maintenance of chromosomes 2 [Source:MGI Symbol;Acc:MGI:106067]	257.865	286.936	236.663	56.5694	66.698	63.4996	514.321	421.147	477.093	201.175	191.764	202.632	0.855197	1.66488e-12	-0.376034	0.0063241	-1.23123	3.46891e-29	-1.97655	5.28117e-35	-2.83174	7.55453e-77	-1.60051	4.89567e-24
Sema3c	ENSMUSG00000028780	sema domain, immunoglobulin domain (Ig), short basic domain, secreted, (semaphorin) 3C [Source:MGI Symbol;Acc:MGI:107557]	63.6113	55.2486	53.787	168.423	130.763	207.817	166.735	124.458	174.189	335.139	312.328	298.594	1.35031	2.17556e-12	2.33898	5.73959e-41	0.988663	1.41532e-10	1.39932	2.60468e-13	0.0490027	0.863463	-0.939661	6.62374e-09
Txnip	ENSMUSG00000038393	thioredoxin interacting protein [Source:MGI Symbol;Acc:MGI:1889549]	6468.52	5335.95	5500.1	1445.09	1699.04	1065.06	2556.61	2509.28	2048.65	7757.12	7209.17	6684.07	-1.2429	2.17556e-12	0.31302	0.164884	1.55592	7.25018e-20	-1.96691	2.22972e-31	-0.724012	6.54838e-05	-2.27993	1.07062e-41
Ankrd63	ENSMUSG00000078137	ankyrin repeat domain 63 [Source:MGI Symbol;Acc:MGI:2686183]	120.383	85.5462	84.5224	16.7137	36.8594	17.3181	14.9973	6.28577	22.3517	11.8876	8.54392	5.94809	-2.38327	2.56675e-12	-3.04972	7.49307e-21	-0.666452	0.137607	-1.767	1.6066e-07	0.616265	0.159521	1.28272	0.00101757
Col15a1	ENSMUSG00000028339	collagen, type XV, alpha 1 [Source:MGI Symbol;Acc:MGI:88449]	656.633	538.228	660.812	1797.36	1577.06	1688.51	1115.98	956.694	919.503	1651.46	1481.9	1594.48	0.672437	3.04008e-12	1.3288	7.84132e-51	0.656368	5.46144e-14	1.42276	6.28453e-56	0.750327	1.29624e-17	0.0939585	0.47941
Mat2a	ENSMUSG00000053907	methionine adenosyltransferase II, alpha [Source:MGI Symbol;Acc:MGI:2443731]	634.745	736.054	657.738	1022.11	1148.79	949.607	1018.06	991.894	1052.07	726.516	740.473	686.41	0.601797	3.35738e-12	0.0927925	0.458976	-0.509004	2.65451e-10	0.643301	5.89543e-14	0.0415048	0.752508	0.550509	2.32054e-11
Tnxb	ENSMUSG00000033327	tenascin XB [Source:MGI Symbol;Acc:MGI:1932137]	684.677	627.339	674.642	1589.09	1526.16	1564.4	1023.35	916.465	953.416	1458.06	1357.53	1350.22	0.53359	3.4081e-12	1.05581	3.25726e-52	0.522216	6.11815e-15	1.2199	7.41617e-65	0.686315	9.78242e-24	0.164099	0.0394748
Col14a1	ENSMUSG00000022371	collagen, type XIV, alpha 1 [Source:MGI Symbol;Acc:MGI:1341272]	530.778	522.188	505.598	316.275	351.042	329.043	803.681	795.778	811.598	959.238	811.672	879.921	0.622106	3.61364e-12	0.763047	1.06283e-19	0.140941	0.163352	-0.63258	2.18354e-10	-1.25469	1.126e-42	-1.39563	1.2216e-54
Nes	ENSMUSG00000004891	nestin [Source:MGI Symbol;Acc:MGI:101784]	572.502	561.397	577.826	876.826	910.955	909.198	869.846	846.065	796.954	764.922	744.27	795.061	0.547484	3.67721e-12	0.428199	2.8812e-08	-0.119285	0.181977	0.649447	8.76706e-17	0.101963	0.285088	0.221248	0.00672858
Hist1h3b	ENSMUSG00000069267	histone cluster 1, H3b [Source:MGI Symbol;Acc:MGI:2448319]	96.4429	101.586	112.184	23.142	17.5521	17.3181	262.895	238.859	218.122	72.2401	93.0338	89.6179	1.20087	3.97419e-12	-0.271675	0.254603	-1.47255	2.41116e-21	-2.15742	1.59529e-18	-3.35829	6.97275e-48	-1.88575	7.71203e-15
Nucks1	ENSMUSG00000026434	nuclear casein kinase and cyclin-dependent kinase substrate 1 [Source:MGI Symbol;Acc:MGI:1934811]	941.858	1055.07	1035.78	595.265	641.53	591.7	1557.08	1396.7	1452.09	798.299	741.422	833.129	0.545825	4.68919e-12	-0.338113	4.37686e-05	-0.883938	3.69455e-34	-0.706487	3.13201e-17	-1.25231	1.97358e-56	-0.368374	2.51813e-05
Dynll1	ENSMUSG00000009013	dynein light chain LC8-type 1 [Source:MGI Symbol;Acc:MGI:1861457]	196.306	176.439	175.192	114.425	127.253	181.84	374.051	357.032	352.232	213.52	238.28	191.925	0.952589	6.77812e-12	0.201049	0.284265	-0.75154	2.88766e-09	-0.445449	0.00877101	-1.39804	4.61416e-23	-0.646498	2.49415e-05
Osbpl8	ENSMUSG00000020189	oxysterol binding protein-like 8 [Source:MGI Symbol;Acc:MGI:2443807]	1857.72	1673.5	1676.62	1331.95	1381.35	1186.29	1288.01	1210.64	1225.49	1279.29	1276.84	1252.67	-0.48695	6.77812e-12	-0.456114	2.30979e-11	0.0308362	0.780068	-0.406618	1.47569e-08	0.0803319	0.402789	0.0494957	0.677242
Tcp11l2	ENSMUSG00000020034	t-complex 11 (mouse) like 2 [Source:MGI Symbol;Acc:MGI:2444679]	169.63	139.013	156.751	381.844	436.17	389.656	71.4579	69.1435	71.6796	188.373	206.003	222.855	-1.11596	6.99948e-12	0.378696	0.015142	1.49466	3.73926e-25	1.33907	7.80026e-24	2.45503	5.24416e-66	0.960372	3.44611e-15
Rit1	ENSMUSG00000028057	Ras-like without CAAX 1 [Source:MGI Symbol;Acc:MGI:108053]	378.932	304.758	365.751	296.989	322.081	297.293	189.672	189.83	195.77	273.415	332.264	278.767	-0.866957	7.22197e-12	-0.270611	0.0511911	0.596346	1.28646e-06	-0.199123	0.188128	0.667833	2.07944e-07	0.0714873	0.73271
Ldha	ENSMUSG00000063229	lactate dehydrogenase A [Source:MGI Symbol;Acc:MGI:96759]	1642.95	2022.81	1802.63	1794.79	1920.2	1985.8	2666.88	2606.08	2633.65	1871.84	1773.34	2039.01	0.536605	7.5415e-12	0.0655154	0.589346	-0.47109	4.34468e-10	0.0636019	0.572922	-0.473004	7.86156e-10	-0.00191354	0.990573
Kif1a	ENSMUSG00000014602	kinesin family member 1A [Source:MGI Symbol;Acc:MGI:108391]	119.699	122.973	142.92	26.999	15.7969	14.4317	45.8742	38.9718	36.9959	23.7752	22.7838	25.3785	-1.58087	7.68766e-12	-2.28315	1.96012e-25	-0.702282	0.0103411	-2.50964	2.88633e-21	-0.928773	0.00241745	-0.226491	0.63134
Abcc1	ENSMUSG00000023088	ATP-binding cassette, sub-family C (CFTR/MRP), member 1 [Source:MGI Symbol;Acc:MGI:102676]	93.707	85.5462	106.037	573.408	596.772	533.974	172.028	206.173	196.541	377.203	382.578	396.143	0.974022	7.81585e-12	1.97765	1.31605e-56	1.00362	2.17442e-21	2.5415	1.54139e-89	1.56748	1.00172e-48	0.563855	2.52227e-08
Gstm1	ENSMUSG00000058135	glutathione S-transferase, mu 1 [Source:MGI Symbol;Acc:MGI:95860]	103.967	155.053	136.773	329.131	264.159	268.43	53.814	42.7432	44.7034	57.6092	53.1622	56.3086	-1.37317	9.44685e-12	-1.15464	2.65463e-10	0.218524	0.431573	1.13882	2.30115e-11	2.51198	1.72601e-43	2.29346	1.29851e-43
Fbxl20	ENSMUSG00000020883	F-box and leucine-rich repeat protein 20 [Source:MGI Symbol;Acc:MGI:1919444]	452.119	361.789	416.465	276.419	319.449	271.316	242.604	218.745	250.493	410.122	420.551	418.349	-0.788809	1.07003e-11	0.00414387	0.985058	0.792953	1.80444e-13	-0.494405	4.25002e-05	0.294404	0.0283449	-0.498549	2.03517e-05
Ect2	ENSMUSG00000027699	ect2 oncogene [Source:MGI Symbol;Acc:MGI:95281]	108.755	117.626	130.626	12.8567	11.4089	11.5454	276.128	245.145	240.473	70.8684	70.25	68.2048	1.09534	1.13922e-11	-0.731931	3.70365e-05	-1.82727	3.14307e-35	-2.88771	3.76177e-28	-3.98304	2.73904e-56	-2.15578	4.65208e-16
Chordc1	ENSMUSG00000001774	cysteine and histidine-rich domain (CHORD)-containing, zinc-binding protein 1 [Source:MGI Symbol;Acc:MGI:1914167]	218.194	249.51	192.096	264.848	284.344	305.952	380.227	367.089	477.093	293.532	330.365	318.421	0.889521	1.27233e-11	0.506219	0.00022415	-0.383302	0.00313155	0.359893	0.017425	-0.529629	5.70099e-05	-0.146326	0.432801
Pcmtd2	ENSMUSG00000027589	protein-L-isoaspartate (D-aspartate) O-methyltransferase domain containing 2 [Source:MGI Symbol;Acc:MGI:1923927]	335.84	320.798	262.788	318.846	329.98	253.998	182.615	132.001	153.379	315.479	304.733	289.474	-0.954044	1.48057e-11	-0.0258767	0.916411	0.928167	2.41295e-12	-0.00678786	0.978884	0.947256	8.10474e-12	0.0190889	0.944467
Ipo7	ENSMUSG00000066232	importin 7 [Source:MGI Symbol;Acc:MGI:2152414]	965.797	1072.89	1003.51	1159.67	1174.24	1079.49	1429.16	1401.73	1391.97	1019.13	982.551	1081.36	0.478856	1.62853e-11	0.0310233	0.802714	-0.447832	9.9624e-12	0.183004	0.0249438	-0.295852	3.99961e-05	0.151981	0.0712161
Cd1d1	ENSMUSG00000028076	CD1d1 antigen [Source:MGI Symbol;Acc:MGI:107674]	123.119	99.8039	122.942	6.42834	14.0417	8.65903	39.6989	35.2003	31.6007	32.9195	39.8716	33.3093	-1.63075	1.66811e-11	-1.65344	9.87368e-14	-0.0226915	0.960736	-3.06629	9.72729e-25	-1.43554	1.30017e-05	-1.41285	1.59509e-05
Kif23	ENSMUSG00000032254	kinesin family member 23 [Source:MGI Symbol;Acc:MGI:1919069]	138.166	183.568	139.846	37.2844	31.5938	37.5225	322.884	310.517	289.801	104.245	114.868	120.151	1.00872	1.75813e-11	-0.408341	0.0208703	-1.41707	1.08391e-25	-1.99275	1.01289e-22	-3.00148	3.70105e-55	-1.58441	4.31514e-15
Angpt1	ENSMUSG00000022309	angiopoietin 1 [Source:MGI Symbol;Acc:MGI:108448]	326.948	201.39	216.685	326.56	327.347	300.18	105.864	110.63	95.5728	141.28	203.155	145.926	-1.24598	1.87339e-11	-0.632933	0.000707838	0.613042	0.00176893	0.322742	0.117736	1.56872	5.49752e-19	0.955675	3.74508e-08
Arhgap11a	ENSMUSG00000041219	Rho GTPase activating protein 11A [Source:MGI Symbol;Acc:MGI:2444300]	79.3431	90.8929	87.5959	12.8567	17.5521	14.4317	215.256	197.373	187.292	73.1545	67.402	61.8601	1.21078	2.12235e-11	-0.318987	0.185521	-1.52977	2.02926e-21	-2.17559	1.15401e-16	-3.38637	4.68394e-43	-1.85661	9.31791e-13
Postn	ENSMUSG00000027750	periostin, osteoblast specific factor [Source:MGI Symbol;Acc:MGI:1926321]	3071.13	3165.21	2998.24	619.692	678.389	770.654	4348.35	4048.04	4171.29	3826.44	3423.26	3810.35	0.443886	2.24427e-11	0.261705	0.000160574	-0.182182	0.0111493	-2.16617	1.30669e-202	-2.61005	0.0000000000000000000000000000000000000000000000000000000000000000000000000000000000000000000000000000000000000000000000000000000000000000000000000000000000000000000000000000000000000000000000000000000000000000000000000000000000000000000000000000000000000000000000000000000000000000000000000000000000000602015910321403	-2.42787	0.0000000000000000000000000000000000000000000000000000000000000000000000000000000000000000000000000000000000000000000000000000000000000000000000000000000000000000000000000000000000000000000000000000000000000000000000000000000000000000000000000000000000000000000000368879475253199
Xpo1	ENSMUSG00000020290	exportin 1 [Source:MGI Symbol;Acc:MGI:2144013]	589.602	646.943	633.15	435.842	462.498	355.02	985.414	885.036	971.143	564.661	595.226	620.187	0.610441	2.24427e-11	-0.0620131	0.675648	-0.672454	9.93066e-16	-0.526301	1.2893e-07	-1.13674	1.15535e-35	-0.464288	2.24318e-06
Kalrn	ENSMUSG00000061751	kalirin, RhoGEF kinase [Source:MGI Symbol;Acc:MGI:2685385]	685.361	639.815	603.951	326.56	297.508	372.338	405.811	392.232	419.287	379.946	423.399	392.177	-0.663018	2.25788e-11	-0.69838	6.09519e-14	-0.0353618	0.822257	-0.984862	3.86941e-22	-0.321844	0.00505839	-0.286482	0.0151459
Ube2c	ENSMUSG00000001403	ubiquitin-conjugating enzyme E2C [Source:MGI Symbol;Acc:MGI:1915862]	79.3431	114.062	90.6695	14.1424	12.2865	2.88634	265.541	213.716	201.165	69.4968	73.098	68.6013	1.26719	2.36785e-11	-0.378764	0.120467	-1.64595	8.65251e-22	-2.59069	2.35202e-20	-3.85787	1.427e-47	-2.21192	2.38592e-15
Gyg	ENSMUSG00000019528	glycogenin [Source:MGI Symbol;Acc:MGI:1351614]	785.907	894.671	757.628	392.129	404.576	352.134	554.02	510.404	514.86	315.479	342.706	323.576	-0.614206	2.44069e-11	-1.30155	1.35956e-51	-0.687348	2.38044e-14	-1.04929	1.04609e-28	-0.435086	1.7156e-05	0.252262	0.0280933
Cdca8	ENSMUSG00000028873	cell division cycle associated 8 [Source:MGI Symbol;Acc:MGI:1196274]	73.1872	74.853	102.964	11.571	14.9193	11.5454	226.725	208.688	177.272	62.6385	63.6047	64.6359	1.27406	2.71269e-11	-0.356888	0.155142	-1.63095	2.30949e-21	-2.29575	8.3742e-17	-3.56981	4.35663e-43	-1.93887	1.56463e-12
Bcas3	ENSMUSG00000059439	breast carcinoma amplified sequence 3 [Source:MGI Symbol;Acc:MGI:2385848]	238.029	229.906	182.876	242.991	243.097	230.907	106.746	89.2579	117.154	227.236	192.713	200.252	-1.02554	2.74109e-11	-0.0743641	0.750177	0.951178	3.99662e-11	0.130401	0.516546	1.15594	7.23352e-15	0.204765	0.273505
Adamts15	ENSMUSG00000033453	a disintegrin-like and metallopeptidase (reprolysin type) with thrombospondin type 1 motif, 15 [Source:MGI Symbol;Acc:MGI:2449569]	71.8192	69.5063	70.6915	151.709	146.56	129.885	197.612	167.201	137.193	201.632	200.307	191.925	1.18956	2.89718e-11	1.4312	9.28723e-18	0.241643	0.194358	0.988176	8.36688e-08	-0.201386	0.33872	-0.443029	0.0122122
Art3	ENSMUSG00000034842	ADP-ribosyltransferase 3 [Source:MGI Symbol;Acc:MGI:1202729]	482.215	564.962	504.061	1546.66	1535.81	1532.65	359.936	313.031	295.967	500.651	527.824	560.31	-0.658818	3.10175e-11	0.0480957	0.757081	0.706913	7.14215e-15	1.575	7.09617e-77	2.23382	1.30729e-147	1.52691	1.32708e-82
Bub1b	ENSMUSG00000040084	BUB1B, mitotic checkpoint serine/threonine kinase [Source:MGI Symbol;Acc:MGI:1333889]	224.35	279.807	265.861	21.8564	35.9818	20.2044	465.8	424.918	488.654	165.055	148.095	157.823	0.858326	3.75949e-11	-0.667047	9.63271e-07	-1.52537	9.87528e-38	-2.95396	4.70005e-50	-3.81228	3.3605e-87	-2.28691	1.47821e-30
Pygl	ENSMUSG00000021069	liver glycogen phosphorylase [Source:MGI Symbol;Acc:MGI:97829]	307.113	311.887	261.251	34.7131	44.7579	72.1586	149.091	147.087	144.13	93.272	84.4899	90.0144	-0.984888	4.45532e-11	-1.67704	9.49075e-33	-0.692157	1.09712e-05	-2.56736	5.89627e-45	-1.58247	7.07667e-17	-0.890313	1.10221e-05
Cenpa	ENSMUSG00000029177	centromere protein A [Source:MGI Symbol;Acc:MGI:88375]	179.89	247.728	204.391	120.853	124.62	144.317	389.049	357.032	382.291	228.151	230.686	249.423	0.859584	4.86064e-11	0.197501	0.254209	-0.662082	2.77179e-08	-0.674209	1.13847e-05	-1.53379	1.70534e-29	-0.87171	8.24322e-10
Jun	ENSMUSG00000052684	jun proto-oncogene [Source:MGI Symbol;Acc:MGI:96646]	357.044	320.798	216.685	487.268	515.155	545.519	538.14	589.605	530.275	238.209	226.889	237.527	0.850708	5.51548e-11	-0.363431	0.0146177	-1.21414	1.46362e-24	0.747955	9.54151e-09	-0.102753	0.558178	1.11139	1.59341e-19
Sparc	ENSMUSG00000018593	secreted acidic cysteine rich glycoprotein [Source:MGI Symbol;Acc:MGI:98373]	3322.15	3359.47	3560.7	4405.99	4235.33	4768.24	4616.54	4565.98	4231.41	5255.69	5300.08	5365.97	0.38841	5.68924e-11	0.63571	2.02357e-30	0.2473	2.76471e-05	0.382684	5.07478e-11	-0.00572668	0.957668	-0.253026	2.35174e-05
Murc	ENSMUSG00000028348	muscle-related coiled-coil protein [Source:MGI Symbol;Acc:MGI:1915266]	153.214	188.915	124.478	404.986	337.001	346.361	290.243	276.574	312.153	358	305.683	345.386	0.909068	6.21015e-11	1.10868	1.22148e-17	0.199613	0.185924	1.20993	2.22079e-19	0.300858	0.032887	0.101245	0.607154
Clasp1	ENSMUSG00000064302	CLIP associating protein 1 [Source:MGI Symbol;Acc:MGI:1923957]	5333.09	4189.98	4684.08	3632.01	3592.92	3385.68	3546.43	3244.71	3234.06	3573.6	3654.9	3525.23	-0.503645	6.61019e-11	-0.403713	1.54472e-07	0.0999322	0.322117	-0.419967	3.78241e-08	0.0836774	0.412134	-0.0162548	0.917934
Tmtc1	ENSMUSG00000030306	transmembrane and tetratricopeptide repeat containing 1 [Source:MGI Symbol;Acc:MGI:3039590]	575.922	493.673	491.767	947.538	994.327	914.971	336.999	270.288	352.232	358	351.25	365.213	-0.696081	7.43783e-11	-0.546608	8.70003e-08	0.149473	0.262966	0.854922	1.06398e-18	1.551	7.26049e-58	1.40153	4.82505e-52
Pkp2	ENSMUSG00000041957	plakophilin 2 [Source:MGI Symbol;Acc:MGI:1914701]	1121.75	1153.09	1106.48	871.683	803.009	793.744	801.917	825.95	816.222	792.812	816.419	841.456	-0.465577	8.19989e-11	-0.460431	9.34234e-12	0.00514569	0.968569	-0.446006	9.38642e-10	0.0195707	0.875896	0.0144251	0.922684
Bcl2l11	ENSMUSG00000027381	BCL2-like 11 (apoptosis facilitator) [Source:MGI Symbol;Acc:MGI:1197519]	506.838	365.354	467.178	106.711	94.7814	92.363	262.895	245.145	250.493	287.589	270.557	268.854	-0.824544	8.20777e-11	-0.70173	6.70533e-09	0.122814	0.480914	-2.14312	4.08228e-50	-1.31858	7.02958e-19	-1.44139	3.07822e-23
Kpna2	ENSMUSG00000018362	karyopherin (importin) alpha 2 [Source:MGI Symbol;Acc:MGI:103561]	227.086	254.856	291.986	172.28	191.318	199.158	528.436	421.147	430.848	212.605	235.432	225.631	0.843079	8.24365e-11	-0.184318	0.298151	-1.0274	2.50297e-18	-0.441235	0.00390746	-1.28431	6.60081e-23	-0.256917	0.136919
Mcm3	ENSMUSG00000041859	minichromosome maintenance complex component 3 [Source:MGI Symbol;Acc:MGI:101845]	210.67	244.163	227.442	62.9978	88.6382	57.7269	430.512	413.604	382.291	169.17	174.676	154.65	0.848642	9.32245e-11	-0.437534	0.00269266	-1.28618	1.69309e-27	-1.55257	6.49907e-22	-2.40121	3.20677e-56	-1.11503	4.75312e-12
Sparcl1	ENSMUSG00000029309	SPARC-like 1 [Source:MGI Symbol;Acc:MGI:108110]	1433.65	1563	1373.87	3050.89	3062.84	3117.25	1988.47	1835.44	1933.81	3593.72	3426.11	3447.51	0.40167	1.16274e-10	1.26002	2.62254e-113	0.858353	3.59653e-57	1.07694	2.33161e-77	0.675272	2.2908e-33	-0.183081	0.00320549
Kdm5b	ENSMUSG00000042207	lysine (K)-specific demethylase 5B [Source:MGI Symbol;Acc:MGI:1922855]	583.446	493.673	553.238	336.845	290.488	320.384	331.706	363.317	342.983	486.477	479.409	452.451	-0.660792	1.22349e-10	-0.212724	0.064176	0.448069	7.44501e-06	-0.796559	3.14897e-14	-0.135766	0.335748	-0.583835	2.43076e-08
Ndrg2	ENSMUSG00000004558	N-myc downstream regulated gene 2 [Source:MGI Symbol;Acc:MGI:1352498]	2658.68	2434.5	2531.06	5374.1	5312.15	5383.03	2042.29	1938.53	1909.91	2620.76	2447.36	2614.78	-0.375446	1.31362e-10	0.00859341	0.936785	0.38404	2.97904e-12	1.0672	8.42557e-91	1.44264	1.77871e-166	1.0586	1.67156e-95
Zfp46	ENSMUSG00000051351	zinc finger protein 46 [Source:MGI Symbol;Acc:MGI:99192]	634.745	474.069	513.282	501.411	494.97	470.474	344.939	304.231	329.11	566.49	580.987	512.329	-0.736508	1.46323e-10	0.00887562	0.968119	0.745384	4.46716e-12	-0.157912	0.265339	0.578596	5.59616e-07	-0.166788	0.255982
Txlnb	ENSMUSG00000039891	taxilin beta [Source:MGI Symbol;Acc:MGI:2671945]	2194.93	2015.68	1945.55	4553.84	4775.05	4147.68	1460.92	1372.81	1489.09	2773.01	2604.95	2365.36	-0.509173	1.47035e-10	0.324407	4.99461e-05	0.83358	6.36924e-30	1.12417	2.54164e-54	1.63334	7.52694e-114	0.799761	5.72937e-29
Ndufaf4	ENSMUSG00000028261	NADH dehydrogenase (ubiquinone) 1 alpha subcomplex, assembly factor 4 [Source:MGI Symbol;Acc:MGI:1915743]	214.09	231.688	196.707	362.559	335.245	337.702	363.465	343.203	388.457	244.153	286.696	270.836	0.766449	1.69947e-10	0.308492	0.0223733	-0.457958	3.38201e-05	0.682427	2.43229e-08	-0.0840219	0.608475	0.373936	0.00209786
Ska2	ENSMUSG00000020492	spindle and kinetochore associated complex subunit 2 [Source:MGI Symbol;Acc:MGI:1913390]	162.106	163.964	179.802	89.9968	98.2919	89.4766	319.355	294.174	303.675	153.167	142.399	161.391	0.855705	1.69947e-10	-0.127043	0.530257	-0.982748	9.91867e-17	-0.814071	4.16518e-07	-1.66978	3.50446e-31	-0.687028	1.30173e-05
Lsp1	ENSMUSG00000018819	lymphocyte specific 1 [Source:MGI Symbol;Acc:MGI:96832]	228.454	194.261	213.611	542.552	545.871	487.792	372.287	344.46	349.149	566.947	549.659	523.828	0.713177	1.72344e-10	1.32759	9.35459e-41	0.614418	2.53253e-11	1.28525	1.91486e-34	0.572069	6.45709e-09	-0.0423489	0.804568
Slc5a3	ENSMUSG00000089774	solute carrier family 5 (inositol transporters), member 3 [Source:MGI Symbol;Acc:MGI:1858226]	107.387	114.062	82.9856	115.71	167.623	176.067	203.787	209.945	272.074	149.51	140.5	149.495	1.13497	2.08939e-10	0.506844	0.0107442	-0.628127	0.000177418	0.546896	0.00634786	-0.588076	0.00103202	0.0400513	0.908612
Inpp5k	ENSMUSG00000006127	inositol polyphosphate 5-phosphatase K [Source:MGI Symbol;Acc:MGI:1194899]	242.817	188.915	204.391	190.279	172.011	187.612	102.335	116.915	110.988	183.343	185.118	180.822	-0.95658	2.30765e-10	-0.235559	0.173855	0.72102	5.81627e-07	-0.243887	0.16688	0.712693	4.21194e-06	-0.00832745	0.977621
Ckm	ENSMUSG00000030399	creatine kinase, muscle [Source:MGI Symbol;Acc:MGI:88413]	11210	12676.9	12609.2	15398.5	14389.2	15964.4	9404.22	9199.85	9240.5	9369.26	9889.11	10135.9	-0.387518	2.42561e-10	-0.309788	4.33212e-07	0.07773	0.333196	0.324939	5.44062e-08	0.712457	1.0498e-35	0.634727	2.52187e-28
Fndc1	ENSMUSG00000071984	fibronectin type III domain containing 1 [Source:MGI Symbol;Acc:MGI:1915905]	158.686	162.181	135.236	134.995	176.399	173.181	316.709	250.174	291.343	301.762	292.392	308.111	0.894897	2.42611e-10	0.962092	5.94352e-13	0.0671952	0.725659	0.0744211	0.753719	-0.820476	4.17792e-09	-0.887671	7.94608e-11
Fam111a	ENSMUSG00000024691	family with sequence similarity 111, member A [Source:MGI Symbol;Acc:MGI:1915508]	154.582	151.488	159.824	102.854	96.5366	101.022	299.947	297.945	272.074	164.598	134.804	157.823	0.883822	2.49772e-10	-0.0115509	0.968064	-0.895373	4.47878e-13	-0.618935	0.000243511	-1.50276	7.1317e-25	-0.607384	0.000175216
Tfrc	ENSMUSG00000022797	transferrin receptor [Source:MGI Symbol;Acc:MGI:98822]	723.664	846.551	759.165	1793.51	1623.57	2029.1	1147.74	1317.5	1243.22	1639.12	1709.73	2076.68	0.668396	3.1057e-10	1.21504	3.62861e-35	0.546647	5.14919e-08	1.20951	6.2726e-34	0.541114	7.87093e-08	-0.00553366	0.979611
Htt	ENSMUSG00000029104	huntingtin [Source:MGI Symbol;Acc:MGI:96067]	437.755	472.287	484.083	474.412	523.931	505.11	704.875	687.663	663.614	499.737	470.865	469.503	0.566686	3.22188e-10	0.0588343	0.684769	-0.507852	4.76445e-10	0.121636	0.314371	-0.44505	6.74624e-07	0.0628016	0.671866
Kpnb1	ENSMUSG00000001440	karyopherin (importin) beta 1 [Source:MGI Symbol;Acc:MGI:107532]	1066.34	1144.18	1206.37	888.397	889.892	920.744	1515.61	1585.27	1489.09	1020.96	1030.97	1028.23	0.430563	3.66173e-10	-0.140948	0.0880654	-0.571511	4.46158e-20	-0.334836	6.03614e-06	-0.765398	4.53782e-30	-0.193888	0.014544
Mad2l1	ENSMUSG00000029910	MAD2 mitotic arrest deficient-like 1 [Source:MGI Symbol;Acc:MGI:1860374]	84.8151	101.586	119.868	23.142	26.3282	31.7498	251.426	218.745	197.312	88.6998	82.5912	86.4456	1.12876	3.70624e-10	-0.203111	0.442955	-1.33187	1.32129e-16	-1.76679	7.69926e-14	-2.89555	1.25262e-39	-1.56368	1.70116e-11
Mical1	ENSMUSG00000019823	microtubule associated monooxygenase, calponin and LIM domain containing 1 [Source:MGI Symbol;Acc:MGI:2385847]	376.88	360.007	367.288	119.567	113.211	164.522	220.549	203.659	216.58	181.972	186.068	175.27	-0.774204	4.03207e-10	-1.01711	5.4061e-19	-0.242911	0.0967895	-1.52517	5.40565e-30	-0.750969	1.37407e-07	-0.508058	0.000683599
Sgk1	ENSMUSG00000019970	serum/glucocorticoid regulated kinase 1 [Source:MGI Symbol;Acc:MGI:1340062]	357.728	377.829	264.325	497.554	507.256	548.405	179.968	186.059	154.15	190.202	225.939	260.526	-0.933008	4.52281e-10	-0.555066	0.000181937	0.377942	0.0208914	0.612216	1.84329e-05	1.54522	4.42552e-29	1.16728	2.06452e-18
Pdia6	ENSMUSG00000020571	protein disulfide isomerase associated 6 [Source:MGI Symbol;Acc:MGI:1919103]	329	386.74	404.171	415.271	442.313	424.292	595.483	621.034	546.461	533.113	618.01	569.43	0.663702	4.85595e-10	0.627432	9.94491e-10	-0.0362708	0.817181	0.216462	0.0934161	-0.44724	2.7643e-05	-0.41097	0.000143768
Uhrf1	ENSMUSG00000001228	ubiquitin-like, containing PHD and RING finger domains, 1 [Source:MGI Symbol;Acc:MGI:1338889]	225.034	206.737	227.442	33.4274	31.5938	34.6361	456.978	373.375	373.813	124.82	120.564	142.358	0.855269	4.93716e-10	-0.744769	1.90181e-07	-1.60004	3.24068e-37	-2.5885	7.28855e-40	-3.44377	2.85508e-74	-1.84373	1.10192e-20
Gja5	ENSMUSG00000057123	gap junction protein, alpha 5 [Source:MGI Symbol;Acc:MGI:95716]	309.165	206.737	288.913	41.1414	46.5131	51.9542	124.39	121.944	137.964	107.903	87.3379	104.686	-1.05403	6.25655e-10	-1.39114	2.11194e-18	-0.337103	0.100756	-2.45884	4.77345e-36	-1.40481	8.64882e-12	-1.06771	4.29359e-07
Ipo5	ENSMUSG00000030662	importin 5 [Source:MGI Symbol;Acc:MGI:1917822]	651.161	684.37	636.223	908.968	838.991	987.129	918.367	936.58	964.206	601.696	597.125	653.893	0.515624	6.49732e-10	-0.083062	0.494437	-0.598686	2.12314e-15	0.453729	7.72334e-08	-0.0618952	0.592862	0.536791	1.3098e-11
Whsc1	ENSMUSG00000057406	Wolf-Hirschhorn syndrome candidate 1 (human) [Source:MGI Symbol;Acc:MGI:1276574]	680.573	680.805	720.746	294.418	300.141	274.203	1013.64	927.78	978.08	571.977	592.379	581.327	0.490321	6.92406e-10	-0.252031	0.00349218	-0.742352	1.55776e-25	-1.22871	2.77978e-42	-1.71903	1.21755e-88	-0.976681	1.37758e-28
Zfp367	ENSMUSG00000044934	zinc finger protein 367 [Source:MGI Symbol;Acc:MGI:2442266]	224.35	254.856	250.494	132.424	162.357	184.726	431.394	367.089	447.034	217.635	203.155	214.131	0.782686	6.94732e-10	-0.178573	0.299191	-0.961259	2.95488e-17	-0.607738	3.21094e-05	-1.39042	6.87296e-27	-0.429165	0.00435234
Mical3	ENSMUSG00000051586	microtubule associated monooxygenase, calponin and LIM domain containing 3 [Source:MGI Symbol;Acc:MGI:2442733]	2575.23	2217.07	2200.66	869.112	920.609	955.38	1799.68	1660.7	1624.74	1122.01	1133.49	1122.21	-0.463257	7.7948e-10	-1.05095	4.20795e-51	-0.587696	3.3857e-16	-1.35314	3.62692e-73	-0.889879	5.79297e-32	-0.302183	0.000325468
Tubb2a	ENSMUSG00000058672	tubulin, beta 2A class IIA [Source:MGI Symbol;Acc:MGI:107861]	147.742	229.906	210.538	182.565	178.154	239.567	418.161	380.918	343.754	130.764	144.297	147.513	0.973768	8.18449e-10	-0.430269	0.0186812	-1.40404	2.62311e-22	0.0273613	0.924894	-0.946407	1.11418e-09	0.45763	0.0116209
Irf2bp2	ENSMUSG00000051495	interferon regulatory factor 2 binding protein 2 [Source:MGI Symbol;Acc:MGI:2443921]	1097.12	912.493	872.886	1036.25	953.958	961.152	644.886	627.32	660.531	699.54	747.118	787.924	-0.582944	8.35639e-10	-0.376894	7.40023e-05	0.20605	0.0536674	0.0221822	0.885833	0.605126	4.87662e-11	0.399076	2.47614e-05
Abhd4	ENSMUSG00000040997	abhydrolase domain containing 4 [Source:MGI Symbol;Acc:MGI:1915938]	403.556	429.513	459.495	237.849	215.013	230.907	239.958	286.631	265.908	245.982	246.824	246.251	-0.694602	8.47315e-10	-0.788444	5.06643e-14	-0.0938427	0.553868	-0.906112	6.62136e-15	-0.21151	0.145763	-0.117668	0.51359
Rad21	ENSMUSG00000022314	RAD21 cohesin complex component [Source:MGI Symbol;Acc:MGI:108016]	520.518	497.237	494.84	431.985	391.412	331.929	842.498	722.863	732.211	570.605	540.166	544.052	0.594863	8.50601e-10	0.124927	0.342774	-0.469936	1.92698e-07	-0.362166	0.000935836	-0.95703	1.51047e-23	-0.487094	1.53297e-06
Dnaja1	ENSMUSG00000028410	DnaJ heat shock protein family (Hsp40) member A1 [Source:MGI Symbol;Acc:MGI:1270129]	223.666	192.479	205.927	287.99	281.711	297.293	366.112	338.174	447.034	311.364	288.595	241.096	0.864079	8.54452e-10	0.407454	0.00829462	-0.456624	0.000824773	0.44824	0.00370676	-0.415839	0.00411486	0.0407856	0.87904
Cdca2	ENSMUSG00000048922	cell division cycle associated 2 [Source:MGI Symbol;Acc:MGI:1919787]	104.651	103.368	122.942	24.4277	14.9193	23.0907	256.719	217.488	213.497	78.6411	82.5912	84.0663	1.04483	8.80173e-10	-0.410663	0.0454204	-1.4555	1.22982e-21	-2.24533	1.52799e-20	-3.29017	7.09877e-47	-1.83467	2.46191e-14
Maf1	ENSMUSG00000022553	MAF1 homolog, negative regulator of RNA polymerase III [Source:MGI Symbol;Acc:MGI:1916127]	330.368	324.363	361.141	344.559	369.472	369.452	181.733	227.545	201.936	284.388	278.152	265.681	-0.730287	8.98975e-10	-0.28983	0.0199795	0.440457	0.00018219	0.09203	0.570268	0.822317	8.46327e-13	0.38186	0.00120394
Ccne2	ENSMUSG00000028212	cyclin E2 [Source:MGI Symbol;Acc:MGI:1329034]	95.075	96.2395	98.3533	44.9984	42.1251	34.6361	225.842	188.573	195.77	111.103	89.2365	101.514	1.05656	9.87335e-10	0.0754266	0.805435	-0.981131	1.41865e-10	-1.12884	1.69105e-07	-2.1854	1.78687e-29	-1.20427	4.28395e-09
Pcna	ENSMUSG00000027342	proliferating cell nuclear antigen [Source:MGI Symbol;Acc:MGI:97503]	245.553	272.679	296.597	131.138	144.805	147.204	443.745	441.261	442.41	208.49	203.155	229.596	0.714444	1.00441e-09	-0.315774	0.018106	-1.03022	4.86963e-23	-0.913271	1.20973e-11	-1.62772	2.59978e-39	-0.597498	1.24026e-05
Acacb	ENSMUSG00000042010	acetyl-Coenzyme A carboxylase beta [Source:MGI Symbol;Acc:MGI:2140940]	2642.95	2341.83	2537.21	2631.76	2415.17	2828.62	1947.89	1773.84	1861.36	2372.49	2437.87	2374.87	-0.430604	1.02892e-09	-0.0704625	0.482361	0.360141	1.44296e-07	0.053003	0.592181	0.483607	9.2755e-13	0.123466	0.153151
Foxm1	ENSMUSG00000001517	forkhead box M1 [Source:MGI Symbol;Acc:MGI:1347487]	90.287	85.5462	87.5959	10.2854	17.5521	17.3181	201.141	186.059	183.438	66.7535	66.4527	70.584	1.08709	1.02892e-09	-0.358951	0.111404	-1.44604	4.50792e-20	-2.26374	3.87267e-18	-3.35082	2.87081e-42	-1.90478	1.86804e-13
Nbr1	ENSMUSG00000017119	neighbor of Brca1 gene 1 [Source:MGI Symbol;Acc:MGI:108498]	1095.07	960.613	1058.84	1081.25	1116.31	1122.79	779.862	753.035	765.353	1074	1070.84	1077	-0.444739	1.11541e-09	0.0394149	0.729781	0.484154	4.23668e-13	0.0804678	0.395626	0.525207	7.33274e-14	0.041053	0.730124
Gramd1b	ENSMUSG00000040111	GRAM domain containing 1B [Source:MGI Symbol;Acc:MGI:1925037]	224.35	290.501	210.538	317.56	315.061	308.839	141.151	113.144	119.466	201.632	213.598	179.632	-0.911867	1.1168e-09	-0.273317	0.101529	0.63855	1.12202e-05	0.388525	0.010232	1.30039	1.25443e-20	0.661842	1.13252e-06
Lgals1	ENSMUSG00000068220	lectin, galactose binding, soluble 1 [Source:MGI Symbol;Acc:MGI:96777]	530.094	716.45	630.076	664.691	652.939	851.471	1022.47	1013.27	989.641	675.765	802.179	783.165	0.695699	1.16532e-09	0.278306	0.0335171	-0.417393	0.000247122	0.198948	0.150231	-0.496751	1.2519e-05	-0.0793582	0.671021
Lmnb1	ENSMUSG00000024590	lamin B1 [Source:MGI Symbol;Acc:MGI:96795]	254.445	240.599	248.957	48.8554	53.534	20.2044	474.622	451.318	386.916	143.566	150.943	151.081	0.802213	1.19731e-09	-0.732448	7.17456e-08	-1.53466	2.51446e-37	-2.32443	3.75858e-39	-3.12665	7.54755e-75	-1.59198	6.92373e-19
Timp4	ENSMUSG00000030317	tissue inhibitor of metalloproteinase 4 [Source:MGI Symbol;Acc:MGI:109125]	88.919	85.5462	58.3973	125.996	129.008	138.544	28.2303	22.6288	21.581	39.7778	42.7196	58.2913	-1.57194	1.26836e-09	-0.691846	0.00515195	0.880091	0.000985337	0.694542	0.00319685	2.26648	1.7982e-21	1.38639	8.91534e-11
Nuf2	ENSMUSG00000026683	NUF2, NDC80 kinetochore complex component [Source:MGI Symbol;Acc:MGI:1914227]	90.971	135.448	110.648	10.2854	6.14324	8.65903	249.662	206.173	249.722	82.756	78.7939	84.0663	1.0923	1.31607e-09	-0.392801	0.0766764	-1.4851	4.73872e-20	-3.13717	1.49585e-27	-4.22947	3.44978e-52	-2.74437	1.46638e-21
Csnk1e	ENSMUSG00000022433	casein kinase 1, epsilon [Source:MGI Symbol;Acc:MGI:1351660]	573.87	556.051	534.796	313.703	292.243	355.02	370.523	350.746	369.188	369.43	412.007	376.316	-0.606398	1.34797e-09	-0.5315	1.85896e-08	0.0748985	0.59529	-0.8202	9.94504e-16	-0.213801	0.0820535	-0.2887	0.0125481
Zswim4	ENSMUSG00000035671	zinc finger SWIM-type containing 4 [Source:MGI Symbol;Acc:MGI:2443726]	199.726	163.964	189.023	129.853	100.925	118.34	92.6307	74.1721	97.885	120.705	130.057	121.341	-1.03111	1.40338e-09	-0.578191	0.000452427	0.452915	0.0128452	-0.678035	0.000114293	0.353071	0.086961	-0.0998446	0.730124
Sgol2a	ENSMUSG00000026039	shugoshin-like 2a (S. pombe) [Source:MGI Symbol;Acc:MGI:1098767]	170.998	178.221	187.486	68.1404	95.659	72.1586	370.523	284.117	336.817	143.108	135.753	142.358	0.884954	1.41493e-09	-0.330703	0.0599571	-1.21566	1.918e-20	-1.08886	2.32248e-10	-1.97381	7.02837e-36	-0.758156	1.39473e-05
Klf15	ENSMUSG00000030087	Kruppel-like factor 15 [Source:MGI Symbol;Acc:MGI:1929988]	215.458	197.826	118.331	263.562	245.73	225.135	69.6936	76.6864	80.1578	70.8684	84.4899	91.6006	-1.20134	1.42643e-09	-1.08891	4.59926e-09	0.11243	0.710592	0.440409	0.030971	1.64174	9.09871e-19	1.52931	8.11783e-18
Bmf	ENSMUSG00000040093	BCL2 modifying factor [Source:MGI Symbol;Acc:MGI:2176433]	159.37	94.4573	106.037	42.4271	45.6355	37.5225	45.8742	44.0004	43.1619	99.2158	105.375	86.8421	-1.40269	1.5419e-09	-0.338974	0.208531	1.06372	2.67104e-06	-1.43824	1.70171e-09	-0.0355494	0.937106	-1.09927	6.19722e-06
Xrcc2	ENSMUSG00000028933	X-ray repair complementing defective repair in Chinese hamster cells 2 [Source:MGI Symbol;Acc:MGI:1927345]	46.5115	48.1198	44.5664	56.5694	76.3517	57.7269	118.214	150.858	107.905	69.0396	56.0101	64.2394	1.35536	1.57403e-09	0.426204	0.126404	-0.929153	2.77277e-06	0.462566	0.0971762	-0.892792	4.48154e-05	0.0363615	0.936807
Aldh2	ENSMUSG00000029455	aldehyde dehydrogenase 2, mitochondrial [Source:MGI Symbol;Acc:MGI:99600]	439.807	400.998	461.031	934.681	791.6	831.267	266.423	279.088	278.24	327.366	354.098	307.318	-0.657683	1.66016e-09	-0.406844	0.000136187	0.250839	0.0347752	0.960677	2.30567e-23	1.61836	1.30869e-62	1.36752	9.36286e-51
Pea15a	ENSMUSG00000013698	phosphoprotein enriched in astrocytes 15A [Source:MGI Symbol;Acc:MGI:104799]	302.325	301.194	281.229	338.131	351.042	329.043	456.096	451.318	453.971	411.037	389.223	417.159	0.611243	1.86353e-09	0.45619	5.39375e-06	-0.155053	0.159876	0.205593	0.100082	-0.40565	7.09854e-05	-0.250597	0.0248659
Acss1	ENSMUSG00000027452	acyl-CoA synthetase short-chain family member 1 [Source:MGI Symbol;Acc:MGI:1915988]	203.146	196.043	213.611	1520.95	1412.07	1498.01	308.769	323.089	326.027	679.422	649.338	669.755	0.632699	2.22878e-09	1.6889	9.15052e-79	1.05621	2.03319e-40	2.82481	3.23694e-218	2.19211	3.75806e-172	1.13591	3.90585e-60
Mapt	ENSMUSG00000018411	microtubule-associated protein tau [Source:MGI Symbol;Acc:MGI:97180]	15.0478	14.2577	16.9045	586.265	552.892	554.178	44.992	55.3148	59.3476	245.525	220.243	268.854	1.53402	2.28969e-09	3.69181	2.10735e-64	2.1578	1.72102e-46	4.86848	3.03204e-112	3.33447	7.19917e-111	1.17667	2.3102e-24
Mxi1	ENSMUSG00000025025	MAX interactor 1, dimerization protein [Source:MGI Symbol;Acc:MGI:97245]	301.641	272.679	245.883	209.564	242.219	265.544	153.502	153.373	141.047	231.351	234.483	189.546	-0.872015	2.2945e-09	-0.340045	0.0280139	0.53197	0.000263381	-0.221925	0.200111	0.65009	1.25089e-05	0.11812	0.591037
Col5a3	ENSMUSG00000004098	collagen, type V, alpha 3 [Source:MGI Symbol;Acc:MGI:1858212]	72.5032	105.151	70.6915	524.553	523.931	585.928	168.5	148.344	154.92	270.214	288.595	263.302	0.944442	2.29882e-09	1.72327	1.51876e-35	0.778825	1.22221e-10	2.69481	5.6341e-85	1.75037	1.11422e-50	0.971548	2.17131e-19
Dgat2	ENSMUSG00000030747	diacylglycerol O-acyltransferase 2 [Source:MGI Symbol;Acc:MGI:1915050]	335.156	294.065	335.016	1205.96	1098.76	1258.45	200.259	213.716	198.853	390.462	384.476	403.28	-0.66254	2.35405e-09	0.276645	0.0117505	0.939185	2.54189e-22	1.84831	2.18715e-93	2.51085	4.87216e-161	1.57167	1.20899e-83
Ncapg2	ENSMUSG00000042029	non-SMC condensin II complex, subunit G2 [Source:MGI Symbol;Acc:MGI:1923294]	167.578	146.141	196.707	32.1417	34.2266	43.2952	329.059	315.546	305.216	127.106	116.767	145.53	0.880545	2.42051e-09	-0.368137	0.0336762	-1.24868	3.44401e-21	-2.14228	5.27396e-27	-3.02282	3.75574e-57	-1.77414	2.40686e-19
Ckap2l	ENSMUSG00000048327	cytoskeleton associated protein 2-like [Source:MGI Symbol;Acc:MGI:1917716]	114.911	114.062	119.868	19.285	8.77606	20.2044	247.015	217.488	240.473	83.6705	90.1858	102.307	1.00328	2.53683e-09	-0.318208	0.137231	-1.32148	1.23425e-18	-2.6687	1.15274e-25	-3.67197	3.726e-51	-2.35049	1.38317e-20
Chd6	ENSMUSG00000057133	chromodomain helicase DNA binding protein 6 [Source:MGI Symbol;Acc:MGI:1918639]	1982.89	1632.51	1647.42	1537.66	1498.95	1535.53	1278.3	1089.95	1280.21	1209.79	1321.46	1328.41	-0.528621	2.59814e-09	-0.452625	1.95766e-07	0.0759961	0.54037	-0.210272	0.0315088	0.318349	0.000499266	0.242353	0.0131119
Rgs5	ENSMUSG00000026678	regulator of G-protein signaling 5 [Source:MGI Symbol;Acc:MGI:1098434]	1310.53	1217.25	1032.71	5064.25	5030.44	4664.33	1814.68	1556.36	1673.29	4723.49	4514.99	4698.2	0.492311	2.85973e-09	1.94858	2.71196e-153	1.45626	5.11131e-91	2.0325	2.14392e-163	1.54019	3.6994e-100	0.0839237	0.447756
Hist1h2ak	ENSMUSG00000063021	histone cluster 1, H2ak [Source:MGI Symbol;Acc:MGI:2448297]	203.83	190.697	169.045	28.2847	28.0834	25.9771	344.057	323.089	329.88	143.566	153.791	139.185	0.799991	3.14531e-09	-0.384468	0.0121831	-1.18446	6.26926e-23	-2.58895	1.22778e-37	-3.38894	5.03654e-68	-2.20448	3.00952e-28
Myocd	ENSMUSG00000020542	myocardin [Source:MGI Symbol;Acc:MGI:2137495]	1271.54	1145.96	1209.44	779.115	696.819	730.245	925.425	888.808	840.886	771.78	791.737	801.406	-0.455242	3.22697e-09	-0.620386	3.64863e-18	-0.165143	0.0565006	-0.722254	4.80489e-21	-0.267012	0.00148435	-0.101868	0.356023
Ckap2	ENSMUSG00000037725	cytoskeleton associated protein 2 [Source:MGI Symbol;Acc:MGI:1931797]	86.1831	124.755	119.868	8.99968	9.65366	8.65903	232.9	212.459	251.264	84.1277	103.476	106.273	1.09706	3.37631e-09	-0.124166	0.683556	-1.22123	2.60927e-13	-2.9707	1.20134e-25	-4.06776	3.23973e-50	-2.84653	3.18597e-24
Ccng2	ENSMUSG00000029385	cyclin G2 [Source:MGI Symbol;Acc:MGI:1095734]	200.41	197.826	202.854	102.854	86.0054	83.704	112.921	88.0008	107.905	184.715	179.422	197.873	-0.924245	3.5827e-09	-0.0878191	0.700489	0.836426	9.62534e-09	-1.09813	1.6863e-11	-0.173884	0.454988	-1.01031	1.85643e-10
Ran	ENSMUSG00000029430	RAN, member RAS oncogene family [Source:MGI Symbol;Acc:MGI:1333112]	281.805	393.869	439.516	290.561	326.469	323.27	631.653	672.577	601.184	312.736	355.997	340.627	0.784799	3.8945e-09	-0.119187	0.552827	-0.903987	2.06454e-13	-0.216711	0.200119	-1.00151	1.11466e-14	-0.0975236	0.662667
Hspa8	ENSMUSG00000015656	heat shock protein 8 [Source:MGI Symbol;Acc:MGI:105384]	4548.55	4790.59	4822.39	5408.81	5104.16	6145.03	6344.76	6224.17	6233.04	5439.04	5972.2	5327.9	0.408332	3.94382e-09	0.240214	0.00104417	-0.168118	0.0284297	0.228562	0.00150174	-0.17977	0.0150555	-0.011652	0.935117
Acsl3	ENSMUSG00000032883	acyl-CoA synthetase long-chain family member 3 [Source:MGI Symbol;Acc:MGI:1921455]	707.932	620.21	510.208	51.4268	43.8803	60.6132	389.931	318.06	337.588	178.771	193.662	157.426	-0.807153	4.03258e-09	-1.78368	1.50429e-43	-0.976522	5.17885e-13	-3.49352	1.80742e-89	-2.68636	1.86844e-52	-1.70984	4.70065e-21
Idh2	ENSMUSG00000030541	isocitrate dehydrogenase 2 (NADP+), mitochondrial [Source:MGI Symbol;Acc:MGI:96414]	9633.35	10655.9	10837.3	7692.16	7286.76	7579.54	8398.51	8337.44	7941.02	7610.35	7911.67	7986.3	-0.332568	4.04147e-09	-0.402198	1.06466e-13	-0.0696296	0.345347	-0.462198	9.85312e-18	-0.12963	0.037659	-0.0600002	0.467722
Rrm2	ENSMUSG00000020649	ribonucleotide reductase M2 [Source:MGI Symbol;Acc:MGI:98181]	194.254	235.252	222.832	17.9994	17.5521	23.0907	440.216	344.46	376.125	150.424	165.182	176.063	0.843518	4.17433e-09	-0.378919	0.0217763	-1.22244	3.66788e-21	-3.20913	6.93675e-46	-4.05265	4.76074e-76	-2.83021	1.71426e-36
Lum	ENSMUSG00000036446	lumican [Source:MGI Symbol;Acc:MGI:109347]	153.214	131.884	159.824	447.413	437.048	479.133	251.426	256.459	282.865	360.286	391.122	447.296	0.802749	4.85972e-09	1.39514	4.22814e-30	0.592387	2.97269e-07	1.56373	4.46944e-35	0.760982	9.3594e-11	0.168595	0.269421
Itih5	ENSMUSG00000025780	inter-alpha (globulin) inhibitor H5 [Source:MGI Symbol;Acc:MGI:1925751]	206.566	229.906	250.494	249.42	268.547	248.226	363.465	341.946	382.291	452.643	431.943	438.176	0.680444	5.25697e-09	0.957389	1.73571e-19	0.276944	0.0126747	0.187774	0.21163	-0.492671	2.16337e-05	-0.769615	1.0604e-12
Slc20a2	ENSMUSG00000037656	solute carrier family 20, member 2 [Source:MGI Symbol;Acc:MGI:97851]	791.379	696.845	734.577	842.113	819.684	782.199	539.904	472.69	534.129	608.097	655.034	594.412	-0.523214	5.62742e-09	-0.273054	0.0030338	0.25016	0.00739508	0.131866	0.218425	0.65508	1.7875e-14	0.40492	2.60499e-06
C1qtnf9	ENSMUSG00000071347	C1q and tumor necrosis factor related protein 9 [Source:MGI Symbol;Acc:MGI:3045252]	28.0437	30.2976	30.7354	323.989	315.938	259.771	74.9867	64.1148	93.2605	196.603	204.105	183.994	1.30781	6.17744e-09	2.57914	7.9212e-40	1.27133	3.11355e-16	3.21176	4.70617e-60	1.90395	2.0947e-34	0.632623	1.89343e-05
Dhdh	ENSMUSG00000011382	dihydrodiol dehydrogenase (dimeric) [Source:MGI Symbol;Acc:MGI:1919005]	95.075	105.151	81.4489	113.139	100.047	86.5903	39.6989	33.9432	35.4544	80.47	78.7939	72.1702	-1.28858	6.61002e-09	-0.273652	0.28393	1.01493	1.65808e-06	0.112131	0.711124	1.40071	5.45941e-11	0.385783	0.0964072
Agrn	ENSMUSG00000041936	agrin [Source:MGI Symbol;Acc:MGI:87961]	1059.5	898.235	985.07	642.834	577.465	542.633	738.399	682.635	648.199	812.929	802.179	787.527	-0.514454	6.64307e-09	-0.300193	0.000901246	0.214261	0.0257094	-0.731181	1.2414e-16	-0.216727	0.0339052	-0.430988	2.17449e-06
Cit	ENSMUSG00000029516	citron [Source:MGI Symbol;Acc:MGI:105313]	125.855	114.062	153.677	26.999	33.349	28.8634	269.952	248.916	234.307	97.3869	93.0338	98.3417	0.923451	6.72593e-09	-0.426051	0.0210201	-1.3495	1.78095e-21	-1.96484	3.39537e-20	-2.88829	1.41696e-46	-1.53878	4.5982e-13
Ccnb1	ENSMUSG00000041431	cyclin B1 [Source:MGI Symbol;Acc:MGI:88302]	55.4034	96.2395	86.0592	3.85701	6.14324	2.88634	209.081	169.716	184.209	48.9221	44.6183	56.3086	1.26785	7.2068e-09	-0.556935	0.0330337	-1.82478	4.2023e-20	-3.04818	1.88911e-20	-4.31603	1.1976e-42	-2.49125	5.48719e-14
Fry	ENSMUSG00000056602	FRY microtubule binding protein [Source:MGI Symbol;Acc:MGI:2443895]	2205.19	2103.01	2163.77	1542.8	1631.47	1668.31	1693.82	1689.61	1733.41	1752.51	1732.52	1670.22	-0.339903	7.69587e-09	-0.330773	3.82054e-09	0.00913047	0.924713	-0.424295	3.30516e-13	-0.0843915	0.256674	-0.0935219	0.223425
Prim1	ENSMUSG00000025395	DNA primase, p49 subunit [Source:MGI Symbol;Acc:MGI:97757]	71.1352	74.853	84.5224	17.9994	14.9193	20.2044	182.615	176.002	149.525	65.3818	58.8581	61.0671	1.12272	7.74637e-09	-0.280284	0.293982	-1.403	3.22858e-16	-1.92331	4.19798e-13	-3.04602	6.1924e-35	-1.64302	3.98743e-10
Arrdc4	ENSMUSG00000042659	arrestin domain containing 4 [Source:MGI Symbol;Acc:MGI:1913662]	173.05	112.279	129.089	119.567	150.071	138.544	72.3401	59.0862	59.3476	197.974	190.814	193.115	-1.11429	7.92745e-09	0.437352	0.0221814	1.55164	1.65481e-19	-0.0598953	0.837082	1.05439	2.84353e-08	-0.497247	0.00855009
Plin3	ENSMUSG00000024197	perilipin 3 [Source:MGI Symbol;Acc:MGI:1914155]	435.703	541.793	510.208	644.12	619.59	684.063	292.889	349.489	307.529	348.398	350.301	353.713	-0.62895	8.56376e-09	-0.475213	5.98396e-06	0.153737	0.249056	0.393347	0.000251737	1.0223	4.27563e-24	0.86856	4.91193e-19
Ptprk	ENSMUSG00000019889	protein tyrosine phosphatase, receptor type, K [Source:MGI Symbol;Acc:MGI:103310]	951.434	768.134	816.025	376.701	363.329	326.157	576.075	605.948	559.563	519.397	494.598	488.933	-0.553959	9.71133e-09	-0.761141	2.06711e-17	-0.207183	0.0577612	-1.233	3.86049e-36	-0.679044	2.30111e-11	-0.471861	7.24267e-06
Adam22	ENSMUSG00000040537	a disintegrin and metallopeptidase domain 22 [Source:MGI Symbol;Acc:MGI:1340046]	314.637	235.252	282.766	105.425	140.417	103.908	161.442	150.858	139.505	145.395	158.537	145.53	-0.883903	1.06857e-08	-0.896511	5.16425e-10	-0.0126075	0.964155	-1.19617	4.58121e-14	-0.31227	0.110182	-0.299663	0.141367
Clca3a1	ENSMUSG00000056025	chloride channel accessory 3A1 [Source:MGI Symbol;Acc:MGI:1316732]	188.782	197.826	159.824	5.14268	6.14324	8.65903	88.2197	75.4292	84.7823	42.5211	53.1622	53.5328	-1.10018	1.15299e-08	-1.82267	5.05321e-24	-0.722486	0.000514862	-4.11834	3.90984e-43	-3.01816	6.40976e-23	-2.29567	2.59294e-13
Ptprm	ENSMUSG00000033278	protein tyrosine phosphatase, receptor type, M [Source:MGI Symbol;Acc:MGI:102694]	666.893	652.29	571.679	1276.67	1355.02	1339.26	929.835	827.207	869.404	1330.04	1292.03	1277.25	0.464893	1.25643e-08	1.02958	7.72616e-46	0.564684	6.94018e-16	1.05467	2.40213e-44	0.589776	5.02494e-16	0.0250913	0.85689
Sfrp1	ENSMUSG00000031548	secreted frizzled-related protein 1 [Source:MGI Symbol;Acc:MGI:892014]	259.917	253.074	233.589	100.282	105.313	132.772	144.68	140.801	138.735	156.368	153.791	148.702	-0.807484	1.30945e-08	-0.697757	1.25276e-07	0.109727	0.580058	-1.17101	3.476e-15	-0.363528	0.0390262	-0.473255	0.00418296
3425401B19Rik	ENSMUSG00000071540	RIKEN cDNA 3425401B19 gene [Source:MGI Symbol;Acc:MGI:3588196]	462.379	379.611	404.171	1142.96	1129.48	1065.06	279.656	258.974	274.386	607.64	537.318	519.466	-0.624866	1.33757e-08	0.394842	0.000141745	1.01971	2.69694e-26	1.39349	4.81502e-50	2.01835	1.23549e-100	0.998644	3.49134e-30
Hn1	ENSMUSG00000020737	hematological and neurological expressed sequence 1 [Source:MGI Symbol;Acc:MGI:1096361]	303.009	482.98	351.921	164.566	178.154	193.385	632.535	680.12	606.579	325.538	342.706	365.213	0.766481	1.49682e-08	-0.109478	0.598565	-0.875959	2.41725e-12	-1.04736	5.50314e-13	-1.81384	3.52991e-40	-0.93788	6.07804e-11
G2e3	ENSMUSG00000035293	G2/M-phase specific E3 ubiquitin ligase [Source:MGI Symbol;Acc:MGI:2444298]	162.79	181.786	139.846	91.2825	71.9637	60.6132	316.709	269.031	289.801	148.595	141.449	164.96	0.845748	1.5426e-08	-0.0763143	0.761994	-0.922062	4.65865e-12	-1.03038	4.24229e-09	-1.87612	1.20567e-31	-0.954061	2.10897e-08
Foxo3	ENSMUSG00000048756	forkhead box O3 [Source:MGI Symbol;Acc:MGI:1890081]	638.849	595.259	577.826	830.542	809.153	865.903	436.687	411.089	434.702	572.891	585.733	555.552	-0.501365	1.55105e-08	-0.0926467	0.426483	0.408718	8.15397e-07	0.446174	1.01274e-07	0.947539	9.97357e-32	0.538821	5.38445e-12
Kitl	ENSMUSG00000019966	kit ligand [Source:MGI Symbol;Acc:MGI:96974]	335.156	288.719	308.891	569.551	602.038	577.269	459.625	481.49	486.342	567.405	533.52	615.032	0.588422	1.55105e-08	0.858904	8.97522e-20	0.270482	0.00620842	0.882755	6.23453e-19	0.294333	0.00387071	0.023851	0.897454
Mxd4	ENSMUSG00000037235	Max dimerization protein 4 [Source:MGI Symbol;Acc:MGI:104991]	756.496	614.864	651.591	902.539	866.197	903.425	492.266	434.975	480.947	962.439	1008.18	963.59	-0.530805	1.55105e-08	0.513099	1.74617e-09	1.0439	3.84244e-37	0.376884	3.94254e-05	0.907689	9.29018e-26	-0.136215	0.220039
Nrp2	ENSMUSG00000025969	neuropilin 2 [Source:MGI Symbol;Acc:MGI:1100492]	552.666	500.802	530.186	966.823	856.543	831.267	722.519	760.578	748.397	1084.97	1064.19	1082.16	0.479353	1.55105e-08	1.01294	1.44894e-41	0.533582	1.47223e-13	0.737034	9.07803e-20	0.257681	0.00203124	-0.275901	0.000621951
Klhdc8b	ENSMUSG00000032609	kelch domain containing 8B [Source:MGI Symbol;Acc:MGI:1925517]	391.244	327.927	410.318	113.139	88.6382	92.363	224.078	214.973	234.307	229.979	251.571	212.942	-0.738958	1.58187e-08	-0.708766	7.81016e-09	0.0301917	0.885785	-1.90053	2.92795e-39	-1.16158	9.61611e-15	-1.19177	5.24893e-16
Zkscan3	ENSMUSG00000021327	zinc finger with KRAB and SCAN domains 3 [Source:MGI Symbol;Acc:MGI:1919989]	352.94	352.878	418.002	487.268	542.36	562.837	550.491	559.433	552.627	557.803	615.162	562.689	0.567357	1.58187e-08	0.624116	3.4152e-11	0.0567596	0.673005	0.497427	1.08227e-06	-0.0699298	0.613229	-0.126689	0.323869
Slc6a6	ENSMUSG00000030096	solute carrier family 6 (neurotransmitter transporter, taurine), member 6 [Source:MGI Symbol;Acc:MGI:98488]	1057.45	1251.11	937.43	804.829	790.723	987.129	703.111	736.692	732.211	970.669	926.541	926.712	-0.570547	1.59617e-08	-0.194328	0.0998952	0.376219	0.000204636	-0.342935	0.00106093	0.227612	0.043689	-0.148608	0.257857
Fras1	ENSMUSG00000034687	Fraser extracellular matrix complex subunit 1 [Source:MGI Symbol;Acc:MGI:2385368]	425.443	342.185	439.516	28.2847	33.349	43.2952	242.604	221.259	247.41	115.218	110.122	121.738	-0.756328	1.61024e-08	-1.76997	7.17535e-45	-1.01364	1.84686e-14	-3.43615	1.6478e-74	-2.67982	6.70405e-45	-1.66618	3.22468e-17
H2afz	ENSMUSG00000037894	H2A histone family, member Z [Source:MGI Symbol;Acc:MGI:1888388]	287.277	370.7	328.869	124.71	141.295	170.294	512.556	534.29	500.216	242.782	259.166	261.716	0.663207	1.65251e-08	-0.342971	0.00837615	-1.00618	1.06303e-21	-1.16977	1.48219e-18	-1.83297	1.65141e-48	-0.826795	5.00944e-10
Hspa1a	ENSMUSG00000091971	heat shock protein 1A [Source:MGI Symbol;Acc:MGI:96244]	4.10396	7.12885	3.07354	17.9994	17.5521	34.6361	30.8769	26.4002	68.5966	9.60153	9.49325	6.74117	2.43069	1.83365e-08	0.479806	0.446609	-1.95088	4.52758e-07	1.56481	0.000553138	-0.865881	0.046077	1.085	0.0170659
Loxl2	ENSMUSG00000034205	lysyl oxidase-like 2 [Source:MGI Symbol;Acc:MGI:2137913]	298.221	345.749	305.817	287.99	254.506	253.998	460.507	478.976	477.093	423.382	414.855	423.107	0.585539	1.9799e-08	0.421935	4.77237e-05	-0.163604	0.147431	-0.230464	0.0766634	-0.816003	2.43794e-15	-0.652399	2.95157e-10
Dusp3	ENSMUSG00000003518	dual specificity phosphatase 3 (vaccinia virus phosphatase VH1-related) [Source:MGI Symbol;Acc:MGI:1919599]	511.626	602.388	465.642	830.542	858.299	779.313	768.393	741.721	756.875	696.339	724.335	776.027	0.526171	1.99676e-08	0.481603	1.03371e-07	-0.044568	0.737693	0.656712	5.2144e-13	0.130541	0.232488	0.175109	0.0988429
Parpbp	ENSMUSG00000035365	PARP1 binding protein [Source:MGI Symbol;Acc:MGI:1922567]	33.5156	48.1198	29.1986	2.57134	7.89845	0	112.039	111.887	94.0313	27.4329	31.3277	31.3266	1.47902	1.99676e-08	-0.248475	0.541996	-1.7275	1.29634e-13	-2.15055	3.47124e-09	-3.62957	3.28457e-27	-1.90208	1.58141e-07
Slc27a1	ENSMUSG00000031808	solute carrier family 27 (fatty acid transporter), member 1 [Source:MGI Symbol;Acc:MGI:1347098]	922.706	810.907	797.584	722.546	680.145	727.359	641.357	538.062	580.373	764.007	815.47	731.615	-0.526203	2.02e-08	-0.14472	0.206648	0.381483	3.00635e-05	-0.263389	0.00888099	0.262814	0.00944977	-0.118668	0.348275
Tbc1d17	ENSMUSG00000038520	TBC1 domain family, member 17 [Source:MGI Symbol;Acc:MGI:2449973]	290.697	237.034	241.273	232.706	193.073	199.158	152.62	119.43	155.691	198.432	215.497	196.683	-0.83382	2.05989e-08	-0.352872	0.0236073	0.480948	0.00136972	-0.312265	0.0595994	0.521555	0.000855509	0.0406073	0.885665
Dixdc1	ENSMUSG00000032064	DIX domain containing 1 [Source:MGI Symbol;Acc:MGI:2679721]	326.948	251.292	270.472	60.4264	81.6173	112.567	168.5	129.487	128.715	97.3869	105.375	87.6352	-0.977775	2.09176e-08	-1.53115	4.40825e-21	-0.553372	0.00334641	-1.7623	4.52988e-22	-0.784528	7.75221e-05	-0.231156	0.405942
Eif5	ENSMUSG00000021282	eukaryotic translation initiation factor 5 [Source:MGI Symbol;Acc:MGI:95309]	505.47	506.149	534.796	551.552	506.379	594.587	766.629	726.635	697.527	452.643	449.031	448.486	0.501165	2.14794e-08	-0.191781	0.0677556	-0.692946	2.45582e-18	0.0760333	0.560152	-0.425132	1.52171e-06	0.267814	0.00596347
Acer2	ENSMUSG00000038007	alkaline ceramidase 2 [Source:MGI Symbol;Acc:MGI:1920932]	180.574	199.608	133.699	161.994	143.05	193.385	84.6909	77.9435	85.5531	93.272	93.0338	102.307	-1.01385	2.17285e-08	-0.807023	1.91285e-06	0.206826	0.380415	-0.0862744	0.744395	0.927574	2.13391e-07	0.720748	3.97093e-05
Selenbp1	ENSMUSG00000068874	selenium binding protein 1 [Source:MGI Symbol;Acc:MGI:96825]	269.493	263.768	270.472	263.562	314.183	271.316	165.853	159.659	150.296	189.287	214.547	195.494	-0.747201	2.19735e-08	-0.428178	0.00104417	0.319024	0.0249734	0.0928863	0.611054	0.840088	5.72103e-11	0.521064	4.00614e-05
Flnb	ENSMUSG00000025278	filamin, beta [Source:MGI Symbol;Acc:MGI:2446089]	837.207	894.671	811.415	1085.1	1046.11	1088.15	1161.85	1081.15	1103.71	1170.47	1151.53	1178.12	0.399413	2.20444e-08	0.463533	3.46676e-12	0.0641197	0.4749	0.33792	3.51451e-06	-0.0614934	0.519009	-0.125613	0.133884
Cse1l	ENSMUSG00000002718	chromosome segregation 1-like (S. cerevisiae) [Source:MGI Symbol;Acc:MGI:1339951]	319.425	361.789	341.163	344.559	342.266	320.384	507.263	504.119	497.903	323.251	332.264	354.11	0.571001	2.29497e-08	-0.00130989	0.994648	-0.572311	3.09426e-10	0.00445352	0.982718	-0.566548	1.73588e-08	0.00576341	0.97875
Hspa1b	ENSMUSG00000090877	heat shock protein 1B [Source:MGI Symbol;Acc:MGI:99517]	4.78795	0	6.14708	16.7137	16.6745	43.2952	25.5837	37.7146	64.7429	14.6309	5.69595	9.91348	2.47985	2.37789e-08	0.79032	0.160034	-1.68953	3.37565e-05	1.70201	0.000204538	-0.77784	0.0920594	0.911695	0.061258
B3gnt8	ENSMUSG00000059479	UDP-GlcNAc:betaGal beta-1,3-N-acetylglucosaminyltransferase 8 [Source:MGI Symbol;Acc:MGI:2385269]	121.751	114.062	127.552	357.416	357.186	329.043	50.2852	54.0576	68.5966	136.25	128.159	158.219	-1.01876	2.39262e-08	0.222281	0.281175	1.24104	1.48986e-14	1.49752	1.00003e-24	2.51627	1.10539e-58	1.27524	6.47985e-22
Cdkn1c	ENSMUSG00000037664	cyclin-dependent kinase inhibitor 1C (P57) [Source:MGI Symbol;Acc:MGI:104564]	286.593	258.421	242.81	120.853	129.008	129.885	157.913	139.544	147.984	158.654	129.108	136.41	-0.81538	2.5148e-08	-0.879744	7.69435e-11	-0.0643631	0.773848	-1.04569	3.61465e-12	-0.230311	0.238024	-0.165948	0.462667
Igfbp5	ENSMUSG00000026185	insulin-like growth factor binding protein 5 [Source:MGI Symbol;Acc:MGI:96440]	1634.06	982	1112.62	635.12	599.405	738.904	602.54	480.233	572.666	736.117	690.159	648.342	-1.12835	2.6218e-08	-0.817762	7.15614e-05	0.31059	0.217276	-0.892449	8.32577e-06	0.235904	0.361228	-0.0746864	0.841049
Pola1	ENSMUSG00000006678	polymerase (DNA directed), alpha 1 [Source:MGI Symbol;Acc:MGI:99660]	179.89	183.568	204.391	118.282	106.19	92.363	353.761	328.117	292.114	154.539	147.145	168.926	0.772427	2.86465e-08	-0.249046	0.153634	-1.02147	1.30429e-16	-0.780596	1.12569e-06	-1.55302	5.59742e-27	-0.53155	0.00126079
Manf	ENSMUSG00000032575	mesencephalic astrocyte-derived neurotrophic factor [Source:MGI Symbol;Acc:MGI:1922090]	168.262	188.915	165.971	200.564	176.399	187.612	255.837	343.203	329.11	312.736	375.933	312.076	0.814491	2.91821e-08	0.917246	3.205e-11	0.102755	0.586461	0.111749	0.613399	-0.702742	1.12524e-06	-0.805497	1.1275e-08
Hspa5	ENSMUSG00000026864	heat shock protein 5 [Source:MGI Symbol;Acc:MGI:95835]	1331.73	1563	1569.04	2400.34	2274.75	2791.09	2114.63	2313.16	2062.52	2614.36	3153.66	2654.83	0.539595	2.93706e-08	0.911724	4.78855e-24	0.372129	0.000112948	0.733537	1.72186e-15	0.193942	0.0692563	-0.178187	0.121721
Rtn2	ENSMUSG00000030401	reticulon 2 (Z-band associated protein) [Source:MGI Symbol;Acc:MGI:107612]	158.686	117.626	130.626	428.128	435.293	406.974	78.5155	72.9149	60.8891	224.493	230.686	196.287	-0.954124	2.95598e-08	0.618254	3.49297e-05	1.57238	1.53816e-26	1.57897	2.72508e-30	2.5331	2.78034e-67	0.96072	2.09322e-14
Fyco1	ENSMUSG00000025241	FYVE and coiled-coil domain containing 1 [Source:MGI Symbol;Acc:MGI:107277]	2225.03	1910.53	2093.08	3669.3	3760.54	3786.88	1677.06	1567.67	1576.95	2564.07	2652.41	2465.68	-0.374163	2.9973e-08	0.292722	8.39297e-06	0.666884	5.04471e-28	0.837348	7.89949e-43	1.21151	1.37703e-89	0.544627	1.32543e-19
Cav1	ENSMUSG00000007655	caveolin 1, caveolae protein [Source:MGI Symbol;Acc:MGI:102709]	1510.94	1766.17	1449.18	1963.22	1875.44	1812.62	2044.93	2163.56	2122.64	2474.45	2359.07	2632.62	0.42413	3.10985e-08	0.663301	8.65475e-21	0.239171	0.0019778	0.265264	0.000869406	-0.158867	0.0598976	-0.398037	6.85345e-08
Ccnb2	ENSMUSG00000032218	cyclin B2 [Source:MGI Symbol;Acc:MGI:88311]	75.2392	106.933	126.015	11.571	8.77606	2.88634	233.782	199.887	215.039	75.8978	84.4899	90.8075	1.09471	3.21081e-08	-0.234868	0.403046	-1.32957	8.53779e-14	-2.92145	1.50702e-23	-4.01615	2.0484e-46	-2.68658	1.8757e-20
Dbf4	ENSMUSG00000002297	DBF4 zinc finger [Source:MGI Symbol;Acc:MGI:1351328]	76.6072	98.0217	92.2063	23.142	35.9818	20.2044	194.083	179.773	180.355	55.3231	63.6047	68.2048	1.05919	3.49914e-08	-0.462532	0.0432975	-1.52172	6.08624e-19	-1.47604	9.18725e-10	-2.53523	2.3654e-30	-1.01351	4.32048e-05
Mt1	ENSMUSG00000031765	metallothionein 1 [Source:MGI Symbol;Acc:MGI:97171]	363.2	335.056	295.06	407.557	352.798	323.27	212.609	179.773	200.395	120.705	114.868	131.255	-0.737986	3.49914e-08	-1.41477	2.61966e-30	-0.676781	4.54023e-07	0.125368	0.468518	0.863354	1.33837e-11	1.54013	2.4714e-35
Zfp810	ENSMUSG00000066829	zinc finger protein 810 [Source:MGI Symbol;Acc:MGI:2384563]	215.458	187.132	259.714	96.4252	82.495	69.2722	126.154	101.829	116.383	128.02	138.601	142.754	-0.912145	3.61178e-08	-0.679088	1.66121e-05	0.233056	0.25239	-1.33819	8.79282e-15	-0.426049	0.0367293	-0.659105	0.000384324
Nek2	ENSMUSG00000026622	NIMA (never in mitosis gene a)-related expressed kinase 2 [Source:MGI Symbol;Acc:MGI:109359]	77.9752	94.4573	92.2063	5.14268	7.89845	11.5454	202.905	160.916	181.897	58.5236	56.9595	59.0844	1.05464	3.78226e-08	-0.546238	0.0133682	-1.60088	8.43619e-21	-2.90543	2.19492e-22	-3.96008	1.7713e-43	-2.3592	3.67381e-15
Igbp1	ENSMUSG00000031221	immunoglobulin (CD79A) binding protein 1 [Source:MGI Symbol;Acc:MGI:1346500]	328.316	322.581	367.288	222.421	235.198	271.316	226.725	212.459	185.75	241.41	225.939	245.854	-0.695034	3.97821e-08	-0.496955	4.33446e-05	0.198079	0.186191	-0.497468	0.000145465	0.197566	0.213636	-0.000512882	0.998408
Spc25	ENSMUSG00000005233	SPC25, NDC80 kinetochore complex component, homolog (S. cerevisiae) [Source:MGI Symbol;Acc:MGI:1913692]	60.1913	85.5462	72.2282	6.42834	3.51042	2.88634	155.267	181.03	155.691	47.5504	47.4662	61.4636	1.17672	4.05031e-08	-0.397593	0.146721	-1.57431	1.97909e-16	-3.02486	5.22303e-20	-4.20158	3.37989e-40	-2.62727	1.76102e-15
Pde1c	ENSMUSG00000004347	phosphodiesterase 1C [Source:MGI Symbol;Acc:MGI:108413]	1454.17	1258.24	1295.5	911.539	1007.49	926.516	1025.11	916.465	987.329	1028.74	1017.68	942.574	-0.455067	4.08404e-08	-0.430574	6.36962e-08	0.0244931	0.850384	-0.492506	1.98373e-09	-0.0374384	0.77715	-0.0619315	0.644839
Rccd1	ENSMUSG00000038930	RCC1 domain containing 1 [Source:MGI Symbol;Acc:MGI:2444156]	106.019	128.319	98.3533	77.1401	61.4324	83.704	190.555	217.488	245.869	104.245	129.108	113.41	0.965868	4.12764e-08	0.0575224	0.855674	-0.908346	8.43755e-09	-0.587872	0.00580125	-1.55374	5.10265e-18	-0.645395	0.00145334
Ndc1	ENSMUSG00000028614	NDC1 transmembrane nucleoporin [Source:MGI Symbol;Acc:MGI:1920037]	160.738	115.844	149.067	132.424	121.11	135.658	300.829	264.002	234.307	131.678	140.5	141.565	0.858157	4.13278e-08	-0.0729596	0.785427	-0.931117	2.48883e-11	-0.170171	0.452608	-1.02833	2.63907e-11	-0.0972118	0.724649
Gja1	ENSMUSG00000050953	gap junction protein, alpha 1 [Source:MGI Symbol;Acc:MGI:95713]	2618.32	2792.73	2635.56	2447.91	2516.1	2537.1	2130.51	1974.99	2023.21	2781.24	2382.8	2425.63	-0.388235	4.18531e-08	-0.0803002	0.404714	0.307935	8.99628e-06	-0.100069	0.24424	0.288166	4.63994e-05	-0.0197687	0.884988
Tacc3	ENSMUSG00000037313	transforming, acidic coiled-coil containing protein 3 [Source:MGI Symbol;Acc:MGI:1341163]	128.591	139.013	155.214	19.285	21.0625	20.2044	285.832	232.573	262.825	79.0983	93.9831	93.5833	0.892176	4.46537e-08	-0.637534	0.000271939	-1.52971	1.45273e-25	-2.53589	1.58873e-27	-3.42807	5.69758e-53	-1.89836	6.56773e-16
Pnpla7	ENSMUSG00000036833	patatin-like phospholipase domain containing 7 [Source:MGI Symbol;Acc:MGI:2385325]	199.042	178.221	162.898	182.565	155.336	124.113	100.57	88.0008	80.9286	142.651	107.274	124.117	-0.987121	4.56513e-08	-0.515706	0.00421883	0.471415	0.0136241	-0.200912	0.370581	0.786209	1.57723e-05	0.314794	0.135068
Kyat1	ENSMUSG00000039648	kynurenine aminotransferase 1 [Source:MGI Symbol;Acc:MGI:1917516]	255.813	260.203	253.567	192.85	180.787	161.635	150.856	159.659	146.442	195.688	206.953	180.822	-0.743582	4.59511e-08	-0.401332	0.00285455	0.34225	0.0164031	-0.493039	0.000513436	0.250543	0.130839	-0.0917074	0.675918
Ivns1abp	ENSMUSG00000023150	influenza virus NS1A binding protein [Source:MGI Symbol;Acc:MGI:2152389]	4114.22	4270.18	3832.71	4963.97	5154.18	4421.88	3028.58	3052.37	3243.31	3390.25	3380.54	3713.99	-0.387331	4.61288e-08	-0.218554	0.00361705	0.168777	0.0307452	0.255356	0.000334294	0.642687	1.48374e-22	0.47391	1.28962e-12
Calr	ENSMUSG00000003814	calreticulin [Source:MGI Symbol;Acc:MGI:88252]	1249.65	1356.26	1504.5	1846.22	1851.75	2052.19	1971.71	1861.84	1765.01	2222.98	2263.19	2033.45	0.449032	4.76039e-08	0.66643	2.69409e-18	0.217399	0.0109222	0.480471	1.8653e-09	0.0314394	0.806022	-0.185959	0.0413156
Fads3	ENSMUSG00000024664	fatty acid desaturase 3 [Source:MGI Symbol;Acc:MGI:1928740]	209.302	285.154	244.347	343.274	285.222	340.589	387.284	446.29	377.667	255.584	283.848	276.388	0.724602	4.79494e-08	0.164775	0.358966	-0.559827	5.15653e-06	0.396275	0.00627445	-0.328327	0.0185043	0.2315	0.148119
Col1a1	ENSMUSG00000001506	collagen, type I, alpha 1 [Source:MGI Symbol;Acc:MGI:88467]	1070.45	1327.75	1409.22	826.685	873.218	955.38	1932.01	2206.3	1773.49	2206.98	1696.44	2080.25	0.631985	4.97463e-08	0.653473	6.3112e-09	0.0214881	0.909172	-0.51264	1.46039e-05	-1.14463	1.58507e-25	-1.16611	2.40944e-26
Tmem109	ENSMUSG00000034659	transmembrane protein 109 [Source:MGI Symbol;Acc:MGI:1915789]	165.526	217.43	155.214	332.988	301.896	300.18	321.12	295.431	274.386	250.554	270.557	264.888	0.736236	4.97463e-08	0.556328	3.2972e-05	-0.179908	0.230135	0.809546	1.16082e-09	0.07331	0.697361	0.253218	0.0858622
Pole	ENSMUSG00000007080	polymerase (DNA directed), epsilon [Source:MGI Symbol;Acc:MGI:1196391]	196.99	158.617	216.685	42.4271	45.6355	20.2044	366.994	324.346	318.319	127.563	126.26	132.048	0.797908	5.09495e-08	-0.563531	0.000299711	-1.36144	3.49534e-25	-2.14354	4.97397e-29	-2.94144	6.60386e-58	-1.58	2.08179e-16
Fbxo31	ENSMUSG00000052934	F-box protein 31 [Source:MGI Symbol;Acc:MGI:1354708]	195.622	180.004	213.611	524.553	482.683	461.815	100.57	113.144	121.007	169.627	172.777	195.097	-0.797869	5.1371e-08	-0.126919	0.506518	0.67095	8.28965e-07	1.30446	7.26828e-27	2.10233	6.66527e-63	1.43138	3.32806e-37
Idh3g	ENSMUSG00000002010	isocitrate dehydrogenase 3 (NAD+), gamma [Source:MGI Symbol;Acc:MGI:1099463]	1632.69	1693.1	1758.07	2249.92	2031.66	2199.39	1353.29	1308.7	1267.11	1615.34	1536.01	1577.04	-0.367077	5.1371e-08	-0.0990121	0.238884	0.268065	4.46603e-05	0.347873	7.96551e-08	0.71495	7.2766e-31	0.446885	4.51271e-13
Selenop	ENSMUSG00000064373	selenoprotein P [Source:MGI Symbol;Acc:MGI:894288]	1199.04	1099.63	1012.73	1915.65	1911.43	1832.83	868.082	795.778	822.388	1413.25	1373.67	1431.11	-0.419177	5.1371e-08	0.338751	3.36638e-06	0.757928	6.64079e-29	0.762909	4.4201e-28	1.18209	1.25471e-66	0.424158	5.60961e-10
Aox1	ENSMUSG00000063558	aldehyde oxidase 1 [Source:MGI Symbol;Acc:MGI:88035]	56.7714	33.8621	47.6399	167.137	189.563	152.976	14.9973	13.8287	13.1027	41.1494	37.0237	36.8782	-1.58366	5.33497e-08	-0.307852	0.34078	1.27581	4.36192e-06	1.76703	3.33645e-16	3.3507	5.81981e-41	2.07488	3.03195e-25
Prrx1	ENSMUSG00000026586	paired related homeobox 1 [Source:MGI Symbol;Acc:MGI:97712]	162.106	139.013	147.53	375.415	428.272	360.793	262.012	245.145	251.264	373.088	344.605	348.955	0.72082	5.48672e-08	1.20808	8.9289e-25	0.487261	1.40678e-05	1.34875	3.87329e-28	0.627934	4.49792e-08	0.140673	0.358013
Rassf3	ENSMUSG00000025795	Ras association (RalGDS/AF-6) domain family member 3 [Source:MGI Symbol;Acc:MGI:2179722]	220.246	260.203	253.567	767.544	752.108	672.518	350.232	359.546	394.623	438.927	440.487	448.486	0.609121	5.59011e-08	0.869758	9.10525e-18	0.260637	0.0141929	1.59884	1.11413e-56	0.989721	1.89715e-26	0.729084	5.3033e-16
Mcm4	ENSMUSG00000022673	minichromosome maintenance complex component 4 [Source:MGI Symbol;Acc:MGI:103199]	227.086	192.479	216.685	82.2828	85.1278	66.3859	393.46	377.146	317.548	184.258	168.98	168.529	0.744972	5.78701e-08	-0.292635	0.0741535	-1.03761	2.26516e-17	-1.3631	3.47916e-17	-2.10807	7.87477e-44	-1.07047	2.21494e-11
Nup205	ENSMUSG00000038759	nucleoporin 205 [Source:MGI Symbol;Acc:MGI:2141625]	348.152	390.305	419.538	206.993	202.727	225.135	572.546	575.776	560.334	281.645	291.443	313.266	0.572102	6.44028e-08	-0.362495	0.00127709	-0.934597	2.50669e-23	-0.855616	2.27938e-13	-1.42772	2.3232e-39	-0.493121	4.20145e-05
Plbd1	ENSMUSG00000030214	phospholipase B domain containing 1 [Source:MGI Symbol;Acc:MGI:1914107]	45.8275	39.2087	53.787	165.851	164.112	193.385	94.3951	125.715	104.051	114.761	149.044	132.048	1.14047	6.71602e-08	1.42194	2.28436e-13	0.281469	0.180894	1.80056	4.51665e-20	0.660098	0.000274839	0.378629	0.0551058
Polq	ENSMUSG00000034206	polymerase (DNA directed), theta [Source:MGI Symbol;Acc:MGI:2155399]	60.1913	60.5953	96.8166	86.1398	54.4116	72.1586	180.85	150.858	155.691	70.8684	61.7061	66.6186	1.14676	6.94134e-08	-0.0917341	0.806844	-1.23849	6.64962e-11	-0.0297928	0.940956	-1.17655	1.75945e-08	0.0619413	0.886021
Ypel3	ENSMUSG00000042675	yippee-like 3 (Drosophila) [Source:MGI Symbol;Acc:MGI:1913340]	110.807	71.2885	121.405	137.567	109.701	124.113	40.5811	33.9432	44.7034	102.416	73.098	78.9113	-1.27303	6.9672e-08	-0.251485	0.387323	1.02154	6.72532e-06	0.248482	0.37005	1.52151	8.64882e-12	0.499967	0.0357187
Tmpo	ENSMUSG00000019961	thymopoietin [Source:MGI Symbol;Acc:MGI:106920]	1270.17	1366.96	1418.44	469.269	547.626	470.474	1829.68	1723.56	1781.2	980.728	1004.39	1034.17	0.40084	7.03761e-08	-0.41692	1.03288e-08	-0.81776	3.08751e-34	-1.40976	1.71034e-71	-1.8106	1.75022e-123	-0.992843	6.85675e-37
Vwf	ENSMUSG00000001930	Von Willebrand factor [Source:MGI Symbol;Acc:MGI:98941]	357.728	388.522	316.575	383.129	330.857	458.929	210.845	197.373	217.351	328.738	289.544	265.285	-0.744946	7.77508e-08	-0.260544	0.096423	0.484401	0.000446211	0.107585	0.563683	0.852531	1.18712e-10	0.368129	0.010135
Dusp8	ENSMUSG00000037887	dual specificity phosphatase 8 [Source:MGI Symbol;Acc:MGI:106626]	54.0354	65.9419	44.5664	192.85	154.459	147.204	124.39	128.23	141.047	84.5849	82.5912	129.272	1.20265	7.91197e-08	0.825061	0.00031528	-0.377589	0.103126	1.52603	9.75125e-13	0.323378	0.173074	0.700967	0.000735593
Cox8a	ENSMUSG00000035885	cytochrome c oxidase subunit VIIIa [Source:MGI Symbol;Acc:MGI:105959]	1264.7	1276.06	1376.95	740.545	719.637	640.768	996.882	959.208	937.23	708.684	816.419	729.632	-0.432495	8.13815e-08	-0.797338	3.67883e-27	-0.364843	3.86206e-06	-0.874467	3.96038e-28	-0.441971	9.57879e-08	-0.0771287	0.548106
Lrrc39	ENSMUSG00000027961	leucine rich repeat containing 39 [Source:MGI Symbol;Acc:MGI:1924557]	920.654	828.729	899.011	631.263	602.038	655.2	683.703	651.206	638.18	761.264	772.75	750.649	-0.42978	8.46587e-08	-0.220934	0.00794383	0.208846	0.0120097	-0.503895	3.92709e-10	-0.0741148	0.51382	-0.282961	0.000798754
Bag3	ENSMUSG00000030847	BCL2-associated athanogene 3 [Source:MGI Symbol;Acc:MGI:1352493]	268.125	254.856	224.369	764.973	668.736	626.337	360.819	394.746	427.765	438.47	438.588	398.919	0.640738	9.03727e-08	0.74334	2.864e-11	0.102602	0.485333	1.43996	1.08977e-39	0.799224	9.99729e-15	0.696622	6.46139e-12
Rbl2	ENSMUSG00000031666	retinoblastoma-like 2 [Source:MGI Symbol;Acc:MGI:105085]	305.745	297.63	278.156	290.561	301.019	294.407	187.026	182.287	191.916	236.838	243.976	239.51	-0.646359	9.88459e-08	-0.29713	0.016485	0.349228	0.00421786	0.00218713	0.992123	0.648546	4.35192e-08	0.299317	0.017131
Tcea3	ENSMUSG00000001604	transcription elongation factor A (SII), 3 [Source:MGI Symbol;Acc:MGI:1196908]	338.576	263.768	302.744	437.127	438.803	401.202	188.79	193.602	188.063	283.016	255.368	249.423	-0.680638	1.05629e-07	-0.218975	0.129952	0.461663	0.000204498	0.477719	9.08424e-05	1.15836	2.93442e-23	0.696694	5.31786e-10
Chpt1	ENSMUSG00000060002	choline phosphotransferase 1 [Source:MGI Symbol;Acc:MGI:2384841]	550.614	598.824	468.715	2204.92	1981.63	1795.31	758.689	784.464	760.729	1199.28	1197.1	1260.2	0.503438	1.08237e-07	1.16742	5.37798e-44	0.663982	3.40347e-16	1.8794	3.19403e-111	1.37597	8.89587e-67	0.711983	1.31328e-19
Dhrs7	ENSMUSG00000021094	dehydrogenase/reductase (SDR family) member 7 [Source:MGI Symbol;Acc:MGI:1913625]	339.26	286.936	302.744	311.132	279.956	317.498	217.02	177.259	181.126	286.217	320.872	306.525	-0.692091	1.08717e-07	-0.0445538	0.833691	0.647537	7.88491e-08	-0.0629573	0.745533	0.629133	1.00564e-06	-0.0184036	0.941463
Tagln2	ENSMUSG00000026547	transgelin 2 [Source:MGI Symbol;Acc:MGI:1312985]	380.984	422.385	350.384	376.701	324.714	308.839	603.423	572.005	532.587	416.981	391.122	390.195	0.563738	1.11503e-07	0.0600843	0.725891	-0.503654	1.95836e-07	-0.171913	0.207085	-0.735652	1.18523e-12	-0.231998	0.0662052
Baz2b	ENSMUSG00000026987	bromodomain adjacent to zinc finger domain, 2B [Source:MGI Symbol;Acc:MGI:2442782]	1084.13	917.84	922.063	640.263	648.551	606.132	733.106	686.406	714.484	836.247	777.497	798.234	-0.462101	1.15766e-07	-0.286301	0.00119914	0.1758	0.0696351	-0.625088	4.46132e-13	-0.162987	0.118422	-0.338788	0.000191711
Reep5	ENSMUSG00000005873	receptor accessory protein 5 [Source:MGI Symbol;Acc:MGI:1270152]	550.614	538.228	528.649	1168.67	1152.3	1102.58	767.511	726.635	695.986	987.586	972.108	967.556	0.428872	1.15766e-07	0.846511	1.44408e-32	0.417639	1.54677e-09	1.07666	4.40249e-48	0.647792	2.62739e-20	0.230153	0.00220483
Garem1	ENSMUSG00000042680	GRB2 associated regulator of MAPK1 subtype 1 [Source:MGI Symbol;Acc:MGI:2685790]	383.036	308.323	339.626	221.135	214.136	202.044	232.9	214.973	208.873	241.867	236.382	230.786	-0.661137	1.16451e-07	-0.553039	2.66129e-06	0.108097	0.519009	-0.692386	4.74308e-08	-0.0312493	0.886436	-0.139347	0.445981
Slc38a9	ENSMUSG00000047789	solute carrier family 38, member 9 [Source:MGI Symbol;Acc:MGI:1918839]	179.206	130.102	129.089	128.567	143.927	135.658	80.2799	71.6578	66.2844	141.737	147.145	124.117	-1.0083	1.17942e-07	-0.126714	0.635027	0.881586	8.4083e-07	-0.131883	0.608835	0.876417	3.71827e-06	-0.00516846	0.988154
Myzap	ENSMUSG00000041361	myocardial zonula adherens protein [Source:MGI Symbol;Acc:MGI:2142908]	712.72	805.56	662.348	705.832	810.03	698.495	501.97	490.29	517.172	621.813	658.831	697.513	-0.519164	1.18192e-07	-0.133873	0.275309	0.38529	5.01622e-05	0.0396009	0.790371	0.558765	3.24589e-09	0.173474	0.130374
Fam212b	ENSMUSG00000048458	family with sequence similarity 212, member B [Source:MGI Symbol;Acc:MGI:1923497]	99.8629	92.6751	76.8385	565.694	535.34	594.587	177.322	197.373	156.462	151.796	214.547	199.856	0.909754	1.20172e-07	0.997557	5.59588e-10	0.0878026	0.690334	2.55613	1.93505e-64	1.64638	2.34463e-34	1.55857	2.66923e-33
Mis18bp1	ENSMUSG00000047534	MIS18 binding protein 1 [Source:MGI Symbol;Acc:MGI:2145099]	84.8151	105.151	93.743	6.42834	13.1641	11.5454	190.555	174.744	191.916	68.5823	68.3514	80.4975	0.98302	1.24197e-07	-0.332894	0.158065	-1.31591	1.17789e-15	-2.68863	5.73313e-22	-3.67165	5.2768e-43	-2.35573	1.93195e-17
Zer1	ENSMUSG00000039686	zyg-11 related, cell cycle regulator [Source:MGI Symbol;Acc:MGI:2442511]	252.393	206.737	264.325	212.135	199.217	178.953	138.505	142.058	143.359	198.889	205.054	175.667	-0.767512	1.25043e-07	-0.33406	0.027192	0.433453	0.00315442	-0.281624	0.0855355	0.485888	0.0014912	0.0524354	0.837284
Fam21	ENSMUSG00000024104	family with sequence similarity 21 [Source:MGI Symbol;Acc:MGI:106463]	599.861	518.624	560.921	371.558	383.514	326.157	402.282	383.432	386.145	450.815	443.335	424.297	-0.525656	1.26064e-07	-0.359607	0.000220093	0.166049	0.146823	-0.616496	7.96403e-10	-0.0908401	0.524172	-0.25689	0.0226488
Igf1r	ENSMUSG00000005533	insulin-like growth factor I receptor [Source:MGI Symbol;Acc:MGI:96433]	1263.33	1256.46	1124.92	404.986	464.254	409.861	931.6	859.893	884.048	593.466	532.571	558.327	-0.44439	1.27575e-07	-1.1045	1.06552e-46	-0.660114	7.06484e-17	-1.48512	2.20612e-66	-1.04073	6.78588e-33	-0.380617	6.8572e-05
Ank3	ENSMUSG00000069601	ankyrin 3, epithelial [Source:MGI Symbol;Acc:MGI:88026]	1218.87	1149.53	1240.17	1015.68	928.507	900.539	916.603	807.093	947.25	820.702	817.368	774.838	-0.428038	1.37377e-07	-0.58118	1.12413e-14	-0.153142	0.0999977	-0.337143	4.50042e-05	0.0908947	0.393276	0.244037	0.00527776
Kdm4a	ENSMUSG00000033326	lysine (K)-specific demethylase 4A [Source:MGI Symbol;Acc:MGI:2446210]	549.93	516.842	513.282	404.986	384.391	334.816	382.873	377.146	336.817	427.039	435.74	419.142	-0.533058	1.40858e-07	-0.30815	0.00246098	0.224907	0.0382338	-0.470409	5.35506e-06	0.0626486	0.686958	-0.162259	0.208717
Rcan1	ENSMUSG00000022951	regulator of calcineurin 1 [Source:MGI Symbol;Acc:MGI:1890564]	275.649	297.63	242.81	272.562	239.586	259.771	416.397	409.832	461.678	261.07	248.723	303.749	0.653754	1.41774e-07	0.00575965	0.98113	-0.647994	7.63859e-09	-0.0856176	0.65339	-0.739371	1.09619e-09	-0.0913772	0.652958
Tuba1a	ENSMUSG00000072235	tubulin, alpha 1A [Source:MGI Symbol;Acc:MGI:98869]	350.204	474.069	433.369	277.704	313.305	349.248	695.171	665.034	620.452	309.078	393.02	362.833	0.665794	1.44508e-07	-0.223586	0.153345	-0.88938	1.28457e-14	-0.409493	0.00351874	-1.07529	1.69165e-18	-0.185908	0.286223
Cd34	ENSMUSG00000016494	CD34 antigen [Source:MGI Symbol;Acc:MGI:88329]	945.962	996.257	885.18	1184.1	1227.77	1174.74	1316.24	1186.75	1203.91	1833.89	1739.16	1866.11	0.391078	1.53482e-07	0.942835	2.19152e-46	0.551757	9.79018e-18	0.346512	3.92559e-06	-0.0445653	0.677289	-0.596323	4.64863e-19
Insr	ENSMUSG00000005534	insulin receptor [Source:MGI Symbol;Acc:MGI:96575]	1993.15	1892.71	1751.92	1387.24	1496.32	1391.22	1497.97	1375.33	1463.65	1335.53	1350.89	1437.45	-0.379039	1.68808e-07	-0.452106	3.27756e-11	-0.0730675	0.444447	-0.396306	2.96012e-08	-0.0172677	0.886786	0.0557998	0.629062
Rap1gap2	ENSMUSG00000038807	RAP1 GTPase activating protein 2 [Source:MGI Symbol;Acc:MGI:3028623]	358.412	267.332	276.619	887.111	874.973	938.062	470.211	443.775	470.927	563.29	562.949	563.482	0.573423	1.72699e-07	0.855204	7.00992e-18	0.281781	0.00710161	1.5186	1.89512e-53	0.945174	2.41546e-24	0.663392	3.60975e-13
Eif4b	ENSMUSG00000058655	eukaryotic translation initiation factor 4B [Source:MGI Symbol;Acc:MGI:95304]	1507.52	1347.35	1595.17	1275.38	1336.59	1290.2	1125.68	1079.9	1156.12	1211.62	1110.71	1241.96	-0.403551	1.83756e-07	-0.317402	3.01774e-05	0.0861499	0.385141	-0.18935	0.0245191	0.214202	0.00920462	0.128052	0.181953
Fam65b	ENSMUSG00000036006	family with sequence similarity 65, member B [Source:MGI Symbol;Acc:MGI:2444879]	542.406	541.793	487.156	82.2828	83.3726	83.704	349.35	319.317	331.422	166.426	144.297	124.513	-0.64386	1.83778e-07	-1.83068	2.27341e-56	-1.18682	2.50519e-23	-2.59337	1.37187e-70	-1.94951	1.09665e-39	-0.762682	2.58994e-06
Cks2	ENSMUSG00000062248	CDC28 protein kinase regulatory subunit 2 [Source:MGI Symbol;Acc:MGI:1913447]	17.7838	32.0798	33.809	3.85701	1.75521	0	73.2223	95.5437	82.4701	26.0613	27.5304	25.7751	1.56919	1.89014e-07	0.0140921	0.98159	-1.5551	4.96076e-09	-2.18628	5.98516e-08	-3.75547	4.50226e-24	-2.20037	2.61075e-08
Loxl1	ENSMUSG00000032334	lysyl oxidase-like 1 [Source:MGI Symbol;Acc:MGI:106096]	214.09	261.985	245.883	406.271	338.756	450.27	411.986	354.517	366.105	411.494	421.5	432.624	0.66421	1.91388e-07	0.820466	3.8481e-12	0.156257	0.28153	0.707129	1.8197e-08	0.0429194	0.825356	-0.113337	0.520031
Tgfbi	ENSMUSG00000035493	transforming growth factor, beta induced [Source:MGI Symbol;Acc:MGI:99959]	136.115	108.715	119.868	146.566	180.787	138.544	58.225	51.5433	60.1184	77.2694	56.9595	72.9632	-1.068	1.91391e-07	-0.78593	4.12936e-05	0.282066	0.263508	0.348038	0.108527	1.41603	1.10352e-13	1.13397	3.12951e-10
Ppp1r9a	ENSMUSG00000032827	protein phosphatase 1, regulatory (inhibitor) subunit 9A [Source:MGI Symbol;Acc:MGI:2442401]	960.326	787.738	974.313	412.7	436.17	409.861	655.472	564.462	682.883	675.308	703.449	666.583	-0.513451	1.92501e-07	-0.418609	1.35059e-05	0.0948424	0.46822	-1.10151	2.70924e-29	-0.588056	7.85991e-09	-0.682898	6.3124e-12
Fabp4	ENSMUSG00000062515	fatty acid binding protein 4, adipocyte [Source:MGI Symbol;Acc:MGI:88038]	2251.7	2165.39	2120.74	2468.48	2636.33	2669.87	2755.1	2666.42	2799.36	2671.97	2761.59	2950.65	0.327335	1.99497e-07	0.355434	3.28804e-09	0.0280989	0.762195	0.24354	0.000143055	-0.0837952	0.271315	-0.111894	0.136246
Retsat	ENSMUSG00000056666	retinol saturase (all trans retinol 13,14 reductase) [Source:MGI Symbol;Acc:MGI:1914692]	270.177	206.737	239.736	178.708	163.235	222.248	142.916	144.573	124.861	178.314	182.27	200.252	-0.807338	2.0143e-07	-0.364065	0.0249696	0.443273	0.00533193	-0.404284	0.0150378	0.403055	0.0186993	-0.0402185	0.891575
Cenpi	ENSMUSG00000031262	centromere protein I [Source:MGI Symbol;Acc:MGI:2147897]	64.9793	62.3775	58.3973	8.99968	5.26564	5.77269	135.858	134.515	139.505	40.6922	48.4156	45.2055	1.10427	2.04947e-07	-0.465678	0.0727778	-1.56995	5.95572e-17	-2.59448	2.79723e-16	-3.69875	9.7461e-35	-2.1288	2.17242e-11
Ccdc117	ENSMUSG00000020482	coiled-coil domain containing 117 [Source:MGI Symbol;Acc:MGI:2144383]	102.599	103.368	86.0592	178.708	192.196	164.522	163.206	177.259	208.873	161.397	177.524	148.306	0.880486	2.0903e-07	0.694871	3.29251e-05	-0.185615	0.331306	0.858292	4.18471e-07	-0.0221941	0.934607	0.163421	0.463149
Per1	ENSMUSG00000020893	period circadian clock 1 [Source:MGI Symbol;Acc:MGI:1098283]	276.333	228.123	192.096	341.988	298.386	375.225	102.335	96.8008	137.964	72.6973	84.4899	115.393	-1.01279	2.09123e-07	-1.31167	5.12864e-13	-0.298886	0.21733	0.496812	0.0114675	1.5096	4.47276e-17	1.80849	7.53318e-25
Cnih4	ENSMUSG00000062169	cornichon family AMPA receptor auxiliary protein 4 [Source:MGI Symbol;Acc:MGI:1925828]	196.99	235.252	179.802	258.419	243.974	213.589	335.235	325.603	339.9	247.811	190.814	217.304	0.710229	2.20828e-07	0.12106	0.5474	-0.589168	2.24414e-06	0.253481	0.126683	-0.456747	0.000911013	0.132421	0.506996
Abce1	ENSMUSG00000058355	ATP-binding cassette, sub-family E (OABP), member 1 [Source:MGI Symbol;Acc:MGI:1195458]	495.211	520.406	553.238	609.407	602.038	559.951	731.341	740.464	685.195	524.426	516.433	556.345	0.462441	2.26823e-07	0.0381499	0.80022	-0.424291	1.53754e-07	0.193603	0.0622006	-0.268838	0.00338416	0.155453	0.150379
Thbs1	ENSMUSG00000040152	thrombospondin 1 [Source:MGI Symbol;Acc:MGI:98737]	244.869	327.927	218.221	151.709	112.334	173.181	425.219	433.718	467.844	198.432	199.358	205.407	0.750298	2.26823e-07	-0.367109	0.0254635	-1.11741	1.22547e-17	-0.874561	3.13479e-08	-1.62486	7.914e-29	-0.507452	0.00263199
Ncam1	ENSMUSG00000039542	neural cell adhesion molecule 1 [Source:MGI Symbol;Acc:MGI:97281]	1086.86	1149.53	1055.76	98.9965	69.3309	95.2493	817.796	677.606	748.397	333.31	284.797	274.405	-0.543037	2.45592e-07	-1.85936	1.34185e-80	-1.31632	5.51688e-40	-3.6085	3.4104e-156	-3.06546	1.99977e-112	-1.74914	1.03613e-35
Pcdh18	ENSMUSG00000037892	protocadherin 18 [Source:MGI Symbol;Acc:MGI:1920423]	133.379	151.488	118.331	129.853	117.599	109.681	223.196	213.716	244.327	252.84	242.078	252.596	0.754219	2.45592e-07	0.884597	5.74895e-11	0.130378	0.441948	-0.14633	0.502007	-0.900549	4.80644e-10	-1.03093	1.6922e-13
Mtfp1	ENSMUSG00000004748	mitochondrial fission process 1 [Source:MGI Symbol;Acc:MGI:1916686]	103.283	155.053	126.015	492.411	432.66	536.86	224.96	225.031	215.81	192.945	243.027	223.252	0.816945	2.57408e-07	0.794732	1.47387e-07	-0.0222136	0.924278	1.91596	1.9201e-41	1.09901	4.88355e-17	1.12123	1.36555e-18
Birc5	ENSMUSG00000017716	baculoviral IAP repeat-containing 5 [Source:MGI Symbol;Acc:MGI:1203517]	99.8629	115.844	139.846	7.71401	10.5313	20.2044	239.075	223.773	213.497	59.8953	74.9966	62.6532	0.936671	2.60965e-07	-0.81274	2.27783e-05	-1.74941	1.73573e-26	-2.93198	5.74327e-27	-3.86865	5.51422e-49	-2.11924	2.15087e-14
Cdh2	ENSMUSG00000024304	cadherin 2 [Source:MGI Symbol;Acc:MGI:88355]	2821.47	2452.33	2429.63	1793.51	1814.01	1662.53	2062.58	1942.3	1861.36	2103.19	2228.06	1993.4	-0.396404	3.02135e-07	-0.290364	0.000196839	0.106041	0.267154	-0.543437	2.72343e-13	-0.147033	0.0972018	-0.253074	0.00194908
Cdkn2c	ENSMUSG00000028551	cyclin-dependent kinase inhibitor 2C (p18, inhibits CDK4) [Source:MGI Symbol;Acc:MGI:105388]	155.266	206.737	164.434	93.8538	73.7189	72.1586	343.175	292.917	285.177	152.253	191.764	188.753	0.81528	3.0785e-07	0.0340013	0.906972	-0.781279	6.73492e-08	-1.05381	5.33572e-09	-1.86909	2.51233e-29	-1.08781	3.92311e-10
Dlgap5	ENSMUSG00000037544	discs, large (Drosophila) homolog-associated protein 5 [Source:MGI Symbol;Acc:MGI:2183453]	80.7111	110.497	99.8901	14.1424	7.89845	11.5454	211.727	170.973	184.98	80.47	71.1993	82.4802	0.98282	3.08618e-07	-0.251718	0.338526	-1.23454	4.23668e-13	-2.6886	9.18498e-22	-3.67141	1.57962e-42	-2.43688	1.75221e-18
Pfkl	ENSMUSG00000020277	phosphofructokinase, liver, B-type [Source:MGI Symbol;Acc:MGI:97547]	514.362	600.606	567.068	628.692	583.608	614.791	785.155	769.378	741.46	687.652	624.656	666.979	0.460297	3.08834e-07	0.253122	0.0079428	-0.207175	0.0233702	0.128983	0.256955	-0.331314	0.000231244	-0.124139	0.287651
Hist1h2bm	ENSMUSG00000096807	histone cluster 1, H2bm [Source:MGI Symbol;Acc:MGI:2448404]	55.4034	85.5462	89.1327	11.571	16.6745	2.88634	172.028	164.687	161.086	64.9246	86.3885	69.3944	1.12813	3.11814e-07	-0.0210637	0.96098	-1.1492	6.56526e-09	-2.18958	5.71114e-14	-3.31771	1.20129e-33	-2.16851	2.743e-14
Nedd4	ENSMUSG00000032216	neural precursor cell expressed, developmentally down-regulated 4 [Source:MGI Symbol;Acc:MGI:97297]	8110.1	7127.07	7671.56	4229.85	4379.25	4381.47	6438.27	6268.17	6034.19	6085.54	5922.84	5933.42	-0.291422	3.15404e-07	-0.353682	6.8301e-11	-0.0622608	0.404874	-0.818838	1.59276e-53	-0.527416	1.03399e-22	-0.465155	9.67894e-18
Fat3	ENSMUSG00000074505	FAT atypical cadherin 3 [Source:MGI Symbol;Acc:MGI:2444314]	100.547	119.408	142.92	75.8545	81.6173	60.6132	230.253	237.602	193.458	143.108	154.74	146.323	0.870557	3.29703e-07	0.310957	0.129771	-0.559599	0.000411809	-0.61977	0.00218877	-1.49033	8.70113e-18	-0.930727	3.00621e-07
Gas7	ENSMUSG00000033066	growth arrest specific 7 [Source:MGI Symbol;Acc:MGI:1202388]	102.599	71.2885	70.6915	165.851	179.032	196.271	170.264	158.401	159.545	163.683	147.145	166.15	0.902328	3.4868e-07	0.877176	1.90393e-07	-0.0251523	0.920761	1.02842	2.62981e-09	0.12609	0.57366	0.151242	0.516639
Cpt1a	ENSMUSG00000024900	carnitine palmitoyltransferase 1a, liver [Source:MGI Symbol;Acc:MGI:1098296]	1272.23	1124.58	1215.59	438.413	473.907	496.451	974.828	836.007	864.009	768.58	778.446	729.236	-0.434509	3.54849e-07	-0.670449	1.29777e-17	-0.23594	0.0085327	-1.36318	2.3187e-56	-0.928667	1.60473e-26	-0.692727	3.40112e-15
Wdr13	ENSMUSG00000031166	WD repeat domain 13 [Source:MGI Symbol;Acc:MGI:1914661]	651.161	563.179	674.642	374.13	368.594	372.338	476.386	416.118	421.599	493.336	556.304	491.709	-0.522928	3.61873e-07	-0.304426	0.00362851	0.218501	0.0504587	-0.759793	1.2305e-13	-0.236865	0.0470917	-0.455366	1.66366e-05
Lrrc59	ENSMUSG00000020869	leucine rich repeat containing 59 [Source:MGI Symbol;Acc:MGI:2138133]	355.676	395.651	358.068	271.276	279.079	256.885	569.899	484.004	541.836	315.022	328.466	326.352	0.534212	3.71887e-07	-0.184828	0.150584	-0.719039	9.03068e-15	-0.429919	0.000244554	-0.96413	1.28638e-20	-0.245091	0.0554255
Kif18b	ENSMUSG00000051378	kinesin family member 18B [Source:MGI Symbol;Acc:MGI:2446979]	60.1913	90.8929	96.8166	10.2854	8.77606	8.65903	183.497	165.944	160.316	64.4674	58.8581	62.6532	1.06547	3.76195e-07	-0.334496	0.222048	-1.39996	6.35821e-14	-2.5915	2.93852e-18	-3.65697	4.3605e-38	-2.25701	2.45394e-14
Pbxip1	ENSMUSG00000042613	pre B cell leukemia transcription factor interacting protein 1 [Source:MGI Symbol;Acc:MGI:2441670]	731.872	650.508	714.599	592.693	546.748	522.428	523.143	477.718	527.963	567.405	562	557.138	-0.455941	3.90696e-07	-0.320645	0.000268437	0.135297	0.198631	-0.332254	0.000352744	0.123688	0.274144	-0.0116091	0.949494
Pim3	ENSMUSG00000035828	proviral integration site 3 [Source:MGI Symbol;Acc:MGI:1355297]	284.541	331.492	253.567	303.418	294.876	303.066	142.916	158.401	205.019	166.426	177.524	178.839	-0.748612	4.00771e-07	-0.71598	2.27426e-07	0.032632	0.890072	0.0539573	0.807628	0.802569	1.5388e-08	0.769937	2.46469e-08
Cacybp	ENSMUSG00000014226	calcyclin binding protein [Source:MGI Symbol;Acc:MGI:1270839]	203.146	213.866	187.486	201.85	244.852	216.476	322.884	305.488	323.714	218.549	220.243	203.028	0.64931	4.06653e-07	0.0800486	0.691749	-0.569261	6.0588e-07	0.14697	0.402462	-0.50234	7.65771e-05	0.066921	0.759719
Flcn	ENSMUSG00000032633	folliculin [Source:MGI Symbol;Acc:MGI:2442184]	341.312	283.372	308.891	255.848	226.422	242.453	185.261	187.316	218.893	220.378	227.838	226.424	-0.658403	4.42431e-07	-0.480427	0.000124627	0.177976	0.256174	-0.383621	0.00541159	0.274782	0.0663946	0.0968063	0.635325
Rbl1	ENSMUSG00000027641	retinoblastoma-like 1 (p107) [Source:MGI Symbol;Acc:MGI:103300]	132.695	139.013	141.383	29.5704	45.6355	34.6361	279.656	243.888	226.6	125.734	95.8818	116.979	0.850114	4.42431e-07	-0.253801	0.248163	-1.10391	1.60036e-13	-1.73706	7.72512e-17	-2.58718	1.16699e-39	-1.48326	5.21539e-13
Ppa1	ENSMUSG00000020089	pyrophosphatase (inorganic) 1 [Source:MGI Symbol;Acc:MGI:97831]	58.1394	103.368	96.8166	178.708	155.336	164.522	165.853	163.43	187.292	83.6705	115.818	101.514	1.02941	4.44141e-07	0.256946	0.349218	-0.77246	3.40957e-05	0.971493	1.63985e-06	-0.0579129	0.851299	0.714548	0.000282788
Cacna1h	ENSMUSG00000024112	calcium channel, voltage-dependent, T type, alpha 1H subunit [Source:MGI Symbol;Acc:MGI:1928842]	400.82	329.709	367.288	82.2828	71.0861	101.022	239.075	231.316	209.644	153.624	156.639	133.634	-0.695741	4.50049e-07	-1.30641	5.05549e-25	-0.610665	9.27593e-06	-2.13116	4.25755e-43	-1.43542	1.45126e-19	-0.824751	8.25089e-07
Ncaph	ENSMUSG00000034906	non-SMC condensin I complex, subunit H [Source:MGI Symbol;Acc:MGI:2444777]	117.647	126.537	149.067	21.8564	21.0625	11.5454	262.012	228.802	217.351	86.4138	92.0845	95.1694	0.852029	4.50483e-07	-0.489808	0.0092482	-1.34184	3.16753e-19	-2.46726	2.3263e-25	-3.31928	2.46097e-48	-1.97745	7.29393e-17
Arrdc2	ENSMUSG00000002910	arrestin domain containing 2 [Source:MGI Symbol;Acc:MGI:1918057]	100.547	62.3775	47.6399	83.5685	88.6382	77.9313	20.2905	30.1717	23.1224	37.0345	33.2264	34.4989	-1.46093	4.50522e-07	-0.988749	0.000292016	0.472181	0.17335	0.18713	0.614057	1.64806	1.90668e-09	1.17588	8.6273e-06
Nusap1	ENSMUSG00000027306	nucleolar and spindle associated protein 1 [Source:MGI Symbol;Acc:MGI:2675669]	129.275	190.697	153.677	20.5707	28.0834	8.65903	311.415	270.288	268.991	106.531	100.628	116.186	0.863581	4.60255e-07	-0.491842	0.00979789	-1.35542	9.8556e-19	-2.56353	2.52963e-28	-3.42711	4.8094e-53	-2.07169	4.77567e-19
Arl6ip1	ENSMUSG00000030654	ADP-ribosylation factor-like 6 interacting protein 1 [Source:MGI Symbol;Acc:MGI:1858943]	231.189	265.55	242.81	167.137	145.683	129.885	395.224	390.975	358.398	223.578	196.51	227.614	0.633788	4.6038e-07	-0.16333	0.330974	-0.797118	7.14462e-13	-0.685554	1.11564e-06	-1.31934	4.06481e-25	-0.522224	0.000216199
Lgals4	ENSMUSG00000053964	lectin, galactose binding, soluble 4 [Source:MGI Symbol;Acc:MGI:107536]	218.878	197.826	228.979	197.993	202.727	236.68	148.209	103.087	123.32	263.356	272.456	251.009	-0.75912	4.66938e-07	0.272363	0.090073	1.03148	6.87675e-15	-0.0494546	0.829395	0.709666	1.66426e-06	-0.321817	0.0396688
Mknk2	ENSMUSG00000020190	MAP kinase-interacting serine/threonine kinase 2 [Source:MGI Symbol;Acc:MGI:894279]	599.177	536.446	524.039	640.263	519.543	626.337	400.517	377.146	371.501	454.93	473.713	472.278	-0.53559	4.92393e-07	-0.254337	0.0243699	0.281253	0.0104229	0.0778385	0.593161	0.613428	1.58916e-09	0.332175	0.00187481
Fam213b	ENSMUSG00000029059	family with sequence similarity 213, member B [Source:MGI Symbol;Acc:MGI:1913719]	43.0915	67.7241	73.765	163.28	156.214	271.316	137.623	147.087	134.881	110.646	112.02	144.737	1.16978	4.97255e-07	0.996654	1.3736e-05	-0.17313	0.550389	1.59104	3.9346e-13	0.421252	0.0729642	0.594382	0.0081184
Trafd1	ENSMUSG00000042726	TRAF type zinc finger domain containing 1 [Source:MGI Symbol;Acc:MGI:1923551]	372.776	322.581	365.751	312.418	300.141	271.316	233.782	237.602	232.766	256.498	282.899	285.508	-0.596665	4.98242e-07	-0.37293	0.00140318	0.223735	0.0885372	-0.255015	0.0537948	0.341649	0.00726349	0.117914	0.482612
Hsd17b7	ENSMUSG00000026675	hydroxysteroid (17-beta) dehydrogenase 7 [Source:MGI Symbol;Acc:MGI:1330808]	509.574	436.642	430.296	169.708	205.36	181.84	301.711	308.003	302.904	232.266	247.774	266.871	-0.600629	5.08914e-07	-0.883415	7.07351e-16	-0.282785	0.0300352	-1.28278	1.72918e-25	-0.682153	1.24135e-07	-0.399368	0.00433195
Myh9	ENSMUSG00000022443	myosin, heavy polypeptide 9, non-muscle [Source:MGI Symbol;Acc:MGI:107717]	1658.68	1824.99	1693.52	2195.92	1999.19	2158.98	2242.54	2149.73	2128.04	2225.27	2077.12	2076.28	0.336382	5.97191e-07	0.305627	3.20659e-06	-0.0307546	0.754501	0.294657	1.16774e-05	-0.0417247	0.663733	-0.0109701	0.935013
Tfdp2	ENSMUSG00000032411	transcription factor Dp 2 [Source:MGI Symbol;Acc:MGI:107167]	550.614	632.686	490.23	723.832	867.952	611.905	383.756	359.546	336.817	427.954	427.196	444.521	-0.619799	5.9922e-07	-0.354967	0.00559169	0.264832	0.0515746	0.41902	0.000590099	1.03882	5.80593e-20	0.773987	5.86653e-12
Trp53inp1	ENSMUSG00000028211	transformation related protein 53 inducible nuclear protein 1 [Source:MGI Symbol;Acc:MGI:1926609]	233.241	181.786	216.685	138.852	135.151	147.204	128.801	134.515	113.3	246.439	262.963	231.975	-0.761129	6.09548e-07	0.200255	0.26208	0.961384	1.17579e-12	-0.606949	0.000111014	0.15418	0.46819	-0.807204	2.53867e-08
Slfn9	ENSMUSG00000069793	schlafen 9 [Source:MGI Symbol;Acc:MGI:2445121]	156.634	165.746	185.949	33.4274	35.9818	40.4088	322.884	285.374	279.782	126.192	93.9831	134.823	0.803016	6.19184e-07	-0.467214	0.00861259	-1.27023	8.78091e-19	-2.09107	1.58973e-24	-2.89408	1.26508e-49	-1.62385	2.0057e-15
Asb2	ENSMUSG00000021200	ankyrin repeat and SOCS box-containing 2 [Source:MGI Symbol;Acc:MGI:1929743]	2932.96	3309.57	2621.73	5152.96	4534.59	4976.06	2280.48	2125.85	2220.53	2216.12	2464.45	2332.84	-0.414856	6.27365e-07	-0.335862	5.15675e-05	0.0789931	0.479206	0.721615	2.25972e-21	1.13647	3.43547e-52	1.05748	7.29861e-46
Mb	ENSMUSG00000018893	myoglobin [Source:MGI Symbol;Acc:MGI:96922]	13856.3	13042.2	13499	46476.9	46525.4	48305.8	17043.2	16241.2	15331	26721.5	27115.6	25525.6	0.26558	7.26358e-07	0.970787	1.08484e-90	0.705208	3.11518e-48	1.80086	0	1.53528	3.41489e-230	0.830077	7.70621e-68
Pdcd4	ENSMUSG00000024975	programmed cell death 4 [Source:MGI Symbol;Acc:MGI:107490]	136.799	99.8039	142.92	109.282	114.089	95.2493	68.8114	51.5433	67.8258	144.023	154.74	132.841	-0.974668	7.34152e-07	0.154751	0.546395	1.12942	1.60898e-10	-0.23765	0.315713	0.737018	0.000246711	-0.3924	0.059701
Tcf19	ENSMUSG00000050410	transcription factor 19 [Source:MGI Symbol;Acc:MGI:103180]	77.9752	78.4174	109.111	19.285	19.3073	34.6361	186.144	187.316	158.774	66.2963	82.5912	76.9286	0.989666	7.64989e-07	-0.216401	0.448582	-1.20607	1.07244e-11	-1.79306	1.5427e-12	-2.78273	7.52003e-32	-1.57666	2.99803e-10
Strn	ENSMUSG00000024077	striatin, calmodulin binding protein [Source:MGI Symbol;Acc:MGI:1333757]	1019.15	953.484	1032.71	424.271	479.173	430.065	758.689	737.949	786.934	646.046	667.375	663.014	-0.394791	8.06569e-07	-0.605727	8.74826e-17	-0.210935	0.0115324	-1.15205	1.67187e-45	-0.757261	4.19657e-20	-0.546325	5.5343e-11
Ank1	ENSMUSG00000031543	ankyrin 1, erythroid [Source:MGI Symbol;Acc:MGI:88024]	382.352	324.363	347.31	1060.68	917.976	975.584	544.315	506.633	500.216	684.909	659.781	588.068	0.533379	8.16215e-07	0.844925	3.6905e-18	0.311546	0.00213731	1.45217	7.002e-51	0.918793	1.51396e-23	0.607247	2.66752e-11
Eda2r	ENSMUSG00000034457	ectodysplasin A2 receptor [Source:MGI Symbol;Acc:MGI:2442860]	33.5156	30.2976	24.5883	71.9975	60.5548	34.6361	83.8087	75.4292	73.2211	130.764	106.324	113.807	1.25733	8.32429e-07	1.84079	9.14972e-16	0.583452	0.0077003	0.88736	0.00104984	-0.369973	0.177427	-0.953425	2.04837e-05
Gpr153	ENSMUSG00000042804	G protein-coupled receptor 153 [Source:MGI Symbol;Acc:MGI:1916157]	155.266	131.884	155.214	300.846	253.628	262.657	221.431	243.888	267.45	263.813	274.355	259.337	0.699676	8.35211e-07	0.814546	5.11443e-10	0.11487	0.495229	0.852098	5.87033e-10	0.152422	0.359298	0.0375522	0.877614
Spc24	ENSMUSG00000074476	SPC24, NDC80 kinetochore complex component, homolog (S. cerevisiae) [Source:MGI Symbol;Acc:MGI:1914879]	51.9834	64.1597	84.5224	11.571	9.65366	11.5454	181.733	142.058	127.173	46.636	50.3142	57.4982	1.16167	8.39956e-07	-0.313373	0.330207	-1.47505	2.60744e-12	-2.1852	1.23372e-12	-3.34687	5.85934e-31	-1.87182	1.11106e-09
Zwilch	ENSMUSG00000032400	zwilch kinetochore protein [Source:MGI Symbol;Acc:MGI:1915264]	64.2953	62.3775	58.3973	3.85701	11.4089	2.88634	150.856	132.001	127.944	46.636	34.1757	45.2055	1.10904	8.56531e-07	-0.503084	0.0630152	-1.61213	7.22394e-16	-2.49344	4.6867e-15	-3.60248	6.36077e-33	-1.99035	5.49611e-10
Aspn	ENSMUSG00000021388	asporin [Source:MGI Symbol;Acc:MGI:1913945]	280.437	327.927	258.178	230.135	281.711	233.794	506.381	384.689	460.137	524.426	458.524	492.502	0.64524	8.78165e-07	0.768456	3.76666e-10	0.123216	0.445548	-0.183071	0.283664	-0.828311	6.92819e-11	-0.951528	2.03523e-14
Cebpg	ENSMUSG00000056216	CCAAT/enhancer binding protein (C/EBP), gamma [Source:MGI Symbol;Acc:MGI:104982]	117.647	160.399	136.773	230.135	231.688	219.362	224.96	231.316	218.122	181.972	195.561	193.511	0.724265	8.78165e-07	0.488046	0.00108309	-0.236219	0.119891	0.748576	3.04449e-07	0.0243107	0.914767	0.26053	0.104613
Smchd1	ENSMUSG00000024054	SMC hinge domain containing 1 [Source:MGI Symbol;Acc:MGI:1921605]	483.583	504.366	507.134	488.554	468.642	487.792	676.645	725.378	657.448	514.825	586.683	569.827	0.459967	8.85152e-07	0.160107	0.153567	-0.29986	0.00072558	-0.0480052	0.746488	-0.507972	2.2733e-08	-0.208112	0.0511393
Sbf2	ENSMUSG00000038371	SET binding factor 2 [Source:MGI Symbol;Acc:MGI:1921831]	1227.77	1074.67	1094.18	745.688	699.452	666.745	851.32	745.492	905.629	822.531	823.064	790.303	-0.439722	9.04276e-07	-0.485448	8.781e-09	-0.0457264	0.728941	-0.680606	6.00543e-15	-0.240884	0.0140302	-0.195158	0.0641078
Cul9	ENSMUSG00000040327	cullin 9 [Source:MGI Symbol;Acc:MGI:1925559]	190.15	176.439	212.074	281.561	250.118	210.703	107.628	121.944	107.905	201.632	176.574	183.598	-0.768647	9.27878e-07	-0.0358893	0.886937	0.732757	3.19785e-07	0.378126	0.0158572	1.14677	1.31355e-15	0.414016	0.00526215
Akap6	ENSMUSG00000061603	A kinase (PRKA) anchor protein 6 [Source:MGI Symbol;Acc:MGI:3050566]	2089.6	2370.34	2194.51	2953.18	2820.63	2984.48	2792.15	2611.11	2835.58	2667.85	2571.72	2587.82	0.314626	9.71565e-07	0.239833	0.000201122	-0.0747928	0.346571	0.397556	9.148e-11	0.0829301	0.280788	0.157723	0.0223081
Myl7	ENSMUSG00000020469	myosin, light polypeptide 7, regulatory [Source:MGI Symbol;Acc:MGI:107495]	34.1996	46.3375	63.0076	3.85701	2.63282	5.77269	14.1151	5.02862	7.70748	3.20051	3.7973	4.75847	-2.01733	9.71565e-07	-2.92102	7.95972e-14	-0.903685	0.0730443	-2.80877	3.97277e-11	-0.791432	0.142621	0.112253	0.903851
Hdlbp	ENSMUSG00000034088	high density lipoprotein (HDL) binding protein [Source:MGI Symbol;Acc:MGI:99256]	1528.04	1422.21	1504.5	2823.33	2780.26	2805.53	1875.55	1855.56	1758.85	1942.25	1968.9	1956.92	0.293833	1.14376e-06	0.390515	1.99065e-12	0.0966829	0.147407	0.907965	2.97218e-62	0.614133	3.37268e-31	0.51745	2.63861e-23
Pirt	ENSMUSG00000048070	phosphoinositide-interacting regulator of transient receptor potential channels [Source:MGI Symbol;Acc:MGI:2443635]	261.969	192.479	212.074	129.853	169.378	196.271	142.916	118.172	111.758	152.253	167.081	158.219	-0.8385	1.17729e-06	-0.497445	0.00395761	0.341055	0.0745486	-0.471398	0.00944873	0.367102	0.0605175	0.0260475	0.939115
G3bp1	ENSMUSG00000018583	GTPase activating protein (SH3 domain) binding protein 1 [Source:MGI Symbol;Acc:MGI:1351465]	666.893	682.588	656.201	628.692	666.98	695.609	897.194	906.408	845.511	574.72	601.872	618.205	0.397957	1.23508e-06	-0.158505	0.0993609	-0.556462	1.29106e-14	-0.0176442	0.899873	-0.415601	1.84571e-07	0.140861	0.165562
Hmgn2	ENSMUSG00000003038	high mobility group nucleosomal binding domain 2 [Source:MGI Symbol;Acc:MGI:96136]	673.049	566.744	639.297	259.705	279.956	219.362	949.244	841.036	871.716	474.133	490.801	429.452	0.489659	1.29682e-06	-0.442572	1.2079e-05	-0.93223	3.97085e-25	-1.2625	6.36232e-32	-1.75216	1.07461e-64	-0.819929	2.9812e-14
Iars2	ENSMUSG00000026618	isoleucine-tRNA synthetase 2, mitochondrial [Source:MGI Symbol;Acc:MGI:1919586]	847.467	851.898	826.783	739.26	694.186	632.109	653.708	639.891	629.701	641.474	667.375	657.066	-0.391935	1.30861e-06	-0.362152	2.09332e-06	0.0297828	0.805435	-0.273587	0.00116194	0.118348	0.23252	0.0885651	0.433671
Lmna	ENSMUSG00000028063	lamin A [Source:MGI Symbol;Acc:MGI:96794]	586.182	639.815	534.796	959.109	853.911	1059.29	826.618	802.064	800.037	715.085	759.46	686.41	0.462855	1.33389e-06	0.291053	0.00333205	-0.171802	0.0968177	0.683488	4.15335e-14	0.220633	0.0246806	0.392436	1.39817e-05
Acox1	ENSMUSG00000020777	acyl-Coenzyme A oxidase 1, palmitoyl [Source:MGI Symbol;Acc:MGI:1330812]	621.749	721.796	657.738	1040.11	1046.11	990.016	501.97	487.776	486.342	651.532	626.554	647.945	-0.422186	1.36257e-06	-0.0389381	0.774803	0.383247	1.85385e-06	0.636377	5.0906e-16	1.05856	4.86495e-43	0.675315	5.55934e-20
Smim14	ENSMUSG00000037822	small integral membrane protein 14 [Source:MGI Symbol;Acc:MGI:1915802]	525.99	450.9	437.98	422.985	437.925	404.088	312.298	306.746	360.71	488.764	485.105	502.019	-0.534475	1.36257e-06	0.0450756	0.797695	0.57955	8.02974e-09	-0.166654	0.202963	0.367821	0.00121214	-0.211729	0.0892725
Baz1b	ENSMUSG00000002748	bromodomain adjacent to zinc finger domain, 1B [Source:MGI Symbol;Acc:MGI:1353499]	1104.65	951.702	1127.99	929.539	942.549	1044.86	1402.69	1365.27	1376.56	1106	1125.9	1070.66	0.371349	1.37362e-06	0.0430995	0.724109	-0.32825	4.66221e-06	-0.146726	0.106365	-0.518075	1.55063e-12	-0.189825	0.0267511
Abca8a	ENSMUSG00000041828	ATP-binding cassette, sub-family A (ABC1), member 8a [Source:MGI Symbol;Acc:MGI:2386846]	363.2	356.443	347.31	959.109	1037.33	839.926	494.912	520.462	493.279	742.518	732.879	699.099	0.487149	1.41879e-06	1.01229	1.17262e-30	0.525145	5.96268e-10	1.41387	6.44133e-56	0.926725	4.55366e-28	0.401581	2.68352e-06
Rsrp1	ENSMUSG00000037266	arginine/serine rich protein 1 [Source:MGI Symbol;Acc:MGI:106498]	458.275	548.922	485.62	536.124	494.092	614.791	330.824	316.803	363.793	416.523	424.348	429.849	-0.536144	1.42916e-06	-0.216635	0.0777467	0.319509	0.00421951	0.126534	0.355136	0.662678	2.56668e-10	0.343169	0.00182096
Kif5b	ENSMUSG00000006740	kinesin family member 5B [Source:MGI Symbol;Acc:MGI:1098268]	1235.97	1306.36	1184.85	1384.67	1311.14	1142.99	1617.95	1577.73	1616.26	1215.74	1271.15	1337.92	0.368964	1.4941e-06	0.0392896	0.750177	-0.329675	4.56169e-06	0.0592302	0.582532	-0.309734	3.8224e-05	0.0199406	0.891771
Hist1h4f	ENSMUSG00000069274	histone cluster 1, H4f [Source:MGI Symbol;Acc:MGI:2448425]	139.534	171.092	175.192	20.5707	25.4506	25.9771	322.002	276.574	247.41	112.475	131.007	105.876	0.808115	1.52221e-06	-0.454314	0.0151886	-1.26243	2.99644e-17	-2.51906	7.30208e-29	-3.32718	8.42337e-53	-2.06475	5.33481e-20
Sesn1	ENSMUSG00000038332	sestrin 1 [Source:MGI Symbol;Acc:MGI:2155278]	406.976	411.691	345.773	590.122	616.079	565.723	256.719	248.916	285.177	369.43	384.476	414.78	-0.550564	1.52221e-06	0.00152611	0.99407	0.552091	1.12929e-07	0.602425	7.37669e-09	1.15299	7.93862e-30	0.600899	1.08144e-09
Hhatl	ENSMUSG00000032523	hedgehog acyltransferase-like [Source:MGI Symbol;Acc:MGI:1922020]	155.266	171.092	205.927	542.552	580.975	603.246	266.423	271.545	266.679	355.257	351.25	369.178	0.612693	1.55141e-06	1.03068	3.04319e-20	0.417983	0.000124732	1.69648	9.90844e-52	1.08379	3.69092e-26	0.665803	1.67344e-11
Gtse1	ENSMUSG00000022385	G two S phase expressed protein 1 [Source:MGI Symbol;Acc:MGI:1352755]	36.9356	53.4664	38.4193	8.99968	2.63282	2.88634	137.623	91.7722	93.2605	35.6628	34.1757	36.0851	1.30099	1.5558e-06	-0.218869	0.601434	-1.51986	2.64261e-10	-2.28676	2.0285e-10	-3.58774	1.41227e-26	-2.06789	7.4428e-09
Arel1	ENSMUSG00000042350	apoptosis resistant E3 ubiquitin protein ligase 1 [Source:MGI Symbol;Acc:MGI:1915747]	600.545	556.051	600.877	487.268	471.274	571.496	443.745	432.461	401.56	606.725	598.074	594.412	-0.463793	1.55859e-06	0.0288576	0.856115	0.492651	1.80877e-08	-0.232219	0.0272878	0.231575	0.0282771	-0.261076	0.00949894
Hnrnpc	ENSMUSG00000060373	heterogeneous nuclear ribonucleoprotein C [Source:MGI Symbol;Acc:MGI:107795]	220.246	210.301	250.494	250.705	274.691	242.453	355.525	364.575	333.734	288.046	230.686	265.285	0.620371	1.58453e-06	0.214569	0.169985	-0.405802	0.000778086	0.189369	0.245282	-0.431002	0.0008448	-0.0251999	0.920861
Nipal3	ENSMUSG00000028803	NIPA-like domain containing 3 [Source:MGI Symbol;Acc:MGI:1921802]	169.63	160.399	178.265	221.135	214.136	225.135	112.921	89.2579	93.2605	175.114	186.068	176.063	-0.758901	1.60107e-06	0.072069	0.754324	0.83097	3.53338e-09	0.361131	0.0227637	1.12003	9.54645e-15	0.289062	0.0702728
Rbm24	ENSMUSG00000038132	RNA binding motif protein 24 [Source:MGI Symbol;Acc:MGI:3610364]	2048.56	1641.42	1612.07	1702.23	1670.08	1599.03	1365.64	1252.13	1285.61	1243.63	1329.05	1170.98	-0.446095	1.60107e-06	-0.509771	7.35743e-09	-0.0636759	0.628511	-0.0978483	0.407184	0.348247	0.000152836	0.411923	5.89519e-06
Ctsd	ENSMUSG00000007891	cathepsin D [Source:MGI Symbol;Acc:MGI:88562]	1186.04	1247.55	1224.81	2396.49	2221.22	2522.66	973.063	950.408	954.957	1318.61	1319.56	1318.49	-0.339714	1.64077e-06	0.116659	0.154867	0.456373	4.41928e-13	0.955702	8.16015e-54	1.29542	1.64492e-99	0.839043	2.31297e-46
Hist1h3c	ENSMUSG00000069310	histone cluster 1, H3c [Source:MGI Symbol;Acc:MGI:2448320]	73.8712	71.2885	63.0076	16.7137	10.5313	5.77269	142.034	133.258	147.984	54.4087	61.7061	57.1017	0.989361	1.7052e-06	-0.273945	0.328116	-1.26331	2.68756e-12	-2.19936	1.42828e-14	-3.18873	2.55441e-32	-1.92542	9.98003e-12
Crip2	ENSMUSG00000006356	cysteine rich protein 2 [Source:MGI Symbol;Acc:MGI:1915587]	4018.46	3710.57	3694.4	4169.42	3886.04	4208.29	3230.6	2870.08	2765.44	3353.68	3429.91	3015.28	-0.365601	1.77991e-06	-0.223571	0.00548311	0.142031	0.105091	0.0974874	0.289807	0.463089	9.95867e-11	0.321058	1.84325e-05
Trim55	ENSMUSG00000060913	tripartite motif-containing 55 [Source:MGI Symbol;Acc:MGI:3036269]	1844.04	1730.53	1844.13	533.553	520.42	510.883	1512.97	1413.04	1371.16	789.154	733.828	774.045	-0.335729	1.78523e-06	-1.23109	1.48763e-83	-0.895363	2.16453e-44	-1.77952	2.57917e-130	-1.44379	2.27737e-86	-0.548424	1.20622e-12
Ccnf	ENSMUSG00000072082	cyclin F [Source:MGI Symbol;Acc:MGI:102551]	44.4595	65.9419	73.765	6.42834	8.77606	11.5454	129.683	138.287	127.173	50.2937	42.7196	52.7397	1.11706	1.83169e-06	-0.243548	0.471227	-1.36061	4.93916e-11	-2.29212	4.68359e-13	-3.40918	3.11548e-30	-2.04857	6.99886e-11
Fem1b	ENSMUSG00000032244	feminization 1 homolog b (C. elegans) [Source:MGI Symbol;Acc:MGI:1335087]	557.454	499.02	556.311	361.273	419.496	467.588	765.747	725.378	733.752	525.798	555.355	513.915	0.454002	1.84288e-06	-0.0280036	0.866658	-0.482006	1.91072e-08	-0.39614	0.000113164	-0.850142	2.30928e-20	-0.368136	0.000247949
Frem2	ENSMUSG00000037016	Fras1 related extracellular matrix protein 2 [Source:MGI Symbol;Acc:MGI:2444465]	480.847	431.296	513.282	966.823	884.627	987.129	719.873	717.835	582.686	1051.14	1084.13	1094.84	0.488051	1.84288e-06	1.16496	1.05262e-38	0.676913	7.46638e-15	0.971317	4.78306e-25	0.483267	2.02994e-07	-0.193646	0.0727221
Cenpc1	ENSMUSG00000029253	centromere protein C1 [Source:MGI Symbol;Acc:MGI:99700]	148.426	153.27	141.383	84.8541	83.3726	109.681	277.892	245.145	223.517	125.277	137.652	134.427	0.738245	1.86045e-06	-0.158163	0.471077	-0.896407	4.31498e-11	-0.702432	8.01505e-05	-1.44068	6.38463e-20	-0.544269	0.00248275
Naa50	ENSMUSG00000022698	N(alpha)-acetyltransferase 50, NatE catalytic subunit [Source:MGI Symbol;Acc:MGI:1919367]	188.782	190.697	172.118	174.851	193.951	178.953	300.829	290.403	270.533	216.263	202.206	206.597	0.627537	1.9662e-06	0.176013	0.29853	-0.451524	0.000155359	-0.00271021	0.991793	-0.630247	1.05263e-06	-0.178723	0.30702
Pdzrn3	ENSMUSG00000035357	PDZ domain containing RING finger 3 [Source:MGI Symbol;Acc:MGI:1933157]	728.452	782.392	596.267	286.704	269.425	288.634	471.093	465.147	521.026	359.372	334.162	321.197	-0.524005	1.9662e-06	-1.04345	1.80273e-25	-0.519444	1.10112e-06	-1.31085	1.70976e-32	-0.786843	4.23893e-12	-0.267399	0.0502359
Lbr	ENSMUSG00000004880	lamin B receptor [Source:MGI Symbol;Acc:MGI:2138281]	240.081	283.372	276.619	251.991	228.178	219.362	397.871	370.86	396.935	282.559	297.139	301.766	0.56157	2.02322e-06	0.158762	0.294403	-0.402807	0.000207293	-0.158715	0.315326	-0.720285	3.83848e-10	-0.317477	0.0151557
Fubp1	ENSMUSG00000028034	far upstream element (FUSE) binding protein 1 [Source:MGI Symbol;Acc:MGI:1196294]	1359.09	1210.12	1254.01	1042.68	980.286	926.516	1651.47	1604.13	1617.8	1324.55	1367.98	1275.67	0.340368	2.1414e-06	0.0421983	0.707384	-0.29817	9.03733e-06	-0.371666	4.07244e-07	-0.712034	1.25937e-25	-0.413864	4.19576e-09
Hn1l	ENSMUSG00000024165	hematological and neurological expressed 1-like [Source:MGI Symbol;Acc:MGI:1196260]	117.647	130.102	141.383	39.8557	56.1668	54.8405	243.486	201.145	224.288	96.4725	105.375	95.566	0.790121	2.16325e-06	-0.368729	0.0579264	-1.15885	2.30177e-15	-1.28365	8.32276e-11	-2.07377	8.5565e-30	-0.914924	4.81902e-06
Sox4	ENSMUSG00000076431	SRY (sex determining region Y)-box 4 [Source:MGI Symbol;Acc:MGI:98366]	1885.77	1383	1541.38	275.133	256.261	265.544	1177.73	1037.15	1151.5	1467.21	1582.52	1323.65	-0.515734	2.23843e-06	-0.146094	0.294916	0.36964	0.000737695	-2.56374	3.25212e-116	-2.048	4.11202e-74	-2.41764	4.70934e-105
Pbk	ENSMUSG00000022033	PDZ binding kinase [Source:MGI Symbol;Acc:MGI:1289156]	49.9315	58.813	70.6915	6.42834	11.4089	2.88634	125.272	133.258	127.173	35.2056	41.7703	45.2055	1.09911	2.27173e-06	-0.49113	0.0807425	-1.59024	1.02923e-14	-2.31606	3.03261e-13	-3.41517	3.63371e-30	-1.82493	1.28854e-08
Nr3c1	ENSMUSG00000024431	nuclear receptor subfamily 3, group C, member 1 [Source:MGI Symbol;Acc:MGI:95824]	648.425	602.388	636.223	871.683	867.952	753.336	804.564	856.122	830.867	969.297	939.831	967.952	0.389791	2.27645e-06	0.599904	5.08276e-16	0.210113	0.0080123	0.411367	4.30938e-07	0.0215755	0.86791	-0.188538	0.0283875
Flad1	ENSMUSG00000042642	flavin adenine dinucleotide synthetase 1 [Source:MGI Symbol;Acc:MGI:2443030]	218.194	215.648	221.295	277.704	230.81	251.112	151.738	118.172	124.09	170.999	191.764	190.735	-0.711628	2.2991e-06	-0.242757	0.149916	0.468871	0.00145759	0.203354	0.238952	0.914982	7.62863e-11	0.446111	0.00196683
Oplah	ENSMUSG00000022562	5-oxoprolinase (ATP-hydrolysing) [Source:MGI Symbol;Acc:MGI:1922725]	447.331	370.7	408.781	295.704	286.1	308.839	280.539	304.231	267.45	279.359	278.152	289.077	-0.542986	2.33081e-06	-0.543814	3.51261e-07	-0.000827954	0.996646	-0.484433	3.43849e-05	0.0585521	0.746417	0.0593801	0.764253
Ckmt2	ENSMUSG00000021622	creatine kinase, mitochondrial 2 [Source:MGI Symbol;Acc:MGI:1923972]	873.458	1055.07	751.481	10555.3	10269.7	9966.54	1139.8	1258.41	1180.02	3905.08	3653	3829.78	0.417276	2.48394e-06	2.07982	7.59923e-165	1.66254	2.51928e-113	3.50688	0	3.0896	0	1.42706	1.48424e-91
Zfp91	ENSMUSG00000024695	zinc finger protein 91 [Source:MGI Symbol;Acc:MGI:104854]	720.928	679.023	708.451	934.681	921.486	799.517	908.663	934.065	920.273	758.521	749.966	794.665	0.381795	2.49493e-06	0.123903	0.213661	-0.257893	0.000795127	0.344303	2.453e-05	-0.0374917	0.755264	0.220401	0.00844732
Map1lc3b	ENSMUSG00000031812	microtubule-associated protein 1 light chain 3 beta [Source:MGI Symbol;Acc:MGI:1914693]	463.747	381.394	477.936	659.548	612.569	562.837	329.942	275.317	272.074	480.076	538.267	436.59	-0.591133	2.52503e-06	0.118497	0.478058	0.70963	4.34529e-10	0.466159	0.000104048	1.05729	1.13609e-20	0.347661	0.00462268
Fam83d	ENSMUSG00000027654	family with sequence similarity 83, member D [Source:MGI Symbol;Acc:MGI:1919128]	63.6113	74.853	76.8385	5.14268	1.75521	0	156.149	140.801	135.652	35.6628	37.973	33.7058	1.01071	2.56807e-06	-0.942028	3.86951e-05	-1.95274	6.00738e-24	-3.35265	2.88026e-22	-4.36336	4.77502e-39	-2.41063	9.92938e-12
Eln	ENSMUSG00000029675	elastin [Source:MGI Symbol;Acc:MGI:95317]	469.903	639.815	505.598	610.693	702.962	637.882	701.347	815.893	824.701	1377.59	1175.26	1257.43	0.545125	2.64441e-06	1.24323	1.35182e-33	0.69811	9.28777e-12	0.292008	0.0197701	-0.253117	0.0400168	-0.951227	6.50191e-20
Eef1a1	ENSMUSG00000037742	eukaryotic translation elongation factor 1 alpha 1 [Source:MGI Symbol;Acc:MGI:1096881]	14296.8	13885.2	15653.5	4324.99	4306.41	4785.56	12525.4	11650	11705.4	9538.43	9512.23	9481.25	-0.287672	2.69422e-06	-0.617347	1.96859e-28	-0.329675	1.73031e-08	-1.70716	1.98618e-203	-1.41948	6.74139e-141	-1.08981	5.01618e-83
Kif22	ENSMUSG00000030677	kinesin family member 22 [Source:MGI Symbol;Acc:MGI:109233]	64.9793	81.9818	93.743	11.571	14.0417	17.3181	183.497	149.601	150.296	49.8365	55.0608	65.0324	1.01322	2.69795e-06	-0.436755	0.0944803	-1.44998	3.63913e-14	-2.17995	1.33583e-14	-3.19317	6.86593e-33	-1.7432	8.76985e-10
Fhl1	ENSMUSG00000023092	four and a half LIM domains 1 [Source:MGI Symbol;Acc:MGI:1298387]	458.959	531.1	427.222	413.985	371.227	421.406	692.525	608.462	668.239	354.342	362.642	370.368	0.482169	2.72361e-06	-0.370718	0.000434752	-0.852887	3.56711e-21	-0.236847	0.0480127	-0.719016	3.28679e-13	0.133871	0.350898
Topbp1	ENSMUSG00000032555	topoisomerase (DNA) II binding protein 1 [Source:MGI Symbol;Acc:MGI:1920018]	430.231	445.553	474.862	155.566	204.482	190.499	644.886	633.606	605.037	340.168	327.517	351.73	0.481801	2.74707e-06	-0.390663	0.000184236	-0.872464	3.37313e-22	-1.26091	1.19968e-28	-1.74271	3.22702e-58	-0.870246	1.31431e-14
Cep55	ENSMUSG00000024989	centrosomal protein 55 [Source:MGI Symbol;Acc:MGI:1921357]	58.1394	83.764	87.5959	8.99968	5.26564	8.65903	184.379	132.001	160.316	54.8659	74.0473	61.4636	1.06987	2.90856e-06	-0.228115	0.489228	-1.29799	2.01803e-10	-2.71303	9.41074e-18	-3.7829	6.02304e-36	-2.48492	2.36192e-15
Plin5	ENSMUSG00000011305	perilipin 5 [Source:MGI Symbol;Acc:MGI:1914218]	177.154	174.657	182.876	393.415	341.389	490.678	286.714	292.917	281.323	311.821	376.882	331.507	0.671304	3.02571e-06	0.906013	4.31572e-12	0.234709	0.113829	1.13492	1.38957e-17	0.463621	0.000473877	0.228912	0.139319
Jmy	ENSMUSG00000021690	junction-mediating and regulatory protein [Source:MGI Symbol;Acc:MGI:1913096]	612.173	552.486	556.311	444.841	551.136	441.611	373.169	369.603	445.493	459.045	462.321	473.071	-0.529958	3.29464e-06	-0.307463	0.00869461	0.222496	0.0749534	-0.243646	0.0514067	0.286313	0.0187899	0.063817	0.732316
Ubr2	ENSMUSG00000023977	ubiquitin protein ligase E3 component n-recognin 2 [Source:MGI Symbol;Acc:MGI:1861099]	843.363	762.787	852.908	749.545	771.416	678.291	633.417	584.577	633.555	752.577	712.943	689.185	-0.408236	3.33389e-06	-0.194707	0.0386035	0.213529	0.0182626	-0.149673	0.139882	0.258563	0.00456237	0.0450342	0.756474
Hat1	ENSMUSG00000027018	histone aminotransferase 1 [Source:MGI Symbol;Acc:MGI:96013]	158.002	147.924	193.633	96.4252	119.354	83.704	281.421	302.974	261.284	131.678	170.878	151.875	0.744421	3.43316e-06	-0.142179	0.543732	-0.8866	4.93715e-10	-0.654087	0.0002918	-1.39851	1.89486e-18	-0.511908	0.00542535
Kdm7a	ENSMUSG00000042599	lysine (K)-specific demethylase 7A [Source:MGI Symbol;Acc:MGI:2443388]	447.331	376.047	408.781	440.984	467.764	380.997	284.95	285.374	293.655	412.866	430.993	411.608	-0.521448	3.58073e-06	0.00754292	0.970757	0.52899	2.17918e-07	0.0751068	0.627797	0.596554	2.40795e-08	0.0675639	0.692915
Col16a1	ENSMUSG00000040690	collagen, type XVI, alpha 1 [Source:MGI Symbol;Acc:MGI:1095396]	152.53	153.27	144.456	141.424	138.662	173.181	235.547	227.545	250.493	229.522	235.432	229.2	0.653993	3.87841e-06	0.608873	6.04251e-06	-0.0451206	0.814625	-0.035035	0.886728	-0.689028	6.45125e-07	-0.643908	2.87117e-06
Ankrd16	ENSMUSG00000047909	ankyrin repeat domain 16 [Source:MGI Symbol;Acc:MGI:2444796]	243.501	237.034	247.42	142.709	114.089	126.999	157.913	144.573	151.067	153.167	161.385	169.322	-0.667813	3.92439e-06	-0.579027	1.80386e-05	0.0887859	0.660633	-0.916264	4.63492e-10	-0.248451	0.176983	-0.337237	0.0495583
Samd5	ENSMUSG00000060487	sterile alpha motif domain containing 5 [Source:MGI Symbol;Acc:MGI:2444815]	46.5115	62.3775	58.3973	41.1414	26.3282	20.2044	104.981	118.172	126.403	77.2694	97.7804	86.4456	1.0583	3.92497e-06	0.643267	0.00772319	-0.41503	0.0687057	-0.74955	0.00794198	-1.80785	2.4601e-14	-1.39282	1.01296e-08
Dcp2	ENSMUSG00000024472	decapping mRNA 2 [Source:MGI Symbol;Acc:MGI:1917890]	268.809	265.55	268.935	227.563	231.688	248.226	374.934	399.775	383.062	306.334	290.493	302.163	0.518043	3.95107e-06	0.16324	0.240498	-0.354803	0.000550266	-0.194829	0.171552	-0.712873	6.99692e-11	-0.358069	0.00277664
Hist1h1b	ENSMUSG00000058773	histone cluster 1, H1b [Source:MGI Symbol;Acc:MGI:1861461]	257.181	340.403	308.891	23.142	38.6147	23.0907	459.625	521.719	444.722	168.713	187.966	206.597	0.662153	3.95302e-06	-0.650383	6.12731e-06	-1.31254	1.01944e-24	-3.08389	2.53102e-54	-3.74604	5.23203e-83	-2.43351	2.29446e-34
Tubb2b	ENSMUSG00000045136	tubulin, beta 2B class IIB [Source:MGI Symbol;Acc:MGI:1920960]	142.954	185.35	142.92	25.7134	17.5521	14.4317	285.832	257.717	277.469	32.4623	20.8851	36.0851	0.810138	3.98543e-06	-2.2237	1.44583e-33	-3.03384	4.57145e-68	-2.72253	7.98583e-30	-3.53267	2.03566e-52	-0.498835	0.129115
Sesn3	ENSMUSG00000032009	sestrin 3 [Source:MGI Symbol;Acc:MGI:1922997]	396.716	317.234	342.7	226.278	263.282	279.975	248.78	217.488	241.244	361.658	357.895	342.213	-0.584782	4.00773e-06	-0.0144486	0.94773	0.570334	9.48613e-07	-0.485998	0.000170719	0.0987838	0.586594	-0.47155	0.000186634
Klhl38	ENSMUSG00000022357	kelch-like 38 [Source:MGI Symbol;Acc:MGI:3045310]	123.803	62.3775	92.2063	96.4252	107.068	115.454	38.8167	30.1717	48.5571	143.566	119.615	101.911	-1.18245	4.0996e-06	0.327226	0.268944	1.50968	5.74998e-11	0.124334	0.725683	1.30679	7.50312e-08	-0.202891	0.557764
Asb11	ENSMUSG00000031382	ankyrin repeat and SOCS box-containing 11 [Source:MGI Symbol;Acc:MGI:1916104]	273.597	322.581	281.229	393.415	377.371	375.225	172.028	176.002	211.956	193.402	194.612	215.717	-0.615109	4.17986e-06	-0.512739	4.61465e-05	0.10237	0.567	0.395332	0.00240364	1.01044	6.49016e-17	0.908071	4.55303e-15
Slc38a7	ENSMUSG00000036534	solute carrier family 38, member 7 [Source:MGI Symbol;Acc:MGI:2679005]	106.703	89.1107	86.0592	119.567	109.701	109.681	39.6989	47.7718	52.4109	98.3014	96.8311	91.6006	-0.989006	4.35682e-06	-0.00440914	0.990348	0.984597	4.50324e-07	0.231001	0.352134	1.22001	1.20827e-09	0.23541	0.3506
Ube2s	ENSMUSG00000060860	ubiquitin-conjugating enzyme E2S [Source:MGI Symbol;Acc:MGI:1925141]	110.123	105.151	104.5	56.5694	71.0861	77.9313	195.848	194.859	176.501	98.7586	87.3379	107.859	0.797476	4.44012e-06	-0.10948	0.689603	-0.906956	2.17156e-09	-0.640716	0.00176824	-1.43819	3.60614e-16	-0.531236	0.00984514
Exosc8	ENSMUSG00000027752	exosome component 8 [Source:MGI Symbol;Acc:MGI:1916889]	63.6113	73.0707	66.0812	70.7118	59.6772	75.0449	136.741	120.687	127.944	70.4112	68.3514	71.3771	0.916844	4.76269e-06	0.0673031	0.847294	-0.849541	1.00609e-06	-0.000738034	0.998742	-0.917582	2.85307e-06	-0.0680411	0.857912
Sacs	ENSMUSG00000048279	sacsin [Source:MGI Symbol;Acc:MGI:1354724]	826.947	1092.5	922.063	1911.79	1797.34	1798.19	1153.91	1336.35	1381.18	1280.66	1298.68	1381.54	0.454645	4.80449e-06	0.488445	2.50902e-07	0.0337993	0.819486	0.960129	2.09085e-26	0.505484	2.81242e-08	0.471684	2.86229e-07
Pold1	ENSMUSG00000038644	polymerase (DNA directed), delta 1, catalytic subunit [Source:MGI Symbol;Acc:MGI:97741]	151.162	187.132	162.898	91.2825	87.7606	106.795	307.005	271.545	236.62	141.737	143.348	137.599	0.707805	5.08314e-06	-0.222239	0.266566	-0.930044	9.02713e-12	-0.797249	4.7606e-06	-1.50505	1.05621e-21	-0.57501	0.0012426
Col5a1	ENSMUSG00000026837	collagen, type V, alpha 1 [Source:MGI Symbol;Acc:MGI:88457]	2034.19	1969.35	2027	1679.08	1636.73	1720.26	2481.62	2381.05	2368.51	2462.56	2387.55	2422.46	0.259577	5.10044e-06	0.268475	6.39165e-07	0.00889803	0.919456	-0.266707	4.0405e-06	-0.526284	6.1345e-23	-0.535182	2.82458e-24
Srsf7	ENSMUSG00000024097	serine/arginine-rich splicing factor 7 [Source:MGI Symbol;Acc:MGI:1926232]	206.566	279.807	273.545	197.993	200.972	248.226	394.342	408.575	356.086	220.378	224.99	223.252	0.627288	5.10661e-06	-0.151484	0.421164	-0.778772	1.87655e-10	-0.229113	0.181839	-0.856401	1.0526e-10	-0.077629	0.744052
Wfdc1	ENSMUSG00000023336	WAP four-disulfide core domain 1 [Source:MGI Symbol;Acc:MGI:1915116]	47.1955	58.813	61.4708	143.995	154.459	199.158	100.57	105.601	113.3	144.023	157.588	146.72	0.932062	5.34036e-06	1.40182	9.11615e-15	0.469754	0.00768732	1.50782	1.03561e-15	0.57576	0.00125572	0.106006	0.695639
Neb	ENSMUSG00000026950	nebulin [Source:MGI Symbol;Acc:MGI:97292]	207.25	158.617	192.096	97.7108	130.763	199.158	89.1019	74.1721	110.217	112.475	99.6791	132.048	-0.982493	5.65667e-06	-0.670697	0.00172492	0.311795	0.229094	-0.443664	0.0580802	0.538829	0.020172	0.227033	0.447615
Kctd9	ENSMUSG00000034327	potassium channel tetramerisation domain containing 9 [Source:MGI Symbol;Acc:MGI:2145579]	90.971	108.715	82.9856	177.422	188.685	178.953	142.034	165.944	184.209	118.876	117.716	128.082	0.792498	6.12688e-06	0.372102	0.0569848	-0.420396	0.0101704	0.938617	2.74279e-08	0.146119	0.490148	0.566515	0.000463584
Itpripl2	ENSMUSG00000095115	inositol 1,4,5-triphosphate receptor interacting protein-like 2 [Source:MGI Symbol;Acc:MGI:2442416]	499.999	509.713	497.914	651.834	587.996	580.155	650.179	741.721	646.658	667.078	673.071	713.374	0.427004	6.20743e-06	0.445498	5.06216e-07	0.0184942	0.893942	0.275725	0.00597424	-0.151279	0.155997	-0.169773	0.113077
Dgke	ENSMUSG00000000276	diacylglycerol kinase, epsilon [Source:MGI Symbol;Acc:MGI:1889276]	289.329	286.936	304.281	183.851	219.401	170.294	180.85	211.202	184.209	239.124	219.294	237.924	-0.609271	6.27353e-06	-0.325189	0.0180663	0.284083	0.0459642	-0.569504	3.09688e-05	0.0397676	0.860699	-0.244315	0.130219
Ggnbp1	ENSMUSG00000048731	gametogenetin binding protein 1 [Source:MGI Symbol;Acc:MGI:3055306]	196.99	151.488	175.192	134.995	127.253	121.226	93.5129	115.658	100.968	153.167	160.436	137.996	-0.770964	6.75648e-06	-0.240871	0.221916	0.530093	0.00146268	-0.452627	0.0120675	0.318336	0.110652	-0.211757	0.340116
Ncapd2	ENSMUSG00000038252	non-SMC condensin I complex, subunit D2 [Source:MGI Symbol;Acc:MGI:1915548]	524.622	536.446	585.51	214.707	211.503	161.635	806.328	720.349	717.567	389.091	387.324	367.195	0.450183	7.04212e-06	-0.517879	9.3785e-08	-0.968061	2.48435e-28	-1.41055	4.47472e-38	-1.86073	4.28708e-70	-0.892668	4.1129e-16
S100a10	ENSMUSG00000041959	S100 calcium binding protein A10 (calpactin) [Source:MGI Symbol;Acc:MGI:1339468]	159.37	180.004	196.707	203.136	194.829	204.93	273.481	275.317	272.074	216.263	251.571	212.545	0.626414	7.10403e-06	0.347017	0.0193362	-0.279397	0.0425245	0.181814	0.312885	-0.4446	0.00135319	-0.165203	0.368689
Abcc8	ENSMUSG00000040136	ATP-binding cassette, sub-family C (CFTR/MRP), member 8 [Source:MGI Symbol;Acc:MGI:1352629]	337.208	417.038	341.163	451.27	443.191	496.451	477.269	522.976	523.338	492.878	487.003	455.624	0.48779	7.10521e-06	0.401668	0.00015296	-0.0861219	0.522934	0.342831	0.00254616	-0.144959	0.251756	-0.0588372	0.733115
Ctps	ENSMUSG00000028633	cytidine 5'-triphosphate synthase [Source:MGI Symbol;Acc:MGI:1858304]	253.761	390.305	325.795	214.707	236.076	196.271	483.444	517.947	474.781	259.241	262.963	287.094	0.625104	7.10521e-06	-0.223434	0.1928	-0.848538	9.9624e-12	-0.517437	0.000557396	-1.14254	1.21484e-17	-0.294002	0.0812669
Erbb2	ENSMUSG00000062312	erb-b2 receptor tyrosine kinase 2 [Source:MGI Symbol;Acc:MGI:95410]	343.364	331.492	344.237	71.9975	87.7606	98.1357	240.84	211.202	220.434	154.996	172.777	150.685	-0.589569	7.34036e-06	-1.08936	3.23969e-20	-0.499792	0.000119795	-1.96484	1.37925e-40	-1.37528	5.90574e-20	-0.875483	1.87409e-08
Pcdh19	ENSMUSG00000051323	protocadherin 19 [Source:MGI Symbol;Acc:MGI:2685563]	95.759	99.8039	59.9341	201.85	193.951	178.953	141.151	150.858	164.169	232.723	216.446	218.89	0.78722	7.37191e-06	1.32788	4.44403e-18	0.54066	0.000238926	1.12272	9.34079e-12	0.335496	0.0499497	-0.205164	0.292989
Usp31	ENSMUSG00000063317	ubiquitin specific peptidase 31 [Source:MGI Symbol;Acc:MGI:1923429]	132.695	158.617	161.361	219.849	220.279	239.567	214.374	237.602	252.035	197.517	197.46	208.976	0.654092	7.80447e-06	0.438405	0.0031593	-0.215687	0.158175	0.588986	6.71765e-05	-0.0651062	0.755834	0.150581	0.425534
Brca1	ENSMUSG00000017146	breast cancer 1, early onset [Source:MGI Symbol;Acc:MGI:104537]	113.543	87.3284	129.089	25.7134	19.3073	14.4317	259.366	208.688	169.565	85.0421	91.1352	78.1182	0.911465	8.51991e-06	-0.378929	0.125567	-1.29039	1.31926e-12	-2.17798	1.17831e-17	-3.08945	3.34866e-37	-1.79905	1.47138e-12
Sbk1	ENSMUSG00000042978	SH3-binding kinase 1 [Source:MGI Symbol;Acc:MGI:2135937]	374.828	358.225	310.428	503.982	487.949	614.791	243.486	218.745	238.932	292.161	329.416	289.474	-0.570089	8.54792e-06	-0.21246	0.140797	0.357629	0.00481414	0.578433	7.81961e-07	1.14852	3.45488e-24	0.790893	4.78959e-13
Troap	ENSMUSG00000032783	trophinin associated protein [Source:MGI Symbol;Acc:MGI:1925983]	21.2038	37.4265	27.6619	1.28567	2.63282	0	82.9265	69.1435	68.5966	29.2618	29.4291	33.3093	1.34783	9.17007e-06	0.16973	0.729678	-1.1781	1.04024e-05	-2.33855	6.35401e-09	-3.68638	7.711e-23	-2.50828	1.40639e-10
P2rx4	ENSMUSG00000029470	purinergic receptor P2X, ligand-gated ion channel 4 [Source:MGI Symbol;Acc:MGI:1338859]	141.586	146.141	144.456	128.567	129.008	89.4766	74.9867	86.7436	79.3871	112.475	113.919	100.324	-0.819814	9.29073e-06	-0.396183	0.0352812	0.423631	0.026684	-0.249541	0.248656	0.570273	0.00287881	0.146643	0.581926
Lclat1	ENSMUSG00000054469	lysocardiolipin acyltransferase 1 [Source:MGI Symbol;Acc:MGI:2684937]	1063.61	905.364	863.665	865.255	901.301	808.176	1347.11	1210.64	1223.18	1373.48	1311.97	1282.8	0.401601	9.30369e-06	0.470253	2.93043e-08	0.0686512	0.562433	-0.138831	0.203013	-0.540433	2.54848e-10	-0.609084	4.75676e-13
Tyms	ENSMUSG00000025747	thymidylate synthase [Source:MGI Symbol;Acc:MGI:98878]	94.391	94.4573	93.743	26.999	25.4506	20.2044	208.198	155.887	161.857	79.0983	61.7061	69.7909	0.877448	9.80212e-06	-0.39258	0.0968396	-1.27003	2.76205e-13	-1.74524	9.12045e-13	-2.62269	2.22581e-30	-1.35266	3.49865e-08
Hist1h4d	ENSMUSG00000061482	histone cluster 1, H4d [Source:MGI Symbol;Acc:MGI:2448423]	605.333	687.934	713.062	287.99	268.547	297.293	1009.23	907.665	831.637	466.817	464.22	512.329	0.460348	9.8766e-06	-0.456437	8.22877e-06	-0.916785	1.84209e-23	-1.21886	8.89853e-30	-1.6792	3.61281e-59	-0.76242	2.27517e-12
Fosl2	ENSMUSG00000029135	fos-like antigen 2 [Source:MGI Symbol;Acc:MGI:102858]	119.699	163.964	96.8166	397.272	394.045	427.179	189.672	204.916	213.497	192.031	205.054	211.355	0.683666	9.96497e-06	0.683214	2.45942e-06	-0.000452054	0.998935	1.66017	3.02925e-34	0.976506	7.33439e-15	0.976958	7.36818e-16
Ranbp1	ENSMUSG00000005732	RAN binding protein 1 [Source:MGI Symbol;Acc:MGI:96269]	324.896	322.581	342.7	215.992	183.42	239.567	524.025	443.775	469.386	267.014	270.557	237.13	0.53646	1.00968e-05	-0.354327	0.00582451	-0.890787	4.86665e-17	-0.658607	3.61015e-07	-1.19507	8.35915e-24	-0.30428	0.036497
Srsf3	ENSMUSG00000071172	serine/arginine-rich splicing factor 3 [Source:MGI Symbol;Acc:MGI:98285]	570.45	554.268	548.627	395.986	467.764	409.861	778.098	724.121	736.835	535.4	594.277	557.138	0.414841	1.01911e-05	0.00247168	0.989298	-0.412369	1.09677e-06	-0.377322	0.000164559	-0.792162	1.0859e-18	-0.379793	8.49623e-05
Lbp	ENSMUSG00000016024	lipopolysaccharide binding protein [Source:MGI Symbol;Acc:MGI:1098776]	53.3514	32.0798	49.1767	53.9981	59.6772	34.6361	15.8795	17.6002	10.0197	26.5185	19.9358	24.1889	-1.49623	1.02717e-05	-0.862357	0.00776322	0.633874	0.0965892	0.150933	0.738062	1.64716	2.46175e-07	1.01329	0.00116473
Ikbkg	ENSMUSG00000004221	inhibitor of kappaB kinase gamma [Source:MGI Symbol;Acc:MGI:1338074]	302.325	340.403	336.553	341.988	275.568	323.27	221.431	207.43	220.434	291.246	266.76	265.285	-0.567565	1.13122e-05	-0.231651	0.101422	0.335915	0.00922868	-0.0600022	0.75159	0.507563	6.18999e-05	0.171648	0.280109
Cdk1	ENSMUSG00000019942	cyclin-dependent kinase 1 [Source:MGI Symbol;Acc:MGI:88351]	132.695	219.212	224.369	12.8567	15.7969	5.77269	376.698	292.917	357.627	95.5581	112.97	110.238	0.852043	1.13614e-05	-0.794239	5.52259e-05	-1.64628	2.75833e-21	-3.37239	3.48658e-37	-4.22443	4.74355e-60	-2.57815	6.29959e-22
Ckap4	ENSMUSG00000046841	cytoskeleton-associated protein 4 [Source:MGI Symbol;Acc:MGI:2444926]	330.368	383.176	338.09	255.848	233.443	230.907	457.86	511.662	491.737	339.254	354.098	329.524	0.480939	1.1371e-05	-0.0309561	0.870598	-0.511895	1.20756e-07	-0.519456	1.12658e-05	-1.00039	7.34705e-21	-0.4885	1.9324e-05
Thra	ENSMUSG00000058756	thyroid hormone receptor alpha [Source:MGI Symbol;Acc:MGI:98742]	1008.21	850.116	955.872	649.263	624.855	611.905	763.1	653.72	663.614	819.788	843	719.719	-0.438234	1.19058e-05	-0.250433	0.0167765	0.187801	0.0880302	-0.576427	2.49402e-09	-0.138194	0.259111	-0.325995	0.00162305
Gipr	ENSMUSG00000030406	gastric inhibitory polypeptide receptor [Source:MGI Symbol;Acc:MGI:1352753]	53.3514	53.4664	41.4928	6.42834	9.65366	11.5454	13.233	12.5715	16.1857	5.9438	2.84797	7.93079	-1.61538	1.21807e-05	-2.62195	4.39319e-14	-1.00657	0.0176938	-2.12122	2.03117e-08	-0.505845	0.322828	0.500728	0.387274
Plce1	ENSMUSG00000024998	phospholipase C, epsilon 1 [Source:MGI Symbol;Acc:MGI:1921305]	714.088	846.551	819.099	664.691	629.243	681.177	1005.7	1012.01	1048.99	722.858	776.547	768.493	0.379208	1.23546e-05	-0.056286	0.670098	-0.435494	2.20958e-08	-0.261228	0.00529628	-0.640436	4.87714e-15	-0.204942	0.035482
Amotl1	ENSMUSG00000013076	angiomotin-like 1 [Source:MGI Symbol;Acc:MGI:1922973]	1283.85	1596.86	1144.89	1160.96	1104.91	1154.54	1062.17	868.693	961.894	1239.05	1240.77	1207.86	-0.464601	1.23648e-05	-0.1209	0.38423	0.343701	0.00111279	-0.23008	0.0431399	0.234521	0.038406	-0.10918	0.458477
Krba1	ENSMUSG00000042810	KRAB-A domain containing 1 [Source:MGI Symbol;Acc:MGI:1925077]	681.941	604.17	696.157	420.414	376.493	412.747	464.918	544.348	456.283	418.352	409.159	418.745	-0.44581	1.25591e-05	-0.668	4.3896e-13	-0.22219	0.0414447	-0.721385	4.70486e-13	-0.275575	0.0136169	-0.0533846	0.765251
Heatr5a	ENSMUSG00000035181	HEAT repeat containing 5A [Source:MGI Symbol;Acc:MGI:2444133]	298.905	281.59	291.986	381.844	413.352	456.042	402.282	408.575	416.975	375.831	386.375	356.885	0.481046	1.25661e-05	0.343154	0.00178281	-0.137891	0.252831	0.48859	7.50752e-06	0.00754475	0.968046	0.145436	0.272539
Itm2b	ENSMUSG00000022108	integral membrane protein 2B [Source:MGI Symbol;Acc:MGI:1309517]	1443.22	1286.76	1263.23	2118.78	2070.27	2231.14	1114.21	1035.89	1043.59	1484.12	1546.45	1521.52	-0.329368	1.26469e-05	0.177364	0.0243969	0.506732	2.26484e-14	0.666455	2.2377e-23	0.995824	5.95118e-52	0.489092	6.73372e-14
Hist1h2bj	ENSMUSG00000069300	histone cluster 1, H2bj [Source:MGI Symbol;Acc:MGI:2448388]	49.2475	73.0707	55.3238	7.71401	9.65366	2.88634	119.097	118.172	119.466	45.7216	40.821	45.9986	1.01874	1.29242e-05	-0.342629	0.260349	-1.36137	2.27364e-11	-2.33837	2.05871e-13	-3.35711	5.88505e-29	-1.99574	3.30791e-10
Ctsf	ENSMUSG00000083282	cathepsin F [Source:MGI Symbol;Acc:MGI:1861434]	134.747	99.8039	96.8166	245.563	234.321	274.203	65.2826	54.0576	63.9721	147.223	154.74	138.392	-0.853391	1.31323e-05	0.346876	0.0775145	1.20027	8.24727e-13	1.09172	1.70208e-11	1.94511	1.07378e-31	0.74484	1.18588e-06
Map7d1	ENSMUSG00000028849	MAP7 domain containing 1 [Source:MGI Symbol;Acc:MGI:2384297]	704.512	666.548	648.517	1568.52	1405.05	1538.42	871.611	877.493	876.341	1054.8	988.247	953.677	0.368016	1.3489e-05	0.558202	1.63747e-13	0.190186	0.0219333	1.1392	1.36194e-52	0.771183	5.49439e-27	0.580997	1.89043e-16
Nsmaf	ENSMUSG00000028245	neutral sphingomyelinase (N-SMase) activation associated factor [Source:MGI Symbol;Acc:MGI:1341864]	822.843	675.459	673.106	568.266	592.384	513.769	528.436	533.033	550.314	605.354	619.909	646.359	-0.441375	1.38181e-05	-0.227698	0.0346553	0.213677	0.0468296	-0.37099	0.000279756	0.070385	0.625031	-0.143292	0.26574
Slbp	ENSMUSG00000004642	stem-loop binding protein [Source:MGI Symbol;Acc:MGI:108402]	151.162	158.617	164.434	140.138	129.008	92.363	268.188	242.631	235.849	152.253	165.182	156.236	0.652652	1.41701e-05	0.000868219	0.997909	-0.651784	7.77787e-07	-0.31451	0.0874315	-0.967162	3.93107e-11	-0.315379	0.0807607
Nop56	ENSMUSG00000027405	NOP56 ribonucleoprotein [Source:MGI Symbol;Acc:MGI:1914384]	114.227	135.448	153.677	123.424	146.56	135.658	215.256	230.059	210.414	130.306	109.172	124.117	0.712083	1.42916e-05	-0.104776	0.680717	-0.816858	1.11059e-08	0.0459254	0.867505	-0.666157	2.94207e-05	0.150701	0.536897
Mgea5	ENSMUSG00000025220	meningioma expressed antigen 5 (hyaluronidase) [Source:MGI Symbol;Acc:MGI:1932139]	972.637	864.373	909.768	824.114	772.293	738.904	733.988	732.921	696.756	877.854	874.328	895.386	-0.353916	1.46187e-05	-0.0615671	0.590804	0.292349	0.000136797	-0.234372	0.00588404	0.119544	0.218614	-0.172805	0.0544366
Klhdc8a	ENSMUSG00000042115	kelch domain containing 8A [Source:MGI Symbol;Acc:MGI:2442630]	10.9439	14.2577	9.22063	205.707	172.888	204.93	31.7591	38.9718	35.4544	141.28	141.449	154.254	1.34369	1.47098e-05	3.3251	3.32644e-39	1.98141	1.97024e-25	3.7027	2.51641e-47	2.359	4.52591e-34	0.377595	0.0491382
Nuak1	ENSMUSG00000020032	NUAK family, SNF1-like kinase, 1 [Source:MGI Symbol;Acc:MGI:1925226]	187.414	258.421	159.824	340.702	341.389	305.952	305.24	286.631	326.027	292.161	270.557	280.353	0.615361	1.50459e-05	0.493094	0.000417164	-0.122267	0.474543	0.728211	9.30948e-08	0.11285	0.526958	0.235117	0.135068
Tnfaip2	ENSMUSG00000021281	tumor necrosis factor, alpha-induced protein 2 [Source:MGI Symbol;Acc:MGI:104960]	67.7153	74.853	78.3753	352.273	377.371	349.248	119.097	106.858	151.837	252.383	271.507	243.475	0.781731	1.55135e-05	1.76009	3.14944e-31	0.978362	4.06965e-13	2.25445	1.00105e-48	1.47272	1.54589e-27	0.49436	0.000259826
H2afx	ENSMUSG00000049932	H2A histone family, member X [Source:MGI Symbol;Acc:MGI:102688]	151.162	212.083	202.854	41.1414	34.2266	43.2952	335.235	277.831	342.983	84.5849	112.02	117.376	0.7724	1.55588e-05	-0.802706	7.40375e-06	-1.57511	3.66244e-23	-2.12778	6.11069e-24	-2.90018	1.64698e-46	-1.32508	1.08385e-09
Inafm2	ENSMUSG00000074918	InaF motif containing 2 [Source:MGI Symbol;Acc:MGI:1915354]	260.601	204.955	192.096	183.851	161.479	204.93	135.858	125.715	135.652	123.448	147.145	118.565	-0.730689	1.58145e-05	-0.781467	5.24774e-07	-0.0507779	0.842252	-0.307024	0.101864	0.423665	0.0186532	0.474443	0.00691849
Dcaf11	ENSMUSG00000022214	DDB1 and CUL4 associated factor 11 [Source:MGI Symbol;Acc:MGI:90168]	322.844	301.194	311.965	525.839	511.644	421.406	217.903	201.145	222.746	315.479	292.392	285.508	-0.537695	1.69011e-05	-0.0725235	0.686336	0.465171	5.28398e-05	0.649884	4.85891e-09	1.18758	7.96421e-28	0.722408	3.31234e-12
Aldoc	ENSMUSG00000017390	aldolase C, fructose-bisphosphate [Source:MGI Symbol;Acc:MGI:101863]	87.551	89.1107	109.111	0	1.75521	2.88634	47.6386	27.6574	35.4544	5.48659	5.69595	3.56885	-1.26932	1.69605e-05	-3.8152	3.6041e-34	-2.54588	1.33574e-14	-4.22541	1.05274e-27	-2.95609	1.43362e-13	-0.410214	0.547125
Ttn	ENSMUSG00000051747	titin [Source:MGI Symbol;Acc:MGI:98864]	447278	454046	467821	539580	547295	544076	400171	402864	412509	392341	388331	404574	-0.171413	1.71805e-05	-0.20777	3.94962e-08	-0.0363575	0.493979	0.252112	4.36188e-12	0.423525	6.84025e-33	0.459882	3.01894e-38
Gas6	ENSMUSG00000031451	growth arrest specific 6 [Source:MGI Symbol;Acc:MGI:95660]	1017.1	1147.75	1120.31	1007.96	932.017	949.607	883.961	794.521	860.155	678.508	710.095	724.477	-0.357302	1.72196e-05	-0.624426	4.81859e-17	-0.267124	0.00110689	-0.175039	0.0534893	0.182262	0.0415087	0.449386	1.02611e-08
Nasp	ENSMUSG00000028693	nuclear autoantigenic sperm protein (histone-binding) [Source:MGI Symbol;Acc:MGI:1355328]	428.179	409.909	424.149	195.422	182.542	144.317	623.713	600.92	539.524	337.882	315.176	301.766	0.473272	1.72196e-05	-0.401418	0.000292628	-0.87469	5.7981e-20	-1.21137	1.6395e-24	-1.68464	3.21228e-50	-0.809951	8.76933e-12
Pdia3	ENSMUSG00000027248	protein disulfide isomerase associated 3 [Source:MGI Symbol;Acc:MGI:95834]	257.865	247.728	270.472	287.99	236.076	248.226	396.989	392.232	345.295	427.497	388.274	380.281	0.535509	1.73526e-05	0.616926	7.85382e-08	0.0814165	0.604187	-0.00832798	0.971951	-0.543837	6.36047e-06	-0.625254	9.08979e-08
Nub1	ENSMUSG00000028954	negative regulator of ubiquitin-like proteins 1 [Source:MGI Symbol;Acc:MGI:1889001]	309.165	265.55	278.156	282.847	295.753	334.816	198.494	173.487	195.77	258.327	247.774	221.269	-0.58565	1.73599e-05	-0.245743	0.0968485	0.339907	0.0128221	0.061461	0.755199	0.647111	5.43385e-07	0.307204	0.0282886
Plin4	ENSMUSG00000002831	perilipin 4 [Source:MGI Symbol;Acc:MGI:1929709]	996.577	1087.15	1034.25	1766.51	1749.07	2107.03	821.325	774.407	774.602	711.428	782.243	788.717	-0.387167	1.75665e-05	-0.443908	1.16247e-07	-0.0567414	0.648235	0.836878	3.20356e-26	1.22404	1.18895e-55	1.28079	1.19432e-63
Magi3	ENSMUSG00000052539	membrane associated guanylate kinase, WW and PDZ domain containing 3 [Source:MGI Symbol;Acc:MGI:1923484]	1296.85	1220.82	1389.24	1124.96	1067.17	1024.65	1697.35	1577.73	1590.82	1489.61	1500.88	1407.71	0.315023	1.78714e-05	0.167356	0.0353581	-0.147667	0.0547453	-0.273226	0.000310471	-0.588248	8.48284e-18	-0.440581	2.41267e-10
Aldh1a2	ENSMUSG00000013584	aldehyde dehydrogenase family 1, subfamily A2 [Source:MGI Symbol;Acc:MGI:107928]	93.023	119.408	133.699	50.1411	44.7579	69.2722	191.437	206.173	191.146	171.456	143.348	170.512	0.781007	1.82063e-05	0.524053	0.00502275	-0.256954	0.187649	-1.0627	3.45939e-07	-1.8437	3.10072e-22	-1.58675	9.81202e-17
Melk	ENSMUSG00000035683	maternal embryonic leucine zipper kinase [Source:MGI Symbol;Acc:MGI:106924]	56.0874	48.1198	72.2282	2.57134	7.89845	8.65903	139.387	105.601	120.237	46.636	39.8716	44.0159	1.02484	1.83123e-05	-0.393349	0.18998	-1.41819	1.22305e-11	-2.56272	7.11488e-15	-3.58756	2.09134e-30	-2.16937	4.62434e-11
Herpud1	ENSMUSG00000031770	homocysteine-inducible, endoplasmic reticulum stress-inducible, ubiquitin-like domain member 1 [Source:MGI Symbol;Acc:MGI:1927406]	540.354	548.922	500.987	1016.96	999.593	1039.08	411.104	403.546	375.354	633.701	726.233	647.152	-0.419693	1.83731e-05	0.323501	0.00038198	0.743194	2.63501e-19	0.929463	1.26715e-28	1.34916	1.8586e-59	0.605962	2.10074e-14
Mroh1	ENSMUSG00000022558	maestro heat-like repeat family member 1 [Source:MGI Symbol;Acc:MGI:2442558]	453.487	545.357	513.282	269.99	243.097	219.362	341.41	377.146	340.671	288.046	323.72	291.853	-0.498153	1.83731e-05	-0.72811	4.15112e-12	-0.229957	0.0697912	-0.99722	4.21988e-18	-0.499068	4.32267e-05	-0.26911	0.0523529
Arhgap31	ENSMUSG00000022799	Rho GTPase activating protein 31 [Source:MGI Symbol;Acc:MGI:1333857]	1009.57	964.177	855.981	605.55	567.811	632.109	793.095	662.52	661.302	714.628	685.412	690.375	-0.419154	1.84954e-05	-0.438039	1.97013e-06	-0.0188845	0.90171	-0.659605	2.2927e-12	-0.240451	0.0236141	-0.221567	0.0457467
Sae1	ENSMUSG00000052833	SUMO1 activating enzyme subunit 1 [Source:MGI Symbol;Acc:MGI:1929264]	196.99	229.906	282.766	147.852	146.56	141.431	347.586	383.432	336.046	215.806	214.547	218.89	0.600908	1.86663e-05	-0.099237	0.638293	-0.700145	1.72258e-08	-0.653112	1.80925e-05	-1.25402	7.57923e-20	-0.553875	0.000252621
Hells	ENSMUSG00000025001	helicase, lymphoid specific [Source:MGI Symbol;Acc:MGI:106209]	144.322	124.755	150.604	23.142	17.5521	20.2044	229.371	243.888	219.663	85.4993	80.6926	78.9113	0.699971	1.91062e-05	-0.763936	3.47768e-06	-1.46391	1.44039e-24	-2.57991	6.34982e-29	-3.27988	4.80584e-49	-1.81598	9.54963e-15
Plk4	ENSMUSG00000025758	polo-like kinase 4 [Source:MGI Symbol;Acc:MGI:101783]	60.1913	94.4573	75.3018	11.571	18.4297	17.3181	149.091	150.858	141.818	60.3525	49.3649	70.1875	0.956584	1.9355e-05	-0.265348	0.381694	-1.22193	5.09296e-10	-1.95257	3.20441e-12	-2.90915	2.08614e-28	-1.68722	1.34699e-09
Wipi2	ENSMUSG00000029578	WD repeat domain, phosphoinositide interacting 2 [Source:MGI Symbol;Acc:MGI:1923831]	435.019	376.047	414.928	367.701	377.371	326.157	292.889	289.145	292.114	330.11	357.895	378.695	-0.493847	1.94471e-05	-0.210262	0.0960649	0.283584	0.0145118	-0.184061	0.166706	0.309785	0.0103841	0.0262011	0.903449
Dzip3	ENSMUSG00000064061	DAZ interacting protein 3, zinc finger [Source:MGI Symbol;Acc:MGI:1917433]	143.638	128.319	132.162	106.711	107.946	86.5903	236.429	204.916	212.727	130.764	125.311	128.875	0.669356	1.95828e-05	-0.0816745	0.742992	-0.75103	3.12017e-08	-0.386371	0.0401496	-1.05573	6.58045e-12	-0.304697	0.120474
Abcc9	ENSMUSG00000030249	ATP-binding cassette, sub-family C (CFTR/MRP), member 9 [Source:MGI Symbol;Acc:MGI:1352630]	3225.02	2626.98	2861.47	3356.88	3315.59	3579.07	2432.22	2223.91	2295.29	3510.5	3329.28	3432.05	-0.329411	1.98489e-05	0.23085	0.00320833	0.560261	5.5615e-16	0.223728	0.00369457	0.553139	2.58062e-15	-0.00712172	0.962781
Fscn1	ENSMUSG00000029581	fascin actin-bundling protein 1 [Source:MGI Symbol;Acc:MGI:1352745]	227.77	237.034	245.883	237.849	231.688	282.862	311.415	348.232	369.959	345.655	352.199	331.507	0.535828	2.04387e-05	0.532056	6.81014e-06	-0.00377163	0.985198	0.055323	0.780719	-0.480505	8.90341e-05	-0.476733	9.18504e-05
Agl	ENSMUSG00000033400	amylo-1,6-glucosidase, 4-alpha-glucanotransferase [Source:MGI Symbol;Acc:MGI:1924809]	1895.34	2111.92	1936.33	1805.08	1827.18	1619.24	1655	1578.99	1583.12	1381.71	1358.48	1408.51	-0.296488	2.06766e-05	-0.510333	3.73124e-16	-0.213845	0.00200655	-0.161568	0.0292571	0.134919	0.0768737	0.348764	1.29813e-07
N4bp3	ENSMUSG00000001053	NEDD4 binding protein 3 [Source:MGI Symbol;Acc:MGI:2442218]	162.79	169.31	118.331	158.137	143.927	155.863	238.193	238.859	234.307	215.349	228.787	219.683	0.63271	2.08364e-05	0.532164	0.000218895	-0.100546	0.580567	5.48539e-05	0.999938	-0.632655	1.16126e-05	-0.532109	0.000297895
Hnrnph1	ENSMUSG00000007850	heterogeneous nuclear ribonucleoprotein H1 [Source:MGI Symbol;Acc:MGI:1891925]	1455.54	1279.63	1367.73	1140.39	1199.69	1091.04	1774.98	1672.01	1674.07	1449.37	1413.54	1367.27	0.310704	2.15681e-05	0.035245	0.761715	-0.275459	5.53534e-05	-0.254812	0.000765559	-0.565516	9.41994e-17	-0.290057	6.91684e-05
Lipe	ENSMUSG00000003123	lipase, hormone sensitive [Source:MGI Symbol;Acc:MGI:96790]	235.977	199.608	205.927	167.137	130.763	173.181	119.097	150.858	133.339	239.581	246.824	219.286	-0.681477	2.18513e-05	0.113963	0.600948	0.79544	2.47485e-08	-0.488646	0.00308799	0.192831	0.346452	-0.602609	9.96687e-05
Hfe2	ENSMUSG00000038403	hemochromatosis type 2 (juvenile) [Source:MGI Symbol;Acc:MGI:1916835]	153.214	140.795	162.898	798.4	719.637	851.471	218.785	223.773	238.161	475.504	499.345	479.813	0.559639	2.23951e-05	1.63823	5.91596e-52	1.07859	1.30181e-28	2.32219	1.67223e-100	1.76255	1.01242e-72	0.683961	3.74131e-14
Syf2	ENSMUSG00000028821	SYF2 homolog, RNA splicing factor (S. cerevisiae) [Source:MGI Symbol;Acc:MGI:1915842]	242.133	219.212	222.832	262.276	257.139	233.794	138.505	152.116	158.774	206.661	225.939	196.287	-0.607091	2.24055e-05	-0.142326	0.425826	0.464765	0.000558407	0.138581	0.431612	0.745672	2.35508e-08	0.280907	0.0579857
Pif1	ENSMUSG00000041064	PIF1 5'-to-3' DNA helicase [Source:MGI Symbol;Acc:MGI:2143057]	24.6237	51.6842	53.787	2.57134	4.38803	8.65903	103.217	109.372	93.2605	26.5185	35.125	31.3266	1.24253	2.39841e-05	-0.376486	0.341401	-1.61902	5.26453e-10	-2.30835	4.79261e-10	-3.55088	1.94879e-24	-1.93187	2.4837e-07
Flna	ENSMUSG00000031328	filamin, alpha [Source:MGI Symbol;Acc:MGI:95556]	3192.88	3726.61	3479.25	3035.46	3119.01	3428.98	4267.19	4777.18	4206.74	3230.69	3323.59	3699.32	0.34976	2.40583e-05	-0.0163163	0.911734	-0.366077	2.92146e-06	-0.118468	0.218573	-0.468228	9.93497e-10	-0.102151	0.349523
Plscr2	ENSMUSG00000032372	phospholipid scramblase 2 [Source:MGI Symbol;Acc:MGI:1270860]	153.898	160.399	119.868	161.994	145.683	109.681	91.7485	81.715	74.7626	132.593	130.057	133.634	-0.78986	2.57964e-05	-0.132446	0.59974	0.657415	0.000179119	-0.0206051	0.94708	0.769255	2.14817e-05	0.111841	0.68518
Tet2	ENSMUSG00000040943	tet methylcytosine dioxygenase 2 [Source:MGI Symbol;Acc:MGI:2443298]	1028.04	821.6	866.739	593.979	589.751	565.723	706.64	661.263	704.464	832.132	859.139	809.337	-0.400144	2.60582e-05	-0.135701	0.234293	0.264443	0.00511342	-0.638725	2.86787e-12	-0.238581	0.0203694	-0.503023	3.67204e-08
Ablim1	ENSMUSG00000025085	actin-binding LIM protein 1 [Source:MGI Symbol;Acc:MGI:1194500]	2792.74	2486.19	2318.99	3219.31	3185.71	3408.77	2070.52	1953.62	2074.08	2595.61	2429.32	2407.39	-0.320115	2.60781e-05	-0.0368589	0.758403	0.283256	0.000105626	0.358215	4.59066e-07	0.67833	1.45288e-23	0.395073	1.5253e-08
Tesc	ENSMUSG00000029359	tescalcin [Source:MGI Symbol;Acc:MGI:1930803]	35.5676	35.6443	30.7354	314.989	332.613	320.384	74.9867	85.4865	57.8061	147.681	116.767	142.754	0.977168	2.61791e-05	1.89005	4.36561e-22	0.912884	6.88605e-08	3.09745	1.09661e-58	2.12029	3.84643e-40	1.2074	7.22873e-17
Nrap	ENSMUSG00000049134	nebulin-related anchoring protein [Source:MGI Symbol;Acc:MGI:1098765]	3631.32	3719.48	3537.65	5206.96	5355.15	5137.69	4239.84	4338.44	4100.38	3679.21	3558.07	3679.88	0.218437	2.68394e-05	0.00526635	0.955738	-0.213171	1.10624e-05	0.529415	1.1579e-29	0.310978	3.60134e-11	0.524149	1.12005e-30
Abat	ENSMUSG00000057880	4-aminobutyrate aminotransferase [Source:MGI Symbol;Acc:MGI:2443582]	93.023	105.151	96.8166	46.2841	52.6564	40.4088	54.6962	51.5433	26.2054	46.1788	37.973	40.8435	-1.10179	2.78762e-05	-1.14996	1.92964e-06	-0.0481722	0.908595	-0.971177	0.00022928	0.130613	0.753368	0.178786	0.675449
Rpn2	ENSMUSG00000027642	ribophorin II [Source:MGI Symbol;Acc:MGI:98085]	387.824	474.069	410.318	473.126	477.418	585.928	589.308	572.005	561.875	456.301	430.993	446.9	0.450324	2.85068e-05	0.0874801	0.567295	-0.362843	0.000249153	0.257351	0.0272477	-0.192973	0.0973719	0.169871	0.183685
Tecr	ENSMUSG00000031708	trans-2,3-enoyl-CoA reductase [Source:MGI Symbol;Acc:MGI:1915408]	607.385	563.179	547.09	1348.67	1326.06	1209.38	465.8	413.604	383.833	423.382	478.46	402.091	-0.447769	2.88669e-05	-0.412667	4.37686e-05	0.0351021	0.823931	1.16647	7.54955e-38	1.61423	1.04936e-71	1.57913	5.90536e-74
Ezr	ENSMUSG00000052397	ezrin [Source:MGI Symbol;Acc:MGI:98931]	1236.66	1001.6	1175.63	530.981	499.358	583.041	927.189	836.007	769.207	771.323	756.612	684.03	-0.434955	2.91686e-05	-0.629658	3.66628e-11	-0.194703	0.0921349	-1.09404	1.55125e-28	-0.659081	7.78216e-11	-0.464378	1.09195e-05
Sept7	ENSMUSG00000001833	septin 7 [Source:MGI Symbol;Acc:MGI:1335094]	1249.65	1288.54	1195.61	1054.25	1070.68	914.971	1654.12	1444.47	1592.37	1327.3	1276.84	1355.37	0.330758	2.95297e-05	0.0866507	0.407367	-0.244107	0.00137142	-0.276861	0.000688619	-0.607619	1.31244e-16	-0.363512	2.36404e-06
Hspa4	ENSMUSG00000020361	heat shock protein 4 [Source:MGI Symbol;Acc:MGI:1342292]	858.411	910.711	954.335	1091.53	945.182	1004.45	1136.27	1195.55	1118.36	868.253	925.591	904.903	0.344109	3.06592e-05	-0.00838682	0.955601	-0.352496	2.41478e-06	0.162457	0.0782855	-0.181652	0.0351246	0.170844	0.0606387
Ezh1	ENSMUSG00000006920	enhancer of zeste 1 polycomb repressive complex 2 subunit [Source:MGI Symbol;Acc:MGI:1097695]	246.237	187.132	215.148	303.418	305.407	274.203	140.269	143.316	142.588	249.183	236.382	217.7	-0.622443	3.08104e-05	0.0849065	0.686498	0.707349	7.87354e-08	0.423375	0.00303296	1.04582	3.65762e-15	0.338468	0.017645
Ttc38	ENSMUSG00000035944	tetratricopeptide repeat domain 38 [Source:MGI Symbol;Acc:MGI:2146198]	77.2912	80.1996	102.964	111.853	121.987	121.226	32.6413	50.2862	42.3912	55.7803	49.3649	65.429	-0.99934	3.11248e-05	-0.547428	0.0200166	0.451912	0.0815435	0.443218	0.063075	1.44256	2.26116e-11	0.990646	1.39743e-06
Atp1a2	ENSMUSG00000007097	ATPase, Na+/K+ transporting, alpha 2 polypeptide [Source:MGI Symbol;Acc:MGI:88106]	780.436	659.419	779.143	5474.38	6086.2	5729.39	957.184	954.18	919.503	2202.41	2118.89	2108.8	0.334977	3.11519e-05	1.51449	2.51595e-114	1.17951	4.36494e-77	2.93671	0	2.60174	0	1.42222	2.95223e-129
Gxylt2	ENSMUSG00000030074	glucoside xylosyltransferase 2 [Source:MGI Symbol;Acc:MGI:2682940]	43.7755	33.8621	38.4193	77.1401	58.7996	83.704	74.1045	85.4865	90.1775	106.531	97.7804	104.686	1.00201	3.13826e-05	1.30672	1.4274e-09	0.30471	0.197754	0.772737	0.00196646	-0.229277	0.412846	-0.533987	0.0203239
Cds2	ENSMUSG00000058793	CDP-diacylglycerol synthase (phosphatidate cytidylyltransferase) 2 [Source:MGI Symbol;Acc:MGI:1332236]	989.737	842.987	935.894	1055.53	1088.23	1082.38	746.339	742.978	710.63	894.771	851.544	891.42	-0.343101	3.17458e-05	-0.0785875	0.468558	0.264513	0.000737695	0.207233	0.0138791	0.550333	1.88853e-13	0.28582	0.000244466
Hic2	ENSMUSG00000050240	hypermethylated in cancer 2 [Source:MGI Symbol;Acc:MGI:1929869]	263.337	272.679	221.295	44.9984	36.8594	25.9771	172.911	138.287	150.296	65.3818	78.7939	74.1528	-0.695871	3.35579e-05	-1.76484	7.86915e-31	-1.06897	3.05087e-11	-2.61501	6.67617e-40	-1.91914	1.82169e-21	-0.850164	0.000148215
Myo5b	ENSMUSG00000025885	myosin VB [Source:MGI Symbol;Acc:MGI:106598]	63.6113	48.1198	47.6399	280.276	274.691	311.725	85.5731	110.63	114.071	128.935	154.74	141.961	0.853809	3.37776e-05	1.29089	7.00946e-13	0.437081	0.0138405	2.28821	4.50227e-39	1.4344	1.40768e-20	0.997324	1.1429e-11
Aldh1b1	ENSMUSG00000035561	aldehyde dehydrogenase 1 family, member B1 [Source:MGI Symbol;Acc:MGI:1919785]	802.323	851.898	1034.25	164.566	143.927	132.772	659.001	643.663	591.164	330.11	393.02	404.47	-0.494987	3.38133e-05	-1.23492	4.62287e-31	-0.739938	2.22438e-11	-2.5325	1.86153e-88	-2.03752	2.61245e-57	-1.29758	3.13271e-23
Klc4	ENSMUSG00000003546	kinesin light chain 4 [Source:MGI Symbol;Acc:MGI:1922014]	225.718	203.172	222.832	223.706	200.094	213.589	142.034	140.801	137.193	206.204	229.737	181.615	-0.630578	3.38133e-05	-0.0989618	0.638127	0.531617	0.000163934	-0.0466852	0.838139	0.583893	7.95278e-05	0.0522766	0.83619
Xpc	ENSMUSG00000030094	xeroderma pigmentosum, complementation group C [Source:MGI Symbol;Acc:MGI:103557]	199.726	167.528	178.265	133.71	156.214	170.294	127.919	96.8008	110.217	149.967	159.487	155.443	-0.694362	3.38133e-05	-0.246932	0.188432	0.44743	0.00647858	-0.278215	0.13919	0.416147	0.0193969	-0.0312831	0.920802
Chd2	ENSMUSG00000078671	chromodomain helicase DNA binding protein 2 [Source:MGI Symbol;Acc:MGI:2448567]	1362.51	1261.81	1361.58	815.114	917.976	785.085	1064.81	951.665	1104.48	965.639	929.389	921.161	-0.349418	3.43176e-05	-0.500842	6.782e-11	-0.151424	0.10501	-0.645756	6.87168e-16	-0.296337	0.000539178	-0.144913	0.160784
Ip6k1	ENSMUSG00000032594	inositol hexaphosphate kinase 1 [Source:MGI Symbol;Acc:MGI:1351633]	347.468	302.976	358.068	272.562	250.995	245.339	241.722	240.116	225.829	288.96	317.074	325.162	-0.515443	3.46047e-05	-0.12317	0.434447	0.392273	0.000853977	-0.387957	0.00241445	0.127486	0.434644	-0.264787	0.0514706
Wbp1l	ENSMUSG00000047731	WW domain binding protein 1 like [Source:MGI Symbol;Acc:MGI:107577]	592.338	518.624	505.598	516.839	412.475	421.406	374.934	388.461	405.414	486.477	439.537	477.83	-0.473965	3.47287e-05	-0.208704	0.0987757	0.265261	0.0235079	-0.26405	0.0301969	0.209915	0.100816	-0.0553459	0.769251
Ndufa5	ENSMUSG00000023089	NADH dehydrogenase (ubiquinone) 1 alpha subcomplex, 5 [Source:MGI Symbol;Acc:MGI:1915452]	691.516	793.085	894.401	1550.52	1515.63	1466.26	1043.64	1071.1	978.08	988.957	1031.92	950.901	0.387684	3.50911e-05	0.329933	0.000318216	-0.0577504	0.64368	0.940174	2.22302e-29	0.55249	2.18745e-11	0.610241	6.05857e-14
Spon1	ENSMUSG00000038156	spondin 1, (f-spondin) extracellular matrix protein [Source:MGI Symbol;Acc:MGI:2385287]	214.774	247.728	179.802	133.71	153.581	129.885	123.508	124.458	142.588	102.874	89.2365	102.704	-0.690849	3.50911e-05	-1.08003	5.41186e-13	-0.389184	0.0286515	-0.581628	0.000573088	0.109221	0.655596	0.498404	0.00520759
Kcne1	ENSMUSG00000039639	potassium voltage-gated channel, Isk-related subfamily, member 1 [Source:MGI Symbol;Acc:MGI:96673]	386.456	436.642	402.634	129.853	126.375	150.09	581.368	531.776	552.627	800.127	759.46	685.616	0.451431	3.52672e-05	0.875798	3.0242e-20	0.424367	8.52197e-06	-1.58193	1.06636e-37	-2.03337	4.85854e-66	-2.45773	3.01487e-100
Ddr2	ENSMUSG00000026674	discoidin domain receptor family, member 2 [Source:MGI Symbol;Acc:MGI:1345277]	181.258	149.706	178.265	433.27	414.23	398.315	254.955	265.259	248.181	355.257	299.987	334.283	0.558366	3.57899e-05	0.931753	1.78937e-15	0.373386	0.00147306	1.25652	9.27802e-26	0.698155	6.28508e-10	0.324768	0.00677188
Fbln1	ENSMUSG00000006369	fibulin 1 [Source:MGI Symbol;Acc:MGI:95487]	140.902	87.3284	102.964	507.839	488.826	632.109	194.966	179.773	196.541	251.011	223.091	252.992	0.702049	3.73933e-05	1.04552	4.19953e-12	0.343468	0.0315405	2.1598	4.32239e-50	1.45775	8.57572e-28	1.11428	6.1565e-18
Adamts7	ENSMUSG00000032363	a disintegrin-like and metallopeptidase (reprolysin type) with thrombospondin type 1 motif, 7 [Source:MGI Symbol;Acc:MGI:1347346]	303.693	251.292	295.06	329.131	258.016	329.043	202.023	196.116	168.023	351.142	341.757	314.059	-0.594481	3.77442e-05	0.22598	0.155613	0.820461	6.78345e-11	0.0690262	0.736962	0.663507	1.04823e-06	-0.156954	0.384736
Asf1b	ENSMUSG00000005470	anti-silencing function 1B histone chaperone [Source:MGI Symbol;Acc:MGI:1914179]	55.4034	48.1198	43.0296	7.71401	10.5313	11.5454	119.097	100.572	94.802	34.2912	33.2264	39.2574	1.03321	3.77442e-05	-0.442329	0.15061	-1.47554	1.29781e-11	-1.95693	1.00349e-09	-2.99014	1.27696e-23	-1.5146	3.26289e-06
Plag1	ENSMUSG00000003282	pleiomorphic adenoma gene 1 [Source:MGI Symbol;Acc:MGI:1891916]	191.518	206.737	216.685	86.1398	75.4741	37.5225	115.568	104.344	131.798	104.245	114.868	90.8075	-0.764788	3.77442e-05	-0.966963	1.03288e-08	-0.202175	0.388048	-1.45456	1.169e-14	-0.689768	0.000804158	-0.487593	0.0284442
Arf6	ENSMUSG00000044147	ADP-ribosylation factor 6 [Source:MGI Symbol;Acc:MGI:99435]	344.048	376.047	368.825	408.843	369.472	378.111	500.206	476.461	493.279	397.32	457.574	419.142	0.44135	3.83216e-05	0.226933	0.0510596	-0.214417	0.0439629	0.096554	0.509834	-0.344796	0.001107	-0.130379	0.34686
Hist2h2bb	ENSMUSG00000105827	histone cluster 2, H2bb [Source:MGI Symbol;Acc:MGI:2448413]	41.7235	42.7731	52.2502	11.571	11.4089	8.65903	93.5129	104.344	95.5728	42.9783	30.3784	46.7916	1.06538	3.85998e-05	-0.122564	0.774329	-1.18795	1.28598e-07	-1.69596	1.44536e-07	-2.76135	1.13609e-20	-1.5734	7.26151e-07
Plk1	ENSMUSG00000030867	polo-like kinase 1 [Source:MGI Symbol;Acc:MGI:97621]	62.9273	55.2486	84.5224	6.42834	5.26564	8.65903	160.56	114.401	130.256	42.0638	54.1115	47.5847	0.97993	3.86463e-05	-0.47641	0.0903691	-1.45634	2.97116e-12	-2.71802	6.61e-17	-3.69794	1.49413e-32	-2.24161	7.08867e-12
Xirp2	ENSMUSG00000027022	xin actin-binding repeat containing 2 [Source:MGI Symbol;Acc:MGI:2685198]	134.063	249.51	95.2798	4560.27	4267.8	4222.72	351.114	458.861	414.663	1198.82	1142.04	1400.18	1.23012	3.88336e-05	2.71459	2.21813e-24	1.48447	6.05838e-08	4.38776	7.47377e-64	3.15764	1.21886e-34	1.67317	3.98176e-10
Pprc1	ENSMUSG00000055491	peroxisome proliferative activated receptor, gamma, coactivator-related 1 [Source:MGI Symbol;Acc:MGI:2385096]	64.2953	76.6352	69.1547	114.425	114.966	98.1357	141.151	98.058	145.671	74.9834	71.1993	63.4463	0.876077	3.90341e-05	0.00757351	0.985383	-0.868503	2.8931e-06	0.654287	0.00300441	-0.22179	0.372682	0.646714	0.00190015
Fhod3	ENSMUSG00000034295	formin homology 2 domain containing 3 [Source:MGI Symbol;Acc:MGI:1925847]	3428.17	2864.02	2995.17	2548.2	2563.49	2574.62	2576.01	2330.76	2536.53	2768.44	2863.16	2577.11	-0.32142	3.9309e-05	-0.183848	0.0280139	0.137571	0.11628	-0.277098	0.000289617	0.0443222	0.690609	-0.0932493	0.366037
Ska3	ENSMUSG00000021965	spindle and kinetochore associated complex subunit 3 [Source:MGI Symbol;Acc:MGI:3041235]	25.3077	35.6443	21.5148	5.14268	7.02085	8.65903	69.6936	62.8577	73.9918	25.6041	32.277	21.0166	1.27232	4.21947e-05	-0.0638119	0.90993	-1.33613	7.853e-07	-1.52138	7.21151e-05	-2.7937	3.43146e-16	-1.45757	0.000113972
Nup85	ENSMUSG00000020739	nucleoporin 85 [Source:MGI Symbol;Acc:MGI:3046173]	124.487	162.181	153.677	119.567	134.274	178.953	219.667	238.859	230.454	147.681	150.943	151.081	0.662882	4.24991e-05	0.0608938	0.820855	-0.601988	2.84935e-05	-0.0466963	0.861957	-0.709578	5.36365e-06	-0.10759	0.675993
Igf1	ENSMUSG00000020053	insulin-like growth factor 1 [Source:MGI Symbol;Acc:MGI:96432]	354.308	315.452	287.376	222.421	245.73	213.589	450.803	467.661	437.014	348.398	373.085	363.627	0.474604	4.29104e-05	0.156658	0.275803	-0.317946	0.00352286	-0.479409	0.000121553	-0.954013	1.21381e-17	-0.636068	2.93633e-08
Rnf216	ENSMUSG00000045078	ring finger protein 216 [Source:MGI Symbol;Acc:MGI:1344349]	340.628	368.918	336.553	341.988	286.1	337.702	268.188	212.459	237.39	300.391	322.77	306.128	-0.522031	4.31393e-05	-0.16742	0.267742	0.354611	0.00424574	-0.12661	0.4309	0.395421	0.00207448	0.0408099	0.854195
Hccs	ENSMUSG00000031352	holocytochrome c synthetase [Source:MGI Symbol;Acc:MGI:106911]	208.618	240.599	216.685	335.56	325.592	320.384	334.353	321.831	321.402	233.18	293.341	300.18	0.55871	4.41654e-05	0.314984	0.0305794	-0.243725	0.079859	0.566585	2.36009e-05	0.00787486	0.973073	0.2516	0.0883128
Calm3	ENSMUSG00000019370	calmodulin 3 [Source:MGI Symbol;Acc:MGI:103249]	1811.9	1864.2	1963.99	1587.8	1479.64	1714.49	2291.95	2262.88	2252.13	1971.06	1922.38	1893.08	0.273514	4.43138e-05	0.0400842	0.693517	-0.23343	0.000220883	-0.248369	0.000244836	-0.521883	2.53722e-17	-0.288453	9.81899e-06
Ogn	ENSMUSG00000021390	osteoglycin [Source:MGI Symbol;Acc:MGI:109278]	231.873	317.234	262.788	700.689	719.637	675.404	368.758	369.603	436.244	439.384	379.73	484.174	0.554371	4.48715e-05	0.706806	1.18621e-08	0.152435	0.323856	1.3782	9.58947e-31	0.823833	8.92195e-13	0.671397	5.28842e-09
Rnd3	ENSMUSG00000017144	Rho family GTPase 3 [Source:MGI Symbol;Acc:MGI:1921444]	158.686	133.666	129.089	200.564	215.013	176.067	212.609	235.088	231.995	173.742	199.358	211.355	0.644957	4.52607e-05	0.432059	0.00738751	-0.212898	0.206218	0.477017	0.00365034	-0.167941	0.369749	0.0449574	0.872172
Ivd	ENSMUSG00000027332	isovaleryl coenzyme A dehydrogenase [Source:MGI Symbol;Acc:MGI:1929242]	444.595	550.704	437.98	1209.81	1084.72	1278.65	332.588	326.86	355.315	418.81	384.476	453.244	-0.475835	4.85703e-05	-0.167412	0.221488	0.308422	0.00757452	1.30826	1.03287e-40	1.78409	1.21321e-74	1.47567	1.46437e-56
Tmem2	ENSMUSG00000024754	transmembrane protein 2 [Source:MGI Symbol;Acc:MGI:1890373]	730.504	695.063	749.944	285.418	292.243	291.521	569.899	584.577	524.88	424.753	403.463	397.332	-0.377068	4.90425e-05	-0.823149	7.38377e-24	-0.446081	1.97966e-07	-1.31284	4.03124e-44	-0.935772	7.9437e-23	-0.489691	9.7229e-07
P2rx5	ENSMUSG00000005950	purinergic receptor P2X, ligand-gated ion channel, 5 [Source:MGI Symbol;Acc:MGI:2137026]	10.2599	23.1688	6.14708	82.2828	60.5548	66.3859	30.8769	45.2575	41.6204	30.1762	33.2264	31.7231	1.41532	4.92288e-05	1.13516	0.000993986	-0.280156	0.45622	2.19005	2.95241e-12	0.774733	0.00846642	1.05489	0.000162629
Klf10	ENSMUSG00000037465	Kruppel-like factor 10 [Source:MGI Symbol;Acc:MGI:1101353]	281.805	322.581	276.619	210.85	232.566	144.317	207.316	194.859	164.94	399.149	359.794	344.989	-0.62002	4.93679e-05	0.329597	0.0339455	0.949617	7.57556e-13	-0.503636	0.00109279	0.116384	0.584837	-0.833233	2.63235e-09
Nav1	ENSMUSG00000009418	neuron navigator 1 [Source:MGI Symbol;Acc:MGI:2183683]	720.928	646.943	650.054	344.559	362.451	372.338	545.198	485.261	506.382	489.221	461.372	451.262	-0.396954	4.93679e-05	-0.530879	1.87341e-09	-0.133925	0.238084	-0.91031	1.6773e-21	-0.513355	2.26952e-07	-0.37943	0.0002155
Tcn2	ENSMUSG00000020432	transcobalamin 2 [Source:MGI Symbol;Acc:MGI:98534]	311.217	269.114	255.104	273.847	251.873	230.907	196.73	188.573	184.209	267.928	243.976	233.958	-0.563243	4.97658e-05	-0.179234	0.273688	0.384009	0.00433397	-0.14476	0.401516	0.418483	0.00287881	0.0344742	0.890189
Akr1b3	ENSMUSG00000001642	aldo-keto reductase family 1, member B3 (aldose reductase) [Source:MGI Symbol;Acc:MGI:1353494]	112.859	130.102	130.626	320.132	310.672	317.498	173.793	203.659	195.77	211.234	204.105	230.786	0.622783	5.00472e-05	0.804728	4.32165e-09	0.181945	0.251627	1.33947	6.12062e-23	0.716689	1.76214e-08	0.534744	2.19492e-05
Anxa2	ENSMUSG00000032231	annexin A2 [Source:MGI Symbol;Acc:MGI:88246]	513.678	730.707	565.532	421.699	389.657	441.611	823.972	781.95	870.175	571.977	575.291	597.981	0.468419	5.04126e-05	-0.0321344	0.871917	-0.500554	2.09313e-06	-0.517296	9.9989e-06	-0.985715	6.21967e-20	-0.485161	2.95857e-05
Proser2	ENSMUSG00000045319	proline and serine rich 2 [Source:MGI Symbol;Acc:MGI:2442238]	139.534	158.617	92.2063	37.2844	33.349	31.7498	63.5182	61.6005	72.4503	44.3499	46.5169	51.5501	-0.936159	5.04287e-05	-1.38843	3.07954e-11	-0.452273	0.0825646	-1.80095	6.65979e-14	-0.864786	0.00107752	-0.412514	0.20684
Cdt1	ENSMUSG00000006585	chromatin licensing and DNA replication factor 1 [Source:MGI Symbol;Acc:MGI:1914427]	62.2433	62.3775	84.5224	12.8567	12.2865	11.5454	133.212	143.316	119.466	39.7778	45.5676	40.8435	0.906722	5.15009e-05	-0.688792	0.00423441	-1.59551	3.05697e-16	-2.14139	1.8155e-13	-3.04812	1.23172e-28	-1.4526	1.31575e-06
Mest	ENSMUSG00000051855	mesoderm specific transcript [Source:MGI Symbol;Acc:MGI:96968]	1997.26	2831.94	1936.33	172.28	150.071	132.772	1623.24	1605.39	1582.35	1121.09	1057.55	1085.72	-0.481595	5.20292e-05	-1.03349	3.17074e-22	-0.551892	9.42064e-07	-3.78436	5.18131e-195	-3.30277	2.37479e-148	-2.75087	1.08791e-102
Naa15	ENSMUSG00000063273	N(alpha)-acetyltransferase 15, NatA auxiliary subunit [Source:MGI Symbol;Acc:MGI:1922088]	387.824	379.611	362.678	372.844	376.493	329.043	485.208	531.776	523.338	325.995	318.973	360.058	0.43612	5.20292e-05	-0.166015	0.201796	-0.602135	1.00957e-10	-0.051149	0.759488	-0.487269	2.2965e-06	0.114866	0.444126
Shcbp1	ENSMUSG00000022322	Shc SH2-domain binding protein 1 [Source:MGI Symbol;Acc:MGI:1338802]	40.3556	65.9419	49.1767	6.42834	5.26564	2.88634	101.453	105.601	107.134	34.7484	38.9223	42.0332	1.03269	5.30475e-05	-0.341356	0.308201	-1.37404	6.0633e-10	-2.47722	5.75235e-13	-3.5099	4.25251e-27	-2.13586	5.07929e-10
Art4	ENSMUSG00000030217	ADP-ribosyltransferase 4 [Source:MGI Symbol;Acc:MGI:1202710]	72.5032	98.0217	104.5	87.4255	103.557	72.1586	34.4057	41.4861	51.6401	58.5236	56.9595	59.0844	-1.00285	5.45152e-05	-0.587529	0.0160751	0.415318	0.132883	0.0156231	0.970225	1.01847	1.69284e-05	0.603152	0.0135909
Calm2	ENSMUSG00000036438	calmodulin 2 [Source:MGI Symbol;Acc:MGI:103250]	697.672	771.698	733.04	710.975	667.858	632.109	919.249	918.979	938.001	751.663	701.551	687.599	0.341724	5.53175e-05	-0.0307605	0.826312	-0.372484	7.57752e-07	-0.111365	0.293468	-0.453088	1.4579e-08	-0.0806042	0.506496
Eef2k	ENSMUSG00000035064	eukaryotic elongation factor-2 kinase [Source:MGI Symbol;Acc:MGI:1195261]	361.148	331.492	348.847	325.274	356.308	277.089	261.13	252.688	221.205	299.019	298.088	282.733	-0.508377	5.81852e-05	-0.249937	0.0606942	0.25844	0.0482084	-0.092603	0.582845	0.415774	0.000911013	0.157334	0.317817
Sgcd	ENSMUSG00000020354	sarcoglycan, delta (dystrophin-associated glycoprotein) [Source:MGI Symbol;Acc:MGI:1346525]	203.83	210.301	204.391	398.557	376.493	352.134	301.711	272.802	304.446	298.562	293.341	322.386	0.508524	5.85061e-05	0.563977	1.0927e-06	0.0554528	0.734283	0.868192	7.03352e-14	0.359669	0.00201351	0.304216	0.0101483
Fblim1	ENSMUSG00000006219	filamin binding LIM protein 1 [Source:MGI Symbol;Acc:MGI:1921452]	278.385	276.243	276.619	1190.53	1103.15	1142.99	375.816	368.346	371.501	704.112	750.916	707.426	0.417984	5.8708e-05	1.36148	1.25116e-58	0.943498	4.89681e-34	2.02784	2.22801e-124	1.60986	4.35999e-94	0.666362	3.36364e-20
Kcnk3	ENSMUSG00000049265	potassium channel, subfamily K, member 3 [Source:MGI Symbol;Acc:MGI:1100509]	192.202	258.421	169.045	671.119	573.954	634.996	306.122	295.431	292.884	340.168	334.162	356.092	0.542341	5.88018e-05	0.746523	5.8084e-10	0.204182	0.137365	1.59464	9.08827e-43	1.0523	4.6886e-22	0.848115	1.23588e-15
Hnrnpa2b1	ENSMUSG00000004980	heterogeneous nuclear ribonucleoprotein A2/B1 [Source:MGI Symbol;Acc:MGI:104819]	1253.07	1206.56	1175.63	993.822	1078.58	1065.06	1586.19	1459.56	1537.64	1286.15	1185.71	1093.66	0.330744	5.94541e-05	-0.0316559	0.815488	-0.362399	1.3485e-06	-0.215194	0.0140644	-0.545938	7.73897e-13	-0.183538	0.0441608
Bbs2	ENSMUSG00000031755	Bardet-Biedl syndrome 2 (human) [Source:MGI Symbol;Acc:MGI:2135267]	110.807	90.8929	98.3533	78.4258	62.31	63.4996	51.1674	52.8005	55.4939	68.1251	63.6047	74.1528	-0.891745	5.97252e-05	-0.532286	0.0139336	0.359459	0.144743	-0.549151	0.0175165	0.342594	0.19916	-0.0168645	0.968315
Numa1	ENSMUSG00000066306	nuclear mitotic apparatus protein 1 [Source:MGI Symbol;Acc:MGI:2443665]	1764.7	1488.15	1495.28	1306.24	1259.36	1365.24	1327.71	1164.12	1240.9	1495.55	1457.21	1366.87	-0.35121	6.15386e-05	-0.144803	0.152996	0.206407	0.0223301	-0.285353	0.00104317	0.0658569	0.576801	-0.14055	0.17956
Fam84b	ENSMUSG00000072568	family with sequence similarity 84, member B [Source:MGI Symbol;Acc:MGI:3026924]	37.6196	46.3375	41.4928	97.7108	88.6382	83.704	82.0443	70.4006	87.8653	147.681	133.855	132.444	0.925964	6.30064e-05	1.68076	1.25477e-17	0.7548	2.47756e-05	1.08678	8.76459e-07	0.160812	0.556952	-0.593988	0.00253145
Ptprd	ENSMUSG00000028399	protein tyrosine phosphatase, receptor type, D [Source:MGI Symbol;Acc:MGI:97812]	1002.73	859.027	772.996	214.707	257.139	242.453	686.349	566.976	650.512	438.47	386.375	416.366	-0.46886	6.50236e-05	-1.07815	4.73499e-25	-0.609294	2.44122e-08	-1.85953	3.24227e-57	-1.39067	2.87022e-32	-0.781376	1.75271e-10
Zfp945	ENSMUSG00000059142	zinc finger protein 945 [Source:MGI Symbol;Acc:MGI:2445132]	285.909	283.372	282.766	179.994	190.44	178.953	213.492	158.401	201.936	265.642	250.622	259.733	-0.547308	6.52063e-05	-0.129984	0.454561	0.417324	0.0012822	-0.613759	6.95494e-06	-0.0664503	0.756399	-0.483775	0.000411517
AU040320	ENSMUSG00000028830	expressed sequence AU040320 [Source:MGI Symbol;Acc:MGI:2140475]	277.017	281.59	268.935	282.847	270.303	256.885	174.675	193.602	203.478	266.1	244.926	244.665	-0.524673	6.62357e-05	-0.1264	0.442955	0.398273	0.00125771	-0.0211306	0.920946	0.503542	7.40231e-05	0.105269	0.563667
Meis1	ENSMUSG00000020160	Meis homeobox 1 [Source:MGI Symbol;Acc:MGI:104717]	707.932	554.268	583.973	228.849	223.789	288.634	477.269	409.832	421.599	428.868	467.068	398.125	-0.501828	6.69844e-05	-0.52606	8.38522e-06	-0.0242325	0.9012	-1.34729	3.90475e-28	-0.845466	1.75322e-11	-0.821233	5.07348e-11
Vash1	ENSMUSG00000021256	vasohibin 1 [Source:MGI Symbol;Acc:MGI:2442543]	173.734	206.737	165.971	181.279	172.888	222.248	258.484	264.002	279.782	308.163	286.696	318.025	0.560792	6.71898e-05	0.749529	2.57556e-09	0.188736	0.19686	0.0471502	0.835331	-0.513642	0.000168113	-0.702378	4.97583e-08
Cfl2	ENSMUSG00000062929	cofilin 2, muscle [Source:MGI Symbol;Acc:MGI:101763]	837.891	878.631	713.062	911.539	893.403	761.995	1055.99	1083.67	1026.64	797.841	802.179	878.335	0.376242	6.72155e-05	0.0289824	0.855464	-0.347259	6.99943e-05	0.0940481	0.439466	-0.282194	0.00244851	0.0650657	0.652156
Ppp1r14c	ENSMUSG00000040653	protein phosphatase 1, regulatory (inhibitor) subunit 14c [Source:MGI Symbol;Acc:MGI:1923392]	1218.19	1129.92	1329.31	1157.1	1080.33	1102.58	1017.17	993.152	924.127	1227.62	1286.33	1186.05	-0.326539	6.84037e-05	0.00490129	0.973931	0.33144	1.07983e-05	-0.139431	0.128853	0.187108	0.029409	-0.144333	0.121803
Stt3b	ENSMUSG00000032437	STT3, subunit of the oligosaccharyltransferase complex, homolog B (S. cerevisiae) [Source:MGI Symbol;Acc:MGI:1915542]	398.768	468.722	434.906	397.272	379.126	418.52	545.198	607.205	568.812	411.037	432.892	435.004	0.411817	6.87358e-05	-0.0110016	0.952924	-0.422819	3.90131e-06	-0.120577	0.369807	-0.532394	5.70442e-08	-0.109575	0.445948
Aars	ENSMUSG00000031960	alanyl-tRNA synthetase [Source:MGI Symbol;Acc:MGI:2384560]	478.795	386.74	459.495	447.413	423.884	412.747	606.069	602.177	578.832	395.492	425.297	398.522	0.409216	6.93936e-05	-0.142019	0.265452	-0.551236	6.35114e-10	-0.056614	0.714556	-0.46583	1.99759e-06	0.0854055	0.578694
Spon2	ENSMUSG00000037379	spondin 2, extracellular matrix protein [Source:MGI Symbol;Acc:MGI:1923724]	134.747	133.666	145.993	48.8554	50.0235	46.1815	233.782	208.688	205.79	181.057	195.561	166.15	0.639097	6.93964e-05	0.377365	0.0255831	-0.261731	0.107525	-1.41689	6.49548e-14	-2.05599	3.69093e-31	-1.79426	4.01334e-24
Ldb1	ENSMUSG00000025223	LIM domain binding 1 [Source:MGI Symbol;Acc:MGI:894762]	499.315	402.78	462.568	291.847	223.789	288.634	329.059	316.803	325.256	340.626	314.226	334.283	-0.497133	6.94661e-05	-0.468101	6.87377e-05	0.0290324	0.877497	-0.794331	5.99348e-11	-0.297198	0.0314562	-0.32623	0.0173007
Arrdc3	ENSMUSG00000074794	arrestin domain containing 3 [Source:MGI Symbol;Acc:MGI:2145242]	616.277	518.624	559.385	348.416	317.693	340.589	459.625	412.346	394.623	533.113	554.406	511.536	-0.4292	7.06972e-05	-0.0995363	0.481415	0.329664	0.0013797	-0.763597	3.18841e-13	-0.334396	0.00349141	-0.664061	9.95747e-11
Trib2	ENSMUSG00000020601	tribbles pseudokinase 2 [Source:MGI Symbol;Acc:MGI:2145021]	792.747	769.916	812.952	402.414	367.717	435.838	644.886	598.405	606.579	622.271	662.629	669.755	-0.35781	7.06972e-05	-0.281344	0.00125863	0.0764653	0.503241	-0.996832	1.41178e-29	-0.639022	1.1662e-12	-0.715488	2.51291e-16
Ttl	ENSMUSG00000027394	tubulin tyrosine ligase [Source:MGI Symbol;Acc:MGI:1916987]	143.638	155.053	135.236	231.42	227.3	207.817	224.078	240.116	201.165	238.667	244.926	211.355	0.599576	7.07475e-05	0.66257	1.72669e-06	0.0629942	0.746974	0.624025	2.42505e-05	0.0244492	0.914631	-0.038545	0.881024
Slf1	ENSMUSG00000021597	SMC5-SMC6 complex localization factor 1 [Source:MGI Symbol;Acc:MGI:2145448]	125.855	151.488	113.721	169.708	178.154	164.522	190.555	217.488	197.312	155.911	149.993	153.461	0.62481	7.18396e-05	0.242359	0.192222	-0.382451	0.0082913	0.405866	0.0162091	-0.218944	0.210712	0.163507	0.422678
Azin1	ENSMUSG00000037458	antizyme inhibitor 1 [Source:MGI Symbol;Acc:MGI:1859169]	1167.58	1245.77	1232.49	606.836	537.095	531.087	1567.66	1514.87	1428.2	998.102	984.45	930.281	0.309708	7.28292e-05	-0.318793	2.27501e-05	-0.6285	1.33527e-20	-1.10323	1.14801e-45	-1.41294	1.91282e-78	-0.784435	2.48931e-24
Kdr	ENSMUSG00000062960	kinase insert domain protein receptor [Source:MGI Symbol;Acc:MGI:96683]	1383.03	1473.89	1481.45	1942.65	1960.57	1884.78	1779.39	1718.53	1688.71	2475.82	2319.2	2459.73	0.262517	7.32395e-05	0.747421	4.16873e-40	0.484904	2.01213e-18	0.424247	4.14379e-12	0.16173	0.0143338	-0.323174	4.14136e-08
Anp32e	ENSMUSG00000015749	acidic (leucine-rich) nuclear phosphoprotein 32 family, member E [Source:MGI Symbol;Acc:MGI:1913721]	297.537	258.421	296.597	191.565	176.399	190.499	404.046	399.775	399.248	218.549	205.054	191.925	0.480403	7.34564e-05	-0.477119	6.36502e-05	-0.957522	1.80232e-20	-0.622164	1.45766e-06	-1.10257	8.15908e-21	-0.145045	0.420695
Kxd1	ENSMUSG00000055553	KxDL motif containing 1 [Source:MGI Symbol;Acc:MGI:1922870]	258.549	217.43	293.523	241.706	207.993	242.453	193.201	155.887	156.462	204.833	209.801	201.442	-0.59629	7.47738e-05	-0.323043	0.0368195	0.273247	0.0896234	-0.173046	0.341183	0.423244	0.00580484	0.149997	0.455647
Tmod2	ENSMUSG00000032186	tropomodulin 2 [Source:MGI Symbol;Acc:MGI:1355335]	25.9917	24.951	24.5883	92.5682	93.9038	72.1586	52.9318	50.2862	72.4503	74.5262	57.9088	70.1875	1.11417	8.17672e-05	1.31135	3.41851e-07	0.197176	0.525418	1.65929	1.08956e-10	0.54511	0.0314216	0.347934	0.224696
2810417H13Rik	ENSMUSG00000040204	RIKEN cDNA 2810417H13 gene [Source:MGI Symbol;Acc:MGI:1915276]	127.907	151.488	162.898	17.9994	11.4089	17.3181	264.659	237.602	216.58	101.502	80.6926	104.686	0.709269	8.17957e-05	-0.562865	0.00266401	-1.27213	4.08224e-16	-2.94018	2.54162e-31	-3.64945	3.83266e-50	-2.37731	6.33395e-21
Nav2	ENSMUSG00000052512	neuron navigator 2 [Source:MGI Symbol;Acc:MGI:2183691]	1861.14	1719.84	1735.01	997.679	928.507	966.925	1529.73	1355.21	1333.39	1222.14	1330	1136.88	-0.334611	8.17957e-05	-0.532186	4.01329e-12	-0.197575	0.0253777	-0.877679	1.07055e-28	-0.543067	1.63757e-11	-0.345492	4.92422e-05
Sult1a1	ENSMUSG00000030711	sulfotransferase family 1A, phenol-preferring, member 1 [Source:MGI Symbol;Acc:MGI:102896]	98.4949	122.973	66.0812	158.137	171.133	161.635	56.4606	42.7432	50.8694	94.6436	93.9831	97.9452	-0.875091	8.27659e-05	0.00231802	0.994775	0.877409	1.11235e-05	0.755172	0.000106568	1.63026	1.80165e-17	0.752854	4.20291e-05
Lsm6	ENSMUSG00000031683	LSM6 homolog, U6 small nuclear RNA and mRNA degradation associated [Source:MGI Symbol;Acc:MGI:1925901]	99.8629	121.191	115.258	91.2825	86.0054	101.022	193.201	176.002	171.106	85.4993	101.578	94.7729	0.694429	8.48035e-05	-0.234407	0.297823	-0.928837	7.93091e-10	-0.264603	0.244677	-0.959032	1.87625e-08	-0.0301953	0.934627
Alpk2	ENSMUSG00000032845	alpha-kinase 2 [Source:MGI Symbol;Acc:MGI:2449492]	1148.42	1051.51	1055.76	1119.82	1144.4	1218.04	928.953	822.179	873.258	852.707	858.189	855.732	-0.313752	8.48413e-05	-0.349457	2.06056e-06	-0.0357046	0.751879	0.0805052	0.416888	0.394257	9.89876e-08	0.429962	2.54935e-09
Ezh2	ENSMUSG00000029687	enhancer of zeste 2 polycomb repressive complex 2 subunit [Source:MGI Symbol;Acc:MGI:107940]	182.626	165.746	189.023	55.2838	58.7996	46.1815	307.887	257.717	256.659	152.253	167.081	145.53	0.600812	8.5244e-05	-0.220255	0.244943	-0.821067	5.05931e-10	-1.62815	7.63863e-20	-2.22896	1.87762e-39	-1.40789	8.8986e-16
Ehbp1	ENSMUSG00000042302	EH domain binding protein 1 [Source:MGI Symbol;Acc:MGI:2667252]	941.174	989.128	852.908	833.113	696.819	660.973	728.695	685.149	695.215	740.689	657.882	656.273	-0.395683	8.57071e-05	-0.431826	4.29058e-06	-0.0361429	0.807243	-0.331561	0.00094239	0.0641219	0.650452	0.100265	0.473572
Etfdh	ENSMUSG00000027809	electron transferring flavoprotein, dehydrogenase [Source:MGI Symbol;Acc:MGI:106100]	2760.59	2878.27	2829.2	2793.76	2848.71	3114.36	2400.46	2379.79	2397.03	2845.71	2828.04	2970.87	-0.235505	8.7865e-05	0.0329184	0.714947	0.268424	9.06617e-07	0.0418651	0.60278	0.27737	7.06213e-07	0.00894672	0.937774
Gnptab	ENSMUSG00000035311	N-acetylglucosamine-1-phosphate transferase, alpha and beta subunits [Source:MGI Symbol;Acc:MGI:3643902]	335.156	315.452	307.354	241.706	216.769	225.135	209.081	233.831	238.932	244.153	247.774	253.389	-0.493509	9.21685e-05	-0.365465	0.00252726	0.128044	0.401967	-0.491318	0.000101735	0.00219056	0.992551	-0.125854	0.476326
Heg1	ENSMUSG00000075254	heart development protein with EGF-like domains 1 [Source:MGI Symbol;Acc:MGI:1924696]	1788.64	1766.17	1856.42	2121.35	2087.82	2011.78	2106.69	2122.08	2125.72	2354.2	2265.09	2362.18	0.231578	9.30272e-05	0.368841	2.39127e-12	0.137263	0.0181338	0.205829	0.000462827	-0.0257492	0.76507	-0.163012	0.00568267
Hsd17b11	ENSMUSG00000029311	hydroxysteroid (17-beta) dehydrogenase 11 [Source:MGI Symbol;Acc:MGI:2149821]	112.175	126.537	93.743	84.8541	78.1069	106.795	67.9292	55.3148	53.9524	70.4112	65.5034	81.2906	-0.864088	9.32222e-05	-0.574185	0.00702387	0.289903	0.259536	-0.337372	0.171621	0.526716	0.0247136	0.236813	0.411576
Kif14	ENSMUSG00000041498	kinesin family member 14 [Source:MGI Symbol;Acc:MGI:1098226]	64.2953	85.5462	78.3753	7.71401	13.1641	8.65903	133.212	133.258	148.754	41.1494	52.2128	53.5328	0.876452	9.33382e-05	-0.578004	0.0189095	-1.45446	7.70335e-14	-2.40109	5.08131e-16	-3.27754	3.26255e-31	-1.82308	1.22726e-09
Ccnd1	ENSMUSG00000070348	cyclin D1 [Source:MGI Symbol;Acc:MGI:88313]	677.837	821.6	794.511	631.263	594.139	643.655	947.479	974.294	977.309	682.623	695.855	706.236	0.352118	9.54129e-05	-0.120367	0.283984	-0.472485	2.49805e-09	-0.285604	0.0025613	-0.637723	2.817e-14	-0.165238	0.122028
Srsf1	ENSMUSG00000018379	serine/arginine-rich splicing factor 1 [Source:MGI Symbol;Acc:MGI:98283]	1347.47	1486.37	1416.9	917.968	979.408	888.994	1750.28	1688.36	1680.23	1160.41	1200.9	1197.95	0.274229	9.55473e-05	-0.249055	0.000292972	-0.523284	5.66912e-18	-0.587504	7.07135e-18	-0.861733	6.94642e-40	-0.338449	1.23394e-06
Arhgef39	ENSMUSG00000051517	Rho guanine nucleotide exchange factor (GEF) 39 [Source:MGI Symbol;Acc:MGI:3036286]	31.4637	35.6443	27.6619	8.99968	7.02085	14.4317	82.0443	75.4292	62.4306	26.9757	25.6318	28.5508	1.14738	9.62082e-05	-0.190274	0.677925	-1.33766	1.35949e-07	-1.44144	6.15552e-05	-2.58882	8.66729e-16	-1.25116	0.000525389
Magt1	ENSMUSG00000031232	magnesium transporter 1 [Source:MGI Symbol;Acc:MGI:1914325]	267.441	254.856	236.663	316.275	314.183	277.089	366.112	346.974	356.856	289.418	338.909	311.68	0.479786	9.81205e-05	0.284508	0.0272486	-0.195278	0.122129	0.262731	0.0539807	-0.217055	0.0992657	-0.0217772	0.924152
Eif2s1	ENSMUSG00000021116	eukaryotic translation initiation factor 2, subunit 1 alpha [Source:MGI Symbol;Acc:MGI:95299]	244.185	254.856	256.641	204.421	249.24	236.68	360.819	348.232	346.066	235.009	220.243	238.32	0.482626	0.000103214	-0.109521	0.523825	-0.592147	2.87319e-08	-0.118613	0.488798	-0.60124	3.89601e-07	-0.00909225	0.970253
Fam46c	ENSMUSG00000044468	family with sequence similarity 46, member C [Source:MGI Symbol;Acc:MGI:1921895]	63.6113	71.2885	67.6179	204.421	271.18	340.589	123.508	125.715	110.988	168.713	151.892	160.202	0.801204	0.000103401	1.21667	1.6277e-11	0.41547	0.0250072	1.91973	3.05486e-27	1.11853	6.10619e-12	0.703057	1.53606e-05
Dcp1b	ENSMUSG00000041477	decapping mRNA 1B [Source:MGI Symbol;Acc:MGI:2442404]	130.643	146.141	110.648	100.282	129.886	155.863	63.5182	64.1148	86.3238	99.2158	99.6791	99.9279	-0.807066	0.000103992	-0.359717	0.102957	0.44735	0.0358008	-0.040582	0.897619	0.766484	0.000129029	0.319135	0.171122
Ednra	ENSMUSG00000031616	endothelin receptor type A [Source:MGI Symbol;Acc:MGI:105923]	327.632	283.372	258.178	210.85	213.258	167.408	215.256	198.63	171.106	186.544	185.118	172.891	-0.581922	0.000104076	-0.682606	5.60966e-07	-0.100684	0.619059	-0.52775	0.000425278	0.0541713	0.81975	0.154856	0.459613
Hspd1	ENSMUSG00000025980	heat shock protein 1 (chaperonin) [Source:MGI Symbol;Acc:MGI:96242]	1067.03	1243.98	1278.59	1130.1	1051.37	1220.92	1465.33	1552.58	1475.21	1070.34	1096.47	1097.62	0.331396	0.000106023	-0.125906	0.223836	-0.457302	1.79333e-09	-0.0794559	0.475929	-0.410852	2.6436e-07	0.0464502	0.738486
Tceanc	ENSMUSG00000051224	transcription elongation factor A (SII) N-terminal and central domain containing [Source:MGI Symbol;Acc:MGI:2685236]	43.7755	33.8621	46.1031	26.999	21.9401	17.3181	14.9973	12.5715	15.415	22.8608	27.5304	21.8097	-1.35117	0.000107207	-0.740289	0.0289904	0.610877	0.112204	-0.786271	0.0274424	0.564895	0.17202	-0.045982	0.944467
Pcolce	ENSMUSG00000029718	procollagen C-endopeptidase enhancer protein [Source:MGI Symbol;Acc:MGI:105099]	270.861	310.105	255.104	357.416	282.589	329.043	404.928	406.061	363.022	342.912	330.365	326.748	0.488233	0.000108586	0.263694	0.0524222	-0.224539	0.0788087	0.204623	0.165032	-0.283609	0.0278572	-0.0590705	0.771831
Pank3	ENSMUSG00000018846	pantothenate kinase 3 [Source:MGI Symbol;Acc:MGI:2387464]	458.959	523.971	445.664	442.27	527.441	479.133	592.836	671.32	645.116	474.59	471.814	525.811	0.420032	0.000109521	0.0546875	0.744522	-0.365344	0.000241977	0.0358806	0.832097	-0.384151	0.000241793	-0.0188069	0.927789
Meox1	ENSMUSG00000001493	mesenchyme homeobox 1 [Source:MGI Symbol;Acc:MGI:103220]	56.0874	55.2486	66.0812	119.567	118.477	103.908	113.803	95.5437	103.28	121.619	131.956	122.927	0.798982	0.000110077	1.04924	1.01708e-08	0.250256	0.219794	0.938488	1.97137e-06	0.139505	0.577809	-0.11075	0.695865
Trim59	ENSMUSG00000034317	tripartite motif-containing 59 [Source:MGI Symbol;Acc:MGI:1914199]	26.6757	58.813	41.4928	16.7137	11.4089	8.65903	82.0443	109.372	93.2605	29.719	30.3784	41.6366	1.16042	0.000110077	-0.203197	0.65734	-1.36362	2.51774e-07	-1.36015	9.46807e-05	-2.52058	7.68931e-16	-1.15696	0.00106143
Fbxo5	ENSMUSG00000019773	F-box protein 5 [Source:MGI Symbol;Acc:MGI:1914391]	49.2475	58.813	55.3238	5.14268	11.4089	14.4317	97.9239	113.144	107.905	43.8927	37.973	50.3605	0.950532	0.000111694	-0.240978	0.482289	-1.19151	1.95593e-08	-2.04635	7.63943e-11	-2.99688	2.87847e-24	-1.80537	7.16405e-09
Dna2	ENSMUSG00000036875	DNA replication helicase/nuclease 2 [Source:MGI Symbol;Acc:MGI:2443732]	54.7194	80.1996	69.1547	7.71401	10.5313	28.8634	140.269	119.43	126.403	53.037	41.7703	52.3432	0.931451	0.000112142	-0.384918	0.193481	-1.31637	3.47065e-10	-2.03185	9.09104e-12	-2.96331	4.42359e-26	-1.64694	3.80019e-08
Sucla2	ENSMUSG00000022110	succinate-Coenzyme A ligase, ADP-forming, beta subunit [Source:MGI Symbol;Acc:MGI:1306775]	1513.68	1703.8	1535.23	3472.59	3384.93	3180.75	1958.48	1915.9	1828.99	2207.44	2304.96	2234.1	0.267527	0.000118803	0.508507	6.7724e-17	0.24098	0.000155699	1.08545	2.37633e-73	0.817926	1.50743e-44	0.576946	2.78402e-23
Npc1	ENSMUSG00000024413	Niemann-Pick type C1 [Source:MGI Symbol;Acc:MGI:1097712]	529.41	388.522	520.965	393.415	457.233	438.724	362.583	325.603	346.837	523.055	470.865	479.416	-0.481651	0.000118838	0.0205971	0.921673	0.502248	1.03e-05	-0.171324	0.2371	0.310327	0.0159752	-0.191921	0.189337
Kctd12	ENSMUSG00000098557	potassium channel tetramerisation domain containing 12 [Source:MGI Symbol;Acc:MGI:2145823]	244.185	310.105	264.325	365.13	337.878	308.839	373.169	368.346	436.244	448.529	345.554	412.797	0.539226	0.000120863	0.578993	9.82957e-06	0.0397678	0.838989	0.331975	0.0257705	-0.207251	0.181857	-0.247019	0.110906
Nhsl1	ENSMUSG00000039835	NHS-like 1 [Source:MGI Symbol;Acc:MGI:106390]	493.843	379.611	461.031	224.992	190.44	164.522	351.997	269.031	299.821	292.161	305.683	280.353	-0.534347	0.000122273	-0.611535	1.85384e-06	-0.0771877	0.690127	-1.16613	4.9877e-18	-0.631781	8.37057e-06	-0.554593	0.00012227
Rassf1	ENSMUSG00000010067	Ras association (RalGDS/AF-6) domain family member 1 [Source:MGI Symbol;Acc:MGI:1928386]	125.855	115.844	139.846	156.852	179.909	190.499	209.081	207.43	201.165	122.991	173.726	166.943	0.674651	0.00012294	0.259808	0.216893	-0.414842	0.0122153	0.438884	0.0183323	-0.235767	0.22807	0.179076	0.435397
Mapk1ip1	ENSMUSG00000041775	mitogen-activated protein kinase 1 interacting protein 1 [Source:MGI Symbol;Acc:MGI:1916796]	101.915	98.0217	90.6695	101.568	77.2293	112.567	56.4606	51.5433	48.5571	69.954	76.8953	70.1875	-0.862422	0.000123347	-0.422389	0.0646817	0.440033	0.0601227	-0.0571044	0.862983	0.805318	0.000210098	0.365284	0.134237
Paqr9	ENSMUSG00000064225	progestin and adipoQ receptor family member IX [Source:MGI Symbol;Acc:MGI:1922802]	321.476	333.274	284.303	613.264	561.668	649.427	399.635	436.232	424.682	807.443	800.281	773.252	0.413596	0.000123627	1.32651	3.02265e-51	0.912909	1.8253e-28	0.927243	3.41788e-22	0.513647	2.72785e-08	-0.399262	7.8252e-06
Steap4	ENSMUSG00000012428	STEAP family member 4 [Source:MGI Symbol;Acc:MGI:1923560]	84.8151	89.1107	89.1327	271.276	279.956	334.816	151.738	115.658	148.754	360.286	393.97	387.419	0.662241	0.000124736	2.07763	8.16944e-51	1.41539	1.17467e-30	1.68822	2.70831e-30	1.02598	1.76752e-14	-0.389412	0.00403463
Nde1	ENSMUSG00000022678	nudE neurodevelopment protein 1 [Source:MGI Symbol;Acc:MGI:1914453]	202.462	220.994	198.243	237.849	234.321	239.567	323.766	310.517	264.367	231.351	262.963	244.268	0.525128	0.000125097	0.243465	0.113486	-0.281663	0.0330565	0.19543	0.2383	-0.329698	0.0170816	-0.0480349	0.836619
Rhobtb1	ENSMUSG00000019944	Rho-related BTB domain containing 1 [Source:MGI Symbol;Acc:MGI:1916538]	454.171	347.532	316.575	916.682	856.543	969.811	283.185	232.573	266.679	332.396	308.53	336.662	-0.526778	0.000125828	-0.214223	0.167147	0.312555	0.0245172	1.24276	3.12811e-27	1.76954	6.81002e-54	1.45698	4.33924e-40
Sept8	ENSMUSG00000018398	septin 8 [Source:MGI Symbol;Acc:MGI:894310]	376.88	409.909	350.384	365.13	368.594	380.997	554.02	490.29	473.239	438.927	453.777	463.554	0.41645	0.000125828	0.255408	0.0236925	-0.161043	0.159558	-0.0301482	0.863417	-0.446598	1.64531e-05	-0.285556	0.0108705
Timp3	ENSMUSG00000020044	tissue inhibitor of metalloproteinase 3 [Source:MGI Symbol;Acc:MGI:98754]	967.849	1124.58	699.231	1136.53	1270.77	1177.63	660.765	658.749	662.073	662.048	607.568	653.497	-0.486973	0.000126948	-0.527664	1.02135e-05	-0.0406916	0.829124	0.358954	0.00370519	0.845927	7.19074e-14	0.886619	2.63982e-15
Armcx5	ENSMUSG00000072969	armadillo repeat containing, X-linked 5 [Source:MGI Symbol;Acc:MGI:2148026]	120.383	94.4573	109.111	62.9978	62.31	57.7269	68.8114	60.3434	47.7864	58.0664	58.8581	52.7397	-0.864653	0.000126995	-0.92409	6.12731e-06	-0.059437	0.86058	-0.795298	0.000448663	0.069355	0.853281	0.128792	0.731789
Tmx2	ENSMUSG00000050043	thioredoxin-related transmembrane protein 2 [Source:MGI Symbol;Acc:MGI:1914208]	149.794	149.706	164.434	222.421	204.482	253.998	234.664	241.374	228.912	173.742	148.095	192.718	0.59399	0.000127306	0.167571	0.404843	-0.42642	0.00257768	0.515968	0.000921995	-0.0780224	0.713957	0.348397	0.0271294
Svil	ENSMUSG00000024236	supervillin [Source:MGI Symbol;Acc:MGI:2147319]	3380.98	3170.56	3116.57	3581.87	3833.38	3550.2	2733.05	2753.17	2759.28	3014.42	2849.87	2945.49	-0.232584	0.000127965	-0.13607	0.0343223	0.0965133	0.154552	0.181614	0.00227851	0.414197	2.24058e-14	0.317684	7.71108e-09
Adam11	ENSMUSG00000020926	a disintegrin and metallopeptidase domain 11 [Source:MGI Symbol;Acc:MGI:1098667]	83.4471	67.7241	67.6179	71.9975	69.3309	77.9313	40.5811	37.7146	30.8299	45.7216	45.5676	39.6539	-0.980915	0.00013027	-0.740328	0.00189609	0.240586	0.456003	-0.0443344	0.908575	0.93658	0.000147106	0.695994	0.00454208
Rragd	ENSMUSG00000028278	Ras-related GTP binding D [Source:MGI Symbol;Acc:MGI:1098604]	740.764	638.032	765.312	696.832	622.223	637.882	570.781	560.691	546.461	609.468	600.922	613.843	-0.359612	0.000131432	-0.238092	0.011447	0.12152	0.258193	-0.138374	0.200169	0.221238	0.0236791	0.0997181	0.421334
Fam134b	ENSMUSG00000022270	family with sequence similarity 134, member B [Source:MGI Symbol;Acc:MGI:1913520]	1238.71	1329.53	1083.42	869.112	1015.39	848.585	944.833	890.065	995.036	972.955	978.754	995.314	-0.361848	0.000131732	-0.306383	0.000888126	0.0554656	0.669576	-0.400218	1.09371e-05	-0.0383701	0.789001	-0.0938357	0.47416
Sidt2	ENSMUSG00000034908	SID1 transmembrane family, member 2 [Source:MGI Symbol;Acc:MGI:2446134]	386.456	379.611	368.825	383.129	416.863	369.452	299.065	262.745	268.991	347.027	353.149	379.092	-0.445183	0.000131732	-0.072259	0.656667	0.372924	0.000518751	0.0546208	0.742609	0.499804	4.85864e-06	0.12688	0.383375
Rabgap1	ENSMUSG00000035437	RAB GTPase activating protein 1 [Source:MGI Symbol;Acc:MGI:2385139]	569.766	557.833	534.796	434.556	458.988	461.815	418.161	434.975	433.931	466.817	494.598	455.624	-0.371437	0.000132302	-0.23891	0.0134703	0.132528	0.222896	-0.299421	0.00247384	0.0720166	0.590698	-0.0605109	0.687462
Pmp22	ENSMUSG00000018217	peripheral myelin protein 22 [Source:MGI Symbol;Acc:MGI:97631]	120.383	121.191	98.3533	208.278	271.18	176.067	189.672	184.802	178.814	184.715	187.017	197.477	0.671119	0.000132848	0.714251	1.14139e-05	0.0431323	0.855185	0.957961	3.66543e-09	0.286842	0.105883	0.24371	0.204637
Cdc7	ENSMUSG00000029283	cell division cycle 7 (S. cerevisiae) [Source:MGI Symbol;Acc:MGI:1309511]	69.7672	83.764	89.1327	16.7137	14.0417	28.8634	174.675	139.544	126.403	54.4087	63.6047	53.9293	0.859398	0.000136197	-0.46293	0.0727647	-1.32233	1.31181e-11	-1.92616	1.80831e-12	-2.78556	2.94961e-27	-1.46324	1.22535e-07
Urod	ENSMUSG00000028684	uroporphyrinogen decarboxylase [Source:MGI Symbol;Acc:MGI:98916]	270.177	279.807	273.545	248.134	233.443	279.975	191.437	206.173	178.814	228.608	211.699	219.683	-0.51172	0.000138803	-0.306793	0.0219328	0.204927	0.161322	-0.136411	0.413226	0.375309	0.00586666	0.170382	0.300488
Usp14	ENSMUSG00000047879	ubiquitin specific peptidase 14 [Source:MGI Symbol;Acc:MGI:1928898]	252.393	281.59	268.935	302.132	293.998	248.226	352.879	373.375	374.584	259.241	276.253	280.75	0.462398	0.000141181	0.0349082	0.863713	-0.42749	6.68413e-05	0.112205	0.492864	-0.350194	0.00350644	0.0772965	0.678686
Fignl1	ENSMUSG00000035455	fidgetin-like 1 [Source:MGI Symbol;Acc:MGI:1890648]	95.759	76.6352	81.4489	2.57134	9.65366	14.4317	150.856	148.344	153.379	50.2937	46.5169	47.9813	0.790587	0.000141812	-0.798197	0.000168166	-1.58878	1.05949e-18	-2.86874	7.46444e-22	-3.65932	5.39752e-37	-2.07054	1.05158e-11
Adcy7	ENSMUSG00000031659	adenylate cyclase 7 [Source:MGI Symbol;Acc:MGI:102891]	48.5635	65.9419	43.0296	244.277	249.24	262.657	86.4553	91.7722	94.802	153.167	145.247	160.598	0.784085	0.000143572	1.52275	6.72843e-19	0.73867	1.62724e-06	2.21146	5.89694e-38	1.42737	1.38057e-21	0.688704	1.34963e-06
Ung	ENSMUSG00000029591	uracil DNA glycosylase [Source:MGI Symbol;Acc:MGI:109352]	82.0791	108.715	101.427	115.71	107.946	152.976	157.031	159.659	156.462	104.245	98.7298	96.7556	0.712232	0.000147029	0.071703	0.815488	-0.640529	9.78604e-05	0.333981	0.123002	-0.378251	0.0490557	0.262278	0.246685
Vwa1	ENSMUSG00000042116	von Willebrand factor A domain containing 1 [Source:MGI Symbol;Acc:MGI:2179729]	77.9752	83.764	76.8385	183.851	169.378	193.385	121.743	130.744	135.652	174.199	173.726	181.615	0.685783	0.000148538	1.12813	2.84451e-13	0.442352	0.00340836	1.14863	2.08538e-12	0.462845	0.00381099	0.0204933	0.94425
Pdhx	ENSMUSG00000010914	pyruvate dehydrogenase complex, component X [Source:MGI Symbol;Acc:MGI:1351627]	471.955	466.94	448.737	839.542	780.192	917.857	605.187	589.605	610.433	541.801	593.328	601.55	0.374375	0.000150385	0.315634	0.000943115	-0.0587413	0.63971	0.84279	8.28247e-22	0.468415	5.27516e-08	0.527156	2.838e-10
Jarid2	ENSMUSG00000038518	jumonji, AT rich interactive domain 2 [Source:MGI Symbol;Acc:MGI:104813]	543.774	515.06	487.156	511.696	456.355	499.337	395.224	389.718	403.101	593.009	626.554	584.499	-0.384	0.0001527	0.208294	0.0429685	0.592294	5.17292e-12	-0.0934719	0.46984	0.290528	0.00429476	-0.301766	0.0018798
Rb1cc1	ENSMUSG00000025907	RB1-inducible coiled-coil 1 [Source:MGI Symbol;Acc:MGI:1341850]	710.668	682.588	723.819	822.828	856.543	724.472	549.609	535.548	581.915	758.978	753.764	746.683	-0.3408	0.000153394	0.0911766	0.417509	0.431977	3.45608e-08	0.200496	0.0300349	0.541296	2.26922e-11	0.109319	0.311849
9430020K01Rik	ENSMUSG00000033960	RIKEN cDNA 9430020K01 gene [Source:MGI Symbol;Acc:MGI:2685174]	439.123	427.731	391.877	758.545	735.434	658.086	557.548	528.005	545.69	821.159	807.875	819.25	0.363847	0.000156125	0.945109	2.96398e-32	0.581263	2.99909e-14	0.77468	2.43221e-19	0.410834	1.14736e-06	-0.170429	0.0748631
Itpr2	ENSMUSG00000030287	inositol 1,4,5-triphosphate receptor 2 [Source:MGI Symbol;Acc:MGI:99418]	935.018	878.631	909.768	649.263	606.426	652.314	729.577	746.749	738.377	804.242	773.699	792.286	-0.30283	0.000157211	-0.202561	0.0112178	0.100269	0.273467	-0.525092	8.50709e-12	-0.222262	0.00842893	-0.322531	3.94305e-05
Apoe	ENSMUSG00000002985	apolipoprotein E [Source:MGI Symbol;Acc:MGI:88057]	943.91	810.907	751.481	1668.8	1558.63	1521.1	606.069	688.92	662.844	795.098	787.939	762.149	-0.370079	0.000159484	-0.110153	0.367775	0.259925	0.0066567	0.904258	3.57817e-27	1.27434	1.06134e-53	1.01441	1.76065e-36
Arhgap20	ENSMUSG00000053199	Rho GTPase activating protein 20 [Source:MGI Symbol;Acc:MGI:2445175]	17.0998	14.2577	12.2942	285.418	351.042	239.567	39.6989	38.9718	36.9959	145.852	136.703	143.547	1.12722	0.000160504	2.94088	8.25587e-35	1.81366	9.76937e-22	3.9799	2.83679e-63	2.85268	8.02813e-53	1.03902	4.68695e-11
Fanca	ENSMUSG00000032815	Fanconi anemia, complementation group A [Source:MGI Symbol;Acc:MGI:1341823]	103.283	81.9818	112.184	38.5701	52.6564	28.8634	176.439	162.173	170.335	86.4138	70.25	85.2559	0.74392	0.000160504	-0.283952	0.246576	-1.02787	1.40233e-09	-1.13907	2.96741e-07	-1.88299	2.32885e-20	-0.855114	0.00014918
Ramp2	ENSMUSG00000001240	receptor (calcitonin) activity modifying protein 2 [Source:MGI Symbol;Acc:MGI:1859650]	196.306	199.608	179.802	161.994	156.214	178.953	135.858	108.115	124.861	239.124	195.561	203.425	-0.619599	0.000160504	0.151536	0.45338	0.771136	5.96959e-08	-0.230642	0.219771	0.388957	0.0239226	-0.382178	0.0202027
Ndc80	ENSMUSG00000024056	NDC80 kinetochore complex component [Source:MGI Symbol;Acc:MGI:1914302]	53.3514	55.2486	79.9121	8.99968	4.38803	5.77269	121.743	115.658	121.778	39.7778	53.1622	53.1363	0.925248	0.00016193	-0.329625	0.294227	-1.25487	3.53338e-09	-2.61344	1.63605e-15	-3.53869	1.36408e-29	-2.28382	2.88619e-12
Lmnb2	ENSMUSG00000062075	lamin B2 [Source:MGI Symbol;Acc:MGI:96796]	122.435	140.795	184.413	84.8541	71.0861	57.7269	257.601	238.859	221.976	114.304	103.476	132.048	0.690738	0.00016455	-0.306624	0.157968	-0.997363	3.94823e-10	-0.95515	1.2769e-06	-1.64589	9.04475e-20	-0.648526	0.00159333
Pnpla2	ENSMUSG00000025509	patatin-like phospholipase domain containing 2 [Source:MGI Symbol;Acc:MGI:1914103]	409.028	358.225	270.472	741.831	763.517	940.948	225.842	228.802	243.556	439.841	363.591	365.609	-0.575752	0.000165362	0.15412	0.423181	0.729872	7.60111e-08	1.18442	4.6226e-20	1.76017	7.42355e-43	1.0303	1.70124e-16
Hdc	ENSMUSG00000027360	histidine decarboxylase [Source:MGI Symbol;Acc:MGI:96062]	46.5115	51.6842	24.5883	16.7137	13.1641	11.5454	8.82197	12.5715	15.415	10.516	14.2399	17.8443	-1.49222	0.000165527	-1.33422	0.000281512	0.158002	0.788981	-1.32444	0.000705	0.167783	0.789797	0.00978034	0.990061
Pdzd2	ENSMUSG00000022197	PDZ domain containing 2 [Source:MGI Symbol;Acc:MGI:1922394]	2037.61	1684.19	1834.9	1109.53	1073.31	1148.76	1559.72	1298.64	1476.75	1602.08	1692.65	1455.7	-0.358605	0.000165527	-0.232869	0.0185594	0.125736	0.259949	-0.742822	1.75584e-17	-0.384217	2.83559e-05	-0.509953	1.14348e-08
Idh3a	ENSMUSG00000032279	isocitrate dehydrogenase 3 (NAD+) alpha [Source:MGI Symbol;Acc:MGI:1915084]	1437.07	1534.49	1550.6	1860.36	2075.54	1936.74	1746.75	1848.02	1895.27	1491.44	1447.72	1586.55	0.283328	0.000166024	0.00843694	0.949948	-0.274891	7.54226e-05	0.383406	4.1378e-08	0.100078	0.237955	0.374969	3.88784e-08
Tbx5	ENSMUSG00000018263	T-box 5 [Source:MGI Symbol;Acc:MGI:102541]	172.366	139.013	132.162	158.137	150.948	144.317	96.1595	94.2865	82.4701	113.847	117.716	95.1694	-0.712959	0.000166564	-0.469264	0.0109686	0.243694	0.262964	0.00988382	0.975048	0.722842	5.94623e-05	0.479148	0.00978835
Fen1	ENSMUSG00000024742	flap structure specific endonuclease 1 [Source:MGI Symbol;Acc:MGI:102779]	68.3993	108.715	95.2798	41.1414	28.961	23.0907	179.086	160.916	139.505	62.6385	74.0473	72.5667	0.833742	0.000167253	-0.323055	0.240956	-1.1568	1.95941e-09	-1.3303	9.85257e-08	-2.16404	5.91765e-21	-1.00724	7.47748e-05
Fbp2	ENSMUSG00000021456	fructose bisphosphatase 2 [Source:MGI Symbol;Acc:MGI:95491]	58.1394	55.2486	73.765	122.139	109.701	155.863	100.57	115.658	110.988	165.055	182.27	165.357	0.778178	0.000170019	1.40984	9.90106e-16	0.631661	0.000148699	0.963764	8.08466e-07	0.185586	0.429265	-0.446075	0.0170034
Mmgt1	ENSMUSG00000061273	membrane magnesium transporter 1 [Source:MGI Symbol;Acc:MGI:2384305]	161.422	163.964	196.707	273.847	280.834	228.021	268.188	264.002	235.078	195.688	205.054	220.476	0.553481	0.000170228	0.259647	0.116052	-0.293835	0.0383609	0.613313	1.55941e-05	0.0598313	0.771402	0.353666	0.0141978
Spdl1	ENSMUSG00000069910	spindle apparatus coiled-coil protein 1 [Source:MGI Symbol;Acc:MGI:1917635]	49.9315	32.0798	64.5444	3.85701	8.77606	8.65903	124.39	93.0294	94.0313	30.6334	30.3784	34.4989	1.02841	0.000170228	-0.578672	0.0657124	-1.60709	1.61531e-11	-2.22889	7.04353e-11	-3.2573	4.78579e-24	-1.65021	2.60061e-06
Wdhd1	ENSMUSG00000037572	WD repeat and HMG-box DNA binding protein 1 [Source:MGI Symbol;Acc:MGI:2443514]	75.2392	74.853	76.8385	12.8567	14.9193	17.3181	144.68	142.058	123.32	50.7509	39.8716	38.8609	0.828169	0.000170753	-0.762401	0.000850967	-1.59057	7.55868e-17	-2.08742	7.11734e-14	-2.91559	2.14207e-28	-1.32502	5.2795e-06
Neto2	ENSMUSG00000036902	neuropilin (NRP) and tolloid (TLL)-like 2 [Source:MGI Symbol;Acc:MGI:1921763]	25.9917	48.1198	23.0516	21.8564	36.8594	25.9771	80.2799	60.3434	74.7626	48.4649	57.9088	63.0497	1.12559	0.000172255	0.793017	0.00965786	-0.332568	0.302188	-0.0674399	0.893841	-1.19303	3.36794e-05	-0.860457	0.00527136
Zc3h6	ENSMUSG00000042851	zinc finger CCCH type containing 6 [Source:MGI Symbol;Acc:MGI:1926001]	101.231	64.1597	84.5224	33.4274	58.7996	49.0678	40.5811	49.029	26.9762	41.1494	37.973	45.9986	-1.07808	0.000173844	-0.950649	0.000399716	0.12743	0.759878	-0.782277	0.00697698	0.295802	0.427062	0.168372	0.714847
Pcdhgb4	ENSMUSG00000103585	protocadherin gamma subfamily B, 4 [Source:MGI Symbol;Acc:MGI:1935173]	295.485	272.679	264.325	164.566	177.276	187.612	211.727	174.744	194.999	228.151	239.23	226.027	-0.513031	0.000177658	-0.275193	0.0506291	0.237838	0.100405	-0.665376	8.33587e-07	-0.152345	0.394413	-0.390183	0.00640583
Gtf3c4	ENSMUSG00000035666	general transcription factor IIIC, polypeptide 4 [Source:MGI Symbol;Acc:MGI:2138937]	243.501	213.866	241.273	255.848	252.75	236.68	313.18	329.374	333.734	282.102	266.76	277.578	0.46372	0.000183311	0.230183	0.0912249	-0.233537	0.0518573	0.0908545	0.603701	-0.372865	0.00216583	-0.139328	0.38581
Nek9	ENSMUSG00000034290	NIMA (never in mitosis gene a)-related expressed kinase 9 [Source:MGI Symbol;Acc:MGI:2387995]	542.406	540.011	517.892	645.406	600.282	643.655	422.572	422.404	403.872	464.531	458.524	451.658	-0.359636	0.00018857	-0.22068	0.0221959	0.138957	0.186793	0.227141	0.0192362	0.586778	9.5556e-12	0.447821	1.10124e-07
Foxp1	ENSMUSG00000030067	forkhead box P1 [Source:MGI Symbol;Acc:MGI:1914004]	530.778	468.722	450.274	303.418	293.998	300.18	362.583	323.089	373.042	464.531	394.919	389.402	-0.45409	0.000188571	-0.221398	0.0927895	0.232692	0.0671652	-0.696286	2.64875e-09	-0.242197	0.0758063	-0.474889	7.53942e-05
Jam2	ENSMUSG00000053062	junction adhesion molecule 2 [Source:MGI Symbol;Acc:MGI:1933820]	184.678	160.399	136.773	770.116	796.866	802.403	238.193	237.602	228.141	578.378	526.875	555.552	0.493815	0.000190171	1.7259	2.3143e-60	1.23208	3.78704e-38	2.22735	7.90592e-96	1.73354	2.07834e-71	0.501453	4.79027e-08
Mcm7	ENSMUSG00000029730	minichromosome maintenance complex component 7 [Source:MGI Symbol;Acc:MGI:1298398]	249.657	310.105	284.303	74.5688	64.9428	83.704	445.509	408.575	352.232	195.688	196.51	201.838	0.525349	0.000192111	-0.477697	0.000687556	-1.00305	1.13873e-16	-1.88104	1.07615e-31	-2.40639	1.40681e-54	-1.40334	2.01885e-18
Acvr1b	ENSMUSG00000000532	activin A receptor, type 1B [Source:MGI Symbol;Acc:MGI:1338944]	289.329	263.768	258.178	163.28	135.151	115.454	204.67	170.973	171.106	165.969	194.612	172.891	-0.566013	0.000194007	-0.614597	9.49582e-06	-0.0485846	0.826054	-0.928441	4.431e-10	-0.362428	0.032957	-0.313844	0.0795953
Hand2	ENSMUSG00000038193	heart and neural crest derivatives expressed transcript 2 [Source:MGI Symbol;Acc:MGI:103580]	316.005	335.056	319.648	204.421	173.766	259.771	224.078	188.573	228.141	232.723	219.294	183.598	-0.575708	0.000197292	-0.60061	2.79321e-05	-0.0249024	0.916778	-0.642611	2.07591e-05	-0.066903	0.77828	-0.0420006	0.885788
Accs	ENSMUSG00000040272	1-aminocyclopropane-1-carboxylate synthase (non-functional) [Source:MGI Symbol;Acc:MGI:1919717]	123.119	98.0217	106.037	38.5701	38.6147	34.6361	63.5182	69.1435	52.4109	69.954	71.1993	72.1702	-0.827562	0.000197394	-0.615513	0.00346773	0.212049	0.441948	-1.46193	1.54259e-10	-0.634363	0.0146435	-0.846413	0.000488515
Amdhd2	ENSMUSG00000036820	amidohydrolase domain containing 2 [Source:MGI Symbol;Acc:MGI:2443978]	101.231	99.8039	121.405	75.8545	62.31	60.6132	53.814	64.1148	61.6599	75.8978	69.3007	74.9459	-0.808169	0.000197808	-0.514606	0.0144125	0.293563	0.234389	-0.650536	0.00314662	0.157634	0.611252	-0.135929	0.688563
Epn3	ENSMUSG00000010080	epsin 3 [Source:MGI Symbol;Acc:MGI:1919139]	169.63	212.083	149.067	236.563	232.566	193.385	277.01	271.545	239.703	114.761	122.463	121.738	0.570925	0.000197808	-0.542471	0.000407741	-1.1134	1.41539e-17	0.353324	0.0317295	-0.217601	0.198591	0.895795	1.98179e-10
Dll4	ENSMUSG00000027314	delta-like 4 (Drosophila) [Source:MGI Symbol;Acc:MGI:1859388]	51.9834	53.4664	36.8825	158.137	137.784	167.408	86.4553	88.0008	89.4068	123.448	128.159	113.807	0.821703	0.000197982	1.27198	2.25811e-11	0.450281	0.0162584	1.58379	2.88158e-16	0.762082	2.04e-05	0.311801	0.127627
Lepr	ENSMUSG00000057722	leptin receptor [Source:MGI Symbol;Acc:MGI:104993]	52.6674	60.5953	82.9856	48.8554	41.2475	28.8634	97.0417	144.573	132.569	135.793	97.7804	129.272	0.910146	0.000199152	0.890326	0.000129312	-0.0198196	0.95714	-0.569377	0.0490852	-1.47952	4.69191e-10	-1.4597	7.11285e-10
Rbfox1	ENSMUSG00000008658	RNA binding protein, fox-1 homolog (C. elegans) 1 [Source:MGI Symbol;Acc:MGI:1926224]	162.106	122.973	135.236	311.132	308.917	297.293	92.6307	91.7722	88.6361	267.471	284.797	237.924	-0.643117	0.000200074	0.848879	8.94505e-10	1.492	2.00576e-27	1.07163	3.06671e-14	1.71475	1.7311e-33	0.222754	0.177477
Coq9	ENSMUSG00000031782	coenzyme Q9 [Source:MGI Symbol;Acc:MGI:1915164]	1207.25	1219.03	1297.03	2240.92	2082.56	2127.24	1046.29	1018.29	996.578	1338.73	1424.94	1297.48	-0.278698	0.00020061	0.123541	0.137073	0.402238	5.90218e-10	0.792254	2.96555e-35	1.07095	4.8533e-65	0.668713	8.73766e-28
Ddx60	ENSMUSG00000037921	DEAD (Asp-Glu-Ala-Asp) box polypeptide 60 [Source:MGI Symbol;Acc:MGI:2384570]	60.1913	58.813	86.0592	62.9978	65.8204	49.0678	22.9371	37.7146	33.1422	35.2056	41.7703	36.0851	-1.04937	0.000204985	-0.807262	0.00224802	0.242109	0.505213	-0.141058	0.712105	0.908313	0.0010289	0.666204	0.0178866
Chd4	ENSMUSG00000063870	chromodomain helicase DNA binding protein 4 [Source:MGI Symbol;Acc:MGI:1344380]	3134.74	2707.18	2826.12	1829.51	1814.01	1827.06	2561.9	2367.22	2302.23	2264.13	2215.72	2224.59	-0.265748	0.000209422	-0.374223	1.00097e-08	-0.108475	0.18248	-0.666913	1.53686e-24	-0.401165	1.97061e-09	-0.29269	2.66701e-05
Cecr2	ENSMUSG00000071226	cat eye syndrome chromosome region, candidate 2 [Source:MGI Symbol;Acc:MGI:1923799]	165.526	169.31	135.236	221.135	241.342	207.817	109.392	81.715	101.739	294.904	296.189	244.268	-0.655178	0.000212214	0.800864	4.09805e-08	1.45604	2.22546e-24	0.5098	0.00181167	1.16498	3.85218e-14	-0.291064	0.089945
Ddx39	ENSMUSG00000005481	DEAD (Asp-Glu-Ala-Asp) box polypeptide 39 [Source:MGI Symbol;Acc:MGI:1915528]	174.418	215.648	204.391	173.565	155.336	129.885	275.245	302.974	297.509	167.798	173.726	208.58	0.569986	0.000212214	-0.0798786	0.736435	-0.649865	1.3823e-06	-0.310669	0.0832496	-0.880656	1.45623e-09	-0.230791	0.239381
Rps6ka2	ENSMUSG00000023809	ribosomal protein S6 kinase, polypeptide 2 [Source:MGI Symbol;Acc:MGI:1342290]	268.125	231.688	238.2	199.279	197.461	239.567	172.911	182.287	154.92	163.683	149.044	161.788	-0.547638	0.000212214	-0.634882	1.87786e-06	-0.0872442	0.662753	-0.258355	0.11258	0.289283	0.0722193	0.376527	0.0133988
Cdk5rap3	ENSMUSG00000018669	CDK5 regulatory subunit associated protein 3 [Source:MGI Symbol;Acc:MGI:1933126]	134.063	158.617	142.92	61.7121	93.9038	69.2722	88.2197	74.1721	89.4068	90.5287	90.1858	89.2213	-0.739169	0.000214871	-0.654613	0.000417164	0.0845555	0.766249	-0.860966	1.43685e-05	-0.121798	0.685457	-0.206353	0.4679
Palld	ENSMUSG00000058056	palladin, cytoskeletal associated protein [Source:MGI Symbol;Acc:MGI:1919583]	2593.02	2352.52	2385.07	1339.67	1274.28	1264.22	2172.85	1948.59	2015.51	1890.59	1937.57	1856.2	-0.258764	0.000215733	-0.37155	4.53359e-09	-0.112786	0.14654	-0.916697	7.04021e-46	-0.657933	3.21414e-24	-0.545147	5.54274e-17
Vps13c	ENSMUSG00000035284	vacuolar protein sorting 13C [Source:MGI Symbol;Acc:MGI:2444207]	679.205	664.766	714.599	836.97	812.663	863.017	570.781	501.604	554.168	664.334	688.26	691.565	-0.330992	0.000221325	-0.0101549	0.946327	0.320837	7.01672e-05	0.279074	0.00117814	0.610065	1.25717e-14	0.289229	0.000433892
Ucp2	ENSMUSG00000033685	uncoupling protein 2 (mitochondrial, proton carrier) [Source:MGI Symbol;Acc:MGI:109354]	378.932	247.728	288.913	335.56	352.798	375.225	228.489	169.716	205.019	479.162	538.267	426.28	-0.606757	0.000222869	0.611849	3.74343e-05	1.21861	1.84531e-18	0.17629	0.361566	0.783047	1.80243e-07	-0.43556	0.00551119
Klf11	ENSMUSG00000020653	Kruppel-like factor 11 [Source:MGI Symbol;Acc:MGI:2653368]	351.572	311.887	319.648	111.853	106.19	83.704	241.722	189.83	250.493	259.241	258.216	266.871	-0.516638	0.000223195	-0.329477	0.0189273	0.187161	0.238159	-1.62758	2.91441e-29	-1.11095	6.54184e-14	-1.29811	1.44824e-19
Dek	ENSMUSG00000021377	DEK oncogene (DNA binding) [Source:MGI Symbol;Acc:MGI:1926209]	333.788	311.887	379.582	212.135	214.136	164.522	573.428	426.175	476.322	344.283	361.693	298.594	0.522582	0.000223991	-0.0348222	0.884098	-0.557404	1.28252e-05	-0.740175	2.43246e-07	-1.26276	2.7414e-21	-0.705353	5.48182e-07
Grk3	ENSMUSG00000042249	G protein-coupled receptor kinase 3 [Source:MGI Symbol;Acc:MGI:87941]	633.377	556.051	560.921	161.994	164.112	193.385	451.685	390.975	467.073	247.811	252.52	252.992	-0.417546	0.00022442	-1.21469	1.56846e-34	-0.797149	4.49736e-15	-1.76847	1.42604e-51	-1.35092	2.18698e-30	-0.553775	1.63778e-05
Canx	ENSMUSG00000020368	calnexin [Source:MGI Symbol;Acc:MGI:88261]	1620.38	1851.72	1751.92	1990.22	1938.63	1867.46	2140.21	1998.87	2087.96	1929.91	2061.93	1988.64	0.261458	0.000226176	0.20041	0.0047045	-0.0610484	0.488412	0.161264	0.0296307	-0.100195	0.207629	-0.0391462	0.724773
Ddc	ENSMUSG00000020182	dopa decarboxylase [Source:MGI Symbol;Acc:MGI:94876]	1145	928.533	1214.05	74.5688	66.698	95.2493	796.624	510.404	530.275	239.581	232.585	217.304	-0.80671	0.000228633	-2.16382	4.81394e-29	-1.35711	1.27436e-11	-3.63139	7.90739e-66	-2.82468	6.36433e-40	-1.46757	6.49032e-11
Tra2b	ENSMUSG00000022858	transformer 2 beta homolog (Drosophila) [Source:MGI Symbol;Acc:MGI:106016]	372.092	384.958	396.487	246.848	259.771	225.135	536.376	485.261	495.591	318.222	327.517	343.403	0.399909	0.000228633	-0.212341	0.0772086	-0.61225	3.31242e-11	-0.617832	3.62553e-08	-1.01774	1.02928e-22	-0.40549	0.000400989
Fitm2	ENSMUSG00000048486	fat storage-inducing transmembrane protein 2 [Source:MGI Symbol;Acc:MGI:2444508]	194.938	181.786	172.118	1063.25	976.775	1093.92	263.777	233.831	272.074	444.414	457.574	485.364	0.47017	0.000232989	1.30371	2.29208e-36	0.833543	2.33024e-18	2.45938	8.40965e-128	1.98921	6.65265e-102	1.15567	2.18564e-42
Lhfpl2	ENSMUSG00000045312	lipoma HMGIC fusion partner-like 2 [Source:MGI Symbol;Acc:MGI:2145236]	170.998	144.359	162.898	96.4252	117.599	101.022	228.489	231.316	249.722	256.955	262.014	261.716	0.54322	0.000234064	0.676911	3.17099e-07	0.133691	0.416037	-0.577475	0.000403582	-1.12069	7.41436e-15	-1.25439	3.09766e-19
Dtl	ENSMUSG00000037474	denticleless E3 ubiquitin protein ligase [Source:MGI Symbol;Acc:MGI:1924093]	95.759	103.368	96.8166	10.2854	8.77606	8.65903	207.316	163.43	145.671	65.3818	49.3649	67.0151	0.789957	0.000240313	-0.640829	0.00433718	-1.43079	1.51606e-14	-2.87448	8.43996e-23	-3.66444	1.83911e-38	-2.23365	4.05056e-14
Timeless	ENSMUSG00000039994	timeless circadian clock 1 [Source:MGI Symbol;Acc:MGI:1321393]	125.855	121.191	149.067	111.853	114.966	101.022	248.78	198.63	183.438	163.683	152.841	132.444	0.660439	0.000241223	0.176948	0.458976	-0.483491	0.00358901	-0.237083	0.301743	-0.897522	1.4718e-07	-0.414031	0.0367682
Itga9	ENSMUSG00000039115	integrin alpha 9 [Source:MGI Symbol;Acc:MGI:104756]	645.005	561.397	637.76	1263.81	1131.23	1246.9	805.446	736.692	792.329	1043.82	1059.45	1090.48	0.330124	0.000245159	0.777042	1.55322e-24	0.446918	2.44584e-09	0.957332	2.01197e-34	0.627208	1.16909e-16	0.18029	0.0396448
Hist1h1a	ENSMUSG00000049539	histone cluster 1, H1a [Source:MGI Symbol;Acc:MGI:1931523]	372.092	415.256	456.421	39.8557	43.0027	17.3181	561.959	578.291	564.188	219.464	255.368	264.095	0.462745	0.000247006	-0.730438	4.8672e-10	-1.19318	3.42137e-28	-3.28574	4.99855e-77	-3.74849	3.36727e-103	-2.55531	3.76174e-47
Nup62	ENSMUSG00000109511	nucleoporin 62 [Source:MGI Symbol;Acc:MGI:1351500]	216.142	213.866	210.538	155.566	140.417	178.953	306.122	294.174	302.904	178.771	179.422	179.632	0.488856	0.000249481	-0.251216	0.094803	-0.740072	5.00454e-11	-0.46811	0.00134412	-0.956966	7.65778e-14	-0.216894	0.210056
Mllt6	ENSMUSG00000038437	myeloid/lymphoid or mixed-lineage leukemia; translocated to, 6 [Source:MGI Symbol;Acc:MGI:1935145]	923.39	857.245	826.783	1011.82	931.14	1067.95	722.519	648.691	662.844	925.404	943.629	807.751	-0.360174	0.00025811	0.0270068	0.866658	0.387181	1.47483e-05	0.188073	0.0693243	0.548247	6.15814e-10	0.161066	0.141484
Stbd1	ENSMUSG00000047963	starch binding domain 1 [Source:MGI Symbol;Acc:MGI:1261768]	311.901	283.372	285.839	55.2838	51.7787	63.4996	207.316	211.202	187.292	71.3256	87.3379	80.1009	-0.54513	0.000259387	-1.87181	1.36314e-43	-1.32668	1.07973e-21	-2.34124	5.56164e-43	-1.79611	2.38202e-25	-0.469425	0.0278445
Zkscan8	ENSMUSG00000063894	zinc finger with KRAB and SCAN domains 8 [Source:MGI Symbol;Acc:MGI:1913815]	328.316	286.936	287.376	168.423	188.685	152.976	221.431	183.544	227.371	236.38	240.179	238.717	-0.508631	0.000259997	-0.345694	0.0116891	0.162937	0.314358	-0.790595	6.0551e-09	-0.281964	0.0760535	-0.444901	0.00203197
Rreb1	ENSMUSG00000039087	ras responsive element binding protein 1 [Source:MGI Symbol;Acc:MGI:2443664]	602.597	466.94	481.009	357.416	310.672	360.793	399.635	346.974	374.584	421.096	417.703	362.04	-0.475294	0.000260788	-0.385261	0.00232509	0.0900337	0.60099	-0.614992	8.02194e-07	-0.139698	0.394676	-0.229731	0.130891
Cdk5rap2	ENSMUSG00000039298	CDK5 regulatory subunit associated protein 2 [Source:MGI Symbol;Acc:MGI:2384875]	246.237	253.074	276.619	151.709	152.703	118.34	382.873	319.317	384.603	224.95	203.155	206.2	0.494705	0.000262017	-0.275106	0.0659603	-0.769812	3.08417e-11	-0.80532	1.39597e-08	-1.30003	5.29178e-23	-0.530214	0.000274893
Kif15	ENSMUSG00000036768	kinesin family member 15 [Source:MGI Symbol;Acc:MGI:1098258]	133.379	163.964	173.655	15.428	20.1849	11.5454	279.656	241.374	220.434	90.9859	77.8446	97.9452	0.666462	0.000262955	-0.754277	2.66e-05	-1.42074	1.95098e-19	-2.86623	1.64259e-31	-3.53269	1.02022e-49	-2.11196	1.85788e-17
Nrarp	ENSMUSG00000078202	Notch-regulated ankyrin repeat protein [Source:MGI Symbol;Acc:MGI:1914372]	112.859	121.191	113.721	131.138	128.13	98.1357	189.672	170.973	173.418	158.654	144.297	158.219	0.614125	0.000273921	0.412666	0.0161507	-0.201459	0.255801	0.0912473	0.720465	-0.522878	0.00142625	-0.321419	0.0815601
Scarb2	ENSMUSG00000029426	scavenger receptor class B, member 2 [Source:MGI Symbol;Acc:MGI:1196458]	1543.77	1265.37	1261.69	1096.68	1186.52	1070.83	1161.85	1019.55	1021.24	1058.91	1088.88	1108.33	-0.352283	0.000273921	-0.329664	0.000385275	0.0226185	0.876167	-0.280204	0.00348155	0.0720783	0.57307	0.0494599	0.750993
Ackr4	ENSMUSG00000079355	atypical chemokine receptor 4 [Source:MGI Symbol;Acc:MGI:2181676]	71.1352	76.6352	67.6179	188.993	196.584	150.09	31.7591	44.0004	39.3082	87.3282	100.628	91.204	-0.862738	0.000276452	0.35476	0.131385	1.2175	8.20546e-10	1.3084	1.78498e-12	2.17114	1.70635e-29	0.953642	2.1483e-08
Dnajb4	ENSMUSG00000028035	DnaJ heat shock protein family (Hsp40) member B4 [Source:MGI Symbol;Acc:MGI:1914285]	437.071	363.572	428.759	680.119	668.736	600.359	536.376	502.862	587.31	536.314	562.949	564.672	0.390729	0.000276485	0.416554	2.85152e-05	0.0258253	0.86233	0.657056	1.84141e-11	0.266327	0.00949944	0.240502	0.0226085
Abcg1	ENSMUSG00000024030	ATP-binding cassette, sub-family G (WHITE), member 1 [Source:MGI Symbol;Acc:MGI:107704]	111.491	142.577	115.258	52.7124	55.2892	60.6132	58.225	79.2007	73.2211	92.3576	83.5406	91.204	-0.769304	0.000277045	-0.422074	0.048371	0.34723	0.127998	-1.0781	3.40893e-07	-0.308795	0.251802	-0.656025	0.00351717
Prkag3	ENSMUSG00000006542	protein kinase, AMP-activated, gamma 3 non-catatlytic subunit [Source:MGI Symbol;Acc:MGI:1891343]	12.9959	14.2577	18.4413	16.7137	15.7969	17.3181	38.8167	40.2289	46.2449	20.5747	19.9358	28.5508	1.3213	0.000280037	0.55593	0.199618	-0.765374	0.0209423	0.124768	0.832097	-1.19654	0.000588049	-0.431162	0.362976
Aen	ENSMUSG00000030609	apoptosis enhancing nuclease [Source:MGI Symbol;Acc:MGI:1915298]	112.175	147.924	132.162	201.85	177.276	184.726	176.439	201.145	208.873	150.881	162.334	158.616	0.601604	0.000281433	0.290501	0.115902	-0.311103	0.0505919	0.543532	0.000997959	-0.0580723	0.806863	0.253031	0.168278
Amn1	ENSMUSG00000068250	antagonist of mitotic exit network 1 [Source:MGI Symbol;Acc:MGI:2442933]	289.329	263.768	230.516	134.995	165.868	158.749	189.672	142.058	186.521	173.742	175.625	197.477	-0.583604	0.000284446	-0.516677	0.00065646	0.0669271	0.768839	-0.763785	1.06162e-06	-0.180181	0.382574	-0.247108	0.216979
Pdlim1	ENSMUSG00000055044	PDZ and LIM domain 1 (elfin) [Source:MGI Symbol;Acc:MGI:1860611]	161.422	155.053	175.192	200.564	207.115	251.112	244.369	252.688	221.205	197.974	189.865	199.459	0.532324	0.000286041	0.256102	0.116697	-0.276221	0.0500032	0.380691	0.0132248	-0.151632	0.378692	0.124589	0.530659
Galnt16	ENSMUSG00000021130	UDP-N-acetyl-alpha-D-galactosamine:polypeptide N-acetylgalactosaminyltransferase 16 [Source:MGI Symbol;Acc:MGI:1917754]	41.0396	33.8621	32.2722	62.9978	64.0652	89.4766	80.2799	72.9149	66.2844	122.534	111.071	102.307	0.9229	0.00028851	1.52078	3.20599e-12	0.597877	0.00453267	0.845488	0.000838829	-0.0774118	0.828006	-0.675289	0.00243731
Adgrg6	ENSMUSG00000039116	adhesion G protein-coupled receptor G6 [Source:MGI Symbol;Acc:MGI:1916151]	76.6072	81.9818	78.3753	14.1424	21.9401	11.5454	32.6413	47.7718	32.3714	25.1469	22.7838	22.6027	-1.02655	0.000290942	-1.62439	1.70835e-10	-0.597846	0.0555043	-1.97633	2.62105e-11	-0.949782	0.00413494	-0.351936	0.436574
Ulk2	ENSMUSG00000004798	unc-51 like kinase 2 [Source:MGI Symbol;Acc:MGI:1352758]	505.47	502.584	424.149	536.124	499.358	557.064	368.758	367.089	357.627	562.832	513.585	523.035	-0.393991	0.000290942	0.153674	0.20772	0.547665	4.07702e-09	0.131128	0.298797	0.525119	1.23585e-07	-0.0225453	0.906211
Rhoc	ENSMUSG00000002233	ras homolog family member C [Source:MGI Symbol;Acc:MGI:106028]	399.452	456.247	385.73	429.413	387.902	372.338	643.122	538.062	496.362	516.196	498.395	486.95	0.436655	0.000291216	0.278615	0.0263231	-0.15804	0.233711	-0.0446314	0.808414	-0.481287	2.33079e-05	-0.323247	0.00855009
Arl4c	ENSMUSG00000049866	ADP-ribosylation factor-like 4C [Source:MGI Symbol;Acc:MGI:2445172]	150.478	181.786	155.214	109.282	111.456	112.567	239.075	220.002	242.786	185.63	193.662	182.805	0.54242	0.00029253	0.217874	0.216312	-0.324546	0.0204879	-0.514576	0.00197423	-1.057	2.96623e-13	-0.73245	9.28677e-07
4930503L19Rik	ENSMUSG00000044906	RIKEN cDNA 4930503L19 gene [Source:MGI Symbol;Acc:MGI:1922045]	54.0354	57.0308	38.4193	39.8557	54.4116	63.4996	95.2773	98.058	90.1775	80.0127	83.5406	72.9632	0.862067	0.000292755	0.607126	0.0118155	-0.254941	0.312316	0.0213327	0.961579	-0.840735	0.000240681	-0.585794	0.0179038
Pole4	ENSMUSG00000030042	polymerase (DNA-directed), epsilon 4 (p12 subunit) [Source:MGI Symbol;Acc:MGI:1914229]	45.8275	58.813	101.427	61.7121	50.0235	86.5903	127.919	134.515	127.173	73.6117	72.1487	70.584	0.917675	0.000298043	0.110657	0.785132	-0.807018	0.000446039	-0.0783478	0.846736	-0.996023	3.61433e-05	-0.189005	0.625837
Gpc1	ENSMUSG00000034220	glypican 1 [Source:MGI Symbol;Acc:MGI:1194891]	670.313	762.787	719.209	1941.36	1681.49	1818.4	897.194	925.265	858.614	640.559	654.085	666.186	0.323404	0.000299733	-0.12275	0.257743	-0.446154	8.30752e-09	1.33828	6.18504e-70	1.01487	3.57633e-44	1.46103	8.17208e-93
Gch1	ENSMUSG00000037580	GTP cyclohydrolase 1 [Source:MGI Symbol;Acc:MGI:95675]	21.8878	16.0399	12.2942	29.5704	50.9011	72.1586	44.1098	60.3434	39.3082	48.0076	48.4156	47.9813	1.23947	0.000302503	1.26796	8.19564e-05	0.0284887	0.953182	1.26169	0.000132923	0.0222244	0.966883	-0.0062643	0.991484
Pcdh7	ENSMUSG00000029108	protocadherin 7 [Source:MGI Symbol;Acc:MGI:1860487]	2881.66	2906.79	2761.58	2733.33	2626.67	2652.55	2466.62	2344.59	2529.6	2642.71	2563.18	2494.23	-0.217847	0.000315357	-0.151256	0.0138152	0.066591	0.355426	-0.0938036	0.164768	0.124043	0.0488825	0.0574523	0.484694
Rmnd5a	ENSMUSG00000002222	required for meiotic nuclear division 5 homolog A [Source:MGI Symbol;Acc:MGI:1915727]	524.622	474.069	537.87	695.547	638.019	562.837	411.986	374.632	391.54	593.009	559.152	603.929	-0.382353	0.000322862	0.189432	0.0903691	0.571785	2.4597e-10	0.312854	0.00210179	0.695207	1.00856e-13	0.123422	0.325376
Dnajc3	ENSMUSG00000022136	DnaJ heat shock protein family (Hsp40) member C3 [Source:MGI Symbol;Acc:MGI:107373]	263.337	279.807	278.156	492.411	516.032	513.769	386.402	340.689	356.856	454.93	460.422	441.745	0.408653	0.000323669	0.724121	6.67308e-14	0.315468	0.00124282	0.888982	9.41355e-19	0.480329	8.07458e-07	0.164862	0.158543
Ablim2	ENSMUSG00000029095	actin-binding LIM protein 2 [Source:MGI Symbol;Acc:MGI:2385758]	137.483	99.8039	126.015	147.852	136.029	135.658	77.6333	79.2007	68.5966	104.702	109.172	107.462	-0.704562	0.000326193	-0.205255	0.374269	0.499306	0.00766075	0.173093	0.460722	0.877655	9.87554e-07	0.378349	0.0512539
Spsb4	ENSMUSG00000046997	splA/ryanodine receptor domain and SOCS box containing 4 [Source:MGI Symbol;Acc:MGI:2183445]	112.175	160.399	119.868	50.1411	65.8204	66.3859	197.612	228.802	208.102	101.959	88.2872	126.099	0.699795	0.000333748	-0.252764	0.302338	-0.952559	1.84888e-08	-1.02909	9.33795e-07	-1.72889	3.08483e-19	-0.776329	0.000284321
Tecrl	ENSMUSG00000049537	trans-2,3-enoyl-CoA reductase-like [Source:MGI Symbol;Acc:MGI:2444966]	246.237	245.945	176.729	268.705	279.079	196.271	110.275	168.459	141.047	174.199	181.321	154.65	-0.672635	0.000335469	-0.395038	0.0405931	0.277597	0.184731	0.173121	0.443237	0.845756	7.76258e-07	0.568159	0.00130981
Slc38a10	ENSMUSG00000061306	solute carrier family 38, member 10 [Source:MGI Symbol;Acc:MGI:1919305]	701.776	611.299	662.348	572.123	486.194	542.633	539.904	514.176	496.362	573.348	575.291	560.707	-0.357772	0.00033579	-0.218645	0.0321021	0.139127	0.209265	-0.321245	0.00120425	0.0365275	0.811924	-0.1026	0.442585
Echdc2	ENSMUSG00000028601	enoyl Coenzyme A hydratase domain containing 2 [Source:MGI Symbol;Acc:MGI:1289238]	148.426	133.666	170.582	155.566	158.847	141.431	104.099	79.2007	96.3435	156.825	185.118	148.702	-0.661593	0.000336943	0.099219	0.695503	0.760812	2.33829e-06	0.0253326	0.930735	0.686926	8.11097e-05	-0.0738864	0.794587
Tns1	ENSMUSG00000055322	tensin 1 [Source:MGI Symbol;Acc:MGI:104552]	5053.34	5398.32	4127.77	6562.05	6273.13	6214.3	4091.63	3736.26	3856.82	4567.58	4364.04	4178.73	-0.317051	0.000337456	-0.152531	0.129857	0.164519	0.0866923	0.383664	2.03272e-06	0.700715	9.79663e-20	0.536196	9.59279e-12
S100a16	ENSMUSG00000074457	S100 calcium binding protein A16 [Source:MGI Symbol;Acc:MGI:1915110]	109.439	90.8929	127.552	199.279	189.563	178.953	174.675	154.63	171.877	209.862	209.801	223.252	0.595336	0.000343308	0.945811	3.56681e-11	0.350475	0.0165534	0.775493	6.54089e-07	0.180156	0.324654	-0.170319	0.37496
Pik3r2	ENSMUSG00000031834	phosphatidylinositol 3-kinase, regulatory subunit, polypeptide 2 (p85 beta) [Source:MGI Symbol;Acc:MGI:1098772]	282.489	281.59	305.817	272.562	242.219	326.157	206.434	208.688	202.707	243.239	250.622	248.234	-0.484272	0.000344322	-0.223907	0.122936	0.260365	0.0583979	-0.0888123	0.623774	0.39546	0.00311245	0.135095	0.439619
Neil3	ENSMUSG00000039396	nei like 3 (E. coli) [Source:MGI Symbol;Acc:MGI:2384588]	76.6072	81.9818	69.1547	3.85701	3.51042	5.77269	158.795	128.23	121.007	55.7803	42.7196	56.3086	0.822281	0.000349934	-0.501361	0.0502568	-1.32364	2.13163e-11	-3.19255	8.80971e-22	-4.01483	1.34041e-35	-2.69118	8.25174e-16
Naa25	ENSMUSG00000042719	N(alpha)-acetyltransferase 25, NatB auxiliary subunit [Source:MGI Symbol;Acc:MGI:2442563]	194.254	224.559	207.464	210.85	239.586	233.794	285.832	295.431	285.177	224.95	209.801	224.045	0.477347	0.000360336	0.0949258	0.616638	-0.382421	0.0013442	0.143338	0.405023	-0.334009	0.0121628	0.0484124	0.830291
Naga	ENSMUSG00000022453	N-acetyl galactosaminidase, alpha [Source:MGI Symbol;Acc:MGI:1261422]	162.106	156.835	164.434	114.425	134.274	124.113	115.568	105.601	89.4068	122.077	120.564	119.358	-0.629905	0.000363491	-0.409153	0.0174818	0.220752	0.27128	-0.358468	0.0565684	0.271437	0.183766	0.0506849	0.872464
Pamr1	ENSMUSG00000027188	peptidase domain containing associated with muscle regeneration 1 [Source:MGI Symbol;Acc:MGI:2445082]	4.78795	7.12885	7.68385	29.5704	25.4506	40.4088	22.9371	18.8573	26.2054	63.0958	76.8953	62.2567	1.44117	0.000363491	2.88306	1.11353e-17	1.44188	3.31244e-07	1.78253	1.77703e-06	0.341354	0.41198	-1.10053	0.000270026
Cdc25b	ENSMUSG00000027330	cell division cycle 25B [Source:MGI Symbol;Acc:MGI:99701]	71.8192	80.1996	70.6915	42.4271	31.5938	46.1815	136.741	139.544	114.841	46.636	57.9088	58.2913	0.789291	0.000365315	-0.431171	0.0889309	-1.22046	1.0537e-10	-0.879468	0.000452005	-1.66876	5.10795e-14	-0.448297	0.121782
Arid2	ENSMUSG00000033237	AT rich interactive domain 2 (ARID, RFX-like) [Source:MGI Symbol;Acc:MGI:1924294]	822.843	661.201	682.326	505.268	462.498	415.633	569.899	545.605	559.563	569.691	614.213	583.309	-0.382339	0.000371858	-0.310098	0.00296039	0.0722405	0.608449	-0.639626	2.71531e-10	-0.257287	0.0234365	-0.329527	0.00257444
Mettl16	ENSMUSG00000010554	methyltransferase like 16 [Source:MGI Symbol;Acc:MGI:1914743]	198.358	181.786	195.17	237.849	207.115	216.476	278.774	253.945	281.323	208.948	196.51	208.58	0.48937	0.000371858	0.0879478	0.658277	-0.401422	0.000996648	0.185844	0.264059	-0.303526	0.0290021	0.0978964	0.62635
Pnpo	ENSMUSG00000018659	pyridoxine 5'-phosphate oxidase [Source:MGI Symbol;Acc:MGI:2144151]	112.175	110.497	118.331	100.282	90.3934	80.8176	67.9292	72.9149	60.8891	69.0396	61.7061	70.1875	-0.739641	0.000374679	-0.724189	0.000118613	0.0154519	0.964514	-0.295831	0.204397	0.44381	0.0450848	0.428358	0.0522362
Rhoa	ENSMUSG00000007815	ras homolog family member A [Source:MGI Symbol;Acc:MGI:1096342]	577.29	523.971	524.039	609.407	652.939	557.064	711.933	658.749	699.839	636.901	646.49	631.687	0.337719	0.000375004	0.221729	0.0225344	-0.11599	0.263597	0.16991	0.108908	-0.167809	0.0950543	-0.0518188	0.723926
Ptpn13	ENSMUSG00000034573	protein tyrosine phosphatase, non-receptor type 13 [Source:MGI Symbol;Acc:MGI:103293]	296.169	285.154	319.648	116.996	106.19	106.795	224.96	216.23	192.687	135.793	156.639	145.926	-0.50266	0.000376022	-1.03203	5.75952e-17	-0.529372	7.21153e-05	-1.41394	7.07862e-23	-0.911278	7.48703e-10	-0.381906	0.0259445
Mylip	ENSMUSG00000038175	myosin regulatory light chain interacting protein [Source:MGI Symbol;Acc:MGI:2388271]	123.803	114.062	101.427	110.568	133.396	121.226	55.5784	70.4006	76.3041	127.563	123.412	113.807	-0.734282	0.000379605	0.0835369	0.777293	0.817819	6.10848e-06	0.0947691	0.736962	0.829051	1.56642e-05	0.0112321	0.974907
Ptk2b	ENSMUSG00000059456	PTK2 protein tyrosine kinase 2 beta [Source:MGI Symbol;Acc:MGI:104908]	112.859	110.497	102.964	38.5701	46.5131	43.2952	58.225	59.0862	66.2844	37.4917	35.125	38.4643	-0.797554	0.000381391	-1.48592	8.65268e-14	-0.688368	0.00245056	-1.27687	1.64785e-08	-0.479314	0.0735217	0.209054	0.570053
Diaph3	ENSMUSG00000022021	diaphanous related formin 3 [Source:MGI Symbol;Acc:MGI:1927222]	83.4471	110.497	96.8166	12.8567	15.7969	11.5454	169.382	147.087	158.003	68.1251	69.3007	59.0844	0.726428	0.000384129	-0.522081	0.0167747	-1.24851	8.24727e-13	-2.42828	1.40458e-19	-3.15471	1.41151e-34	-1.9062	1.50457e-12
2310022B05Rik	ENSMUSG00000031983	RIKEN cDNA 2310022B05 gene [Source:MGI Symbol;Acc:MGI:1916801]	288.645	281.59	256.641	249.42	230.81	271.316	393.46	367.089	363.793	310.449	337.96	320.404	0.430493	0.000385656	0.21223	0.113218	-0.218263	0.0668096	-0.169717	0.258311	-0.600209	1.45233e-07	-0.381946	0.0016559
Uqcc2	ENSMUSG00000024208	ubiquinol-cytochrome c reductase complex assembly factor 2 [Source:MGI Symbol;Acc:MGI:1914517]	101.915	172.875	181.339	200.564	207.115	253.998	239.075	262.745	223.517	153.167	186.068	171.305	0.691279	0.000385656	0.196552	0.442921	-0.494727	0.0073048	0.542507	0.00551321	-0.148773	0.539914	0.345955	0.103136
Gpr157	ENSMUSG00000047875	G protein-coupled receptor 157 [Source:MGI Symbol;Acc:MGI:2442046]	166.894	139.013	139.846	331.703	308.04	262.657	221.431	211.202	228.912	237.752	222.142	234.751	0.53179	0.00038613	0.6019	9.44325e-06	0.0701098	0.707323	0.992036	1.12906e-13	0.460246	0.000481275	0.390137	0.00334916
Psip1	ENSMUSG00000028484	PC4 and SFRS1 interacting protein 1 [Source:MGI Symbol;Acc:MGI:2142116]	402.872	404.562	404.171	206.993	224.667	216.476	546.962	496.576	529.504	403.721	387.324	367.195	0.377694	0.00038901	-0.0648575	0.679548	-0.442552	1.49335e-06	-0.884109	9.3057e-16	-1.2618	5.90062e-34	-0.819252	9.81776e-15
Higd1a	ENSMUSG00000038412	HIG1 domain family, member 1A [Source:MGI Symbol;Acc:MGI:1930666]	180.574	238.817	241.273	383.129	383.514	427.179	315.826	295.431	319.861	268.843	339.858	311.283	0.521351	0.000393404	0.492784	0.00041366	-0.0285662	0.890388	0.858054	1.07868e-10	0.336703	0.0159752	0.365269	0.00849906
Minos1	ENSMUSG00000050608	mitochondrial inner membrane organizing system 1 [Source:MGI Symbol;Acc:MGI:1913628]	379.616	409.909	418.002	523.267	650.306	505.11	550.491	506.633	537.212	490.135	462.321	475.451	0.408071	0.000395193	0.250281	0.0380128	-0.15779	0.201932	0.503116	3.44011e-06	0.0950448	0.500731	0.252835	0.0293319
Mxd3	ENSMUSG00000021485	Max dimerization protein 3 [Source:MGI Symbol;Acc:MGI:104987]	56.7714	49.902	56.8605	12.8567	7.02085	20.2044	109.392	99.3152	104.051	42.5211	42.7196	33.3093	0.893323	0.000395202	-0.461761	0.117015	-1.35508	3.50044e-10	-1.92649	4.82834e-10	-2.81981	2.30478e-22	-1.46472	3.34011e-06
Nbas	ENSMUSG00000020576	neuroblastoma amplified sequence [Source:MGI Symbol;Acc:MGI:1918419]	247.605	278.025	290.45	372.844	415.985	401.202	367.876	348.232	383.062	334.225	326.568	377.902	0.44527	0.000404254	0.367371	0.00263055	-0.0778993	0.616822	0.555839	2.81065e-06	0.110569	0.462058	0.188469	0.174285
Mrps22	ENSMUSG00000032459	mitochondrial ribosomal protein S22 [Source:MGI Symbol;Acc:MGI:1928137]	97.8109	101.586	113.721	143.995	136.029	129.885	160.56	187.316	151.067	112.475	121.514	94.3764	0.655326	0.000407625	0.0596384	0.84547	-0.595688	0.000243862	0.396784	0.0482677	-0.258542	0.199908	0.337146	0.0929565
Rrbp1	ENSMUSG00000027422	ribosome binding protein 1 [Source:MGI Symbol;Acc:MGI:1932395]	694.936	718.232	725.356	770.116	710.861	744.677	877.786	907.665	848.594	893.857	857.24	822.026	0.300594	0.000407929	0.269162	0.000922889	-0.0314316	0.783801	0.0574911	0.626017	-0.243103	0.00345451	-0.211671	0.0138457
Pacsin3	ENSMUSG00000027257	protein kinase C and casein kinase substrate in neurons 3 [Source:MGI Symbol;Acc:MGI:1891410]	257.865	299.412	268.935	843.399	696.819	839.926	397.871	390.975	339.9	500.651	442.385	471.882	0.452516	0.000415453	0.783608	1.37118e-12	0.331092	0.00401493	1.50889	3.41994e-44	1.05637	7.74697e-25	0.725282	6.47653e-13
Dock5	ENSMUSG00000044447	dedicator of cytokinesis 5 [Source:MGI Symbol;Acc:MGI:2652871]	55.4034	71.2885	53.787	155.566	143.927	138.544	107.628	106.858	94.802	91.4431	74.9966	75.3425	0.764258	0.000418696	0.43227	0.0619139	-0.331989	0.113431	1.26249	7.49412e-11	0.498235	0.00968862	0.830224	3.00436e-06
Stk17b	ENSMUSG00000026094	serine/threonine kinase 17b (apoptosis-inducing) [Source:MGI Symbol;Acc:MGI:2138162]	60.1913	49.902	53.787	95.1395	93.9038	75.0449	95.2773	103.087	97.885	69.0396	70.25	76.1355	0.785634	0.000422149	0.348955	0.173212	-0.436679	0.0333676	0.662832	0.0032591	-0.122802	0.669718	0.313877	0.205885
Cox6a1	ENSMUSG00000041697	cytochrome c oxidase subunit VIa polypeptide 1 [Source:MGI Symbol;Acc:MGI:103099]	776.332	999.822	995.828	440.984	347.532	432.952	646.65	706.52	683.654	448.071	454.726	403.677	-0.429442	0.000423832	-1.0647	1.31264e-23	-0.635254	9.63199e-09	-1.17338	2.87834e-25	-0.743937	1.2974e-10	-0.108683	0.556792
Slc12a7	ENSMUSG00000017756	solute carrier family 12, member 7 [Source:MGI Symbol;Acc:MGI:1342283]	597.125	648.726	602.414	748.259	695.941	834.153	776.333	812.121	736.065	775.895	750.916	803.389	0.331117	0.000423832	0.341059	9.94577e-05	0.00994242	0.943585	0.284048	0.00241197	-0.0470682	0.718003	-0.0570107	0.680834
Mfsd7c	ENSMUSG00000034258	major facilitator superfamily domain containing 7C [Source:MGI Symbol;Acc:MGI:2384974]	95.759	124.755	99.8901	29.5704	35.9818	37.5225	64.4004	30.1717	61.6599	48.9221	40.821	44.8089	-0.930125	0.000424979	-1.15621	1.24308e-06	-0.226088	0.509703	-1.51599	7.43201e-09	-0.58586	0.0567515	-0.359772	0.330061
Kif2c	ENSMUSG00000028678	kinesin family member 2C [Source:MGI Symbol;Acc:MGI:1921054]	54.7194	80.1996	93.743	6.42834	9.65366	2.88634	165.853	125.715	127.944	42.0638	55.0608	50.3605	0.891186	0.000425489	-0.563422	0.0436974	-1.45461	3.46935e-11	-2.68925	6.19368e-17	-3.58043	4.28773e-31	-2.12583	6.36645e-11
Rph3al	ENSMUSG00000020847	rabphilin 3A-like (without C2 domains) [Source:MGI Symbol;Acc:MGI:1923492]	135.431	85.5462	102.964	14.1424	21.0625	20.2044	68.8114	40.2289	57.0354	63.553	59.8074	53.1363	-0.925512	0.000425541	-0.863087	0.000426794	0.0624243	0.874282	-2.32242	1.07405e-16	-1.39691	2.38263e-06	-1.45933	6.09461e-07
Nemp1	ENSMUSG00000040195	nuclear envelope integral membrane protein 1 [Source:MGI Symbol;Acc:MGI:2446113]	75.9232	62.3775	72.2282	53.9981	53.534	46.1815	123.508	119.43	119.466	74.9834	74.9966	82.8767	0.736374	0.000429767	0.122926	0.693037	-0.613448	0.000803566	-0.420755	0.0995307	-1.15713	1.1782e-08	-0.543682	0.0194101
S100a6	ENSMUSG00000001025	S100 calcium binding protein A6 (calcyclin) [Source:MGI Symbol;Acc:MGI:1339467]	16.4158	21.3866	24.5883	60.4264	77.2293	72.1586	41.4633	62.8577	40.8497	52.5798	65.5034	55.912	1.11143	0.000432384	1.37318	1.24308e-06	0.261749	0.426167	1.63587	8.804e-09	0.524443	0.0679755	0.262694	0.45825
F2r	ENSMUSG00000048376	coagulation factor II (thrombin) receptor [Source:MGI Symbol;Acc:MGI:101802]	500.683	591.695	473.325	277.704	298.386	308.839	417.279	394.746	353.773	325.538	333.213	351.73	-0.415112	0.000437197	-0.61472	4.63598e-09	-0.199608	0.117726	-0.811937	5.39602e-13	-0.396825	0.00102283	-0.197217	0.174927
Phf14	ENSMUSG00000029629	PHD finger protein 14 [Source:MGI Symbol;Acc:MGI:1923539]	532.83	557.833	474.862	365.13	367.717	346.361	426.101	406.061	375.354	389.091	400.615	393.764	-0.374529	0.00044019	-0.402778	3.47919e-05	-0.0282492	0.853135	-0.522827	3.63564e-07	-0.148298	0.244369	-0.120049	0.401014
Plod1	ENSMUSG00000019055	procollagen-lysine, 2-oxoglutarate 5-dioxygenase 1 [Source:MGI Symbol;Acc:MGI:99907]	368.672	427.731	331.943	755.973	804.765	894.766	507.263	468.918	487.113	675.765	678.767	649.135	0.381256	0.000440407	0.827309	1.18414e-19	0.446053	6.83258e-07	1.10506	2.0514e-32	0.723808	5.25162e-16	0.277755	0.00397617
Bub3	ENSMUSG00000066979	BUB3 mitotic checkpoint protein [Source:MGI Symbol;Acc:MGI:1343463]	251.025	274.461	285.839	218.564	225.545	282.862	383.756	365.832	349.92	244.153	252.52	247.044	0.446233	0.000441305	-0.11269	0.510514	-0.558922	2.717e-07	-0.183273	0.238952	-0.629506	1.30337e-07	-0.0705832	0.733418
Dazap2	ENSMUSG00000000346	DAZ associated protein 2 [Source:MGI Symbol;Acc:MGI:1344344]	417.235	374.265	339.626	425.556	444.946	453.156	301.711	264.002	282.094	351.142	368.338	341.817	-0.423327	0.000446897	-0.11285	0.455064	0.310476	0.00664161	0.202839	0.113334	0.626166	7.19231e-09	0.31569	0.00573995
Epha4	ENSMUSG00000026235	Eph receptor A4 [Source:MGI Symbol;Acc:MGI:98277]	159.37	149.706	127.552	404.986	433.537	404.088	229.371	214.973	196.541	325.08	359.794	320.007	0.51643	0.000446897	1.15244	2.16108e-21	0.636009	2.8677e-08	1.46822	4.36512e-32	0.951788	1.84511e-16	0.315779	0.0111304
Gspt1	ENSMUSG00000062203	G1 to S phase transition 1 [Source:MGI Symbol;Acc:MGI:1316728]	361.832	347.532	368.825	425.556	397.555	375.225	472.858	471.433	461.678	408.294	397.767	371.954	0.376171	0.000454944	0.121342	0.363511	-0.254828	0.0104063	0.159658	0.203657	-0.216513	0.0498608	0.0383157	0.830619
Tro	ENSMUSG00000025272	trophinin [Source:MGI Symbol;Acc:MGI:1928994]	259.233	210.301	267.398	23.142	34.2266	60.6132	157.913	150.858	164.169	88.2426	71.1993	91.6006	-0.63003	0.000457319	-1.50094	3.43732e-21	-0.870906	2.27528e-07	-2.66565	1.78416e-38	-2.03562	1.78176e-22	-1.16471	1.38427e-07
Dnajb1	ENSMUSG00000005483	DnaJ heat shock protein family (Hsp40) member B1 [Source:MGI Symbol;Acc:MGI:1931874]	96.4429	115.844	153.677	158.137	173.766	190.499	194.083	157.144	251.264	106.074	131.956	111.824	0.732824	0.00045871	-0.049295	0.888664	-0.782119	2.67504e-05	0.507315	0.0185993	-0.225509	0.34922	0.55661	0.00736152
E2f1	ENSMUSG00000027490	E2F transcription factor 1 [Source:MGI Symbol;Acc:MGI:101941]	49.9315	48.1198	41.4928	8.99968	7.89845	0	101.453	93.0294	81.6993	32.9195	31.3277	34.4989	0.931237	0.00045871	-0.469107	0.13587	-1.40034	7.34365e-10	-2.19589	7.88949e-11	-3.12713	8.22469e-23	-1.72678	4.60895e-07
Mapk8ip3	ENSMUSG00000024163	mitogen-activated protein kinase 8 interacting protein 3 [Source:MGI Symbol;Acc:MGI:1353598]	629.957	598.824	577.826	943.681	795.111	848.585	750.75	756.807	779.227	745.262	693.007	743.115	0.331069	0.00045871	0.266659	0.0039535	-0.0644098	0.583313	0.50475	5.96382e-09	0.173681	0.0711457	0.238091	0.00935934
Papss2	ENSMUSG00000024899	3'-phosphoadenosine 5'-phosphosulfate synthase 2 [Source:MGI Symbol;Acc:MGI:1330223]	25.3077	16.0399	36.8825	132.424	121.987	72.1586	64.4004	46.5147	60.8891	106.988	84.4899	105.083	1.02594	0.00045871	1.77478	1.23347e-12	0.74884	0.00164155	1.94345	2.12855e-14	0.917507	0.000103799	0.168667	0.632182
Usp37	ENSMUSG00000033364	ubiquitin specific peptidase 37 [Source:MGI Symbol;Acc:MGI:2442483]	250.341	229.906	261.251	158.137	189.563	167.408	364.347	308.003	364.564	234.552	220.243	205.011	0.479954	0.000467756	-0.171759	0.313561	-0.651713	2.93187e-08	-0.502356	0.000548807	-0.98231	3.23695e-14	-0.330597	0.032075
Chaf1a	ENSMUSG00000002835	chromatin assembly factor 1, subunit A (p150) [Source:MGI Symbol;Acc:MGI:1351331]	88.235	119.408	101.427	25.7134	22.8178	23.0907	170.264	157.144	163.399	76.355	71.1993	66.6186	0.688729	0.000472746	-0.478339	0.0235205	-1.16707	3.01651e-12	-1.90075	1.988e-15	-2.58948	3.68776e-30	-1.42241	3.62456e-09
Pcdh17	ENSMUSG00000035566	protocadherin 17 [Source:MGI Symbol;Acc:MGI:2684924]	290.697	297.63	331.943	275.133	280.834	308.839	390.813	380.918	437.785	537.686	522.128	539.293	0.404731	0.000478071	0.800898	2.70247e-16	0.396167	4.84911e-05	-0.0962167	0.546332	-0.500948	4.55842e-06	-0.897115	5.73871e-19
Vps41	ENSMUSG00000041236	VPS41 HOPS complex subunit [Source:MGI Symbol;Acc:MGI:1929215]	295.485	279.807	281.229	251.991	302.774	300.18	209.963	192.345	215.039	306.334	283.848	281.939	-0.465564	0.000488544	0.0213546	0.921107	0.486919	3.5845e-05	-0.0139656	0.949238	0.451599	0.000407685	-0.0353202	0.876808
1700025G04Rik	ENSMUSG00000032666	RIKEN cDNA 1700025G04 gene [Source:MGI Symbol;Acc:MGI:1916649]	229.821	278.025	202.854	295.704	278.201	357.907	342.292	302.974	340.671	266.1	275.304	271.233	0.48099	0.000499533	0.199116	0.21921	-0.281874	0.0342047	0.360154	0.0111172	-0.120836	0.472289	0.161038	0.343835
Ptgr2	ENSMUSG00000072946	prostaglandin reductase 2 [Source:MGI Symbol;Acc:MGI:1916372]	872.091	919.622	920.526	1052.96	1097.01	978.47	730.459	746.749	731.44	867.795	881.922	936.626	-0.290253	0.000499533	-0.00640139	0.965373	0.283851	0.000163432	0.223213	0.00624873	0.513466	3.05554e-12	0.229614	0.00369462
Prex2	ENSMUSG00000048960	phosphatidylinositol-3,4,5-trisphosphate-dependent Rac exchange factor 2 [Source:MGI Symbol;Acc:MGI:1923385]	293.433	270.896	241.273	719.975	697.697	715.813	347.586	358.289	379.208	535.857	534.47	586.878	0.40585	0.000506922	1.01328	3.93601e-26	0.60743	3.08417e-11	1.3682	4.02284e-44	0.962354	1.75709e-25	0.354924	0.000184461
Cdc45	ENSMUSG00000000028	cell division cycle 45 [Source:MGI Symbol;Acc:MGI:1338073]	67.0313	89.1107	90.6695	16.7137	20.1849	20.2044	166.735	129.487	124.09	62.1813	58.8581	60.274	0.783254	0.000507348	-0.384774	0.145056	-1.16803	1.43898e-09	-1.85736	4.08783e-12	-2.64062	1.38116e-25	-1.47259	4.41455e-08
Slc16a1	ENSMUSG00000032902	solute carrier family 16 (monocarboxylic acid transporters), member 1 [Source:MGI Symbol;Acc:MGI:106013]	810.531	1181.61	1046.54	1649.51	1589.34	1726.03	1235.08	1420.58	1354.2	828.018	876.227	932.66	0.408395	0.000507388	-0.188267	0.167506	-0.596662	1.14676e-08	0.710885	1.08825e-11	0.30249	0.0073536	0.899152	9.85558e-19
Grb14	ENSMUSG00000026888	growth factor receptor bound protein 14 [Source:MGI Symbol;Acc:MGI:1355324]	547.194	493.673	519.429	826.685	865.319	863.017	382.873	447.547	402.331	604.439	612.314	563.482	-0.354416	0.000509871	0.175021	0.102129	0.529437	7.22688e-10	0.694875	1.38328e-15	1.04929	6.17662e-35	0.519854	3.89245e-10
Mfap5	ENSMUSG00000030116	microfibrillar associated protein 5 [Source:MGI Symbol;Acc:MGI:1354387]	58.8234	108.715	92.2063	209.564	194.829	225.135	158.795	110.63	145.671	241.41	246.824	274.405	0.729624	0.000509871	1.57436	4.11384e-19	0.844738	5.41006e-07	1.28463	5.31445e-12	0.555005	0.00291316	-0.289732	0.176915
Sqstm1	ENSMUSG00000015837	sequestosome 1 [Source:MGI Symbol;Acc:MGI:107931]	916.55	928.533	932.82	1542.8	1761.35	1495.13	701.347	745.492	788.475	973.412	973.058	1001.26	-0.309168	0.000510273	0.087101	0.43758	0.396269	3.53566e-07	0.796512	4.11846e-26	1.10568	2.11522e-50	0.709411	9.97065e-23
Frat1	ENSMUSG00000067199	frequently rearranged in advanced T cell lymphomas [Source:MGI Symbol;Acc:MGI:109450]	24.6237	24.951	32.2722	12.8567	19.3073	11.5454	7.05757	10.0572	6.93673	18.7458	20.8851	15.0685	-1.46175	0.000513831	-0.505274	0.276249	0.956474	0.024263	-0.694053	0.11453	0.767695	0.0983806	-0.188779	0.772464
Fstl4	ENSMUSG00000036264	follistatin-like 4 [Source:MGI Symbol;Acc:MGI:2443199]	52.6674	80.1996	49.1767	12.8567	12.2865	14.4317	104.981	129.487	104.051	30.6334	35.125	38.8609	0.888193	0.000514411	-0.714202	0.00848932	-1.6024	3.62812e-13	-1.88972	6.22078e-10	-2.77791	3.10409e-22	-1.17552	0.000284448
Mrpl19	ENSMUSG00000030045	mitochondrial ribosomal protein L19 [Source:MGI Symbol;Acc:MGI:1926274]	94.391	131.884	139.846	150.423	130.763	138.544	194.083	204.916	168.794	116.133	131.007	109.048	0.65245	0.00051615	-0.00957395	0.977883	-0.662024	6.00668e-05	0.230197	0.317706	-0.422253	0.0244974	0.239771	0.303259
Smtnl2	ENSMUSG00000045667	smoothelin-like 2 [Source:MGI Symbol;Acc:MGI:2442764]	474.007	370.7	430.296	204.421	200.094	178.953	346.703	299.203	282.865	290.332	294.291	260.923	-0.466137	0.000516434	-0.604864	5.65081e-07	-0.138727	0.393204	-1.10495	1.17843e-17	-0.638817	2.12454e-06	-0.500091	0.000327939
Tmem64	ENSMUSG00000043252	transmembrane protein 64 [Source:MGI Symbol;Acc:MGI:2140359]	148.426	165.746	167.508	192.85	209.748	239.567	223.196	235.088	243.556	220.835	238.28	278.767	0.547717	0.000519256	0.623365	1.48594e-05	0.0756483	0.70367	0.397373	0.0152151	-0.150344	0.421977	-0.225992	0.204367
Col4a1	ENSMUSG00000031502	collagen, type IV, alpha 1 [Source:MGI Symbol;Acc:MGI:88454]	7955.52	8617	7860.58	9321.1	8697.07	9141.05	9663.58	9218.71	9130.28	11985	12028.9	12382.3	0.197964	0.000525676	0.574798	1.00679e-31	0.376835	4.24994e-14	0.152391	0.00650677	-0.0455722	0.52572	-0.422407	2.68947e-17
Cacng6	ENSMUSG00000078815	calcium channel, voltage-dependent, gamma subunit 6 [Source:MGI Symbol;Acc:MGI:1859168]	62.2433	73.0707	79.9121	5.14268	5.26564	2.88634	30.8769	40.2289	27.7469	20.1175	18.0372	18.2408	-1.05435	0.000527976	-1.76632	9.93706e-11	-0.711962	0.0299868	-3.09343	3.23417e-18	-2.03908	4.3616e-08	-1.32712	0.0009979
Vmac	ENSMUSG00000054723	vimentin-type intermediate filament associated coiled-coil protein [Source:MGI Symbol;Acc:MGI:2146912]	48.5635	46.3375	59.9341	41.1414	40.3699	34.6361	24.7015	18.8573	23.8932	32.0051	25.6318	29.7404	-1.07327	0.000528559	-0.742279	0.0110155	0.330994	0.374317	-0.355916	0.311497	0.717357	0.0259902	0.386363	0.297089
Me3	ENSMUSG00000030621	malic enzyme 3, NADP(+)-dependent, mitochondrial [Source:MGI Symbol;Acc:MGI:1916679]	82.0791	98.0217	98.3533	417.842	415.108	406.974	136.741	157.144	124.09	298.105	318.024	305.335	0.583956	0.000539582	1.72002	5.43337e-38	1.13607	1.22982e-21	2.14688	8.50659e-56	1.56292	6.98328e-38	0.426852	0.000349805
Prrc2a	ENSMUSG00000024393	proline-rich coiled-coil 2A [Source:MGI Symbol;Acc:MGI:1915467]	765.388	705.756	651.591	746.974	622.223	652.314	947.479	957.951	873.258	874.654	784.142	723.684	0.375202	0.000546715	0.157014	0.220479	-0.218188	0.0468021	-0.0771931	0.598264	-0.452395	7.13192e-06	-0.234207	0.0431034
Acox3	ENSMUSG00000029098	acyl-Coenzyme A oxidase 3, pristanoyl [Source:MGI Symbol;Acc:MGI:1933156]	263.337	212.083	272.008	190.279	210.625	210.703	175.557	182.287	173.418	200.26	209.801	191.925	-0.50141	0.000549576	-0.327685	0.021992	0.173725	0.292394	-0.302114	0.0493284	0.199297	0.240357	0.0255715	0.924459
Lpin1	ENSMUSG00000020593	lipin 1 [Source:MGI Symbol;Acc:MGI:1891340]	314.637	283.372	265.861	1481.09	1542.83	1627.9	209.963	174.744	238.161	578.378	504.091	481.399	-0.46388	0.000551262	0.829807	1.88012e-14	1.29369	5.86919e-34	2.38219	1.74951e-118	2.84607	1.27322e-166	1.55238	1.38541e-62
Tbc1d16	ENSMUSG00000039976	TBC1 domain family, member 16 [Source:MGI Symbol;Acc:MGI:2652878]	545.142	566.744	510.208	480.84	411.597	464.701	382.873	441.261	400.018	508.424	433.841	425.883	-0.406301	0.000551294	-0.239614	0.0496021	0.166686	0.200431	-0.26466	0.0299868	0.141641	0.310829	-0.0250459	0.907732
Zfp687	ENSMUSG00000019338	zinc finger protein 687 [Source:MGI Symbol;Acc:MGI:1925516]	199.042	251.292	227.442	132.424	107.068	115.454	157.031	149.601	142.588	149.51	138.601	135.22	-0.56055	0.000556035	-0.642171	1.14869e-05	-0.0816207	0.714663	-0.893892	1.76361e-08	-0.333342	0.0718478	-0.251721	0.222821
Dhfr	ENSMUSG00000021707	dihydrofolate reductase [Source:MGI Symbol;Acc:MGI:94890]	70.4512	69.5063	101.427	21.8564	21.0625	17.3181	162.324	124.458	127.173	65.3818	63.6047	64.2394	0.776221	0.000556543	-0.286058	0.313561	-1.06228	3.65165e-08	-1.74347	4.14975e-11	-2.5197	3.22486e-24	-1.45742	3.059e-08
Lynx1	ENSMUSG00000022594	Ly6/neurotoxin 1 [Source:MGI Symbol;Acc:MGI:1345180]	790.695	832.294	905.158	2325.77	2318.63	2395.67	1021.58	989.38	1015.08	1202.48	1276.84	1257.03	0.268731	0.000556672	0.568521	5.94709e-18	0.29979	6.07642e-06	1.47781	1.27928e-116	1.20908	5.38338e-86	0.909289	4.06289e-53
Ier5	ENSMUSG00000056708	immediate early response 5 [Source:MGI Symbol;Acc:MGI:1337072]	115.595	176.439	116.795	271.276	253.628	349.248	187.026	262.745	196.541	153.624	162.334	159.012	0.660256	0.000557111	0.236708	0.315507	-0.423548	0.0205387	1.06436	5.81191e-10	0.4041	0.0263245	0.827648	5.7478e-07
Fkbp4	ENSMUSG00000030357	FK506 binding protein 4 [Source:MGI Symbol;Acc:MGI:95543]	1102.6	1012.3	1175.63	2156.07	2057.99	2260.01	1391.22	1283.55	1317.98	1327.75	1377.47	1261.79	0.276249	0.000560972	0.26263	0.00057929	-0.0136191	0.907332	0.962361	8.2588e-45	0.686111	1.03653e-24	0.699731	1.97369e-26
Arpin	ENSMUSG00000039043	actin-related protein 2/3 complex inhibitor [Source:MGI Symbol;Acc:MGI:1917670]	125.171	139.013	129.089	118.282	111.456	98.1357	197.612	198.63	184.98	136.707	129.108	131.255	0.561948	0.000561887	0.0283766	0.919471	-0.533572	0.00015376	-0.217216	0.297838	-0.779165	4.89848e-07	-0.245593	0.22609
Gstm2	ENSMUSG00000040562	glutathione S-transferase, mu 2 [Source:MGI Symbol;Acc:MGI:95861]	100.547	135.448	113.721	219.849	186.93	202.044	67.047	64.1148	73.9918	64.9246	60.7568	65.8255	-0.701205	0.000568159	-0.802072	9.1497e-06	-0.100866	0.720581	0.806583	3.08172e-06	1.50779	8.67607e-19	1.60865	1.65544e-23
A930011G23Rik	ENSMUSG00000089809	RIKEN cDNA A930011G23 gene [Source:MGI Symbol;Acc:MGI:2442790]	183.994	163.964	156.751	48.8554	62.31	54.8405	110.275	93.0294	109.446	101.959	73.098	86.8421	-0.674061	0.000568536	-0.911742	1.72874e-07	-0.237681	0.304108	-1.53018	1.10455e-14	-0.856122	4.88705e-05	-0.618441	0.00566487
Ddr1	ENSMUSG00000003534	discoidin domain receptor family, member 1 [Source:MGI Symbol;Acc:MGI:99216]	448.015	461.593	445.664	156.852	136.029	144.317	365.23	345.717	295.197	164.14	170.878	163.771	-0.427346	0.000573827	-1.42623	1.96773e-39	-0.998884	1.82556e-19	-1.60841	3.63731e-37	-1.18107	2.36333e-20	-0.182182	0.331159
Lmo7	ENSMUSG00000033060	LIM domain only 7 [Source:MGI Symbol;Acc:MGI:1353586]	5480.15	5432.19	5604.6	4065.28	3930.8	3714.72	4721.52	4857.64	4889.63	4545.18	4403.92	4259.23	-0.190526	0.000577776	-0.321807	6.782e-11	-0.131281	0.0186219	-0.48973	3.49149e-23	-0.299204	3.20999e-09	-0.167923	0.00237209
Dhrs11	ENSMUSG00000034449	dehydrogenase/reductase (SDR family) member 11 [Source:MGI Symbol;Acc:MGI:2652816]	394.664	319.016	365.751	465.412	377.371	349.248	257.601	260.231	272.074	311.821	325.618	298.198	-0.458627	0.000580989	-0.224347	0.118398	0.23428	0.0924483	0.140292	0.371142	0.598919	7.83624e-07	0.364639	0.00411485
Luzp1	ENSMUSG00000001089	leucine zipper protein 1 [Source:MGI Symbol;Acc:MGI:107629]	612.857	598.824	659.275	662.119	754.741	727.359	745.456	814.636	770.748	720.572	719.588	748.666	0.313568	0.000580989	0.227854	0.012542	-0.0857143	0.41624	0.197956	0.0406526	-0.115612	0.263052	-0.029898	0.845167
Atpif1	ENSMUSG00000054428	ATPase inhibitory factor 1 [Source:MGI Symbol;Acc:MGI:1196457]	1349.52	1438.25	1530.62	840.827	774.926	914.971	1275.66	1056.01	1058.24	1079.03	1051.85	970.332	-0.341386	0.000581934	-0.471371	1.66874e-07	-0.129985	0.256736	-0.775106	1.06068e-17	-0.43372	4.12981e-06	-0.303735	0.00256709
Cdc6	ENSMUSG00000017499	cell division cycle 6 [Source:MGI Symbol;Acc:MGI:1345150]	43.0915	26.7332	43.0296	5.14268	10.5313	2.88634	94.3951	71.6578	76.3041	37.0345	29.4291	36.4816	1.01168	0.00058484	-0.136254	0.771242	-1.14793	6.6956e-06	-1.88318	1.01377e-07	-2.89486	1.15339e-18	-1.74693	6.11303e-07
Gpaa1	ENSMUSG00000022561	GPI anchor attachment protein 1 [Source:MGI Symbol;Acc:MGI:1202392]	121.067	139.013	121.405	149.138	127.253	167.408	195.848	179.773	189.604	134.421	132.905	136.41	0.572138	0.000585988	0.0944688	0.700427	-0.47767	0.00113265	0.184133	0.383637	-0.388006	0.0192464	0.0896637	0.729282
Scd4	ENSMUSG00000050195	stearoyl-coenzyme A desaturase 4 [Source:MGI Symbol;Acc:MGI:2670997]	541.722	725.361	537.87	167.137	129.886	187.612	770.158	832.236	856.301	747.548	788.889	662.221	0.451936	0.000586087	0.28974	0.0362617	-0.162196	0.280674	-1.89241	2.26916e-45	-2.34435	4.15423e-72	-2.18215	5.74051e-63
Esco2	ENSMUSG00000022034	establishment of sister chromatid cohesion N-acetyltransferase 2 [Source:MGI Symbol;Acc:MGI:1919238]	70.4512	101.586	81.4489	5.14268	3.51042	0	164.971	125.715	142.588	40.235	50.3142	47.9813	0.79546	0.000593247	-0.804782	0.000604476	-1.60024	1.05744e-15	-3.38028	9.09886e-24	-4.17574	2.28952e-37	-2.5755	5.00256e-14
Kif1c	ENSMUSG00000020821	kinesin family member 1C [Source:MGI Symbol;Acc:MGI:1098260]	1740.76	1814.29	1824.15	3675.73	3391.95	3697.41	2121.68	2055.45	2067.92	2256.36	2221.42	2247.19	0.218617	0.000596202	0.325183	9.22568e-09	0.106566	0.106973	0.99653	2.91616e-76	0.777913	1.02702e-49	0.671347	1.01363e-38
Adamts2	ENSMUSG00000036545	a disintegrin-like and metallopeptidase (reprolysin type) with thrombospondin type 1 motif, 2 [Source:MGI Symbol;Acc:MGI:1347356]	242.817	297.63	209.001	496.268	466.009	531.087	341.41	325.603	357.627	490.135	447.132	533.742	0.458504	0.000599189	0.977528	3.4683e-18	0.519025	2.76983e-06	0.977521	8.26551e-17	0.519017	6.96124e-06	-7.09596e-06	0.999949
Maml3	ENSMUSG00000061143	mastermind like 3 (Drosophila) [Source:MGI Symbol;Acc:MGI:2389461]	211.354	163.964	196.707	143.995	121.987	207.817	117.332	123.201	121.778	168.255	145.247	136.806	-0.656656	0.000599189	-0.350143	0.0815991	0.306513	0.137636	-0.352215	0.0845068	0.304441	0.156544	-0.00207175	0.995374
Chd7	ENSMUSG00000041235	chromodomain helicase DNA binding protein 7 [Source:MGI Symbol;Acc:MGI:2444748]	582.078	581.002	567.068	393.415	380.881	375.225	486.973	407.318	450.888	451.729	417.703	419.935	-0.354822	0.000599736	-0.419216	7.18059e-06	-0.0643942	0.63364	-0.581741	3.80262e-09	-0.22692	0.0426425	-0.162526	0.1971
Slc38a1	ENSMUSG00000023169	solute carrier family 38, member 1 [Source:MGI Symbol;Acc:MGI:2145895]	544.458	516.842	487.156	187.708	176.399	184.726	645.768	666.292	674.405	397.32	353.149	367.195	0.348924	0.000600568	-0.468859	6.79916e-07	-0.817783	7.77952e-22	-1.4892	1.18984e-42	-1.83812	1.18771e-68	-1.02034	4.01292e-21
Ip6k3	ENSMUSG00000024210	inositol hexaphosphate kinase 3 [Source:MGI Symbol;Acc:MGI:3045325]	12.3119	19.6043	15.3677	88.7111	84.2502	72.1586	32.6413	42.7432	36.9959	52.5798	60.7568	48.3778	1.13489	0.000603179	1.62785	1.41832e-08	0.492966	0.0836312	2.22743	3.42133e-15	1.09255	1.24305e-05	0.599581	0.0213413
Ankle1	ENSMUSG00000046295	ankyrin repeat and LEM domain containing 1 [Source:MGI Symbol;Acc:MGI:1918775]	38.3036	28.5154	56.8605	6.42834	7.02085	2.88634	91.7485	95.5437	78.6163	22.8608	27.5304	37.6712	1.04065	0.000608996	-0.430422	0.256991	-1.47107	2.36508e-08	-2.10546	6.35306e-09	-3.14611	2.08947e-20	-1.67504	5.86958e-06
Gpc3	ENSMUSG00000055653	glypican 3 [Source:MGI Symbol;Acc:MGI:104903]	310.533	256.639	311.965	55.2838	61.4324	77.9313	202.905	170.973	218.893	142.194	123.412	157.823	-0.556415	0.000608996	-1.02572	6.70932e-13	-0.46931	0.00324699	-2.15914	1.56766e-35	-1.60272	9.80109e-20	-1.13341	3.76537e-10
Pds5a	ENSMUSG00000029202	PDS5 cohesin associated factor A [Source:MGI Symbol;Acc:MGI:1918771]	772.912	769.916	731.503	699.404	716.126	551.292	938.657	941.608	941.084	801.956	801.23	811.319	0.306769	0.000611113	0.0839558	0.475081	-0.222813	0.00858661	-0.17608	0.0762303	-0.482849	4.46021e-09	-0.260036	0.00389329
Xirp1	ENSMUSG00000079243	xin actin-binding repeat containing 1 [Source:MGI Symbol;Acc:MGI:1333878]	1815.32	1712.71	1771.9	1613.51	1493.69	1685.62	1504.15	1523.67	1340.33	1427.43	1442.97	1293.91	-0.282377	0.00061123	-0.350987	3.39873e-06	-0.0686102	0.510854	-0.155411	0.0752232	0.126966	0.162675	0.195576	0.0216372
Fam64a	ENSMUSG00000020808	family with sequence similarity 64, member A [Source:MGI Symbol;Acc:MGI:1924434]	43.7755	58.813	63.0076	14.1424	7.89845	11.5454	122.625	96.8008	90.1775	37.0345	42.7196	44.8089	0.906929	0.000617281	-0.344898	0.303326	-1.25183	3.96446e-08	-1.93942	1.09306e-09	-2.84635	1.38418e-21	-1.59452	6.42985e-07
Tet1	ENSMUSG00000047146	tet methylcytosine dioxygenase 1 [Source:MGI Symbol;Acc:MGI:1098693]	572.502	522.188	522.502	272.562	292.243	230.907	451.685	399.775	403.872	528.084	540.166	534.535	-0.369401	0.000620697	-0.0226318	0.896237	0.346769	0.000424318	-0.982211	4.40295e-21	-0.612811	1.06051e-08	-0.95958	1.48043e-21
Ttc30b	ENSMUSG00000075273	tetratricopeptide repeat domain 30B [Source:MGI Symbol;Acc:MGI:1919671]	64.2953	101.586	61.4708	91.2825	98.2919	103.908	37.9345	44.0004	34.6837	75.4406	65.5034	79.7044	-0.882037	0.000622637	0.0127621	0.975774	0.894799	0.000104512	0.378865	0.149746	1.2609	3.45552e-08	0.366103	0.166011
Dnajb2	ENSMUSG00000026203	DnaJ heat shock protein family (Hsp40) member B2 [Source:MGI Symbol;Acc:MGI:1928739]	171.682	165.746	164.434	383.129	328.225	346.361	204.67	248.916	275.928	222.207	224.041	206.2	0.524146	0.000625993	0.360004	0.0207465	-0.164142	0.32685	1.0476	8.88667e-15	0.523454	8.24787e-05	0.687596	6.52389e-08
Incenp	ENSMUSG00000024660	inner centromere protein [Source:MGI Symbol;Acc:MGI:1313288]	140.902	156.835	159.824	21.8564	29.8386	37.5225	245.251	222.516	216.58	98.3014	79.7433	96.7556	0.586976	0.000626876	-0.682742	4.45968e-05	-1.26972	2.59895e-18	-2.24796	1.13864e-25	-2.83494	7.37188e-43	-1.56522	5.97108e-13
Cdr2	ENSMUSG00000030878	cerebellar degeneration-related 2 [Source:MGI Symbol;Acc:MGI:1100885]	64.2953	92.6751	78.3753	111.853	114.089	141.431	125.272	130.744	121.778	75.8978	83.5406	85.2559	0.702998	0.000636944	0.0955521	0.763498	-0.607446	0.000733799	0.629042	0.00216697	-0.0739564	0.797145	0.53349	0.00672179
Klf9	ENSMUSG00000033863	Kruppel-like factor 9 [Source:MGI Symbol;Acc:MGI:1333856]	440.491	317.234	236.663	1213.67	1143.52	1134.33	139.387	179.773	213.497	461.788	487.003	486.554	-0.859448	0.000643046	0.490328	0.0676188	1.34978	1.59415e-09	1.71161	1.5319e-15	2.57106	1.04025e-33	1.22128	2.45216e-08
Cdc25c	ENSMUSG00000044201	cell division cycle 25C [Source:MGI Symbol;Acc:MGI:88350]	17.7838	23.1688	27.6619	1.28567	1.75521	0	40.5811	64.1148	62.4306	15.0881	17.0878	17.0512	1.22874	0.000649534	-0.37518	0.445088	-1.60392	2.79732e-07	-2.2233	2.29837e-07	-3.45204	5.7966e-18	-1.84812	2.4277e-05
Nid1	ENSMUSG00000005397	nidogen 1 [Source:MGI Symbol;Acc:MGI:97342]	1259.91	1320.62	1178.7	1792.22	1799.97	1853.03	1556.2	1488.47	1425.11	1890.59	1777.14	1878.41	0.248692	0.000649896	0.561726	1.25425e-19	0.313034	5.76641e-07	0.529795	2.88006e-16	0.281103	1.87169e-05	-0.0319307	0.776356
Stard4	ENSMUSG00000024378	StAR-related lipid transfer (START) domain containing 4 [Source:MGI Symbol;Acc:MGI:2156764]	62.2433	55.2486	53.787	34.7131	55.2892	46.1815	112.039	125.715	87.8653	57.152	66.4527	76.1355	0.852843	0.000649896	0.193198	0.582116	-0.659645	0.00360454	-0.300971	0.358105	-1.15381	1.28494e-06	-0.494169	0.0867605
Dchs1	ENSMUSG00000036862	dachsous 1 (Drosophila) [Source:MGI Symbol;Acc:MGI:2685011]	418.603	449.118	456.421	438.413	375.615	427.179	594.601	548.119	548.773	604.439	566.747	624.153	0.360321	0.000652959	0.449665	2.31833e-06	0.0893445	0.468379	-0.0974091	0.48646	-0.45773	3.68083e-06	-0.547074	1.06169e-08
Uvssa	ENSMUSG00000037355	UV stimulated scaffold protein A [Source:MGI Symbol;Acc:MGI:1918351]	173.734	146.141	155.214	101.568	126.375	101.022	112.039	96.8008	93.2605	144.48	111.071	136.013	-0.649666	0.000652959	-0.271437	0.196631	0.378229	0.0498374	-0.500829	0.00969002	0.148836	0.562362	-0.229393	0.339547
Camk2a	ENSMUSG00000024617	calcium/calmodulin-dependent protein kinase II alpha [Source:MGI Symbol;Acc:MGI:88256]	281.805	228.123	258.178	105.425	114.089	138.544	179.968	172.23	164.169	163.226	139.551	118.962	-0.575426	0.000654252	-0.861817	9.31124e-09	-0.286391	0.119803	-1.12172	7.24705e-12	-0.546294	0.00216056	-0.259903	0.238014
Fasn	ENSMUSG00000025153	fatty acid synthase [Source:MGI Symbol;Acc:MGI:95485]	1523.25	1268.94	1393.85	379.272	378.248	424.292	1250.07	1032.12	975.767	699.997	675.919	656.669	-0.363747	0.000658877	-1.03874	2.46624e-29	-0.674991	1.11389e-12	-1.82498	6.26701e-73	-1.46123	3.86937e-47	-0.78624	7.10503e-14
Hist1h1d	ENSMUSG00000052565	histone cluster 1, H1d [Source:MGI Symbol;Acc:MGI:107502]	515.73	655.854	645.444	66.8548	70.2085	86.5903	822.207	756.807	787.705	347.941	394.919	377.109	0.39678	0.000658877	-0.677781	1.74431e-10	-1.07456	2.20159e-27	-2.9632	1.08838e-93	-3.35998	4.58008e-124	-2.28541	1.46437e-56
Kifc3	ENSMUSG00000031788	kinesin family member C3 [Source:MGI Symbol;Acc:MGI:109202]	271.545	310.105	250.494	500.125	425.639	548.405	375.816	392.232	360.71	355.257	384.476	348.955	0.437642	0.000658877	0.383572	0.00190198	-0.0540695	0.748231	0.794847	4.84852e-12	0.357206	0.00239214	0.411275	0.000331988
Cbx5	ENSMUSG00000009575	chromobox 5 [Source:MGI Symbol;Acc:MGI:109372]	1596.44	1482.8	1493.74	812.543	880.239	923.63	1929.36	1762.53	1855.19	1220.77	1126.85	1293.51	0.274291	0.000668477	-0.326711	1.55671e-05	-0.601002	2.49402e-18	-0.813448	4.07913e-27	-1.08774	4.37541e-50	-0.486737	2.17406e-10
Dtymk	ENSMUSG00000026281	deoxythymidylate kinase [Source:MGI Symbol;Acc:MGI:108396]	100.547	137.23	106.037	69.4261	76.3517	75.0449	187.026	189.83	157.233	94.1864	88.2872	105.083	0.643554	0.000679349	-0.209146	0.393326	-0.8527	1.31543e-07	-0.580241	0.00585601	-1.2238	1.73583e-11	-0.371095	0.107947
Aco2	ENSMUSG00000022477	aconitase 2, mitochondrial [Source:MGI Symbol;Acc:MGI:87880]	11173	11769.7	11784	15383	15189.6	16227	10524.6	10301.1	9907.97	12041.2	12046.9	12215.8	-0.174999	0.000680337	0.0650858	0.302761	0.240085	2.59851e-07	0.42891	6.91216e-22	0.603909	4.11296e-43	0.363824	4.91986e-16
Mrps25	ENSMUSG00000014551	mitochondrial ribosomal protein S25 [Source:MGI Symbol;Acc:MGI:1928140]	235.977	253.074	225.905	300.846	319.449	294.407	288.478	334.403	364.564	270.214	243.976	282.733	0.463846	0.000680337	0.166573	0.317173	-0.297273	0.0212142	0.363102	0.00908977	-0.100744	0.556993	0.196529	0.210451
Amer1	ENSMUSG00000050332	APC membrane recruitment 1 [Source:MGI Symbol;Acc:MGI:1919595]	214.09	172.875	230.516	136.281	118.477	141.431	142.034	138.287	139.505	143.108	129.108	141.961	-0.555176	0.000698525	-0.567072	0.000147611	-0.011896	0.964662	-0.662457	3.86055e-05	-0.107281	0.648545	-0.0953851	0.717814
Adamts5	ENSMUSG00000022894	a disintegrin-like and metallopeptidase (reprolysin type) with thrombospondin type 1 motif, 5 (aggrecanase-2) [Source:MGI Symbol;Acc:MGI:1346321]	131.327	176.439	156.751	330.417	293.998	314.611	208.198	197.373	255.118	251.926	254.419	267.267	0.541588	0.000699421	0.757145	7.50691e-08	0.215557	0.18248	1.02425	4.57261e-13	0.482663	0.000606252	0.267106	0.0911449
Matn2	ENSMUSG00000022324	matrilin 2 [Source:MGI Symbol;Acc:MGI:109613]	152.53	133.666	124.478	244.277	254.506	239.567	214.374	186.059	207.331	221.292	254.419	253.785	0.53274	0.000700038	0.782085	1.0579e-08	0.249345	0.0968293	0.809389	1.73304e-08	0.276649	0.0721589	0.0273046	0.917703
Tgfbr3	ENSMUSG00000029287	transforming growth factor, beta receptor III [Source:MGI Symbol;Acc:MGI:104637]	484.267	342.185	405.708	588.836	532.707	519.542	326.413	296.688	292.884	411.037	393.02	381.074	-0.446439	0.000700038	-0.0810113	0.660404	0.365428	0.00330402	0.38757	0.00176556	0.834009	3.38054e-13	0.468581	6.77111e-05
Pdlim3	ENSMUSG00000031636	PDZ and LIM domain 3 [Source:MGI Symbol;Acc:MGI:1859274]	257.865	299.412	241.273	133.71	189.563	150.09	190.555	182.287	159.545	136.707	110.122	133.237	-0.568806	0.000702469	-1.02491	3.85803e-12	-0.4561	0.00609705	-0.70428	1.45122e-05	-0.135474	0.549085	0.320626	0.100847
Cep192	ENSMUSG00000024542	centrosomal protein 192 [Source:MGI Symbol;Acc:MGI:1918049]	205.198	231.688	230.516	107.996	93.0262	109.681	329.059	291.66	297.509	186.087	177.524	183.598	0.472991	0.000708117	-0.262178	0.0911456	-0.735169	4.24842e-10	-1.08461	3.99393e-13	-1.5576	1.36241e-28	-0.82243	2.81954e-08
Ptprb	ENSMUSG00000020154	protein tyrosine phosphatase, receptor type, B [Source:MGI Symbol;Acc:MGI:97809]	798.903	766.352	753.018	2114.93	2103.62	2115.69	937.775	918.979	958.04	1666.55	1566.39	1774.91	0.273786	0.000722633	1.10371	1.25134e-63	0.829929	9.94484e-40	1.43661	4.93489e-102	1.16283	1.01834e-73	0.332898	2.99189e-07
Wdr41	ENSMUSG00000042015	WD repeat domain 41 [Source:MGI Symbol;Acc:MGI:2445123]	194.938	224.559	210.538	173.565	149.193	173.181	147.327	135.773	144.901	150.881	146.196	153.461	-0.526979	0.000729621	-0.455623	0.00168963	0.0713561	0.737746	-0.343621	0.0352908	0.183359	0.334739	0.112002	0.624911
Nrbp2	ENSMUSG00000075590	nuclear receptor binding protein 2 [Source:MGI Symbol;Acc:MGI:2385017]	338.576	299.412	268.935	151.709	136.907	152.976	225.842	198.63	210.414	188.83	213.598	164.564	-0.516037	0.000739127	-0.69549	3.61022e-07	-0.179452	0.317335	-1.04432	1.46084e-12	-0.528281	0.0008779	-0.348829	0.0460906
Ndufb7	ENSMUSG00000033938	NADH dehydrogenase (ubiquinone) 1 beta subcomplex, 7 [Source:MGI Symbol;Acc:MGI:1914166]	706.564	853.68	906.695	1356.38	1284.81	1460.49	1025.11	1052.24	997.348	952.837	973.058	942.177	0.329683	0.000743222	0.230204	0.0214413	-0.0994786	0.384608	0.734451	1.10796e-17	0.404768	2.92782e-06	0.504247	2.45674e-09
Szt2	ENSMUSG00000033253	seizure threshold 2 [Source:MGI Symbol;Acc:MGI:3033336]	418.603	367.136	338.09	197.993	224.667	259.771	298.183	258.974	269.762	300.391	276.253	286.698	-0.448731	0.000767085	-0.387089	0.00224438	0.0616421	0.736597	-0.752471	3.66543e-09	-0.30374	0.0355403	-0.365382	0.00902938
Cyp4f13	ENSMUSG00000024055	cytochrome P450, family 4, subfamily f, polypeptide 13 [Source:MGI Symbol;Acc:MGI:2158641]	55.4034	28.5154	53.787	51.4268	51.7787	40.4088	23.8193	21.3716	16.9565	38.4061	37.973	36.8782	-1.08902	0.000779683	-0.305313	0.421692	0.783711	0.0127449	0.0421995	0.931092	1.13122	0.000196099	0.347513	0.355817
Slc12a4	ENSMUSG00000017765	solute carrier family 12, member 4 [Source:MGI Symbol;Acc:MGI:1309465]	266.073	310.105	302.744	455.127	408.964	401.202	374.934	406.061	372.271	364.858	394.919	371.161	0.402711	0.000779683	0.374246	0.000938642	-0.0284653	0.860272	0.545428	1.01953e-06	0.142717	0.280568	0.171182	0.195053
Dync2h1	ENSMUSG00000047193	dynein cytoplasmic 2 heavy chain 1 [Source:MGI Symbol;Acc:MGI:107736]	277.017	226.341	272.008	122.139	145.683	138.544	177.322	179.773	191.146	173.742	168.98	191.528	-0.503302	0.000783408	-0.535135	8.71206e-05	-0.0318333	0.884732	-0.922324	2.52687e-10	-0.419022	0.00944938	-0.387189	0.0184109
Arhgap23	ENSMUSG00000049807	Rho GTPase activating protein 23 [Source:MGI Symbol;Acc:MGI:3697726]	268.809	302.976	219.758	228.849	221.157	213.589	352.879	380.918	344.524	285.76	274.355	270.043	0.437554	0.000791615	0.0697552	0.718335	-0.367799	0.00174946	-0.241089	0.110097	-0.678643	2.43362e-08	-0.310844	0.0255554
Auh	ENSMUSG00000021460	AU RNA binding protein/enoyl-coenzyme A hydratase [Source:MGI Symbol;Acc:MGI:1338011]	230.505	238.817	287.376	344.559	362.451	363.679	173.793	189.83	169.565	258.327	217.395	261.716	-0.49009	0.000791615	-0.0108682	0.965391	0.479222	0.000246084	0.503726	0.00013134	0.993816	1.70788e-15	0.514594	3.74598e-05
Plekho1	ENSMUSG00000015745	pleckstrin homology domain containing, family O member 1 [Source:MGI Symbol;Acc:MGI:1914470]	385.088	413.473	353.457	331.703	291.365	300.18	282.303	306.746	275.157	294.447	290.493	264.492	-0.413615	0.000793895	-0.436739	0.000103839	-0.023124	0.898504	-0.313713	0.0126627	0.0999021	0.536642	0.123026	0.455984
Bsg	ENSMUSG00000023175	basigin [Source:MGI Symbol;Acc:MGI:88208]	1872.09	2152.91	2042.37	3872.43	3599.06	4133.24	2389.87	2406.19	2410.9	3125.07	3215.36	2982.37	0.253531	0.000797672	0.622186	6.06673e-22	0.368655	2.1405e-08	0.931824	1.804e-47	0.678293	1.46501e-26	0.309638	3.95931e-06
Ppp1r3d	ENSMUSG00000049999	protein phosphatase 1, regulatory subunit 3D [Source:MGI Symbol;Acc:MGI:1917664]	201.094	270.896	204.391	168.423	136.907	158.749	149.973	155.887	147.984	186.087	195.561	187.563	-0.543468	0.000804197	-0.22377	0.217093	0.319698	0.0498166	-0.524791	0.00110815	0.0186772	0.94554	-0.30102	0.0940435
Igfbp7	ENSMUSG00000036256	insulin-like growth factor binding protein 7 [Source:MGI Symbol;Acc:MGI:1352480]	353.624	406.345	419.538	1466.95	1317.29	1376.79	509.028	476.461	497.133	973.869	1054.7	1047.66	0.349204	0.000804526	1.39101	9.55114e-63	1.0418	3.97213e-40	1.82384	7.56964e-103	1.47464	1.8159e-76	0.432837	3.86089e-08
Ctsa	ENSMUSG00000017760	cathepsin A [Source:MGI Symbol;Acc:MGI:97748]	666.209	682.588	614.708	730.26	683.655	675.404	562.842	509.147	504.069	643.76	655.983	640.014	-0.315199	0.000815519	-0.0203228	0.891873	0.294876	0.000538175	0.091255	0.424384	0.406454	2.29203e-06	0.111578	0.322705
Prrg3	ENSMUSG00000033361	proline rich Gla (G-carboxyglutamic acid) 3 (transmembrane) [Source:MGI Symbol;Acc:MGI:2685214]	191.518	219.212	196.707	122.139	118.477	144.317	292.889	267.774	277.469	313.65	270.557	289.87	0.473817	0.000815519	0.538775	2.83821e-05	0.0649577	0.717223	-0.664755	9.45254e-06	-1.13857	6.19801e-17	-1.20353	1.58612e-19
Kifc1	ENSMUSG00000079553	kinesin family member C1 [Source:MGI Symbol;Acc:MGI:109596]	37.6196	42.7731	43.0296	5.14268	2.63282	2.88634	77.6333	94.2865	73.2211	22.4036	25.6318	21.0166	0.959566	0.00083477	-0.772686	0.0123656	-1.73225	2.38834e-12	-2.51947	1.02991e-11	-3.47904	4.23949e-23	-1.74679	5.91196e-06
Lig1	ENSMUSG00000056394	ligase I, DNA, ATP-dependent [Source:MGI Symbol;Acc:MGI:101789]	106.019	110.497	132.162	24.4277	21.9401	20.2044	173.793	186.059	175.731	79.5555	74.9966	73.7563	0.621294	0.00083477	-0.574973	0.00223439	-1.19627	2.21755e-14	-2.15851	2.65539e-20	-2.7798	2.07666e-35	-1.58353	1.85121e-11
Abca4	ENSMUSG00000028125	ATP-binding cassette, sub-family A (ABC1), member 4 [Source:MGI Symbol;Acc:MGI:109424]	107.387	108.715	109.111	23.142	20.1849	23.0907	66.1648	70.4006	47.0156	87.7854	64.5541	72.5667	-0.804706	0.000835195	-0.490577	0.0419072	0.314129	0.247685	-2.1146	2.86271e-16	-1.30989	1.5285e-06	-1.62402	4.91573e-10
Ctdsp2	ENSMUSG00000078429	CTD (carboxy-terminal domain, RNA polymerase II, polypeptide A) small phosphatase 2 [Source:MGI Symbol;Acc:MGI:1098748]	519.834	552.486	481.009	408.843	396.678	375.225	432.276	384.689	396.165	448.071	449.031	440.952	-0.349052	0.000844666	-0.212737	0.0453761	0.136315	0.236078	-0.380513	0.000202124	-0.0314606	0.848303	-0.167776	0.16617
Mov10l1	ENSMUSG00000015365	Moloney leukemia virus 10-like 1 [Source:MGI Symbol;Acc:MGI:1891384]	263.337	188.915	222.832	149.138	147.438	147.204	165.853	148.344	152.608	141.28	149.044	132.048	-0.546902	0.000844666	-0.699719	1.71951e-06	-0.152817	0.447272	-0.619559	0.000112014	-0.0726571	0.769622	0.0801595	0.768914
Col23a1	ENSMUSG00000063564	collagen, type XXIII, alpha 1 [Source:MGI Symbol;Acc:MGI:2653243]	60.1913	62.3775	66.0812	17.9994	5.26564	8.65903	27.3481	28.9145	26.2054	10.9732	17.0878	14.2754	-1.09946	0.00084503	-1.98449	2.32757e-11	-0.885032	0.010813	-2.23354	6.87246e-11	-1.13408	0.00279335	-0.249048	0.680508
Dnpep	ENSMUSG00000026209	aspartyl aminopeptidase [Source:MGI Symbol;Acc:MGI:1278328]	331.736	340.403	374.972	313.703	291.365	331.929	274.363	272.802	223.517	279.816	308.53	295.422	-0.437195	0.00084503	-0.239385	0.0802003	0.19781	0.158131	-0.168572	0.263126	0.268623	0.0496572	0.070813	0.724428
Hdac9	ENSMUSG00000004698	histone deacetylase 9 [Source:MGI Symbol;Acc:MGI:1931221]	501.367	434.86	457.958	307.275	361.574	357.907	373.169	311.774	356.086	425.211	425.297	362.833	-0.420486	0.00084503	-0.213895	0.115761	0.206591	0.122034	-0.449667	0.000239476	-0.0291816	0.884178	-0.235772	0.0910581
Fndc5	ENSMUSG00000001334	fibronectin type III domain containing 5 [Source:MGI Symbol;Acc:MGI:1917614]	625.169	504.366	597.804	2370.77	2136.97	2346.6	740.163	705.263	734.523	1041.08	1120.2	1107.14	0.317041	0.000854313	0.894229	4.22814e-30	0.577188	4.24994e-14	1.95408	3.10565e-141	1.63704	1.07798e-109	1.05985	7.47241e-51
Nab2	ENSMUSG00000025402	Ngfi-A binding protein 2 [Source:MGI Symbol;Acc:MGI:107563]	52.6674	51.6842	58.3973	88.7111	88.6382	83.704	105.864	76.6864	101.739	73.1545	57.9088	62.2567	0.786088	0.000854313	0.247816	0.411039	-0.538272	0.0111452	0.659521	0.00552626	-0.126567	0.678254	0.411705	0.0935743
Rpa1	ENSMUSG00000000751	replication protein A1 [Source:MGI Symbol;Acc:MGI:1915525]	406.292	365.354	385.73	257.134	331.735	355.02	513.439	500.347	522.567	385.89	429.095	427.866	0.396395	0.000855798	0.089591	0.58556	-0.306803	0.00545997	-0.318425	0.0118708	-0.714819	6.99743e-11	-0.408016	0.000528724
Kcnj5	ENSMUSG00000032034	potassium inwardly-rectifying channel, subfamily J, member 5 [Source:MGI Symbol;Acc:MGI:104755]	602.597	506.149	525.576	577.265	606.426	557.064	438.452	440.004	418.516	630.043	584.784	592.826	-0.350158	0.000862167	0.129138	0.288578	0.479296	9.68961e-08	0.0825436	0.535694	0.432701	7.1614e-06	-0.0465944	0.772658
Suv39h2	ENSMUSG00000026646	suppressor of variegation 3-9 homolog 2 (Drosophila) [Source:MGI Symbol;Acc:MGI:1890396]	19.8358	17.8221	21.5148	15.428	14.9193	17.3181	45.8742	50.2862	44.7034	25.1469	22.7838	27.7578	1.12844	0.000865054	0.321329	0.476959	-0.807106	0.00710515	-0.282059	0.566166	-1.41049	1.54904e-05	-0.603388	0.137075
Arhgap19	ENSMUSG00000025154	Rho GTPase activating protein 19 [Source:MGI Symbol;Acc:MGI:1918335]	51.2994	49.902	61.4708	19.285	22.8178	11.5454	103.217	100.572	95.5728	47.0932	36.0743	54.3259	0.850289	0.000870344	-0.189292	0.606375	-1.03958	2.00748e-06	-1.2957	9.85077e-06	-2.14599	7.66961e-16	-1.10641	0.000158105
Dlst	ENSMUSG00000004789	dihydrolipoamide S-succinyltransferase (E2 component of 2-oxo-glutarate complex) [Source:MGI Symbol;Acc:MGI:1926170]	2357.04	2448.76	2567.94	3493.16	3453.38	3619.47	2958.01	2784.6	2750.03	2596.53	2525.2	2543.8	0.20696	0.000877619	0.0598737	0.460019	-0.147086	0.0153717	0.517534	1.64407e-21	0.310574	1.35412e-08	0.457661	5.79894e-18
Pls3	ENSMUSG00000016382	plastin 3 (T-isoform) [Source:MGI Symbol;Acc:MGI:104807]	212.722	192.479	212.074	254.562	287.855	300.18	298.183	280.345	271.303	301.762	279.101	293.439	0.444064	0.000877619	0.489969	5.38885e-05	0.0459052	0.789545	0.420903	0.00142836	-0.0231613	0.907479	-0.0690665	0.724959
Ncoa2	ENSMUSG00000005886	nuclear receptor coactivator 2 [Source:MGI Symbol;Acc:MGI:1276533]	863.199	780.609	772.996	664.691	659.96	634.996	662.53	636.12	680.571	689.024	694.906	664.6	-0.294221	0.00088995	-0.24998	0.00308771	0.0442414	0.709171	-0.305442	0.000415624	-0.0112205	0.93929	-0.055462	0.679527
Slmo2	ENSMUSG00000016257	slowmo homolog 2 (Drosophila) [Source:MGI Symbol;Acc:MGI:1913640]	361.148	447.336	401.097	390.843	380.003	383.884	515.203	530.519	509.465	332.396	368.338	377.902	0.37773	0.000901832	-0.145357	0.293326	-0.523087	7.39555e-08	-0.0464797	0.785658	-0.42421	7.36554e-05	0.0988778	0.539739
Dennd6b	ENSMUSG00000015377	DENN/MADD domain containing 6B [Source:MGI Symbol;Acc:MGI:1916690]	170.998	167.528	167.508	106.711	121.987	103.908	105.864	111.887	117.924	90.0715	95.8818	99.5314	-0.578767	0.000910539	-0.809348	1.27058e-07	-0.230581	0.244415	-0.568363	0.00108079	0.0104041	0.97397	0.240985	0.273982
Nynrin	ENSMUSG00000075592	NYN domain and retroviral integrase containing [Source:MGI Symbol;Acc:MGI:2652872]	412.448	331.492	382.656	95.1395	107.946	126.999	290.243	282.86	262.825	230.894	223.091	214.528	-0.442724	0.00092212	-0.759048	8.04461e-11	-0.316324	0.0173648	-1.78447	8.37801e-38	-1.34175	1.23023e-21	-1.02542	4.75676e-13
Heca	ENSMUSG00000039879	hdc homolog, cell cycle regulator [Source:MGI Symbol;Acc:MGI:2685715]	428.863	445.553	356.531	289.275	293.12	230.907	312.298	301.717	309.07	346.112	346.503	321.99	-0.412527	0.000929683	-0.28225	0.0226314	0.130277	0.370241	-0.557914	3.17531e-06	-0.145386	0.343262	-0.275664	0.0391425
Amy1	ENSMUSG00000074264	amylase 1, salivary [Source:MGI Symbol;Acc:MGI:88019]	24.6237	17.8221	16.9045	12.8567	7.02085	23.0907	5.29318	7.54292	0.770748	13.7165	11.3919	10.31	-1.62513	0.000930838	-0.618652	0.261618	1.00648	0.0479866	-0.554775	0.309732	1.07035	0.0334948	0.063877	0.942589
Zfp516	ENSMUSG00000058881	zinc finger protein 516 [Source:MGI Symbol;Acc:MGI:2443957]	349.52	329.709	307.354	213.421	187.808	233.794	219.667	245.145	259.742	251.926	253.47	234.751	-0.447177	0.000932369	-0.42171	0.000783161	0.0254673	0.898143	-0.667171	2.91793e-07	-0.219993	0.160995	-0.245461	0.116619
Snx3	ENSMUSG00000019804	sorting nexin 3 [Source:MGI Symbol;Acc:MGI:1860188]	297.537	260.203	279.692	348.416	353.675	314.611	390.813	354.517	369.188	338.797	328.466	325.955	0.394803	0.000933973	0.227845	0.0713367	-0.166959	0.17109	0.278459	0.0258657	-0.116345	0.40998	0.0506141	0.786431
Pid1	ENSMUSG00000045658	phosphotyrosine interaction domain containing 1 [Source:MGI Symbol;Acc:MGI:2138391]	52.6674	73.0707	58.3973	142.709	136.029	118.34	101.453	90.5151	104.822	141.737	125.311	142.754	0.709116	0.000934578	1.16471	1.53186e-10	0.455599	0.0118298	1.12928	4.28999e-09	0.420162	0.0313314	-0.0354374	0.917218
Sptbn5	ENSMUSG00000074899	spectrin beta, non-erythrocytic 5 [Source:MGI Symbol;Acc:MGI:2685200]	54.7194	67.7241	58.3973	32.1417	39.4923	20.2044	29.9947	21.3716	29.2884	18.2886	23.7331	24.1889	-1.03553	0.000948028	-1.32804	2.06258e-06	-0.29251	0.463905	-0.793456	0.011736	0.24207	0.571254	0.53458	0.149576
Slc25a22	ENSMUSG00000019082	solute carrier family 25 (mitochondrial carrier, glutamate), member 22 [Source:MGI Symbol;Acc:MGI:1915517]	62.2433	49.902	52.2502	128.567	130.763	161.635	113.803	105.601	78.6163	143.566	156.639	120.151	0.768911	0.000953784	1.24844	4.12374e-10	0.479525	0.0183103	1.22735	3.67248e-09	0.458443	0.0314805	-0.0210827	0.957717
Kdm5a	ENSMUSG00000030180	lysine (K)-specific demethylase 5A [Source:MGI Symbol;Acc:MGI:2136980]	712.72	652.29	726.893	578.551	606.426	620.564	567.253	554.405	581.144	605.811	583.835	594.016	-0.298189	0.000969311	-0.232113	0.00779263	0.0660766	0.555822	-0.221644	0.0166802	0.0765456	0.509886	0.010469	0.951456
Gab1	ENSMUSG00000031714	growth factor receptor bound protein 2-associated protein 1 [Source:MGI Symbol;Acc:MGI:108088]	725.032	662.983	528.649	395.986	408.087	432.952	505.499	448.804	507.923	516.196	531.622	500.433	-0.393427	0.000978844	-0.318599	0.00617839	0.074828	0.631982	-0.644328	7.75467e-09	-0.250902	0.0482721	-0.32573	0.00777933
Zcchc8	ENSMUSG00000029427	zinc finger, CCHC domain containing 8 [Source:MGI Symbol;Acc:MGI:1917900]	194.254	163.964	176.729	141.424	144.805	144.317	260.248	245.145	253.576	165.055	167.081	162.978	0.477881	0.000982574	-0.133638	0.485582	-0.611518	5.53078e-07	-0.327157	0.0476384	-0.805037	3.84544e-09	-0.193519	0.306881
Btaf1	ENSMUSG00000040565	B-TFIID TATA-box binding protein associated factor 1 [Source:MGI Symbol;Acc:MGI:2147538]	354.992	351.096	315.038	341.988	387.902	349.248	442.863	429.947	457.824	374.46	363.591	394.16	0.373844	0.000984351	0.144978	0.283984	-0.228866	0.0342151	0.0848502	0.580377	-0.288994	0.00960125	-0.0601278	0.73208
Adgrl4	ENSMUSG00000039167	adhesion G protein-coupled receptor L4 [Source:MGI Symbol;Acc:MGI:2655562]	200.41	206.737	192.096	431.985	450.212	389.656	284.067	258.974	263.596	435.727	446.183	454.831	0.42423	0.000985929	1.14413	2.12939e-28	0.7199	1.08316e-13	1.09113	4.68033e-23	0.666898	1.67967e-10	-0.053002	0.761198
Cnnm3	ENSMUSG00000001138	cyclin M3 [Source:MGI Symbol;Acc:MGI:2151055]	211.354	212.083	198.243	123.424	106.19	135.658	137.623	154.63	135.652	166.884	167.081	144.34	-0.538031	0.000985929	-0.380021	0.0166874	0.158009	0.414148	-0.789827	7.04134e-07	-0.251796	0.197516	-0.409806	0.0189303
Dnajc15	ENSMUSG00000022013	DnaJ heat shock protein family (Hsp40) member C15 [Source:MGI Symbol;Acc:MGI:1913398]	320.109	294.065	296.597	377.987	409.842	352.134	437.57	379.66	394.623	315.479	352.199	320.8	0.399444	0.000985929	0.0975435	0.550856	-0.3019	0.00656322	0.328142	0.00736577	-0.0713011	0.656071	0.230599	0.0693936
Fam189a2	ENSMUSG00000071604	family with sequence similarity 189, member A2 [Source:MGI Symbol;Acc:MGI:2685813]	409.712	413.473	376.509	209.564	188.685	251.112	314.062	290.403	298.28	290.332	301.885	277.974	-0.405713	0.000988727	-0.465511	2.89274e-05	-0.0597984	0.720581	-0.923757	7.11488e-15	-0.518044	3.19239e-05	-0.458245	0.000266814
Ltbp2	ENSMUSG00000002020	latent transforming growth factor beta binding protein 2 [Source:MGI Symbol;Acc:MGI:99502]	6.15593	10.6933	4.61031	44.9984	35.9818	34.6361	29.9947	15.0858	23.1224	51.2082	46.5169	44.0159	1.34805	0.000994358	2.2981	3.63596e-11	0.950047	0.00264466	2.01382	2.93468e-08	0.665769	0.061405	-0.284278	0.52056
Pcolce2	ENSMUSG00000015354	procollagen C-endopeptidase enhancer 2 [Source:MGI Symbol;Acc:MGI:1923727]	10.2599	14.2577	23.0516	141.424	140.417	141.431	31.7591	40.2289	35.4544	112.932	146.196	100.324	1.07237	0.000994358	2.72526	9.25024e-26	1.65289	2.60992e-14	2.95994	3.01066e-29	1.88756	1.50764e-17	0.234677	0.412753
Usp24	ENSMUSG00000028514	ubiquitin specific peptidase 24 [Source:MGI Symbol;Acc:MGI:1919936]	935.702	996.257	899.011	1306.24	1297.1	1391.22	1123.04	1064.81	1196.2	1084.06	1057.55	1091.67	0.262717	0.00100103	0.194966	0.0146759	-0.0677513	0.474758	0.488996	8.18e-12	0.226279	0.00238961	0.29403	4.04976e-05
Mars2	ENSMUSG00000046994	methionine-tRNA synthetase 2 (mitochondrial) [Source:MGI Symbol;Acc:MGI:2444136]	108.071	108.715	110.648	124.71	144.805	187.612	159.678	174.744	162.628	136.25	141.449	135.22	0.584113	0.00100439	0.322963	0.0922077	-0.261149	0.137948	0.41803	0.0245224	-0.166082	0.425617	0.095067	0.717664
Kcnh2	ENSMUSG00000038319	potassium voltage-gated channel, subfamily H (eag-related), member 2 [Source:MGI Symbol;Acc:MGI:1341722]	635.429	548.922	603.951	569.551	513.399	562.837	491.384	470.176	439.327	421.553	476.561	405.263	-0.360538	0.00104414	-0.472148	1.64268e-06	-0.11161	0.393451	-0.137317	0.278387	0.223221	0.0498783	0.334832	0.00163504
Limch1	ENSMUSG00000037736	LIM and calponin homology domains 1 [Source:MGI Symbol;Acc:MGI:1924819]	329.684	408.127	322.722	2532.77	2533.65	2210.94	452.567	436.232	447.805	1101.43	1049	1100.79	0.349926	0.00104548	1.62351	1.51517e-83	1.27358	3.76026e-59	2.78532	0.000000000000000000000000000000000000000000000000000000000000000000000000000000000000000000000000000000000000000000000000000000000000000000000000000000000000000000000000000000000000000000000000000000000000000000000000000000000000000000000000000107506827759787	2.4354	6.19063e-216	1.16181	9.96042e-60
Trim63	ENSMUSG00000028834	tripartite motif-containing 63 [Source:MGI Symbol;Acc:MGI:2447992]	1110.8	1049.72	1118.77	1135.25	1218.12	1166.08	945.715	890.065	898.692	960.153	1060.4	996.503	-0.262822	0.00104803	-0.127249	0.149135	0.135573	0.104317	0.101563	0.264637	0.364385	4.87603e-07	0.228812	0.00271311
Nufip2	ENSMUSG00000037857	nuclear fragile X mental retardation protein interacting protein 2 [Source:MGI Symbol;Acc:MGI:1915814]	618.329	645.161	608.561	768.83	741.577	712.927	736.634	756.807	786.163	677.594	644.591	649.531	0.286209	0.00104842	0.0787558	0.487462	-0.207453	0.0103712	0.256105	0.00316178	-0.0301041	0.813042	0.177349	0.0485832
Las1l	ENSMUSG00000057421	LAS1-like (S. cerevisiae) [Source:MGI Symbol;Acc:MGI:1923380]	207.25	233.47	262.788	181.279	156.214	161.635	158.795	164.687	161.086	138.994	149.993	148.702	-0.510341	0.00105541	-0.656559	2.02489e-06	-0.146218	0.438854	-0.46714	0.0026425	0.0432003	0.860768	0.189418	0.344129
Tmem30a	ENSMUSG00000032328	transmembrane protein 30A [Source:MGI Symbol;Acc:MGI:106402]	380.984	390.305	378.046	514.268	501.991	456.042	495.795	495.319	474.01	451.729	499.345	495.278	0.346989	0.00105728	0.327056	0.00102298	-0.0199335	0.891459	0.370445	0.000296135	0.0234564	0.882574	0.0433899	0.791631
Nop58	ENSMUSG00000026020	NOP58 ribonucleoprotein [Source:MGI Symbol;Acc:MGI:1933184]	224.35	285.154	287.376	149.138	164.99	161.635	365.23	373.375	347.607	156.368	186.068	166.943	0.465227	0.00105813	-0.620666	3.39873e-06	-1.08589	8.73916e-20	-0.700915	1.38145e-06	-1.16614	2.85258e-18	-0.0802481	0.745468
A430105I19Rik	ENSMUSG00000045838	RIKEN cDNA A430105I19 gene [Source:MGI Symbol;Acc:MGI:2685199]	170.998	158.617	207.464	411.414	360.696	404.088	127.919	120.687	122.549	215.349	209.801	217.7	-0.514688	0.00105873	0.262619	0.0943897	0.777307	1.81744e-09	1.10806	1.28247e-18	1.62274	4.3605e-38	0.845436	2.81853e-13
Hopx	ENSMUSG00000059325	HOP homeobox [Source:MGI Symbol;Acc:MGI:1916782]	1150.48	1375.87	1409.22	1028.54	991.695	1007.33	1082.46	1094.98	982.704	1078.57	1144.89	1061.54	-0.306465	0.00105873	-0.251221	0.00623227	0.0552439	0.657113	-0.366022	3.40098e-05	-0.0595575	0.638017	-0.114801	0.329449
Hdgf	ENSMUSG00000004897	hepatoma-derived growth factor [Source:MGI Symbol;Acc:MGI:1194494]	492.475	479.415	433.369	507.839	523.053	476.247	623.713	556.919	602.725	454.93	471.814	432.624	0.337091	0.00106032	-0.0606176	0.686374	-0.397709	7.79475e-06	0.104955	0.416901	-0.232136	0.0241414	0.165572	0.156912
Vcam1	ENSMUSG00000027962	vascular cell adhesion molecule 1 [Source:MGI Symbol;Acc:MGI:98926]	401.504	449.118	418.002	102.854	89.5158	80.8176	322.884	296.688	315.236	184.258	149.993	164.564	-0.423388	0.00106377	-1.30758	1.56172e-31	-0.884194	1.34908e-14	-2.13177	4.52596e-52	-1.70838	1.13165e-33	-0.824186	4.2433e-08
Pdpr	ENSMUSG00000033624	pyruvate dehydrogenase phosphatase regulatory subunit [Source:MGI Symbol;Acc:MGI:2442188]	588.918	531.1	570.142	703.261	738.067	710.04	463.153	473.947	430.848	540.429	534.47	536.121	-0.317033	0.00106447	-0.0778877	0.53161	0.239145	0.00843065	0.339856	0.000138376	0.656889	3.32294e-15	0.417744	4.39904e-07
Ets1	ENSMUSG00000032035	E26 avian leukemia oncogene 1, 5' domain [Source:MGI Symbol;Acc:MGI:95455]	991.789	982	965.092	1176.39	1050.49	1142.99	1160.09	1171.67	1178.47	1755.25	1682.2	1816.55	0.253273	0.00106878	0.835397	1.33541e-39	0.582124	4.09549e-21	0.187467	0.0178528	-0.0658066	0.490048	-0.647931	9.75588e-24
Tnfrsf25	ENSMUSG00000024793	tumor necrosis factor receptor superfamily, member 25 [Source:MGI Symbol;Acc:MGI:1934667]	10.2599	8.91107	6.14708	37.2844	41.2475	25.9771	33.5235	15.0858	35.4544	39.3205	55.0608	32.5162	1.3501	0.00107838	1.83322	5.78315e-07	0.483119	0.229508	1.63999	1.64384e-05	0.28989	0.532155	-0.193229	0.727322
Atp5b	ENSMUSG00000025393	ATP synthase, H+ transporting mitochondrial F1 complex, beta subunit [Source:MGI Symbol;Acc:MGI:107801]	22087.5	23824.6	24141.1	26896.2	26868.8	27986	20752.8	21028.4	19919.2	20982.5	22108.8	22355.7	-0.182219	0.00107994	-0.0972755	0.118861	0.0849432	0.174243	0.222369	1.1429e-05	0.404588	4.29032e-17	0.319644	9.40456e-11
Slc25a27	ENSMUSG00000023912	solute carrier family 25, member 27 [Source:MGI Symbol;Acc:MGI:1921261]	60.8753	71.2885	55.3238	29.5704	34.2266	40.4088	29.9947	22.6288	36.9959	47.5504	54.1115	43.2228	-0.951162	0.00107994	-0.353007	0.2755	0.598155	0.0400491	-0.810747	0.00540133	0.140415	0.751258	-0.45774	0.175718
Hirip3	ENSMUSG00000042606	HIRA interacting protein 3 [Source:MGI Symbol;Acc:MGI:2142364]	58.1394	67.7241	69.1547	38.5701	25.4506	11.5454	110.275	123.201	105.593	52.5798	54.1115	45.9986	0.784714	0.00109146	-0.324236	0.2755	-1.10895	5.59715e-08	-1.10777	4.10838e-05	-1.89249	8.12703e-15	-0.783539	0.0053522
Nat6	ENSMUSG00000079334	N-acetyltransferase 6 [Source:MGI Symbol;Acc:MGI:1888902]	114.227	89.1107	73.765	87.4255	76.3517	72.1586	64.4004	41.4861	47.0156	87.7854	70.25	68.9978	-0.83204	0.00109146	-0.300534	0.302457	0.531506	0.0369272	-0.242611	0.424384	0.58943	0.0229922	0.0579234	0.896409
Ubl7	ENSMUSG00000055720	ubiquitin-like 7 (bone marrow stromal cell-derived) [Source:MGI Symbol;Acc:MGI:1916709]	203.83	140.795	164.434	174.851	150.948	170.294	117.332	116.915	104.822	157.282	144.297	130.461	-0.608288	0.00109146	-0.266206	0.1928	0.342082	0.0722973	-0.0829769	0.749358	0.525311	0.00377953	0.183229	0.438088
Cbr4	ENSMUSG00000031641	carbonyl reductase 4 [Source:MGI Symbol;Acc:MGI:2384567]	142.27	130.102	126.015	146.566	130.763	126.999	91.7485	82.9722	80.1578	91.4431	92.0845	112.221	-0.637166	0.00112169	-0.419772	0.0278048	0.217393	0.333032	0.0149589	0.962747	0.652124	0.000409978	0.434731	0.0231375
Papola	ENSMUSG00000021111	poly (A) polymerase alpha [Source:MGI Symbol;Acc:MGI:109301]	640.217	632.686	643.907	572.123	588.874	591.7	750.75	800.807	781.539	681.251	654.085	669.755	0.279503	0.00112169	0.0661717	0.567742	-0.213332	0.00670912	-0.130586	0.194095	-0.41009	2.27539e-07	-0.196758	0.0280854
Slc35e1	ENSMUSG00000019731	solute carrier family 35, member E1 [Source:MGI Symbol;Acc:MGI:2142403]	233.925	240.599	253.567	609.407	552.892	658.086	354.643	304.231	312.924	292.161	327.517	314.059	0.420208	0.00113247	0.354272	0.0043525	-0.0659354	0.68135	1.2948	9.6361e-33	0.874593	1.9069e-17	0.940529	3.19755e-21
Akap9	ENSMUSG00000040407	A kinase (PRKA) anchor protein (yotiao) 9 [Source:MGI Symbol;Acc:MGI:2178217]	1577.29	1349.14	1366.19	1082.53	1182.14	1117.01	1216.55	1137.72	1192.35	1268.32	1247.41	1163.05	-0.281471	0.00113623	-0.231909	0.00617839	0.0495627	0.667255	-0.347626	1.95407e-05	-0.0661552	0.555066	-0.115718	0.273505
Txn1	ENSMUSG00000028367	thioredoxin 1 [Source:MGI Symbol;Acc:MGI:98874]	108.071	133.666	122.942	163.28	129.886	144.317	178.204	193.602	168.023	123.905	140.5	132.444	0.57238	0.001141	0.136873	0.568091	-0.435508	0.0059004	0.273238	0.176141	-0.299142	0.101527	0.136366	0.578637
Zfyve26	ENSMUSG00000066440	zinc finger, FYVE domain containing 26 [Source:MGI Symbol;Acc:MGI:1924767]	255.129	229.906	209.001	196.707	215.013	170.294	160.56	176.002	160.316	211.691	213.598	196.287	-0.496217	0.001141	-0.177488	0.314611	0.318729	0.032865	-0.232825	0.167929	0.263392	0.11289	-0.0553368	0.824382
Mut	ENSMUSG00000023921	methylmalonyl-Coenzyme A mutase [Source:MGI Symbol;Acc:MGI:97239]	381.668	468.722	411.855	798.4	741.577	637.882	324.648	318.06	295.967	380.403	337.01	338.248	-0.408337	0.00114869	-0.236011	0.0704874	0.172326	0.209661	0.809835	2.07407e-14	1.21817	8.77695e-32	1.04585	1.75667e-25
Clspn	ENSMUSG00000042489	claspin [Source:MGI Symbol;Acc:MGI:2445153]	137.483	122.973	150.604	25.7134	14.9193	17.3181	225.842	204.916	192.687	69.954	73.098	76.9286	0.587651	0.00114943	-0.877719	3.25099e-07	-1.46537	1.1782e-21	-2.59504	1.04965e-27	-3.18269	1.80028e-43	-1.71732	1.71717e-12
Alas2	ENSMUSG00000025270	aminolevulinic acid synthase 2, erythroid [Source:MGI Symbol;Acc:MGI:87990]	110.123	147.924	122.942	439.699	547.626	652.314	188.79	198.63	174.189	257.412	240.179	264.888	0.568591	0.00115411	1.01099	1.06706e-11	0.442402	0.00341901	2.07024	2.19384e-47	1.50165	1.37656e-29	1.05925	1.74062e-16
Adcy5	ENSMUSG00000022840	adenylate cyclase 5 [Source:MGI Symbol;Acc:MGI:99673]	987.001	923.186	929.746	746.974	645.918	799.517	808.975	764.35	712.942	722.858	696.804	666.186	-0.316336	0.00116093	-0.447254	2.73029e-07	-0.130918	0.23117	-0.396527	1.71217e-05	-0.0801909	0.522573	0.0507274	0.744008
Lamc1	ENSMUSG00000026478	laminin, gamma 1 [Source:MGI Symbol;Acc:MGI:99914]	3707.92	3608.98	3582.21	3709.15	3639.43	3873.47	4185.14	4063.12	4082.65	4867.52	4721.94	4643.87	0.176165	0.00117313	0.382527	2.20612e-16	0.206362	2.01659e-05	0.0352603	0.626017	-0.140905	0.00758605	-0.347267	2.11655e-13
Cmklr1	ENSMUSG00000042190	chemokine-like receptor 1 [Source:MGI Symbol;Acc:MGI:109603]	30.7797	19.6043	30.7354	145.281	123.742	101.022	68.8114	42.7432	55.4939	101.959	101.578	88.0317	0.915727	0.0011748	1.6627	1.88925e-12	0.746972	0.000721759	2.02019	2.15182e-17	1.10446	2.89815e-07	0.357488	0.157583
Nup153	ENSMUSG00000021374	nucleoporin 153 [Source:MGI Symbol;Acc:MGI:2385621]	426.811	418.82	414.928	435.842	420.373	343.475	551.373	517.947	536.441	377.203	395.868	400.901	0.345403	0.00118249	-0.105711	0.440199	-0.451114	6.53041e-07	-0.0420509	0.793203	-0.387454	0.000110526	0.0636601	0.698466
Akap7	ENSMUSG00000039166	A kinase (PRKA) anchor protein 7 [Source:MGI Symbol;Acc:MGI:1859150]	204.514	192.479	205.927	232.706	218.524	196.271	148.209	137.03	136.422	167.341	144.297	147.909	-0.509097	0.00118473	-0.382802	0.0105931	0.126295	0.509988	0.114198	0.563055	0.623295	1.43651e-05	0.497	0.000483761
Rnft2	ENSMUSG00000032850	ring finger protein, transmembrane 2 [Source:MGI Symbol;Acc:MGI:2442859]	15.7318	17.8221	12.2942	15.428	14.0417	23.0907	39.6989	38.9718	40.0789	16.4598	11.3919	12.6893	1.2205	0.00118473	-0.151499	0.806691	-1.372	2.09186e-05	0.0811734	0.895299	-1.13932	0.00149049	0.232672	0.696413
Basp1	ENSMUSG00000045763	brain abundant, membrane attached signal protein 1 [Source:MGI Symbol;Acc:MGI:1917600]	41.0396	33.8621	52.2502	24.4277	41.2475	37.5225	92.6307	65.372	84.0116	51.6654	58.8581	52.3432	0.886384	0.00120772	0.322187	0.342777	-0.564197	0.0256979	-0.265768	0.479332	-1.15215	9.99407e-06	-0.587955	0.0525442
Jup	ENSMUSG00000001552	junction plakoglobin [Source:MGI Symbol;Acc:MGI:96650]	1292.06	1431.12	1204.83	1742.08	1505.09	1694.28	1132.74	1048.47	1031.26	1425.14	1419.24	1403.75	-0.285018	0.00121059	0.115218	0.263918	0.400236	1.98336e-07	0.325996	5.43653e-05	0.611014	8.38283e-16	0.210778	0.0142622
Pdk2	ENSMUSG00000038967	pyruvate dehydrogenase kinase, isoenzyme 2 [Source:MGI Symbol;Acc:MGI:1343087]	465.799	283.372	339.626	660.834	587.996	583.041	277.892	222.516	242.786	436.641	420.551	334.283	-0.558614	0.00121379	0.0983943	0.689133	0.657009	2.37285e-05	0.710992	3.12186e-06	1.26961	4.53781e-18	0.612598	6.30433e-05
Oxr1	ENSMUSG00000022307	oxidation resistance 1 [Source:MGI Symbol;Acc:MGI:2179326]	453.487	404.562	494.84	492.411	474.785	456.042	372.287	300.46	360.71	399.149	393.02	407.246	-0.378335	0.00122961	-0.173873	0.177656	0.204461	0.0885667	0.0749008	0.625113	0.453235	2.51176e-05	0.248774	0.0341324
Snrpd1	ENSMUSG00000002477	small nuclear ribonucleoprotein D1 [Source:MGI Symbol;Acc:MGI:98344]	138.85	87.3284	155.214	62.9978	78.1069	77.9313	232.9	209.945	182.667	95.1009	112.97	82.8767	0.669626	0.00125108	-0.416542	0.0668869	-1.08617	1.05493e-09	-0.786069	0.000313493	-1.4557	1.23099e-13	-0.369528	0.15492
Ubxn6	ENSMUSG00000019578	UBX domain protein 6 [Source:MGI Symbol;Acc:MGI:1913780]	398.768	381.394	399.56	358.702	373.86	380.997	318.473	314.288	279.782	329.652	319.922	305.732	-0.374834	0.00125868	-0.306121	0.00547776	0.068713	0.644776	-0.0903147	0.544375	0.284519	0.0144515	0.215806	0.0797008
Odc1	ENSMUSG00000011179	ornithine decarboxylase, structural 1 [Source:MGI Symbol;Acc:MGI:97402]	322.16	390.305	361.141	221.135	254.506	262.657	517.85	433.718	479.405	195.231	161.385	201.045	0.429371	0.00126213	-0.898564	8.04693e-14	-1.32794	3.88581e-32	-0.524741	9.47136e-05	-0.954113	6.27564e-15	0.373823	0.00984165
Myct1	ENSMUSG00000046916	myc target 1 [Source:MGI Symbol;Acc:MGI:1915882]	69.0832	65.9419	64.5444	159.423	159.724	103.908	120.861	93.0294	110.217	232.266	243.027	221.269	0.668652	0.00127061	1.73377	2.45961e-25	1.06511	2.49223e-12	1.08946	4.17817e-09	0.420808	0.0254108	-0.644306	8.91413e-05
Spata13	ENSMUSG00000021990	spermatogenesis associated 13 [Source:MGI Symbol;Acc:MGI:104838]	335.156	317.234	359.604	291.847	317.693	314.611	471.975	433.718	406.955	396.863	396.818	393.367	0.369633	0.00128585	0.226655	0.0587589	-0.142978	0.237829	-0.130995	0.364663	-0.500628	2.81958e-06	-0.35765	0.00139655
Cdca4	ENSMUSG00000047832	cell division cycle associated 4 [Source:MGI Symbol;Acc:MGI:1919213]	81.3951	96.2395	86.0592	74.5688	60.5548	60.6132	157.031	147.087	117.924	73.1545	79.7433	73.7563	0.670062	0.00128886	-0.201495	0.465233	-0.871557	7.80178e-07	-0.383194	0.122376	-1.05326	9.62491e-08	-0.1817	0.563667
Mtss1	ENSMUSG00000022353	metastasis suppressor 1 [Source:MGI Symbol;Acc:MGI:2384818]	808.479	698.628	700.768	340.702	315.061	285.748	603.423	585.834	577.29	564.661	540.166	508.363	-0.331378	0.00128886	-0.462267	4.57364e-07	-0.13089	0.25959	-1.20999	8.89264e-35	-0.878611	8.1672e-19	-0.747721	4.37968e-14
Zfp521	ENSMUSG00000024420	zinc finger protein 521 [Source:MGI Symbol;Acc:MGI:95459]	426.127	356.443	428.759	284.133	260.649	265.544	332.588	284.117	289.801	350.684	307.581	299.784	-0.419977	0.00128886	-0.34163	0.00647701	0.0783471	0.644119	-0.581449	3.06347e-06	-0.161472	0.30465	-0.239819	0.103265
Nhsl2	ENSMUSG00000079481	NHS-like 2 [Source:MGI Symbol;Acc:MGI:3645090]	222.298	181.786	262.788	107.996	114.966	124.113	154.384	148.344	157.233	164.14	179.422	160.202	-0.526912	0.00128922	-0.409673	0.00907554	0.117239	0.569935	-0.938929	3.34543e-09	-0.412017	0.020729	-0.529256	0.00170877
Nsl1	ENSMUSG00000062510	NSL1, MIS12 kinetochore complex component [Source:MGI Symbol;Acc:MGI:2685830]	45.1435	33.8621	47.6399	6.42834	7.02085	0	92.6307	71.6578	83.2408	28.8046	30.3784	27.3612	0.913286	0.00130417	-0.535588	0.0994395	-1.44887	2.10821e-09	-2.25382	1.78432e-10	-3.16711	2.1253e-21	-1.71824	1.96437e-06
Asah2	ENSMUSG00000024887	N-acylsphingosine amidohydrolase 2 [Source:MGI Symbol;Acc:MGI:1859310]	260.601	210.301	235.126	152.995	186.052	152.976	164.089	174.744	162.628	167.341	151.892	177.253	-0.507284	0.00131329	-0.507065	0.000464553	0.00021869	0.999627	-0.503345	0.00123615	0.00393862	0.989594	0.00371993	0.990063
Midn	ENSMUSG00000035621	midnolin [Source:MGI Symbol;Acc:MGI:1890222]	574.554	540.011	500.987	470.555	512.522	510.883	467.564	393.489	385.374	414.237	406.311	365.609	-0.376466	0.00131445	-0.452561	1.98393e-05	-0.0760949	0.61667	-0.121839	0.384372	0.254627	0.0324724	0.330722	0.00378543
Spred1	ENSMUSG00000027351	sprouty protein with EVH-1 domain 1, related sequence [Source:MGI Symbol;Acc:MGI:2150016]	307.797	367.136	284.303	335.56	361.574	311.725	412.868	403.546	439.327	368.973	357.895	402.091	0.398055	0.00131445	0.24864	0.0546482	-0.149415	0.260185	0.102396	0.529471	-0.295659	0.0156287	-0.146244	0.33843
Ube2i	ENSMUSG00000015120	ubiquitin-conjugating enzyme E2I [Source:MGI Symbol;Acc:MGI:107365]	480.163	465.158	488.693	290.561	258.894	248.226	389.931	354.517	376.125	338.797	336.061	348.955	-0.350112	0.00131734	-0.480906	5.41855e-07	-0.130794	0.288616	-0.826781	2.39001e-15	-0.476669	1.17052e-05	-0.345875	0.00231656
Noct	ENSMUSG00000023087	nocturnin [Source:MGI Symbol;Acc:MGI:109382]	111.491	122.973	76.8385	253.277	287.855	308.839	158.795	168.459	154.92	114.304	148.095	135.22	0.598175	0.00132733	0.317089	0.120396	-0.281086	0.127352	1.38904	2.74135e-18	0.790866	1.883e-07	1.07195	1.97717e-13
Col18a1	ENSMUSG00000001435	collagen, type XVIII, alpha 1 [Source:MGI Symbol;Acc:MGI:88451]	902.87	782.392	832.93	222.421	214.136	248.226	675.763	691.435	692.903	793.726	738.574	770.872	-0.298766	0.00133749	-0.135287	0.195079	0.163479	0.0882713	-1.89543	5.96589e-85	-1.59666	5.73975e-61	-1.76014	4.19944e-77
Ptbp1	ENSMUSG00000006498	polypyrimidine tract binding protein 1 [Source:MGI Symbol;Acc:MGI:97791]	406.292	431.296	411.855	331.703	294.876	334.816	566.37	506.633	515.631	399.606	411.058	374.73	0.350853	0.00134174	-0.0750761	0.626003	-0.42593	5.952e-06	-0.385323	0.0006129	-0.736177	2.6465e-13	-0.310247	0.00619597
Cacnb2	ENSMUSG00000057914	calcium channel, voltage-dependent, beta 2 subunit [Source:MGI Symbol;Acc:MGI:894644]	1030.78	900.018	1066.52	725.117	728.413	759.108	837.205	805.836	819.305	849.507	941.73	847.801	-0.286799	0.00135126	-0.193839	0.032884	0.0929599	0.374288	-0.446441	9.18723e-08	-0.159642	0.100273	-0.252602	0.00472425
Ldhb	ENSMUSG00000030246	lactate dehydrogenase B [Source:MGI Symbol;Acc:MGI:96763]	3017.09	2562.82	2775.41	3698.87	3787.75	3821.52	2490.44	2300.59	2249.04	2584.18	2464.45	2326.5	-0.250909	0.00135126	-0.184674	0.0202544	0.0662348	0.498696	0.428577	4.51727e-10	0.679485	1.84166e-24	0.61325	2.98803e-20
Satb1	ENSMUSG00000023927	special AT-rich sequence binding protein 1 [Source:MGI Symbol;Acc:MGI:105084]	185.362	178.221	162.898	116.996	143.05	167.408	135.858	114.401	93.2605	169.17	137.652	155.443	-0.609989	0.00135126	-0.17941	0.44203	0.430579	0.0196893	-0.330566	0.104493	0.279423	0.193597	-0.151156	0.567336
Bola3	ENSMUSG00000045160	bolA-like 3 (E. coli) [Source:MGI Symbol;Acc:MGI:1925903]	342.68	399.216	387.266	730.26	669.613	675.404	514.321	475.204	443.951	429.783	449.98	431.038	0.357523	0.00135736	0.227504	0.0491552	-0.130019	0.279615	0.889252	2.90578e-20	0.531728	1.54735e-08	0.661748	2.77513e-13
Kpna4	ENSMUSG00000027782	karyopherin (importin) alpha 4 [Source:MGI Symbol;Acc:MGI:1100848]	346.1	327.927	382.656	433.27	457.233	427.179	480.797	411.089	463.22	432.983	435.74	412.004	0.362205	0.00136404	0.272666	0.0150484	-0.0895389	0.496199	0.324134	0.00391891	-0.0380711	0.816132	0.0514678	0.766619
Nap1l1	ENSMUSG00000058799	nucleosome assembly protein 1-like 1 [Source:MGI Symbol;Acc:MGI:1855693]	320.109	285.154	291.986	250.705	269.425	210.703	414.633	434.975	375.354	292.618	241.128	261.716	0.426588	0.00136404	-0.174878	0.276249	-0.601466	1.2302e-07	-0.268391	0.0706434	-0.694979	1.53833e-08	-0.0935134	0.646359
Rnf114	ENSMUSG00000006418	ring finger protein 114 [Source:MGI Symbol;Acc:MGI:1933159]	349.52	286.936	336.553	335.56	366.839	311.725	257.601	233.831	240.473	267.014	254.419	251.009	-0.418632	0.00136621	-0.344222	0.00552297	0.0744095	0.662168	0.0633037	0.725168	0.481935	6.66264e-05	0.407526	0.000743121
Slc25a13	ENSMUSG00000015112	solute carrier family 25 (mitochondrial carrier, adenine nucleotide translocator), member 13 [Source:MGI Symbol;Acc:MGI:1354721]	581.394	611.299	605.488	1040.11	1054	1010.22	487.855	510.404	449.346	508.881	545.862	563.086	-0.311106	0.00137354	-0.146751	0.16689	0.164356	0.0985611	0.792394	1.21939e-22	1.1035	6.46127e-44	0.939145	4.0288e-35
Stat6	ENSMUSG00000002147	signal transducer and activator of transcription 6 [Source:MGI Symbol;Acc:MGI:103034]	411.08	368.918	394.95	487.268	464.254	510.883	297.3	330.631	292.884	358.914	373.085	375.523	-0.366234	0.00137354	-0.0961003	0.504877	0.270133	0.0120672	0.289259	0.00857742	0.655492	4.64708e-11	0.385359	0.000128153
Tmsb4x	ENSMUSG00000049775	thymosin, beta 4, X chromosome [Source:MGI Symbol;Acc:MGI:99510]	790.695	880.413	882.107	933.396	996.083	894.766	1085.98	1062.29	1015.08	906.659	1071.79	1080.57	0.314139	0.00137746	0.264607	0.00602261	-0.049532	0.703149	0.161544	0.131985	-0.152595	0.146155	-0.103063	0.411045
Utp20	ENSMUSG00000004356	UTP20 small subunit processome component [Source:MGI Symbol;Acc:MGI:1917933]	209.302	206.737	233.589	226.278	217.646	190.499	318.473	301.717	267.45	208.948	215.497	220.079	0.445267	0.00139241	-0.00671173	0.978535	-0.451979	0.000189386	-0.00587259	0.981561	-0.45114	0.000666113	0.000839136	0.998066
Hist1h2bn	ENSMUSG00000095217	histone cluster 1, H2bn [Source:MGI Symbol;Acc:MGI:2448407]	157.318	194.261	159.824	24.4277	15.7969	17.3181	277.892	247.659	221.205	93.7292	102.527	94.7729	0.553913	0.00139257	-0.783104	1.79616e-06	-1.33702	6.1395e-20	-2.86792	7.98016e-35	-3.42184	1.94415e-51	-2.08482	9.45212e-19
Pmf1	ENSMUSG00000028066	polyamine-modulated factor 1 [Source:MGI Symbol;Acc:MGI:1914287]	140.218	158.617	169.045	88.7111	55.2892	54.8405	239.075	204.916	255.118	122.077	132.905	105.876	0.589369	0.00140814	-0.361516	0.0737383	-0.950885	1.46931e-09	-1.14591	3.31251e-09	-1.73528	9.64956e-22	-0.784394	8.23355e-05
Ipo9	ENSMUSG00000041879	importin 9 [Source:MGI Symbol;Acc:MGI:1918944]	463.747	452.682	398.024	314.989	307.162	253.998	561.077	582.062	551.085	432.983	390.172	435.004	0.352942	0.00142083	-0.0632754	0.694478	-0.416217	1.45175e-05	-0.554321	4.93473e-07	-0.907263	6.29734e-19	-0.491045	5.39542e-06
Add3	ENSMUSG00000025026	adducin 3 (gamma) [Source:MGI Symbol;Acc:MGI:1351615]	1060.87	965.96	1084.96	672.405	669.613	669.632	886.608	864.922	854.76	875.568	862.936	824.405	-0.259304	0.00142264	-0.284704	0.000131591	-0.0254007	0.823487	-0.630217	7.11347e-17	-0.370913	1.90276e-06	-0.345513	8.94213e-06
Brip1	ENSMUSG00000034329	BRCA1 interacting protein C-terminal helicase 1 [Source:MGI Symbol;Acc:MGI:2442836]	76.6072	73.0707	63.0076	16.7137	21.0625	25.9771	123.508	114.401	120.237	64.0102	53.1622	55.5155	0.717737	0.00142264	-0.291575	0.294473	-1.00931	1.03358e-07	-1.63064	6.45685e-10	-2.34837	1.78577e-21	-1.33906	3.6341e-07
Smim8	ENSMUSG00000028295	small integral membrane protein 8 [Source:MGI Symbol;Acc:MGI:1913541]	86.8671	85.5462	82.9856	125.996	103.557	121.226	45.8742	52.8005	50.0986	87.3282	64.5541	85.6525	-0.751327	0.00142264	-0.0800309	0.814762	0.671296	0.00174312	0.419746	0.0671611	1.17107	1.13997e-08	0.499777	0.019269
Pfkp	ENSMUSG00000021196	phosphofructokinase, platelet [Source:MGI Symbol;Acc:MGI:1891833]	711.352	798.432	805.268	749.545	788.09	796.631	938.657	937.837	908.712	627.3	628.453	657.859	0.276981	0.00143028	-0.258715	0.00216267	-0.535697	1.47319e-13	0.0213434	0.874743	-0.255638	0.00211254	0.280059	0.000843838
Hectd3	ENSMUSG00000046861	HECT domain containing 3 [Source:MGI Symbol;Acc:MGI:1923858]	177.838	178.221	167.508	227.563	235.198	170.294	112.921	115.658	121.778	180.6	149.044	195.097	-0.56494	0.00143045	0.0174425	0.952498	0.582382	0.00021486	0.305339	0.0894262	0.870279	2.36799e-08	0.287897	0.110362
Zfp142	ENSMUSG00000026135	zinc finger protein 142 [Source:MGI Symbol;Acc:MGI:1924514]	103.283	92.6751	127.552	134.995	125.498	158.749	187.026	137.03	171.106	182.429	197.46	161.391	0.609097	0.00144559	0.715067	3.6912e-05	0.10597	0.645446	0.330164	0.119834	-0.278933	0.17193	-0.384902	0.0457467
E2f8	ENSMUSG00000046179	E2F transcription factor 8 [Source:MGI Symbol;Acc:MGI:1922038]	47.8795	30.2976	36.8825	5.14268	10.5313	8.65903	80.2799	80.4578	73.9918	29.2618	32.277	28.9474	0.920867	0.00147736	-0.384175	0.288302	-1.30504	1.15891e-07	-1.82448	1.22226e-07	-2.74535	1.01047e-17	-1.44031	4.10926e-05
Ywhah	ENSMUSG00000018965	tyrosine 3-monooxygenase/tryptophan 5-monooxygenase activation protein, eta polypeptide [Source:MGI Symbol;Acc:MGI:109194]	252.393	242.381	299.67	200.564	181.664	187.612	381.109	353.26	332.193	235.466	213.598	226.027	0.424277	0.00147736	-0.220337	0.142985	-0.644614	9.58966e-09	-0.466837	0.000809456	-0.891114	7.06641e-13	-0.2465	0.118909
Ercc6l	ENSMUSG00000051220	excision repair cross-complementing rodent repair deficiency complementation group 6 like [Source:MGI Symbol;Acc:MGI:2654144]	39.6716	39.2087	49.1767	6.42834	5.26564	5.77269	97.0417	84.2293	69.3673	24.2324	25.6318	33.3093	0.931472	0.0014904	-0.546538	0.103175	-1.47801	3.66187e-09	-2.21061	5.76847e-10	-3.14208	9.37316e-21	-1.66407	5.57647e-06
Nfat5	ENSMUSG00000003847	nuclear factor of activated T cells 5 [Source:MGI Symbol;Acc:MGI:1859333]	990.421	885.76	836.003	659.548	747.72	629.223	742.81	698.978	746.855	911.231	954.071	868.025	-0.314496	0.0014983	-0.001671	0.992046	0.312825	0.000556847	-0.402314	1.69596e-05	-0.0878181	0.482431	-0.400643	1.28034e-05
Gaa	ENSMUSG00000025579	glucosidase, alpha, acid [Source:MGI Symbol;Acc:MGI:95609]	469.903	468.722	414.928	709.689	613.447	643.655	374.934	354.517	324.485	368.516	397.767	381.074	-0.364914	0.00150513	-0.245645	0.0322551	0.119269	0.367626	0.527536	1.55483e-07	0.89245	2.68515e-20	0.773181	1.4029e-16
Hist1h3d	ENSMUSG00000099583	histone cluster 1, H3d [Source:MGI Symbol;Acc:MGI:2448322]	43.7755	58.813	52.2502	7.71401	8.77606	5.77269	103.217	85.4865	87.0946	33.3767	37.973	34.1024	0.841753	0.00151306	-0.494452	0.101537	-1.33621	2.78918e-09	-2.17133	4.29382e-11	-3.01309	3.42286e-22	-1.67688	5.44628e-07
Csde1	ENSMUSG00000068823	cold shock domain containing E1, RNA binding [Source:MGI Symbol;Acc:MGI:92356]	2294.11	2375.69	2486.5	3747.72	3686.82	3599.27	2685.41	2739.34	2697.62	2637.22	2614.44	2684.17	0.185595	0.00151868	0.153448	0.00762427	-0.0321475	0.672868	0.629296	2.66367e-36	0.443701	2.11046e-19	0.475848	9.95817e-23
Zbtb16	ENSMUSG00000066687	zinc finger and BTB domain containing 16 [Source:MGI Symbol;Acc:MGI:103222]	273.597	156.835	112.184	574.694	560.79	614.791	79.3977	67.8863	81.6993	111.561	74.0473	129.668	-1.11361	0.00152783	-0.707583	0.055528	0.406028	0.331108	1.51277	7.96356e-07	2.62638	1.13401e-18	2.22035	1.07372e-13
Mdn1	ENSMUSG00000058006	midasin AAA ATPase 1 [Source:MGI Symbol;Acc:MGI:1926159]	539.67	543.575	585.51	471.84	516.032	458.929	708.404	644.92	703.693	503.394	533.52	523.432	0.307756	0.00152943	-0.0947057	0.447215	-0.402462	1.22959e-06	-0.184375	0.0882892	-0.492131	3.21841e-08	-0.089669	0.505698
Atad5	ENSMUSG00000017550	ATPase family, AAA domain containing 5 [Source:MGI Symbol;Acc:MGI:2442925]	104.651	94.4573	90.6695	26.999	35.1042	23.0907	172.028	140.801	147.213	75.8978	74.9966	77.7217	0.638668	0.00153415	-0.343448	0.135464	-0.982115	7.06208e-09	-1.57495	9.37382e-12	-2.21362	2.28096e-24	-1.23151	9.80022e-08
Ctnna3	ENSMUSG00000060843	catenin (cadherin associated protein), alpha 3 [Source:MGI Symbol;Acc:MGI:2661445]	1348.15	1227.94	1312.4	737.974	824.95	857.244	1087.75	1083.67	1085.21	1052.05	1091.72	988.572	-0.259611	0.00155935	-0.319329	1.80949e-05	-0.0597175	0.564489	-0.694108	2.4782e-20	-0.434497	1.54403e-08	-0.374779	1.36065e-06
Tnni1	ENSMUSG00000026418	troponin I, skeletal, slow 1 [Source:MGI Symbol;Acc:MGI:105073]	7486.3	7734.81	8083.42	23.142	1.75521	0	5693.7	5471.13	5103.9	1585.17	2052.44	1597.66	-0.508151	0.00155935	-2.11289	2.6857e-54	-1.60474	2.92993e-31	-8.59523	0.000000000000000000000000000000000000000000000000000000000000000000000000000000000000000000000000000000000000000000000000000000000000000000000000000000000000000000000000000000000000000000000000000000000000000000000000000000000000000000000000000000000000000000000000000000000000000000000872128565084441	-8.08707	0.000000000000000000000000000000000000000000000000000000000000000000000000000000000000000000000000000000000000000000000000000000000000000000000000000000000000000000000000000000000000000000000000000000000000000000000000000000000000000000000000000000000000694183600560325	-6.48234	1.53342e-161
Selenof	ENSMUSG00000037072	selenoprotein F [Source:MGI Symbol;Acc:MGI:1927947]	508.206	588.13	545.554	565.694	571.321	516.655	711.051	634.863	674.405	580.207	617.061	585.689	0.313869	0.00156209	0.127992	0.2755	-0.185877	0.0550034	0.0380104	0.796227	-0.275859	0.00392641	-0.0899821	0.499724
Bcl9	ENSMUSG00000038256	B cell CLL/lymphoma 9 [Source:MGI Symbol;Acc:MGI:1924828]	190.15	172.875	161.361	96.4252	93.9038	103.908	132.33	119.43	100.968	122.534	141.449	118.169	-0.576168	0.00157357	-0.472534	0.00613575	0.103634	0.66476	-0.838857	2.16679e-06	-0.262689	0.231616	-0.366323	0.0750459
Mcm10	ENSMUSG00000026669	minichromosome maintenance 10 replication initiation factor [Source:MGI Symbol;Acc:MGI:1917274]	60.8753	37.4265	64.5444	11.571	8.77606	11.5454	97.9239	93.0294	109.446	36.12	34.1757	37.6712	0.823767	0.00157781	-0.580148	0.0407942	-1.40391	2.27429e-10	-2.04927	8.13492e-11	-2.87304	4.46024e-22	-1.46912	6.0526e-06
Hectd1	ENSMUSG00000035247	HECT domain containing 1 [Source:MGI Symbol;Acc:MGI:2384768]	2363.19	2381.04	2466.52	1986.36	2122.93	2141.67	2143.74	2133.39	1940.74	2019.06	1954.66	2014.02	-0.213668	0.00158233	-0.264833	1.7711e-05	-0.0511653	0.548572	-0.206731	0.0015235	0.0069372	0.949696	0.0581025	0.535268
Timm17a	ENSMUSG00000062580	translocase of inner mitochondrial membrane 17a [Source:MGI Symbol;Acc:MGI:1343131]	573.87	561.397	620.855	752.116	820.561	811.063	723.401	711.549	706.776	586.15	622.757	605.515	0.286569	0.00159611	0.0455301	0.733252	-0.241039	0.00330402	0.438834	1.24942e-07	0.152265	0.0999279	0.393303	6.48953e-07
Tldc1	ENSMUSG00000034105	TBC/LysM associated domain containing 1 [Source:MGI Symbol;Acc:MGI:1921597]	113.543	108.715	129.089	107.996	95.659	106.795	77.6333	67.8863	73.9918	88.6998	81.6419	78.9113	-0.645488	0.00161201	-0.475775	0.0143874	0.169713	0.494874	-0.1848	0.457233	0.460688	0.0273643	0.290975	0.210912
Amd1	ENSMUSG00000075232	S-adenosylmethionine decarboxylase 1 [Source:MGI Symbol;Acc:MGI:88004]	42.4075	49.902	46.1031	124.71	128.13	112.567	78.5155	71.6578	86.3238	51.2082	63.6047	57.1017	0.764267	0.00161586	0.294492	0.314225	-0.469775	0.0315326	1.37563	8.1669e-11	0.611367	0.00286066	1.08114	1.33614e-08
Tra2a	ENSMUSG00000029817	transformer 2 alpha homolog (Drosophila) [Source:MGI Symbol;Acc:MGI:1933972]	470.587	400.998	398.024	398.557	423.884	334.816	605.187	505.376	553.397	556.431	532.571	542.862	0.373208	0.00162125	0.342877	0.00247611	-0.030331	0.852096	-0.118836	0.426622	-0.492044	6.75737e-06	-0.461713	2.7621e-05
Cenpw	ENSMUSG00000075266	centromere protein W [Source:MGI Symbol;Acc:MGI:1913561]	19.1518	16.0399	21.5148	6.42834	0	2.88634	53.814	38.9718	47.7864	10.9732	12.3412	13.0858	1.19978	0.00162453	-0.555539	0.238235	-1.75532	8.79674e-08	-1.75648	6.04088e-05	-2.95626	1.10225e-13	-1.20094	0.0106979
Mob1a	ENSMUSG00000043131	MOB kinase activator 1A [Source:MGI Symbol;Acc:MGI:2442631]	269.493	261.985	253.567	352.273	344.899	294.407	372.287	336.917	334.505	363.944	398.716	347.368	0.40069	0.00163164	0.479322	2.76296e-05	0.0786318	0.606074	0.350275	0.00584072	-0.0504155	0.77674	-0.129047	0.408755
Tnfrsf19	ENSMUSG00000060548	tumor necrosis factor receptor superfamily, member 19 [Source:MGI Symbol;Acc:MGI:1352474]	90.287	78.4174	90.6695	17.9994	35.1042	17.3181	44.992	44.0004	49.3279	34.7484	27.5304	30.9301	-0.85942	0.00163194	-1.38263	9.74104e-09	-0.523212	0.0751084	-1.62581	2.82439e-09	-0.766389	0.0128499	-0.243178	0.585815
Crbn	ENSMUSG00000005362	cereblon [Source:MGI Symbol;Acc:MGI:1913277]	213.406	169.31	202.854	209.564	211.503	202.044	131.447	138.287	146.442	159.111	176.574	162.581	-0.501948	0.0016436	-0.258394	0.120795	0.243554	0.143739	0.0730034	0.738365	0.574952	9.51476e-05	0.331398	0.0346095
Notch4	ENSMUSG00000015468	notch 4 [Source:MGI Symbol;Acc:MGI:107471]	181.942	197.826	173.655	392.129	322.959	303.066	264.659	245.145	245.869	355.714	341.757	366.402	0.447596	0.00165136	0.937905	1.4812e-15	0.490308	1.94524e-05	0.885049	1.44794e-12	0.437453	0.000415973	-0.0528555	0.796026
Cycs	ENSMUSG00000063694	cytochrome c, somatic [Source:MGI Symbol;Acc:MGI:88578]	302.325	400.998	402.634	530.981	610.814	559.951	449.92	545.605	490.196	387.719	411.058	466.33	0.438227	0.00167642	0.215994	0.170752	-0.222233	0.123462	0.639567	4.12962e-07	0.201341	0.169966	0.423574	0.00102868
Rasgrp2	ENSMUSG00000032946	RAS, guanyl releasing protein 2 [Source:MGI Symbol;Acc:MGI:1333849]	162.106	188.915	136.773	326.56	329.98	346.361	217.02	237.602	218.122	348.398	336.061	321.197	0.455534	0.00167936	1.03354	2.14168e-18	0.57801	2.89119e-07	1.02114	3.66031e-16	0.565606	2.68289e-06	-0.0124042	0.959149
Hspa9	ENSMUSG00000024359	heat shock protein 9 [Source:MGI Symbol;Acc:MGI:96245]	3248.96	3313.13	3368.6	3729.73	3783.36	3850.38	3691.11	3689.75	3714.24	2762.95	2759.69	2782.52	0.161628	0.00168196	-0.255295	2.68163e-08	-0.416922	1.99343e-22	0.193773	5.62134e-05	0.0321453	0.63292	0.449068	1.38917e-24
Pcdh12	ENSMUSG00000024440	protocadherin 12 [Source:MGI Symbol;Acc:MGI:1855700]	199.042	210.301	225.905	350.988	331.735	308.839	307.005	271.545	268.991	471.847	448.081	509.553	0.422832	0.00169163	1.17358	2.54664e-27	0.750748	2.564e-13	0.6571	7.8516e-08	0.234267	0.0768454	-0.51648	3.03286e-06
Hspb6	ENSMUSG00000036854	heat shock protein, alpha-crystallin-related, B6 [Source:MGI Symbol;Acc:MGI:2685325]	125.171	144.359	126.015	577.265	542.36	580.155	198.494	182.287	171.877	241.41	254.419	216.114	0.48497	0.00169554	0.835543	1.1025e-10	0.350573	0.00726869	2.08024	4.78385e-64	1.59527	6.19033e-46	1.2447	1.43777e-32
Prr11	ENSMUSG00000020493	proline rich 11 [Source:MGI Symbol;Acc:MGI:2444496]	17.7838	21.3866	26.1251	5.14268	5.26564	0	63.5182	42.7432	46.2449	17.3742	13.2905	12.6893	1.16369	0.00169554	-0.470901	0.318135	-1.63459	3.03965e-07	-1.58875	0.000183044	-2.75244	6.6401e-13	-1.11785	0.0138457
Cks1b	ENSMUSG00000028044	CDC28 protein kinase 1b [Source:MGI Symbol;Acc:MGI:1889208]	50.6154	62.3775	56.8605	7.71401	14.9193	17.3181	100.57	95.5437	97.885	39.3205	43.6689	35.6885	0.791753	0.00169827	-0.479772	0.0917519	-1.27152	2.27548e-09	-1.82284	1.53798e-09	-2.61459	2.17906e-20	-1.34307	1.37158e-05
Myh11	ENSMUSG00000018830	myosin, heavy polypeptide 11, smooth muscle [Source:MGI Symbol;Acc:MGI:102643]	133.379	110.497	144.456	334.274	368.594	355.02	165.853	209.945	190.375	229.065	245.875	262.509	0.508887	0.0017069	0.893449	6.20377e-11	0.384562	0.00542851	1.40571	5.04648e-25	0.896822	2.03292e-12	0.51226	6.70306e-05
Mapre2	ENSMUSG00000024277	microtubule-associated protein, RP/EB family, member 2 [Source:MGI Symbol;Acc:MGI:106271]	656.633	504.366	519.429	308.561	308.04	317.498	427.865	450.061	430.848	465.446	420.551	444.124	-0.378947	0.00172282	-0.349988	0.00225952	0.0289586	0.867549	-0.860644	2.33688e-14	-0.481697	4.61732e-05	-0.510656	1.23949e-05
Mcu	ENSMUSG00000009647	mitochondrial calcium uniporter [Source:MGI Symbol;Acc:MGI:3026965]	127.907	144.359	133.699	170.994	159.724	170.294	203.787	179.773	188.063	176.485	167.081	170.115	0.502525	0.00172583	0.350152	0.0302111	-0.152373	0.377867	0.302751	0.0841088	-0.199774	0.258365	-0.0474011	0.85842
Bard1	ENSMUSG00000026196	BRCA1 associated RING domain 1 [Source:MGI Symbol;Acc:MGI:1328361]	60.8753	69.5063	78.3753	14.1424	11.4089	14.4317	124.39	91.7722	135.652	48.9221	48.4156	51.1536	0.765564	0.00173511	-0.438266	0.114152	-1.20383	6.52519e-09	-2.07744	1.54972e-12	-2.843	1.90521e-24	-1.63917	3.15984e-08
Dusp10	ENSMUSG00000039384	dual specificity phosphatase 10 [Source:MGI Symbol;Acc:MGI:1927070]	102.599	89.1107	82.9856	92.5682	94.7814	98.1357	149.091	145.83	135.652	145.395	163.284	134.03	0.599085	0.00174065	0.629019	0.000347529	0.0299343	0.907025	0.0201034	0.951889	-0.578982	0.00156352	-0.608916	0.000738666
Smpdl3a	ENSMUSG00000019872	sphingomyelin phosphodiesterase, acid-like 3A [Source:MGI Symbol;Acc:MGI:1931437]	214.774	188.915	199.78	276.419	301.896	305.952	147.327	144.573	146.442	224.493	246.824	243.475	-0.467845	0.00174434	0.221071	0.151665	0.688916	2.17992e-08	0.521332	7.82362e-05	0.989178	3.67636e-15	0.300262	0.0266875
Cd44	ENSMUSG00000005087	CD44 antigen [Source:MGI Symbol;Acc:MGI:88338]	88.235	69.5063	53.787	122.139	140.417	115.454	125.272	105.601	124.09	115.676	107.274	112.221	0.670926	0.00176678	0.587009	0.00435036	-0.0839166	0.755607	0.773533	0.000135787	0.102607	0.712001	0.186523	0.479656
Zfp358	ENSMUSG00000047264	zinc finger protein 358 [Source:MGI Symbol;Acc:MGI:2153740]	154.582	140.795	107.574	159.423	131.641	135.658	82.9265	86.7436	94.0313	127.106	136.703	128.875	-0.613298	0.00177886	-0.0648502	0.823242	0.548448	0.00217556	0.0574825	0.836889	0.670781	0.000235175	0.122333	0.651581
Pkp4	ENSMUSG00000026991	plakophilin 4 [Source:MGI Symbol;Acc:MGI:109281]	1131.32	1185.17	1101.86	721.26	728.413	730.245	1362.11	1327.55	1302.56	1083.6	1095.52	1092.86	0.225097	0.00178228	-0.0609497	0.521007	-0.286047	4.05591e-06	-0.643965	6.70803e-21	-0.869062	6.19372e-40	-0.583015	1.40285e-18
Tmem88b	ENSMUSG00000073680	transmembrane protein 88B [Source:MGI Symbol;Acc:MGI:2444329]	86.8671	35.6443	56.8605	28.2847	10.5313	8.65903	15.8795	27.6574	26.9762	16.917	13.2905	12.2927	-1.22698	0.00178424	-1.8365	2.10779e-07	-0.609527	0.175385	-1.62846	1.53011e-05	-0.401487	0.428709	0.20804	0.755814
Plekhh3	ENSMUSG00000035172	pleckstrin homology domain containing, family H (with MyTH4 domain) member 3 [Source:MGI Symbol;Acc:MGI:2384950]	78.6591	103.368	87.5959	188.993	203.605	181.84	131.447	137.03	131.027	135.793	136.703	149.099	0.582874	0.00182017	0.666469	7.15313e-05	0.0835946	0.709529	1.11182	1.00335e-11	0.528948	0.000898684	0.445354	0.00537653
Lsm3	ENSMUSG00000034192	LSM3 homolog, U6 small nuclear RNA and mRNA degradation associated [Source:MGI Symbol;Acc:MGI:1914928]	61.5593	85.5462	81.4489	92.5682	94.7814	86.5903	131.447	132.001	101.739	68.5823	76.8953	73.7563	0.686447	0.0018271	-0.0230404	0.952777	-0.709487	0.000184596	0.307049	0.232248	-0.379397	0.0919381	0.33009	0.190129
Dhx9	ENSMUSG00000042699	DEAH (Asp-Glu-Ala-His) box polypeptide 9 [Source:MGI Symbol;Acc:MGI:108177]	465.799	482.98	519.429	299.561	345.777	300.18	641.357	602.177	601.954	436.641	415.804	471.089	0.334977	0.00184109	-0.134858	0.296889	-0.469835	2.93567e-07	-0.600966	1.32976e-08	-0.935943	2.86902e-21	-0.466108	9.77657e-06
Dsel	ENSMUSG00000038702	dermatan sulfate epimerase-like [Source:MGI Symbol;Acc:MGI:2442948]	73.1872	80.1996	86.0592	74.5688	94.7814	92.363	134.976	115.658	125.632	104.702	135.753	114.6	0.652205	0.00184127	0.550323	0.00658742	-0.101883	0.689784	0.138693	0.636116	-0.513513	0.0118234	-0.41163	0.0584634
Zmym1	ENSMUSG00000043872	zinc finger, MYM domain containing 1 [Source:MGI Symbol;Acc:MGI:1915560]	58.1394	57.0308	53.787	60.4264	63.1876	77.9313	87.3375	88.0008	112.529	75.8978	81.6419	68.6013	0.737246	0.001851	0.380546	0.148254	-0.3567	0.120243	0.194648	0.540155	-0.542597	0.0192383	-0.185898	0.571868
Pank1	ENSMUSG00000033610	pantothenate kinase 1 [Source:MGI Symbol;Acc:MGI:1922985]	348.152	361.789	327.332	268.705	281.711	305.952	278.774	230.059	267.45	242.782	258.216	229.2	-0.40325	0.00185584	-0.508232	1.0072e-05	-0.104983	0.50829	-0.287612	0.0312368	0.115638	0.479775	0.220621	0.127972
Mmp11	ENSMUSG00000000901	matrix metallopeptidase 11 [Source:MGI Symbol;Acc:MGI:97008]	61.5593	49.902	73.765	46.2841	46.5131	31.7498	37.0523	27.6574	27.7469	65.3818	68.3514	47.5847	-0.92583	0.00186305	-0.0447774	0.922602	0.881052	0.00116341	-0.480913	0.128434	0.444917	0.186514	-0.436135	0.188378
Podxl2	ENSMUSG00000033152	podocalyxin-like 2 [Source:MGI Symbol;Acc:MGI:2442488]	279.753	242.381	261.251	110.568	109.701	147.204	194.083	172.23	201.165	213.52	217.395	207.787	-0.462119	0.00186305	-0.305072	0.0390864	0.157047	0.355551	-1.13838	5.02053e-15	-0.676263	8.8175e-06	-0.83331	9.52915e-09
Adipor2	ENSMUSG00000030168	adiponectin receptor 2 [Source:MGI Symbol;Acc:MGI:93830]	615.593	607.735	602.414	505.268	497.603	505.11	490.501	481.49	509.465	483.734	528.774	487.347	-0.29854	0.00188493	-0.290563	0.00105597	0.0079769	0.957131	-0.277613	0.0035851	0.0209277	0.888869	0.0129508	0.942571
Ccar2	ENSMUSG00000033712	cell cycle activator and apoptosis regulator 2 [Source:MGI Symbol;Acc:MGI:2444228]	312.585	313.67	321.185	251.991	214.136	271.316	256.719	228.802	218.893	250.097	244.926	238.32	-0.42001	0.00188587	-0.363695	0.00420995	0.0563146	0.759082	-0.387961	0.00385943	0.032049	0.880649	-0.0242656	0.922744
Cenpt	ENSMUSG00000036672	centromere protein T [Source:MGI Symbol;Acc:MGI:2443939]	56.0874	46.3375	43.0296	26.999	20.1849	23.0907	91.7485	88.0008	86.3238	42.9783	37.973	41.6366	0.800205	0.00190069	-0.256963	0.450066	-1.05717	1.1278e-06	-0.988652	0.0007364	-1.78886	4.92442e-12	-0.731689	0.016284
Exo1	ENSMUSG00000039748	exonuclease 1 [Source:MGI Symbol;Acc:MGI:1349427]	51.2994	60.5953	61.4708	2.57134	3.51042	8.65903	109.392	98.058	94.0313	31.0907	26.5811	31.7231	0.800069	0.00192787	-0.854704	0.0010686	-1.65477	4.84351e-14	-2.85908	1.88856e-16	-3.65915	6.51331e-28	-2.00438	2.2467e-08
Ears2	ENSMUSG00000030871	glutamyl-tRNA synthetase 2, mitochondrial [Source:MGI Symbol;Acc:MGI:1914667]	188.782	181.786	189.023	65.5691	62.31	60.6132	131.447	128.23	124.09	97.3869	87.3379	104.29	-0.535717	0.00193273	-0.91883	8.14687e-10	-0.383113	0.0270694	-1.51103	1.16572e-17	-0.975314	1.03766e-07	-0.5922	0.00273717
Phf21a	ENSMUSG00000058318	PHD finger protein 21A [Source:MGI Symbol;Acc:MGI:2384756]	298.905	267.332	275.082	172.28	181.664	202.044	202.023	212.459	212.727	292.161	262.014	256.561	-0.430597	0.00196178	-0.062079	0.754062	0.368518	0.00384552	-0.620657	3.68182e-06	-0.190061	0.252242	-0.558578	2.00089e-05
Zdhhc2	ENSMUSG00000039470	zinc finger, DHHC domain containing 2 [Source:MGI Symbol;Acc:MGI:1923452]	32.8316	65.9419	33.809	20.5707	13.1641	5.77269	88.2197	79.2007	87.0946	42.9783	31.3277	46.3951	0.945293	0.0019886	-0.0395536	0.940622	-0.984847	0.000251142	-1.3046	0.000123177	-2.24989	2.32504e-13	-1.26504	0.000158831
Ppid	ENSMUSG00000027804	peptidylprolyl isomerase D (cyclophilin D) [Source:MGI Symbol;Acc:MGI:1914988]	261.285	256.639	232.052	251.991	288.732	282.862	336.117	320.574	338.358	284.845	275.304	259.337	0.397429	0.00200874	0.115873	0.48402	-0.281557	0.0170759	0.124188	0.446773	-0.273241	0.0334053	0.00831563	0.972035
Ddit4	ENSMUSG00000020108	DNA-damage-inducible transcript 4 [Source:MGI Symbol;Acc:MGI:1921997]	109.439	92.6751	56.8605	102.854	98.2919	98.1357	40.5811	45.2575	58.5769	94.6436	75.946	74.5494	-0.815904	0.00202856	-0.103583	0.78568	0.712321	0.00379622	0.164019	0.619537	0.979923	4.45727e-05	0.267602	0.393838
Bhlhe40	ENSMUSG00000030103	basic helix-loop-helix family, member e40 [Source:MGI Symbol;Acc:MGI:1097714]	140.218	142.577	119.868	572.123	480.05	484.906	209.081	182.287	191.916	215.349	160.436	202.235	0.516461	0.00203977	0.517066	0.000886824	0.000605807	0.998399	1.89086	7.20854e-44	1.37439	1.8472e-27	1.37379	1.95674e-29
Pcdhgb5	ENSMUSG00000103749	protocadherin gamma subfamily B, 5 [Source:MGI Symbol;Acc:MGI:1935196]	269.493	233.47	265.861	201.85	156.214	141.431	197.612	170.973	184.209	246.439	252.52	225.631	-0.472307	0.00206936	-0.0988571	0.630309	0.37345	0.00943266	-0.595797	5.77354e-05	-0.123489	0.544214	-0.49694	0.000804257
Kpna1	ENSMUSG00000022905	karyopherin (importin) alpha 1 [Source:MGI Symbol;Acc:MGI:103560]	431.599	486.544	373.435	718.689	732.801	692.722	543.433	551.891	521.026	519.397	507.889	519.07	0.322206	0.0020774	0.26258	0.00986826	-0.0596259	0.643177	0.735452	6.44858e-16	0.413246	4.36765e-06	0.472872	5.60856e-08
Tnks2	ENSMUSG00000024811	tankyrase, TRF1-interacting ankyrin-related ADP-ribose polymerase 2 [Source:MGI Symbol;Acc:MGI:1921743]	1189.46	1226.16	1201.75	956.538	889.892	900.539	1050.7	991.894	1022.78	1015.93	1044.26	1078.98	-0.233827	0.00213272	-0.200803	0.0058172	0.0330239	0.747432	-0.392217	2.8941e-08	-0.15839	0.0462129	-0.191414	0.0132258
Cggbp1	ENSMUSG00000054604	CGG triplet repeat binding protein 1 [Source:MGI Symbol;Acc:MGI:2146370]	311.217	322.581	310.428	296.989	322.959	262.657	411.104	394.746	406.955	375.831	405.362	409.229	0.362029	0.0021588	0.332255	0.00287965	-0.0297736	0.849291	-0.0614045	0.721084	-0.423433	0.000126502	-0.393659	0.000384774
Ciapin1	ENSMUSG00000031781	cytokine induced apoptosis inhibitor 1 [Source:MGI Symbol;Acc:MGI:1922083]	158.002	174.657	207.464	267.419	215.013	271.316	272.599	260.231	226.6	171.456	188.916	185.977	0.49806	0.00216237	0.0315799	0.906595	-0.46648	0.00119902	0.46631	0.0032854	-0.0317505	0.893871	0.43473	0.00472
Casp8ap2	ENSMUSG00000028282	caspase 8 associated protein 2 [Source:MGI Symbol;Acc:MGI:1349399]	202.462	201.39	213.611	155.566	157.091	138.544	292.889	262.745	274.386	201.632	192.713	200.649	0.427076	0.00218707	-0.0462403	0.834428	-0.473317	6.70504e-05	-0.417272	0.00528333	-0.844349	8.65554e-11	-0.371032	0.0119076
Pdia4	ENSMUSG00000025823	protein disulfide isomerase associated 4 [Source:MGI Symbol;Acc:MGI:104864]	315.321	342.185	367.288	290.561	308.917	352.134	410.222	445.032	457.054	448.071	497.446	474.261	0.366252	0.00219163	0.474906	7.75388e-06	0.108654	0.415204	-0.115638	0.451502	-0.48189	1.34166e-05	-0.590544	2.9911e-08
Mmp28	ENSMUSG00000020682	matrix metallopeptidase 28 (epilysin) [Source:MGI Symbol;Acc:MGI:2153062]	73.8712	57.0308	76.8385	33.4274	25.4506	28.8634	36.1701	33.9432	38.5374	38.8633	37.973	28.5508	-0.882805	0.00219384	-0.948539	0.00025908	-0.0657342	0.876795	-1.17421	3.39649e-05	-0.291405	0.447286	-0.22567	0.612357
Hsd17b4	ENSMUSG00000024507	hydroxysteroid (17-beta) dehydrogenase 4 [Source:MGI Symbol;Acc:MGI:105089]	768.808	762.787	831.393	624.835	638.019	640.768	666.941	653.72	641.263	683.995	664.527	680.461	-0.264443	0.00220981	-0.21386	0.0098734	0.0505833	0.644474	-0.308481	0.000211661	-0.044038	0.72036	-0.0946213	0.391508
Gmpr	ENSMUSG00000000253	guanosine monophosphate reductase [Source:MGI Symbol;Acc:MGI:1913605]	556.77	588.13	650.054	582.408	573.077	571.496	513.439	481.49	426.224	549.116	535.419	525.415	-0.328294	0.00221112	-0.146806	0.223101	0.181488	0.0985508	-0.0455757	0.76224	0.282718	0.00649609	0.10123	0.463587
Blk	ENSMUSG00000014453	B lymphoid kinase [Source:MGI Symbol;Acc:MGI:88169]	3.41996	7.12885	7.68385	42.4271	43.0027	57.7269	14.1151	17.6002	28.5177	18.2886	10.4426	17.4477	1.38273	0.0022158	1.07261	0.0179241	-0.310123	0.533624	2.42766	3.77187e-10	1.04492	0.00447752	1.35505	0.000129719
Npm3	ENSMUSG00000056209	nucleoplasmin 3 [Source:MGI Symbol;Acc:MGI:894653]	47.8795	58.813	59.9341	60.4264	73.7189	69.2722	85.5731	118.172	84.0116	61.7241	56.9595	51.5501	0.764178	0.00222133	0.05321	0.89761	-0.710968	0.00107578	0.305751	0.309076	-0.458427	0.0676777	0.252541	0.430804
Map4k4	ENSMUSG00000026074	mitogen-activated protein kinase kinase kinase kinase 4 [Source:MGI Symbol;Acc:MGI:1349394]	2522.56	2249.15	2299.01	2145.78	2022	1841.49	2059.93	1933.5	1966.95	2504.17	2423.63	2229.74	-0.249074	0.00223338	0.0122552	0.927948	0.261329	0.000508275	-0.229962	0.00326678	0.0191111	0.876986	-0.242218	0.00195092
Ehd2	ENSMUSG00000074364	EH-domain containing 2 [Source:MGI Symbol;Acc:MGI:2154274]	607.385	618.428	557.848	735.403	656.449	597.473	828.383	745.492	677.488	1033.76	965.463	951.694	0.330017	0.00225076	0.719337	2.60418e-15	0.38932	2.68225e-05	0.167993	0.15773	-0.162024	0.160299	-0.551344	3.45059e-09
Fbxo38	ENSMUSG00000042211	F-box protein 38 [Source:MGI Symbol;Acc:MGI:2444639]	369.356	315.452	330.406	253.277	255.383	285.748	259.366	261.488	255.118	314.107	267.71	302.559	-0.400068	0.00225185	-0.202731	0.147849	0.197337	0.14909	-0.384071	0.00295239	0.0159969	0.941384	-0.18134	0.242259
Bag2	ENSMUSG00000042215	BCL2-associated athanogene 2 [Source:MGI Symbol;Acc:MGI:1891254]	233.925	215.648	239.736	254.562	216.769	253.998	315.826	308.003	297.509	236.838	249.672	244.268	0.406153	0.00226996	0.0738513	0.698881	-0.332301	0.00510168	0.0452737	0.822583	-0.360879	0.00485673	-0.0285776	0.905286
Mrpl42	ENSMUSG00000062981	mitochondrial ribosomal protein L42 [Source:MGI Symbol;Acc:MGI:1333774]	514.362	557.833	528.649	923.11	989.939	981.357	685.467	621.034	643.575	630.5	691.108	635.256	0.292815	0.00227366	0.289214	0.00122603	-0.00360005	0.980614	0.85524	1.0227e-25	0.562425	1.11894e-12	0.566025	1.9443e-13
Atp8b1	ENSMUSG00000039529	ATPase, class I, type 8B, member 1 [Source:MGI Symbol;Acc:MGI:1859665]	86.8671	78.4174	98.3533	149.138	164.99	193.385	139.387	114.401	144.13	150.424	147.145	144.737	0.58515	0.00228581	0.721971	2.17126e-05	0.136821	0.518946	0.884571	3.22687e-07	0.299421	0.107808	0.1626	0.473205
Mat2b	ENSMUSG00000042032	methionine adenosyltransferase II, beta [Source:MGI Symbol;Acc:MGI:1913667]	304.377	392.087	344.237	263.562	325.592	314.611	244.369	274.06	238.932	238.209	266.76	270.043	-0.438366	0.00232014	-0.401833	0.00296476	0.0365334	0.857097	-0.182667	0.260898	0.255699	0.0914086	0.219165	0.178156
Slc47a1	ENSMUSG00000010122	solute carrier family 47, member 1 [Source:MGI Symbol;Acc:MGI:1914723]	286.593	299.412	279.692	394.7	372.105	386.77	367.876	384.689	361.481	438.47	436.689	480.606	0.358987	0.00232014	0.647825	5.84904e-11	0.288838	0.00457374	0.407842	0.00028602	0.0488552	0.761852	-0.239983	0.0342842
Gpi1	ENSMUSG00000036427	glucose phosphate isomerase 1 [Source:MGI Symbol;Acc:MGI:95797]	3308.47	3083.23	3273.32	2711.48	2784.64	2909.43	2943.89	2816.02	2692.22	2462.11	2476.79	2373.29	-0.195732	0.00232175	-0.404663	2.79453e-13	-0.208932	0.000433215	-0.207626	0.000628909	-0.011894	0.903538	0.197038	0.00143243
Map4	ENSMUSG00000032479	microtubule-associated protein 4 [Source:MGI Symbol;Acc:MGI:97178]	1180.57	1151.31	1198.68	2094.35	1989.53	1881.9	1416.81	1331.33	1378.87	1492.81	1467.66	1559.99	0.224714	0.00232521	0.356047	2.83111e-08	0.131333	0.0703697	0.75932	5.31216e-34	0.534606	1.85458e-18	0.403273	3.26283e-11
Pxmp4	ENSMUSG00000000876	peroxisomal membrane protein 4 [Source:MGI Symbol;Acc:MGI:1891701]	137.483	112.279	115.258	170.994	120.232	167.408	69.6936	90.5151	75.5333	127.106	133.855	119.755	-0.644342	0.00232521	0.0300113	0.927584	0.674354	0.000317199	0.26217	0.248084	0.906512	1.2983e-06	0.232158	0.333777
Ehhadh	ENSMUSG00000022853	enoyl-Coenzyme A, hydratase/3-hydroxyacyl Coenzyme A dehydrogenase [Source:MGI Symbol;Acc:MGI:1277964]	71.1352	48.1198	56.8605	59.1408	47.3907	51.9542	34.4057	27.6574	30.0592	42.9783	39.8716	33.7058	-0.898596	0.00232989	-0.604397	0.0338599	0.294199	0.398015	-0.191316	0.605403	0.70728	0.0159984	0.413081	0.210228
Pcgf5	ENSMUSG00000024805	polycomb group ring finger 5 [Source:MGI Symbol;Acc:MGI:1923505]	74.5552	76.6352	63.0076	102.854	127.253	129.885	109.392	104.344	126.403	91.9003	103.476	97.5487	0.643111	0.00233329	0.417446	0.0558119	-0.225665	0.30279	0.7019	0.000500262	0.0587895	0.841537	0.284455	0.211342
Slc35f5	ENSMUSG00000026342	solute carrier family 35, member F5 [Source:MGI Symbol;Acc:MGI:1921400]	307.797	319.016	304.281	493.697	511.644	435.838	373.169	397.261	420.829	454.472	429.095	462.761	0.355325	0.00233329	0.533744	1.15579e-07	0.178419	0.115126	0.647145	4.51277e-10	0.29182	0.00634389	0.113401	0.410625
Xdh	ENSMUSG00000024066	xanthine dehydrogenase [Source:MGI Symbol;Acc:MGI:98973]	43.0915	62.3775	32.2722	339.417	305.407	303.066	26.4659	22.6288	21.581	35.2056	34.1757	39.6539	-0.852775	0.00233329	-0.284892	0.348705	0.567883	0.0348327	2.73335	8.29003e-47	3.58612	1.70761e-68	3.01824	6.05261e-70
St8sia4	ENSMUSG00000040710	ST8 alpha-N-acetyl-neuraminide alpha-2,8-sialyltransferase 4 [Source:MGI Symbol;Acc:MGI:106018]	97.1269	98.0217	90.6695	235.277	209.748	207.817	149.091	128.23	141.818	234.094	216.446	240.699	0.537959	0.00235255	1.24779	1.60375e-18	0.709827	8.27966e-08	1.16194	1.89945e-14	0.623981	1.53864e-05	-0.085846	0.700489
Ehd3	ENSMUSG00000024065	EH-domain containing 3 [Source:MGI Symbol;Acc:MGI:1928900]	23.2557	30.2976	24.5883	20.5707	28.0834	20.2044	10.5864	7.54292	7.70748	13.7165	10.4426	15.465	-1.28828	0.00237982	-0.792837	0.0546201	0.495444	0.312522	-0.102829	0.86066	1.18545	0.00342687	0.690008	0.114066
Osbp2	ENSMUSG00000020435	oxysterol binding protein 2 [Source:MGI Symbol;Acc:MGI:1921559]	77.9752	69.5063	76.8385	105.425	129.008	138.544	46.7564	37.7146	43.1619	36.12	44.6183	47.9813	-0.76906	0.00238534	-0.77857	0.00060729	-0.00951036	0.981761	0.677248	0.0022533	1.44631	9.81329e-12	1.45582	3.77423e-13
Cradd	ENSMUSG00000045867	CASP2 and RIPK1 domain containing adaptor with death domain [Source:MGI Symbol;Acc:MGI:1336168]	34.8836	33.8621	36.8825	41.1414	41.2475	43.2952	19.4083	8.80008	15.415	23.7752	25.6318	27.3612	-1.08445	0.00239749	-0.416445	0.281436	0.668003	0.0636589	0.219794	0.60572	1.30424	5.20956e-05	0.636239	0.0606666
Pccb	ENSMUSG00000032527	propionyl Coenzyme A carboxylase, beta polypeptide [Source:MGI Symbol;Acc:MGI:1914154]	390.56	406.345	402.634	473.126	482.683	450.27	328.177	300.46	300.592	381.318	338.909	331.507	-0.358532	0.0024045	-0.180814	0.152088	0.177718	0.147011	0.240225	0.040861	0.598758	6.46641e-09	0.42104	4.52484e-05
Zfyve1	ENSMUSG00000042628	zinc finger, FYVE domain containing 1 [Source:MGI Symbol;Acc:MGI:3026685]	201.094	204.955	230.516	127.281	135.151	176.067	152.62	145.83	151.067	195.688	207.902	193.908	-0.48153	0.00240667	-0.0858958	0.69138	0.395634	0.00683455	-0.57013	0.000230525	-0.0885994	0.698213	-0.484234	0.00166402
Slfn5	ENSMUSG00000054404	schlafen 5 [Source:MGI Symbol;Acc:MGI:1329004]	428.863	338.621	388.803	1051.68	1079.46	1036.2	284.95	313.031	326.797	733.374	745.22	726.063	-0.343479	0.00243425	0.89713	1.31271e-24	1.24061	7.11848e-47	1.42018	4.52891e-58	1.76366	3.72172e-90	0.523052	2.59599e-10
Nrp1	ENSMUSG00000025810	neuropilin 1 [Source:MGI Symbol;Acc:MGI:106206]	1493.84	1714.49	1521.4	1646.94	1671.84	1682.74	1865.85	1796.47	1820.51	1535.79	1624.29	1602.42	0.220466	0.00244239	0.0160813	0.891461	-0.204385	0.00226241	0.0867063	0.304514	-0.13376	0.0718642	0.0706249	0.45567
Nrde2	ENSMUSG00000021179	nrde-2 necessary for RNA interference, domain containing [Source:MGI Symbol;Acc:MGI:2670969]	143.638	121.191	170.582	104.139	127.253	92.363	93.5129	82.9722	99.4265	91.4431	112.97	117.376	-0.62953	0.00251389	-0.429308	0.0365523	0.200222	0.413659	-0.374872	0.0869075	0.254658	0.295425	0.0544354	0.881576
Eif2s2	ENSMUSG00000074656	eukaryotic translation initiation factor 2, subunit 2 (beta) [Source:MGI Symbol;Acc:MGI:1914454]	290.013	238.817	279.692	277.704	302.774	291.521	363.465	357.032	358.398	284.388	243.027	251.406	0.39379	0.00251573	-0.0647514	0.736223	-0.458541	3.93258e-05	0.0931491	0.593197	-0.300641	0.0187082	0.1579	0.322705
Tbx20	ENSMUSG00000031965	T-box 20 [Source:MGI Symbol;Acc:MGI:1888496]	3317.36	2951.35	3225.68	1410.38	1284.81	1278.65	2800.98	2738.08	2587.4	1926.25	2128.39	2029.49	-0.227202	0.00252566	-0.644473	4.71119e-24	-0.417271	1.84254e-10	-1.25021	3.11674e-78	-1.023	4.56738e-53	-0.605733	6.96037e-19
Smtn	ENSMUSG00000020439	smoothelin [Source:MGI Symbol;Acc:MGI:1354727]	746.236	593.477	582.436	1379.52	1214.61	1333.49	853.967	810.864	803.12	1235.85	1250.26	1095.64	0.338119	0.00253907	0.868502	1.32135e-20	0.530384	1.44241e-08	0.99829	5.01829e-26	0.660172	1.48325e-12	0.129788	0.313051
Actr3	ENSMUSG00000026341	ARP3 actin-related protein 3 [Source:MGI Symbol;Acc:MGI:1921367]	662.789	668.33	725.356	502.696	428.272	418.52	828.383	851.093	842.428	549.573	626.554	585.292	0.295603	0.00254907	-0.224041	0.0244529	-0.519644	2.62715e-10	-0.589424	3.21052e-10	-0.885027	1.52579e-23	-0.365383	0.000159035
Pcdhga3	ENSMUSG00000104346	protocadherin gamma subfamily A, 3 [Source:MGI Symbol;Acc:MGI:1935215]	168.262	135.448	152.14	79.7115	92.1486	95.2493	113.803	93.0294	101.739	127.563	133.855	126.893	-0.562131	0.00257696	-0.250686	0.21694	0.311445	0.100894	-0.778755	1.76189e-05	-0.216624	0.354587	-0.528069	0.00512849
Phlpp1	ENSMUSG00000044340	PH domain and leucine rich repeat protein phosphatase 1 [Source:MGI Symbol;Acc:MGI:2138327]	335.84	322.581	324.259	296.989	303.652	277.089	252.308	245.145	260.513	307.706	318.973	296.215	-0.371968	0.00258092	-0.0997312	0.516289	0.272237	0.0185872	-0.151653	0.28448	0.220315	0.0914506	-0.051922	0.786431
Pcdhga7	ENSMUSG00000103472	protocadherin gamma subfamily A, 7 [Source:MGI Symbol;Acc:MGI:1935219]	154.582	122.973	144.456	61.7121	95.659	86.5903	90.8663	96.8008	90.1775	114.304	121.514	108.652	-0.607514	0.00258158	-0.309823	0.144925	0.297691	0.161322	-0.774422	7.73663e-05	-0.166908	0.537215	-0.464599	0.0287314
Itga2b	ENSMUSG00000034664	integrin alpha 2b [Source:MGI Symbol;Acc:MGI:96601]	27.3597	28.5154	19.978	10.2854	18.4297	11.5454	9.70417	3.77146	10.0197	15.0881	13.2905	16.2581	-1.33145	0.00258199	-0.642372	0.163439	0.689083	0.146823	-0.718443	0.115737	0.613012	0.22287	-0.0760715	0.923158
Tmod1	ENSMUSG00000028328	tropomodulin 1 [Source:MGI Symbol;Acc:MGI:98775]	1785.9	1620.03	1756.53	1799.94	1784.17	1757.78	1519.14	1487.21	1485.23	1637.75	1629.04	1566.73	-0.205615	0.00259635	-0.101424	0.179598	0.104191	0.145914	0.0453398	0.60724	0.250954	5.492e-05	0.146764	0.0323793
Prim2	ENSMUSG00000026134	DNA primase, p58 subunit [Source:MGI Symbol;Acc:MGI:97758]	81.3951	53.4664	76.8385	38.5701	43.0027	23.0907	134.976	101.829	125.632	70.4112	58.8581	64.6359	0.720388	0.00260315	-0.145409	0.677224	-0.865797	2.42886e-05	-0.874089	0.00078896	-1.59448	5.67608e-12	-0.72868	0.0056881
Mical2	ENSMUSG00000038244	microtubule associated monooxygenase, calponin and LIM domain containing 2 [Source:MGI Symbol;Acc:MGI:2444947]	1418.6	1801.82	1297.03	590.122	551.136	675.404	1162.74	1205.61	1170	774.981	699.652	747.08	-0.344629	0.00260727	-1.00603	4.48928e-25	-0.661397	3.85044e-11	-1.31365	5.61334e-38	-0.96902	4.39072e-21	-0.307623	0.0103981
Cc2d1a	ENSMUSG00000036686	coiled-coil and C2 domain containing 1A [Source:MGI Symbol;Acc:MGI:2384831]	135.431	99.8039	110.648	118.282	99.1695	101.022	82.9265	69.1435	70.9088	93.7292	86.3885	93.9798	-0.639959	0.00262475	-0.351326	0.10722	0.288633	0.20721	-0.146612	0.584871	0.493347	0.0201242	0.204714	0.442745
Rad51ap1	ENSMUSG00000030346	RAD51 associated protein 1 [Source:MGI Symbol;Acc:MGI:1098224]	36.2516	46.3375	43.0296	2.57134	8.77606	5.77269	86.4553	75.4292	68.5966	38.4061	36.0743	35.6885	0.867189	0.00263381	-0.137323	0.755871	-1.00451	4.46449e-05	-2.12249	1.48513e-09	-2.98968	1.38918e-19	-1.98516	1.02102e-08
Zfp618	ENSMUSG00000028358	zinc finger protein 618 [Source:MGI Symbol;Acc:MGI:1919950]	190.834	158.617	190.56	16.7137	9.65366	20.2044	123.508	126.973	111.758	63.553	67.402	61.4636	-0.578077	0.00263502	-1.46684	1.27183e-18	-0.888764	4.50455e-07	-3.34984	8.94053e-40	-2.77176	2.96552e-27	-1.883	1.2779e-12
Rdh14	ENSMUSG00000020621	retinol dehydrogenase 14 (all-trans and 9-cis) [Source:MGI Symbol;Acc:MGI:1920402]	174.418	188.915	176.729	179.994	153.581	170.294	125.272	114.401	134.11	136.25	144.297	142.754	-0.502118	0.00263836	-0.339507	0.0370452	0.162611	0.396897	-0.102329	0.639596	0.399788	0.0158159	0.237178	0.204568
Ahsa1	ENSMUSG00000021037	AHA1, activator of heat shock protein ATPase 1 [Source:MGI Symbol;Acc:MGI:2387603]	291.381	308.323	331.943	410.128	451.967	484.906	405.811	367.089	411.58	331.939	337.96	344.593	0.359691	0.00265291	0.133029	0.357503	-0.226662	0.0448872	0.523611	1.6899e-06	0.16392	0.190378	0.390582	0.000233298
Nup98	ENSMUSG00000063550	nucleoporin 98 [Source:MGI Symbol;Acc:MGI:109404]	495.211	402.78	488.693	388.272	442.313	479.133	614.009	550.633	605.808	446.242	432.892	443.331	0.339065	0.00267625	-0.0801688	0.605985	-0.419234	1.71194e-05	-0.11132	0.43179	-0.450385	1.39714e-05	-0.0311512	0.876697
Pmepa1	ENSMUSG00000038400	prostate transmembrane protein, androgen induced 1 [Source:MGI Symbol;Acc:MGI:1929600]	88.919	85.5462	53.787	118.282	93.9038	86.5903	136.741	106.858	131.027	159.568	131.956	136.41	0.666212	0.00268639	0.849829	1.6951e-05	0.183616	0.451513	0.361241	0.141993	-0.304971	0.195456	-0.488588	0.0227136
Slc26a10	ENSMUSG00000040441	solute carrier family 26, member 10 [Source:MGI Symbol;Acc:MGI:2143920]	175.786	117.626	129.089	199.279	218.524	245.339	104.099	80.4578	102.51	289.418	313.277	289.474	-0.572481	0.00270064	1.00483	2.0742e-11	1.57732	1.61609e-26	0.566915	0.000820638	1.1394	1.20131e-12	-0.43792	0.00732154
Lrig1	ENSMUSG00000030029	leucine-rich repeats and immunoglobulin-like domains 1 [Source:MGI Symbol;Acc:MGI:107935]	380.984	317.234	398.024	388.272	415.108	404.088	305.24	270.288	258.971	301.305	355.047	310.094	-0.397795	0.0027011	-0.199473	0.163947	0.198322	0.153755	0.129089	0.406783	0.526884	9.80474e-06	0.328563	0.00896656
Fbxl3	ENSMUSG00000022124	F-box and leucine-rich repeat protein 3 [Source:MGI Symbol;Acc:MGI:1354702]	575.238	532.882	500.987	520.696	549.381	516.655	450.803	388.461	442.41	528.541	537.318	486.95	-0.328861	0.00273182	-0.0653748	0.664103	0.263486	0.010235	-0.023728	0.885012	0.305133	0.00358448	0.0416468	0.810366
Scrib	ENSMUSG00000022568	scribbled planar cell polarity [Source:MGI Symbol;Acc:MGI:2145950]	263.337	247.728	264.325	239.134	264.159	294.407	336.117	352.003	329.88	247.354	255.368	256.164	0.379554	0.00273633	-0.0373358	0.853203	-0.41689	0.000115227	0.012335	0.954764	-0.367219	0.00235551	0.0496709	0.810393
Cd109	ENSMUSG00000046186	CD109 antigen [Source:MGI Symbol;Acc:MGI:2445221]	126.539	146.141	101.427	71.9975	73.7189	69.2722	184.379	174.744	178.043	214.891	232.585	218.097	0.515346	0.00273675	0.814855	2.74068e-08	0.299509	0.055925	-0.749849	4.89574e-05	-1.2652	2.87921e-14	-1.5647	1.47424e-22
Acad12	ENSMUSG00000042647	acyl-Coenzyme A dehydrogenase family, member 12 [Source:MGI Symbol;Acc:MGI:2443320]	66.3473	64.1597	59.9341	201.85	200.972	181.84	41.4633	27.6574	38.5374	60.3525	80.6926	69.7909	-0.757096	0.00276288	0.107754	0.747432	0.86485	6.13727e-05	1.56611	1.33157e-16	2.32321	1.50608e-32	1.45836	1.6606e-17
Exoc4	ENSMUSG00000029763	exocyst complex component 4 [Source:MGI Symbol;Acc:MGI:1096376]	437.071	482.98	519.429	566.98	498.48	531.087	591.954	566.976	614.286	576.092	570.544	593.619	0.316062	0.00276288	0.287915	0.0041405	-0.0281475	0.841903	0.158175	0.180061	-0.157887	0.160881	-0.12974	0.299611
Ift80	ENSMUSG00000027778	intraflagellar transport 80 [Source:MGI Symbol;Acc:MGI:1915509]	81.3951	65.9419	78.3753	71.9975	64.9428	80.8176	127.919	115.658	114.841	96.9297	95.8818	95.566	0.623458	0.00276288	0.317989	0.168887	-0.305468	0.129321	-0.10888	0.727031	-0.732337	0.000196728	-0.426869	0.0543144
Coq5	ENSMUSG00000041733	coenzyme Q5 methyltransferase [Source:MGI Symbol;Acc:MGI:1098643]	400.82	408.127	445.664	599.122	656.449	787.972	520.496	511.662	555.71	461.788	439.537	473.468	0.34454	0.00276679	0.139765	0.30583	-0.204775	0.068801	0.677303	1.99335e-11	0.332763	0.00128816	0.537538	3.05104e-08
Hacd1	ENSMUSG00000063275	3-hydroxyacyl-CoA dehydratase 1 [Source:MGI Symbol;Acc:MGI:1353592]	359.096	386.74	411.855	363.844	337.001	355.02	481.679	487.776	476.322	389.548	418.652	415.573	0.329724	0.00276982	0.0897802	0.533028	-0.239944	0.0180895	-0.124241	0.362235	-0.453965	7.89534e-06	-0.214021	0.0702414
Wdr11	ENSMUSG00000042055	WD repeat domain 11 [Source:MGI Symbol;Acc:MGI:1920230]	293.433	267.332	272.008	210.85	213.258	199.158	219.667	209.945	200.395	245.068	221.193	231.975	-0.409509	0.00279209	-0.255998	0.0624959	0.153511	0.312219	-0.411404	0.00232099	-0.00189518	0.993947	-0.155406	0.367571
Nt5c1a	ENSMUSG00000054958	5'-nucleotidase, cytosolic IA [Source:MGI Symbol;Acc:MGI:2155700]	27.3597	17.8221	35.3457	110.568	91.271	109.681	47.6386	56.5719	54.7231	59.8953	77.8446	70.584	0.868537	0.00280311	1.23312	8.34764e-07	0.36458	0.171913	1.77737	4.6477e-13	0.908832	6.21351e-05	0.544252	0.0220067
Apip	ENSMUSG00000010911	APAF1 interacting protein [Source:MGI Symbol;Acc:MGI:1926788]	89.603	114.062	110.648	190.279	206.237	210.703	143.798	157.144	150.296	130.764	135.753	145.926	0.540973	0.00280667	0.420204	0.0179048	-0.120769	0.556772	0.956849	1.96653e-09	0.415875	0.00988216	0.536644	0.000440831
Taf5	ENSMUSG00000025049	TATA-box binding protein associated factor 5 [Source:MGI Symbol;Acc:MGI:2442144]	42.4075	37.4265	55.3238	71.9975	70.2085	77.9313	65.2826	81.715	90.1775	48.9221	50.3142	46.7916	0.775247	0.00284079	0.0993931	0.80739	-0.675854	0.00270942	0.651714	0.0124273	-0.123533	0.713582	0.552321	0.0287776
Atg13	ENSMUSG00000027244	autophagy related 13 [Source:MGI Symbol;Acc:MGI:1196429]	111.491	110.497	98.3533	95.1395	91.271	98.1357	69.6936	60.3434	70.9088	114.761	92.0845	95.1694	-0.643732	0.00284806	-0.07882	0.798893	0.564912	0.00402449	-0.183118	0.485542	0.460614	0.0358456	-0.104298	0.743255
Itpkb	ENSMUSG00000038855	inositol 1,4,5-trisphosphate 3-kinase B [Source:MGI Symbol;Acc:MGI:109235]	557.454	566.744	594.73	1158.39	1167.22	1131.45	662.53	705.263	702.152	1129.32	1044.26	1037.35	0.269543	0.00286741	0.902342	4.93855e-36	0.6328	5.0959e-20	1.00989	3.53221e-41	0.740347	8.01825e-25	0.107548	0.257819
Lama5	ENSMUSG00000015647	laminin, alpha 5 [Source:MGI Symbol;Acc:MGI:105382]	987.685	990.911	1021.95	1353.81	1237.42	1249.79	898.959	841.036	722.962	843.106	886.669	834.319	-0.284874	0.00287237	-0.227013	0.0154608	0.0578608	0.637697	0.356159	3.4477e-05	0.641033	2.64889e-15	0.583173	3.35407e-13
Rbpms	ENSMUSG00000031586	RNA binding protein gene with multiple splicing [Source:MGI Symbol;Acc:MGI:1334446]	1057.45	1042.59	854.445	707.118	662.592	626.337	845.145	721.606	812.369	736.574	693.956	695.926	-0.310827	0.00287461	-0.474365	2.5762e-07	-0.163538	0.141773	-0.557401	4.41194e-09	-0.246575	0.0189216	-0.0830365	0.579248
Ubr3	ENSMUSG00000044308	ubiquitin protein ligase E3 component n-recognin 3 [Source:MGI Symbol;Acc:MGI:1861100]	1223.66	1162	1280.13	1493.95	1557.75	1422.97	1050.7	1017.04	1065.17	1265.12	1223.68	1240.77	-0.225238	0.0028775	0.024434	0.833798	0.249672	0.000180284	0.294102	1.60194e-05	0.51934	5.78984e-16	0.269668	4.95783e-05
Nudt19	ENSMUSG00000034875	nudix (nucleoside diphosphate linked moiety X)-type motif 19 [Source:MGI Symbol;Acc:MGI:94203]	204.514	242.381	221.295	314.989	273.813	314.611	275.245	341.946	294.426	180.6	209.801	219.286	0.449363	0.00288482	-0.116623	0.567589	-0.565986	1.11197e-05	0.429501	0.00336833	-0.0198619	0.930423	0.546124	5.79777e-05
Tfpi	ENSMUSG00000027082	tissue factor pathway inhibitor [Source:MGI Symbol;Acc:MGI:1095418]	647.741	522.188	524.039	574.694	595.894	473.36	478.151	412.346	432.39	524.884	555.355	539.293	-0.366534	0.00288482	-0.0828131	0.618596	0.283721	0.0160224	-0.0362868	0.838139	0.330248	0.00496317	0.0465263	0.812608
Ankrd11	ENSMUSG00000035569	ankyrin repeat domain 11 [Source:MGI Symbol;Acc:MGI:1924337]	1521.88	1343.79	1398.46	1267.67	1260.24	1321.95	1210.37	1208.12	1234.74	1369.82	1351.84	1278.05	-0.230211	0.00288544	-0.102017	0.249068	0.128193	0.107459	-0.161039	0.0413404	0.0691715	0.463263	-0.0590219	0.584341
Tle6	ENSMUSG00000034758	transducin-like enhancer of split 6 [Source:MGI Symbol;Acc:MGI:2149593]	69.7672	55.2486	49.1767	15.428	28.0834	37.5225	36.1701	22.6288	25.4347	29.2618	25.6318	27.7578	-0.974949	0.00288544	-1.0074	0.000721056	-0.0324545	0.950003	-1.10051	0.000559546	-0.12556	0.806022	-0.0931054	0.87757
Tmem44	ENSMUSG00000022537	transmembrane protein 44 [Source:MGI Symbol;Acc:MGI:1924489]	292.065	267.332	308.891	164.566	144.805	181.84	238.193	208.688	198.853	267.471	260.115	277.181	-0.424159	0.00288544	-0.107318	0.555176	0.316841	0.0185822	-0.846487	4.56081e-10	-0.422328	0.00415665	-0.739169	2.60389e-08
Banp	ENSMUSG00000025316	BTG3 associated nuclear protein [Source:MGI Symbol;Acc:MGI:1889023]	106.019	89.1107	98.3533	132.424	136.029	216.476	157.031	132.001	166.482	173.742	156.639	169.719	0.602705	0.00292606	0.730274	5.93613e-05	0.127569	0.590101	0.608469	0.00180234	0.005764	0.986999	-0.121805	0.660759
Ece1	ENSMUSG00000057530	endothelin converting enzyme 1 [Source:MGI Symbol;Acc:MGI:1101357]	511.626	499.02	422.612	502.696	435.293	562.837	393.46	331.889	369.188	461.788	407.26	417.159	-0.385598	0.00292606	-0.157721	0.29364	0.227877	0.08407	0.0332581	0.860331	0.418856	0.000479969	0.190979	0.185235
Pcdhga10	ENSMUSG00000102222	protocadherin gamma subfamily A, 10 [Source:MGI Symbol;Acc:MGI:1935227]	205.198	180.004	225.905	107.996	121.987	141.431	158.795	129.487	137.193	154.996	166.132	141.565	-0.509589	0.00293462	-0.407043	0.0127725	0.102546	0.639364	-0.735257	7.98485e-06	-0.225668	0.272924	-0.328214	0.0858614
Col12a1	ENSMUSG00000032332	collagen, type XII, alpha 1 [Source:MGI Symbol;Acc:MGI:88448]	88.235	169.31	102.964	29.5704	36.8594	17.3181	184.379	188.573	201.165	80.9272	81.6419	97.9452	0.693228	0.0029473	-0.396802	0.129977	-1.09003	5.01116e-08	-1.77118	1.07591e-12	-2.46441	2.25672e-25	-1.37438	4.61434e-08
Slc20a1	ENSMUSG00000027397	solute carrier family 20, member 1 [Source:MGI Symbol;Acc:MGI:108392]	169.63	172.875	135.236	222.421	193.951	204.93	228.489	216.23	227.371	128.935	118.666	140.771	0.475837	0.0029473	-0.290885	0.0953388	-0.766722	7.00174e-09	0.357049	0.030212	-0.118787	0.542411	0.647934	6.53505e-06
Hist1h2bc	ENSMUSG00000018102	histone cluster 1, H2bc [Source:MGI Symbol;Acc:MGI:1915274]	153.214	237.034	178.265	200.564	204.482	193.385	255.837	279.088	268.22	165.969	162.334	209.373	0.520161	0.00294864	-0.0341103	0.906326	-0.554272	0.000330518	0.113635	0.630168	-0.406527	0.0169475	0.147745	0.538572
St6gal1	ENSMUSG00000022885	beta galactoside alpha 2,6 sialyltransferase 1 [Source:MGI Symbol;Acc:MGI:108470]	136.799	178.221	152.14	97.7108	106.19	124.113	109.392	106.858	84.0116	132.135	100.628	111.824	-0.604603	0.0029602	-0.391398	0.0544195	0.213205	0.360899	-0.499826	0.0140979	0.104777	0.718273	-0.108427	0.729939
Espl1	ENSMUSG00000058290	extra spindle pole bodies 1, separase [Source:MGI Symbol;Acc:MGI:2146156]	68.3993	80.1996	95.2798	17.9994	9.65366	8.65903	171.146	113.144	128.715	37.4917	50.3142	51.5501	0.761801	0.00296488	-0.746327	0.00383152	-1.50813	4.52045e-12	-2.3064	1.18048e-14	-3.0682	7.29334e-27	-1.56007	4.60493e-07
Rfxank	ENSMUSG00000036120	regulatory factor X-associated ankyrin-containing protein [Source:MGI Symbol;Acc:MGI:1333865]	177.154	162.181	155.214	120.853	136.029	141.431	117.332	121.944	108.676	126.192	126.26	124.117	-0.516329	0.00296704	-0.400051	0.0151173	0.116278	0.590317	-0.330299	0.0704422	0.18603	0.376087	0.0697523	0.802549
Fbxo10	ENSMUSG00000048232	F-box protein 10 [Source:MGI Symbol;Acc:MGI:2686937]	211.354	206.737	232.052	109.282	108.823	109.681	164.089	158.401	145.671	164.14	156.639	153.857	-0.465282	0.00297022	-0.441776	0.00211048	0.023506	0.917935	-0.96236	2.39904e-10	-0.497079	0.00249975	-0.520585	0.00123369
Capn6	ENSMUSG00000067276	calpain 6 [Source:MGI Symbol;Acc:MGI:1100850]	174.418	144.359	225.905	8.99968	13.1641	0	115.568	101.829	114.071	42.9783	51.2635	62.6532	-0.685606	0.00298295	-1.71568	1.55734e-17	-1.03008	1.41846e-06	-3.70164	1.36262e-37	-3.01603	5.67742e-25	-1.98596	7.24381e-11
Tpm3	ENSMUSG00000027940	tropomyosin 3, gamma [Source:MGI Symbol;Acc:MGI:1890149]	322.16	351.096	370.362	299.561	316.816	352.134	450.803	424.918	436.244	352.97	366.439	348.558	0.342928	0.00299252	0.0433526	0.807546	-0.299575	0.00362673	-0.112351	0.446922	-0.455279	2.01022e-05	-0.155704	0.262133
Msh6	ENSMUSG00000005370	mutS homolog 6 [Source:MGI Symbol;Acc:MGI:1343961]	196.99	208.519	235.126	133.71	149.193	101.022	317.591	279.088	274.386	181.057	177.524	176.857	0.450315	0.00301236	-0.24127	0.157151	-0.691586	5.32367e-08	-0.645371	3.30392e-05	-1.09569	9.60827e-15	-0.404101	0.0141572
Sat2	ENSMUSG00000069835	spermidine/spermine N1-acetyl transferase 2 [Source:MGI Symbol;Acc:MGI:1916465]	42.4075	39.2087	53.787	17.9994	10.5313	23.0907	19.4083	21.3716	19.2687	19.6603	17.0878	17.8443	-1.05808	0.00301791	-1.17109	0.000258887	-0.11301	0.826054	-1.33978	0.000126728	-0.281701	0.572393	-0.168691	0.782376
Fhl3	ENSMUSG00000032643	four and a half LIM domains 3 [Source:MGI Symbol;Acc:MGI:1341092]	19.8358	14.2577	15.3677	48.8554	30.7162	37.5225	48.5208	33.9432	37.7667	26.5185	27.5304	19.4304	1.0833	0.00304448	0.407625	0.368105	-0.675671	0.0435346	1.0209	0.00396849	-0.0623999	0.902774	0.613271	0.0948006
Arhgap1	ENSMUSG00000027247	Rho GTPase activating protein 1 [Source:MGI Symbol;Acc:MGI:2445003]	336.524	354.66	295.06	187.708	177.276	213.589	275.245	228.802	233.537	224.95	234.483	233.958	-0.410537	0.00304454	-0.503434	4.61465e-05	-0.0928976	0.59529	-0.787968	1.83474e-09	-0.377431	0.00856074	-0.284534	0.0654899
Ifit2	ENSMUSG00000045932	interferon-induced protein with tetratricopeptide repeats 2 [Source:MGI Symbol;Acc:MGI:99449]	80.7111	115.844	112.184	154.28	129.008	95.2493	168.5	154.63	147.213	91.9003	88.2872	109.841	0.627622	0.003063	-0.0366413	0.918638	-0.664263	0.000323184	0.366015	0.11078	-0.261606	0.256295	0.402657	0.0685499
Tnks	ENSMUSG00000031529	tankyrase, TRF1-interacting ankyrin-related ADP-ribose polymerase [Source:MGI Symbol;Acc:MGI:1341087]	1077.97	1115.67	972.776	645.406	717.004	588.814	839.851	893.836	866.321	821.617	833.507	917.988	-0.284443	0.00308681	-0.295482	0.000979211	-0.0110389	0.939323	-0.671739	1.25326e-14	-0.387296	1.90338e-05	-0.376257	3.53913e-05
Usp1	ENSMUSG00000028560	ubiquitin specific peptidase 1 [Source:MGI Symbol;Acc:MGI:2385198]	129.275	128.319	121.405	93.8538	72.8413	75.0449	216.138	163.43	179.584	109.732	98.7298	114.6	0.550989	0.00308681	-0.21678	0.344708	-0.767769	9.56376e-07	-0.622551	0.00168932	-1.17354	2.13385e-11	-0.405771	0.0572761
Prdx4	ENSMUSG00000025289	peroxiredoxin 4 [Source:MGI Symbol;Acc:MGI:1859815]	90.971	128.319	106.037	70.7118	65.8204	63.4996	154.384	176.002	152.608	81.8416	97.7804	90.411	0.586389	0.00311729	-0.234313	0.33753	-0.820701	8.28158e-07	-0.623032	0.00365236	-1.20942	1.15078e-10	-0.388719	0.0991236
Cdk12	ENSMUSG00000003119	cyclin-dependent kinase 12 [Source:MGI Symbol;Acc:MGI:1098802]	640.217	600.606	622.392	466.698	511.644	427.179	525.789	504.119	487.113	566.033	551.558	526.604	-0.300249	0.00311862	-0.18549	0.075592	0.114759	0.309869	-0.384005	7.14617e-05	-0.0837555	0.519476	-0.198514	0.0665696
Pygm	ENSMUSG00000032648	muscle glycogen phosphorylase [Source:MGI Symbol;Acc:MGI:97830]	2196.3	2090.54	2289.79	5042.39	4718.01	5209.85	1969.95	1899.56	1852.88	2741.47	2716.02	2645.71	-0.201398	0.00315276	0.298567	5.11656e-07	0.499965	3.8605e-19	1.17735	3.81839e-101	1.37875	2.69098e-141	0.878786	2.84406e-61
Ube2t	ENSMUSG00000026429	ubiquitin-conjugating enzyme E2T [Source:MGI Symbol;Acc:MGI:1914446]	36.9356	42.7731	61.4708	17.9994	11.4089	17.3181	95.2773	72.9149	83.2408	39.7778	43.6689	39.6539	0.837303	0.00315276	-0.153099	0.71676	-0.990402	4.53027e-05	-1.39254	1.27815e-05	-2.22984	1.9451e-14	-1.23944	9.46975e-05
Zbtb11	ENSMUSG00000022601	zinc finger and BTB domain containing 11 [Source:MGI Symbol;Acc:MGI:2443876]	138.85	119.408	127.552	169.708	195.706	161.635	188.79	169.716	200.395	165.969	168.98	144.34	0.51069	0.00315276	0.277231	0.141347	-0.233459	0.177735	0.44447	0.00999089	-0.0662199	0.779991	0.167239	0.431986
Fap	ENSMUSG00000000392	fibroblast activation protein [Source:MGI Symbol;Acc:MGI:109608]	29.4117	23.1688	41.4928	70.7118	59.6772	37.5225	59.1072	56.5719	59.3476	112.475	100.628	108.652	0.831547	0.00317654	1.68197	2.87509e-13	0.850427	6.9974e-05	0.842822	0.0019439	0.0112749	0.980116	-0.839152	0.000253823
Mpc1	ENSMUSG00000023861	mitochondrial pyruvate carrier 1 [Source:MGI Symbol;Acc:MGI:1915240]	149.794	228.123	190.56	649.263	619.59	649.427	237.311	299.203	247.41	240.038	260.115	297.404	0.484209	0.00322888	0.51993	0.00060729	0.0357202	0.872248	1.75928	2.64937e-39	1.27507	1.43838e-23	1.23935	2.14706e-23
Lta4h	ENSMUSG00000015889	leukotriene A4 hydrolase [Source:MGI Symbol;Acc:MGI:96836]	365.252	386.74	373.435	159.423	141.295	101.022	254.955	304.231	289.801	188.373	192.713	201.045	-0.400728	0.00322919	-0.931718	7.92878e-16	-0.530989	1.42043e-05	-1.39354	9.78137e-26	-0.992811	1.90478e-13	-0.461822	0.00201445
Pkmyt1	ENSMUSG00000023908	protein kinase, membrane associated tyrosine/threonine 1 [Source:MGI Symbol;Acc:MGI:2137630]	43.7755	51.6842	55.3238	30.8561	41.2475	28.8634	82.0443	77.9435	99.4265	40.235	48.4156	48.3778	0.781846	0.00322919	-0.111059	0.788151	-0.892905	7.87652e-05	-0.444878	0.164857	-1.22672	1.06053e-06	-0.333819	0.346012
Phlda1	ENSMUSG00000020205	pleckstrin homology like domain, family A, member 1 [Source:MGI Symbol;Acc:MGI:1096880]	12.3119	19.6043	16.9045	37.2844	25.4506	20.2044	45.8742	37.7146	31.6007	39.3205	25.6318	25.7751	1.126	0.00323156	0.832274	0.0321027	-0.293731	0.485584	0.739593	0.0669772	-0.386412	0.355039	-0.0926814	0.884264
Hist1h2bk	ENSMUSG00000062727	histone cluster 1, H2bk [Source:MGI Symbol;Acc:MGI:2448399]	26.6757	57.0308	49.1767	6.42834	9.65366	17.3181	79.3977	80.4578	84.0116	31.5479	34.1757	35.6885	0.906884	0.00330196	-0.277913	0.502048	-1.1848	7.55459e-06	-1.68728	1.14739e-06	-2.59416	6.7941e-16	-1.40937	5.95438e-05
Dyrk1b	ENSMUSG00000002409	dual-specificity tyrosine-(Y)-phosphorylation regulated kinase 1b [Source:MGI Symbol;Acc:MGI:1330302]	173.734	117.626	130.626	168.423	193.951	161.635	81.1621	100.572	97.885	204.833	195.561	157.03	-0.614342	0.00331185	0.348155	0.0979487	0.962497	3.3427e-08	0.282791	0.197439	0.897133	1.03656e-06	-0.0653642	0.837303
Mcrs1	ENSMUSG00000037570	microspherule protein 1 [Source:MGI Symbol;Acc:MGI:1858420]	246.921	219.212	270.472	154.28	148.315	178.953	175.557	184.802	181.897	167.341	179.422	167.34	-0.44029	0.00331658	-0.521152	9.24337e-05	-0.080862	0.677994	-0.638864	9.06829e-06	-0.198574	0.2661	-0.117712	0.592776
Rgs12	ENSMUSG00000029101	regulator of G-protein signaling 12 [Source:MGI Symbol;Acc:MGI:1918979]	424.075	379.611	410.318	206.993	211.503	202.044	336.117	318.06	302.904	298.562	289.544	307.318	-0.350123	0.00333034	-0.439896	3.09349e-05	-0.0897729	0.537199	-0.956295	4.49918e-17	-0.606173	2.30281e-07	-0.5164	1.17461e-05
Atrx	ENSMUSG00000031229	alpha thalassemia/mental retardation syndrome X-linked [Source:MGI Symbol;Acc:MGI:103067]	2295.48	1997.86	2122.28	1464.38	1498.95	1362.35	1875.55	1786.42	1852.11	2149.83	1996.43	2030.28	-0.22287	0.00334199	-0.0596439	0.552361	0.163226	0.0285392	-0.562997	6.83457e-17	-0.340127	9.57296e-07	-0.503353	4.2495e-14
Pdss1	ENSMUSG00000026784	prenyl (solanesyl) diphosphate synthase, subunit 1 [Source:MGI Symbol;Acc:MGI:1889278]	133.379	158.617	142.92	113.139	141.295	118.34	202.905	189.83	216.58	132.593	115.818	130.065	0.501373	0.00334199	-0.166758	0.445268	-0.668131	3.06559e-06	-0.172352	0.434031	-0.673725	2.22311e-05	-0.00559353	0.986186
Csnk1a1	ENSMUSG00000024576	casein kinase 1, alpha 1 [Source:MGI Symbol;Acc:MGI:1934950]	2460.32	2489.75	2445	1774.22	1816.64	1697.17	2219.61	2147.22	2163.49	1875.5	1927.13	1951.37	-0.17795	0.00334972	-0.36074	3.28734e-12	-0.18279	0.00100841	-0.474038	2.23988e-18	-0.296089	8.71212e-08	-0.113298	0.0892666
Plcg2	ENSMUSG00000034330	phospholipase C, gamma 2 [Source:MGI Symbol;Acc:MGI:97616]	111.491	133.666	122.942	131.138	156.214	109.681	197.612	193.602	152.608	144.48	128.159	153.064	0.559781	0.00337423	0.233027	0.302761	-0.326754	0.0757024	0.171363	0.480901	-0.388419	0.0398196	-0.0616645	0.845167
Myo18b	ENSMUSG00000072720	myosin XVIIIb [Source:MGI Symbol;Acc:MGI:1921626]	3140.89	2892.53	3062.78	3326.03	3077.76	3411.66	2701.29	2658.88	2640.58	2527.95	2539.44	2485.9	-0.187915	0.00339305	-0.271229	2.06305e-06	-0.0833138	0.240924	0.0997672	0.141342	0.287683	3.68917e-07	0.370996	1.75637e-11
Zfp948	ENSMUSG00000067931	zinc finger protein 948 [Source:MGI Symbol;Acc:MGI:3040683]	76.6072	71.2885	70.6915	64.2834	64.9428	83.704	126.154	130.744	100.197	71.3256	56.0101	69.7909	0.661823	0.00340102	-0.135972	0.677925	-0.797795	3.01417e-05	-0.0921784	0.787703	-0.754001	0.000388991	0.0437938	0.917934
Cep131	ENSMUSG00000039781	centrosomal protein 131 [Source:MGI Symbol;Acc:MGI:107440]	149.794	135.448	135.236	74.5688	75.4741	75.0449	89.9841	103.087	90.1775	94.6436	112.97	91.9971	-0.574964	0.0034154	-0.506087	0.00547573	0.0688771	0.798401	-0.881235	3.73829e-06	-0.306271	0.186568	-0.375148	0.0934752
Bicd2	ENSMUSG00000037933	bicaudal D homolog 2 (Drosophila) [Source:MGI Symbol;Acc:MGI:1924145]	846.783	887.542	857.518	1083.82	1062.78	1122.79	1058.64	1003.21	978.08	1016.39	1011.98	984.211	0.232844	0.00344573	0.219059	0.00349713	-0.0137847	0.901186	0.330546	6.03397e-06	0.0977025	0.260141	0.111487	0.206232
Cox7a2l	ENSMUSG00000024248	cytochrome c oxidase subunit VIIa polypeptide 2-like [Source:MGI Symbol;Acc:MGI:106015]	889.19	828.729	852.908	822.828	828.46	770.654	767.511	676.349	706.005	755.32	797.433	780.786	-0.259371	0.00344573	-0.147134	0.116038	0.112237	0.241519	-0.0820831	0.445258	0.177288	0.0482865	0.0650505	0.596984
Cd93	ENSMUSG00000027435	CD93 antigen [Source:MGI Symbol;Acc:MGI:106664]	1870.04	1760.83	1711.96	1880.93	1950.92	1809.74	2162.26	2051.68	1990.84	2599.27	2490.08	2665.54	0.209712	0.00345059	0.532217	5.38714e-19	0.322505	9.9414e-08	0.0796259	0.341359	-0.130086	0.0741739	-0.452591	1.08385e-13
Dnajc9	ENSMUSG00000021811	DnaJ heat shock protein family (Hsp40) member C9 [Source:MGI Symbol;Acc:MGI:1915326]	119.015	130.102	158.287	66.8548	69.3309	69.2722	244.369	165.944	195.77	96.4725	113.919	116.583	0.58347	0.00345205	-0.293404	0.204312	-0.876874	2.15426e-07	-0.923642	7.18085e-06	-1.50711	1.54775e-15	-0.630238	0.00339393
Eri2	ENSMUSG00000030929	exoribonuclease 2 [Source:MGI Symbol;Acc:MGI:1918401]	51.9834	40.9909	50.7134	19.285	27.2058	20.2044	98.806	94.2865	70.1381	53.037	41.7703	52.3432	0.800768	0.00345685	0.030408	0.948734	-0.77036	0.0012771	-0.95425	0.00171436	-1.75502	6.24408e-11	-0.984658	0.000826563
Ssr3	ENSMUSG00000027828	signal sequence receptor, gamma [Source:MGI Symbol;Acc:MGI:1914687]	861.831	932.098	855.981	887.111	895.158	704.268	1025.99	1091.21	1079.05	954.666	974.956	1016.73	0.272028	0.00345711	0.156922	0.118398	-0.115106	0.252643	-0.0598598	0.630168	-0.331888	0.000101189	-0.216782	0.0203969
Syt7	ENSMUSG00000024743	synaptotagmin VII [Source:MGI Symbol;Acc:MGI:1859545]	99.8629	49.902	78.3753	232.706	206.237	181.84	133.212	116.915	127.944	133.05	119.615	136.806	0.628842	0.00345973	0.673672	0.000646126	0.0448298	0.873802	1.33477	3.39692e-13	0.705927	7.24327e-05	0.661097	0.000183522
[truncated: 20,786 more rows]
