# Supplementary material for: Molecular Atlas of Postnatal Mouse Heart Development
Source: J Am Heart Assoc. 2018 Oct 14;7(20):e010378. doi: 10.1161/JAHA.118.010378 (PMC6474944; doi:10.1161/JAHA.118.010378)
Supplement: Supplementary file 3 — Appendix S2. Gene set enrichment analysis. [file JAH3-7-e010378-s003.xlsx]

## Sheet: P4vsP1_up
Biological processes from Gorilla, ranked gene list
P4 vs P1 upregulated
GO Term	Description	P-value	FDR q-value	Enrichment	N	B	n2	b3	Genes
GO:0007049	cell cycle	1.3e-59	1.93e-55	7.43	19551	674	414	106	[Hjurp - holliday junction recognition protein, Aspm - asp (abnormal spindle)-like, microcephaly associated (drosophila), Cenpf - centromere protein f, Ckap2 - cytoskeleton associated protein 2, Kntc1 - kinetochore associated 1, Cdkn3 - cyclin-dependent kinase inhibitor 3, Cdc20 - cell division cycle 20, Cit - citron, Esco2 - establishment of cohesion 1 homolog 2 (s. cerevisiae), Ska3 - spindle a…
GO:0022402	cell cycle process	1.61e-55	1.19e-51	3.97	19551	650	1296	171	[Cyp27b1 - cytochrome p450, family 27, subfamily b, polypeptide 1, Aspm - asp (abnormal spindle)-like, microcephaly associated (drosophila), Rbbp8 - retinoblastoma binding protein 8, Fanci - fanconi anemia, complementation group i, Clspn - claspin, Ckap2 - cytoskeleton associated protein 2, Kif14 - kinesin family member 14, Clhc1 - clathrin heavy chain linker domain containing 1, Fap - fibroblast…
GO:0051301	cell division	5.44e-48	2.69e-44	10.79	19551	396	311	68	[Nuf2 - nuf2, ndc80 kinetochore complex component, homolog (s. cerevisiae), Aspm - asp (abnormal spindle)-like, microcephaly associated (drosophila), Kif20b - kinesin family member 20b, Smc4 - structural maintenance of chromosomes 4, Cdca3 - cell division cycle associated 3, Kif14 - kinesin family member 14, Kntc1 - kinetochore associated 1, Nek2 - nima (never in mitosis gene a)-related expressed…
GO:1903047	mitotic cell cycle process	4.61e-44	1.71e-40	4.69	19551	367	1296	114	[Fanci - fanconi anemia, complementation group i, Rbbp8 - retinoblastoma binding protein 8, Clspn - claspin, Ckap2 - cytoskeleton associated protein 2, Kif14 - kinesin family member 14, Skp2 - s-phase kinase-associated protein 2 (p45), Pinx1 - pin2/terf1 interacting, telomerase inhibitor 1, Kntc1 - kinetochore associated 1, Cdkn3 - cyclin-dependent kinase inhibitor 3, E2f7 - e2f transcription fac…
GO:0007059	chromosome segregation	1.74e-33	5.15e-30	17.75	19551	103	385	36	[Hjurp - holliday junction recognition protein, Cdt1 - chromatin licensing and dna replication factor 1, Brca1 - breast cancer 1, Cenpn - centromere protein n, Kif11 - kinesin family member 11, Cenpf - centromere protein f, Smc4 - structural maintenance of chromosomes 4, Cenpw - centromere protein w, Ska1 - spindle and kinetochore associated complex subunit 1, Plk1 - polo-like kinase 1, Spag5 - s…
GO:0006259	DNA metabolic process	5.1e-27	1.26e-23	3.36	19551	596	1064	109	[Ung - uracil dna glycosylase, Fanci - fanconi anemia, complementation group i, Clspn - claspin, Fanca - fanconi anemia, complementation group a, Pinx1 - pin2/terf1 interacting, telomerase inhibitor 1, Hsp90aa1 - heat shock protein 90, alpha (cytosolic), class a member 1, Nucks1 - nuclear casein kinase and cyclin-dependent kinase substrate 1, Zbtb48 - zinc finger and btb domain containing 48, Tdr…
GO:0051726	regulation of cell cycle	1.49e-25	3.16e-22	3.22	19551	816	827	111	[Aspm - asp (abnormal spindle)-like, microcephaly associated (drosophila), Fanci - fanconi anemia, complementation group i, Cenpf - centromere protein f, Kif14 - kinesin family member 14, Fap - fibroblast activation protein, Nle1 - notchless homolog 1 (drosophila), Skp2 - s-phase kinase-associated protein 2 (p45), Kntc1 - kinetochore associated 1, Cdkn3 - cyclin-dependent kinase inhibitor 3, Cit …
GO:0010564	regulation of cell cycle process	5.98e-24	1.11e-20	2.97	19551	478	1557	113	[Calr - calreticulin, Fanci - fanconi anemia, complementation group i, Clspn - claspin, Cenpf - centromere protein f, Kif14 - kinesin family member 14, Fap - fibroblast activation protein, Ccp110 - centriolar coiled coil protein 110, E2f7 - e2f transcription factor 7, Cdc20 - cell division cycle 20, Cit - citron, Cep192 - centrosomal protein 192, Cenpj - centromere protein j, Ezh2 - enhancer of z…
GO:0051276	chromosome organization	3.58e-23	5.91e-20	6.74	19551	260	524	47	[Pcna - proliferating cell nuclear antigen, Cdt1 - chromatin licensing and dna replication factor 1, Ndc1 - ndc1 transmembrane nucleoporin, Gpr30 - g protein-coupled receptor 30, Cenpn - centromere protein n, Mcm6 - minichromosome maintenance deficient 6 (mis5 homolog, s. pombe) (s. cerevisiae), Mcm4 - minichromosome maintenance deficient 4 homolog (s. cerevisiae), Smc4 - structural maintenance o…
GO:0006260	DNA replication	1.04e-22	1.54e-19	6.41	19551	129	1064	45	[2810417H13Rik - riken cdna 2810417h13 gene, Fam111a - family with sequence similarity 111, member a, Pcna - proliferating cell nuclear antigen, Cdt1 - chromatin licensing and dna replication factor 1, Mcm6 - minichromosome maintenance deficient 6 (mis5 homolog, s. pombe) (s. cerevisiae), Mcm7 - minichromosome maintenance deficient 7 (s. cerevisiae), Mcm4 - minichromosome maintenance deficient 4 …
GO:0006974	cellular response to DNA damage stimulus	9.86e-20	1.33e-16	2.85	19551	572	1236	103	[Ung - uracil dna glycosylase, Suv39h1 - suppressor of variegation 3-9 homolog 1 (drosophila), Rbbp8 - retinoblastoma binding protein 8, Fanci - fanconi anemia, complementation group i, Clspn - claspin, Triap1 - tp53 regulated inhibitor of apoptosis 1, Fanca - fanconi anemia, complementation group a, Nucks1 - nuclear casein kinase and cyclin-dependent kinase substrate 1, Mms22l - mms22-like, dna …
GO:0044763	single-organism cellular process	2.59e-19	3.21e-16	1.3	19551	7682	1538	788	[Tmem64 - transmembrane protein 64, Ptgis - prostaglandin i2 (prostacyclin) synthase, Ikzf3 - ikaros family zinc finger 3, Fanci - fanconi anemia, complementation group i, Ptgs2 - prostaglandin-endoperoxide synthase 2, Clspn - claspin, Adcy1 - adenylate cyclase 1, Kntc1 - kinetochore associated 1, Spdl1 - spindle apparatus coiled-coil protein 1, Pycard - pyd and card domain containing, Psmc3ip - …
									inine deiminase, type iv, Dmkn - dermokine, Ppp1r3e - protein phosphatase 1, regulatory (inhibitor) subunit 3e, Enpp1 - ectonucleotide pyrophosphatase/phosphodiesterase 1, Gas7 - growth arrest specific 7, Tubb2b - tubulin, beta 2b class iib, Diap3 - diaphanous homolog 3 (drosophila), Pea15a - phosphoprotein enriched in astrocytes 15a, Hba-a2 - hemoglobin alpha, adult chain 2, Ndc80 - ndc80 homolo…
GO:0007017	microtubule-based process	2.22e-18	2.53e-15	5.89	19551	497	287	43	[Tubb3 - tubulin, beta 3 class iii, Tubb2a - tubulin, beta 2a class iia, Tuba4a - tubulin, alpha 4a, Aspm - asp (abnormal spindle)-like, microcephaly associated (drosophila), Kif11 - kinesin family member 11, Kif20b - kinesin family member 20b, Kif14 - kinesin family member 14, Clhc1 - clathrin heavy chain linker domain containing 1, Gas2l3 - growth arrest-specific 2 like 3, Plk1 - polo-like kina…
GO:0051983	regulation of chromosome segregation	1.36e-17	1.44e-14	15.41	19551	82	325	21	[Mki67 - antigen identified by monoclonal antibody ki 67, Cdt1 - chromatin licensing and dna replication factor 1, Recql4 - recq protein-like 4, Tacc3 - transforming, acidic coiled-coil containing protein 3, Knstrn - kinetochore-localized astrin/spag5 binding, Fen1 - flap structure specific endonuclease 1, Plk1 - polo-like kinase 1, Spag5 - sperm associated antigen 5, Bub1b - budding uninhibited …
GO:0016043	cellular component organization	2.8e-17	2.77e-14	1.43	19551	4044	1795	530	[Myh14 - myosin, heavy polypeptide 14, Arl1 - adp-ribosylation factor-like 1, Suv39h1 - suppressor of variegation 3-9 homolog 1 (drosophila), Adcy1 - adenylate cyclase 1, Phgdh - 3-phosphoglycerate dehydrogenase, Pinx1 - pin2/terf1 interacting, telomerase inhibitor 1, Zbtb48 - zinc finger and btb domain containing 48, Tdrd12 - tudor domain containing 12, Dab2 - disabled 2, mitogen-responsive phos…
GO:0071840	cellular component organization or biogenesis	3.67e-17	3.4e-14	1.42	19551	4106	1795	536	[Arl1 - adp-ribosylation factor-like 1, Myh14 - myosin, heavy polypeptide 14, Suv39h1 - suppressor of variegation 3-9 homolog 1 (drosophila), Adcy1 - adenylate cyclase 1, Phgdh - 3-phosphoglycerate dehydrogenase, Pinx1 - pin2/terf1 interacting, telomerase inhibitor 1, Zbtb48 - zinc finger and btb domain containing 48, Gar1 - gar1 ribonucleoprotein homolog (yeast), Tdrd12 - tudor domain containing…
GO:0044770	cell cycle phase transition	3.86e-17	3.37e-14	5.29	19551	115	1285	40	[Rbbp8 - retinoblastoma binding protein 8, Iqgap3 - iq motif containing gtpase activating protein 3, Cdkn2c - cyclin-dependent kinase inhibitor 2c (p18, inhibits cdk4), Cdkn2b - cyclin-dependent kinase inhibitor 2b (p15, inhibits cdk4), Cks2 - cdc28 protein kinase regulatory subunit 2, Cdca5 - cell division cycle associated 5, Plk1 - polo-like kinase 1, Cdkn2d - cyclin-dependent kinase inhibitor …
GO:0098813	nuclear chromosome segregation	1.8e-16	1.48e-13	25.16	19551	35	333	15	[Cdca8 - cell division cycle associated 8, Ncaph - non-smc condensin i complex, subunit h, Knstrn - kinetochore-localized astrin/spag5 binding, Nusap1 - nucleolar and spindle associated protein 1, Smc4 - structural maintenance of chromosomes 4, Sgol1 - shugoshin-like 1 (s. pombe), Plk1 - polo-like kinase 1, Spag5 - sperm associated antigen 5, Nsl1 - nsl1, mind kinetochore complex component, homol…
GO:0007346	regulation of mitotic cell cycle	1.45e-15	1.13e-12	4.74	19551	406	457	45	[Lmnb1 - lamin b1, Mki67 - antigen identified by monoclonal antibody ki 67, Cdt1 - chromatin licensing and dna replication factor 1, Brca1 - breast cancer 1, Kif11 - kinesin family member 11, Kif20b - kinesin family member 20b, Cenpf - centromere protein f, Kif14 - kinesin family member 14, Fap - fibroblast activation protein, Cks2 - cdc28 protein kinase regulatory subunit 2, Parp3 - poly (adp-ri…
GO:0045786	negative regulation of cell cycle	1.49e-15	1.11e-12	2.86	19551	358	1527	80	[Hhex - hematopoietically expressed homeobox, Calr - calreticulin, Fanci - fanconi anemia, complementation group i, Rbbp8 - retinoblastoma binding protein 8, Ctdspl - ctd (carboxy-terminal domain, rna polymerase ii, polypeptide a) small phosphatase-like, Ptgs2 - prostaglandin-endoperoxide synthase 2, Clspn - claspin, AY074887 - cdna sequence ay074887, Fap - fibroblast activation protein, Atf5 - a…
GO:0006281	DNA repair	1.93e-15	1.36e-12	3.27	19551	370	1083	67	[Ung - uracil dna glycosylase, Ube2v1 - ubiquitin-conjugating enzyme e2 variant 1, Fanci - fanconi anemia, complementation group i, Clspn - claspin, Smc4 - structural maintenance of chromosomes 4, Spidr - scaffolding protein involved i dna repair, Exo1 - exonuclease 1, Chchd4 - coiled-coil-helix-coiled-coil-helix domain containing 4, Fanca - fanconi anemia, complementation group a, H2afx - h2a hi…
GO:0000226	microtubule cytoskeleton organization	2.61e-15	1.76e-12	3.23	19551	294	1359	66	[Haus3 - haus augmin-like complex, subunit 3, Aspm - asp (abnormal spindle)-like, microcephaly associated (drosophila), Lmna - lamin a, Clhc1 - clathrin heavy chain linker domain containing 1, Tuba8 - tubulin, alpha 8, Ranbp1 - ran binding protein 1, Nedd1 - neural precursor cell expressed, developmentally down-regulated gene 1, Nek2 - nima (never in mitosis gene a)-related expressed kinase 2, Cd…
GO:0044772	mitotic cell cycle phase transition	7.47e-15	4.82e-12	5.12	19551	107	1285	36	[Rbbp8 - retinoblastoma binding protein 8, Iqgap3 - iq motif containing gtpase activating protein 3, Cdkn2c - cyclin-dependent kinase inhibitor 2c (p18, inhibits cdk4), Cdkn2b - cyclin-dependent kinase inhibitor 2b (p15, inhibits cdk4), Cks2 - cdc28 protein kinase regulatory subunit 2, Cdca5 - cell division cycle associated 5, Plk1 - polo-like kinase 1, Cdkn2d - cyclin-dependent kinase inhibitor …
GO:0044699	single-organism process	1.14e-14	7.08e-12	1.22	19551	9357	1567	916	[Tmem64 - transmembrane protein 64, Ptgis - prostaglandin i2 (prostacyclin) synthase, Ikzf3 - ikaros family zinc finger 3, Fanci - fanconi anemia, complementation group i, Clspn - claspin, Ptgs2 - prostaglandin-endoperoxide synthase 2, Adcy1 - adenylate cyclase 1, Kntc1 - kinetochore associated 1, Acp5 - acid phosphatase 5, tartrate resistant, Slc28a2 - solute carrier family 28 (sodium-coupled nu…
									3-like, c. elegans), F2rl1 - coagulation factor ii (thrombin) receptor-like 1, F3 - coagulation factor iii, Bag4 - bcl2-associated athanogene 4, Phlda1 - pleckstrin homology-like domain, family a, member 1, Nptxr - neuronal pentraxin receptor, Atp8b1 - atpase, class i, type 8b, member 1, Zfp503 - zinc finger protein 503, Noxred1 - nadp+ dependent oxidoreductase domain containing 1, Mycn - v-myc m…
GO:0045787	positive regulation of cell cycle	1.89e-14	1.12e-11	5.31	19551	304	412	34	[Lmnb1 - lamin b1, Cdt1 - chromatin licensing and dna replication factor 1, Brca1 - breast cancer 1, Gpr30 - g protein-coupled receptor 30, Fam83d - family with sequence similarity 83, member d, Kif20b - kinesin family member 20b, Kif14 - kinesin family member 14, Cks2 - cdc28 protein kinase regulatory subunit 2, Fap - fibroblast activation protein, Gen1 - gen homolog 1, endonuclease (drosophila)…
GO:0000819	sister chromatid segregation	3.7e-14	2.11e-11	34.54	19551	22	283	11	[Spag5 - sperm associated antigen 5, Nsl1 - nsl1, mind kinetochore complex component, homolog (s. cerevisiae), Cdca8 - cell division cycle associated 8, Nek2 - nima (never in mitosis gene a)-related expressed kinase 2, Cit - citron, Knstrn - kinetochore-localized astrin/spag5 binding, Nusap1 - nucleolar and spindle associated protein 1, Ndc80 - ndc80 homolog, kinetochore complex component (s. cer…
GO:0010948	negative regulation of cell cycle process	4.14e-14	2.28e-11	3.32	19551	167	1799	51	[Calr - calreticulin, Fanci - fanconi anemia, complementation group i, Ctdspl - ctd (carboxy-terminal domain, rna polymerase ii, polypeptide a) small phosphatase-like, Clspn - claspin, Rps27l - ribosomal protein s27-like, Lrdd - leucine-rich and death domain containing, Atf5 - activating transcription factor 5, Lif - leukemia inhibitory factor, E2f7 - e2f transcription factor 7, Cep192 - centroso…
GO:0006996	DNA replication	8.32e-14	4.41e-11	2.38	19551	1814	407	90	[Aspm - asp (abnormal spindle)-like, microcephaly associated (drosophila), Cenpn - centromere protein n, Smc4 - structural maintenance of chromosomes 4, Trim72 - tripartite motif-containing 72, Clhc1 - clathrin heavy chain linker domain containing 1, Bok - bcl2-related ovarian killer protein, Siva1 - siva1, apoptosis-inducing factor, Tuba8 - tubulin, alpha 8, Jun - jun oncogene, Hsp90aa1 - heat s…
GO:0051783	regulation of nuclear division	8.75e-14	4.48e-11	8.59	19551	159	315	22	[Mki67 - antigen identified by monoclonal antibody ki 67, Cdt1 - chromatin licensing and dna replication factor 1, Tacc3 - transforming, acidic coiled-coil containing protein 3, Nusap1 - nucleolar and spindle associated protein 1, Kif11 - kinesin family member 11, Kif20b - kinesin family member 20b, Plk1 - polo-like kinase 1, Lif - leukemia inhibitory factor, Bub1b - budding uninhibited by benzim…
GO:1903046	meiotic cell cycle process	1.06e-13	5.26e-11	6.27	19551	160	585	30	[Xrcc2 - x-ray repair complementing defective repair in chinese hamster cells 2, Ankle1 - ankyrin repeat and lem domain containing 1, Aspm - asp (abnormal spindle)-like, microcephaly associated (drosophila), Ndc1 - ndc1 transmembrane nucleoporin, Smc4 - structural maintenance of chromosomes 4, Cks2 - cdc28 protein kinase regulatory subunit 2, Plk1 - polo-like kinase 1, Fanca - fanconi anemia, com…
GO:0009987	cellular process	1.23e-13	5.87e-11	1.15	19551	12761	1236	930	[Tmem64 - transmembrane protein 64, Ikzf3 - ikaros family zinc finger 3, Ptgis - prostaglandin i2 (prostacyclin) synthase, Fanci - fanconi anemia, complementation group i, Ptgs2 - prostaglandin-endoperoxide synthase 2, Clspn - claspin, Adcy1 - adenylate cyclase 1, Kntc1 - kinetochore associated 1, Zbtb48 - zinc finger and btb domain containing 48, Gpr153 - g protein-coupled receptor 153, Acp5 - a…
									tase 2, Ska3 - spindle and kinetochore associated complex subunit 3, Nsg1 - neuron specific gene family member 1, Ezh2 - enhancer of zeste homolog 2 (drosophila), Wdhd1 - wd repeat and hmg-box dna binding protein 1, Dlgap5 - discs, large (drosophila) homolog-associated protein 5, Eri2 - exoribonuclease 2, Wdr76 - wd repeat domain 76, Faah - fatty acid amide hydrolase, Nov - nephroblastoma overexp…
GO:0006270	DNA replication initiation	1.64e-13	7.63e-11	10.43	19551	22	1363	16	[Mcm10 - minichromosome maintenance deficient 10 (s. cerevisiae), Cdc7 - cell division cycle 7 (s. cerevisiae), Pola1 - polymerase (dna directed), alpha 1, Mcm3 - minichromosome maintenance deficient 3 (s. cerevisiae), Mcm6 - minichromosome maintenance deficient 6 (mis5 homolog, s. pombe) (s. cerevisiae), Mcm2 - minichromosome maintenance deficient 2 mitotin (s. cerevisiae), Mcm7 - minichromosome…
GO:0090068	positive regulation of cell cycle process	1.83e-13	8.22e-11	7.6	19551	202	331	26	[Cdt1 - chromatin licensing and dna replication factor 1, Brca1 - breast cancer 1, Fam83d - family with sequence similarity 83, member d, Kif20b - kinesin family member 20b, Kif14 - kinesin family member 14, Fap - fibroblast activation protein, Gen1 - gen homolog 1, endonuclease (drosophila), Dbf4 - dbf4 homolog (s. cerevisiae), Cit - citron, Ect2 - ect2 oncogene, E2f8 - e2f transcription factor …
GO:0033554	cellular response to stress	1.98e-13	8.64e-11	1.93	19551	1162	1236	142	[Ung - uracil dna glycosylase, Suv39h1 - suppressor of variegation 3-9 homolog 1 (drosophila), Ptgis - prostaglandin i2 (prostacyclin) synthase, Rbbp8 - retinoblastoma binding protein 8, Fanci - fanconi anemia, complementation group i, Clspn - claspin, Ptgs2 - prostaglandin-endoperoxide synthase 2, Triap1 - tp53 regulated inhibitor of apoptosis 1, Fanca - fanconi anemia, complementation group a, …
GO:0051052	regulation of DNA metabolic process	2.5e-13	1.06e-10	2.48	19551	367	1696	79	[Ung - uracil dna glycosylase, Calr - calreticulin, Tfrc - transferrin receptor, Prkd2 - protein kinase d2, Wrap53 - wd repeat containing, antisense to trp53, Spidr - scaffolding protein involved i dna repair, Mapkapk5 - map kinase-activated protein kinase 5, Timeless - timeless circadian clock 1, Pinx1 - pin2/terf1 interacting, telomerase inhibitor 1, Jun - jun oncogene, Nucks1 - nuclear casein …
GO:0000070	mitotic sister chromatid segregation	3.14e-13	1.29e-10	36.36	19551	19	283	10	[Spag5 - sperm associated antigen 5, Nsl1 - nsl1, mind kinetochore complex component, homolog (s. cerevisiae), Cdca8 - cell division cycle associated 8, Nek2 - nima (never in mitosis gene a)-related expressed kinase 2, Cit - citron, Knstrn - kinetochore-localized astrin/spag5 binding, Nusap1 - nucleolar and spindle associated protein 1, Ndc80 - ndc80 homolog, kinetochore complex component (s. cer…
GO:0006950	response to stress	3.82e-13	1.53e-10	1.56	19551	2311	1441	266	[Suv39h1 - suppressor of variegation 3-9 homolog 1 (drosophila), Calr - calreticulin, Ptgis - prostaglandin i2 (prostacyclin) synthase, Fanci - fanconi anemia, complementation group i, Ptgs2 - prostaglandin-endoperoxide synthase 2, Clspn - claspin, Mapkapk5 - map kinase-activated protein kinase 5, Fanca - fanconi anemia, complementation group a, Cdkn3 - cyclin-dependent kinase inhibitor 3, Cd55 -…
GO:0007051	spindle organization	5.24e-13	2.05e-10	4.7	19551	106	1296	33	[Haus3 - haus augmin-like complex, subunit 3, Aspm - asp (abnormal spindle)-like, microcephaly associated (drosophila), Kif11 - kinesin family member 11, Poc1a - poc1 centriolar protein homolog a (chlamydomonas), Clhc1 - clathrin heavy chain linker domain containing 1, Tubb5 - tubulin, beta 5 class i, Spag5 - sperm associated antigen 5, Chek2 - checkpoint kinase 2, Stil - scl/tal1 interrupting lo…
GO:0000075	cell cycle checkpoint	8.63e-13	3.28e-10	3.76	19551	125	1621	39	[Mre11a - meiotic recombination 11 homolog a (s. cerevisiae), Cdt1 - chromatin licensing and dna replication factor 1, Brca1 - breast cancer 1, Fanci - fanconi anemia, complementation group i, Rbbp8 - retinoblastoma binding protein 8, Clspn - claspin, Cdkn2b - cyclin-dependent kinase inhibitor 2b (p15, inhibits cdk4), Plk1 - polo-like kinase 1, Topbp1 - topoisomerase (dna) ii binding protein 1, C…
GO:0070507	regulation of microtubule cytoskeleton organization	1.72e-12	6.39e-10	4.77	19551	145	876	31	[Tubb4a - tubulin, beta 4a class iva, Kif11 - kinesin family member 11, Trim54 - tripartite motif-containing 54, Poc1a - poc1 centriolar protein homolog a (chlamydomonas), Ckap2 - cytoskeleton associated protein 2, Ska1 - spindle and kinetochore associated complex subunit 1, Atf5 - activating transcription factor 5, Parp3 - poly (adp-ribose) polymerase family, member 3, Plk1 - polo-like kinase 1,…
GO:0051716	cellular response to stimulus	2.19e-12	7.93e-10	1.58	19551	2039	1446	239	[Suv39h1 - suppressor of variegation 3-9 homolog 1 (drosophila), Calr - calreticulin, Dll4 - delta-like 4 (drosophila), Ptgis - prostaglandin i2 (prostacyclin) synthase, Fanci - fanconi anemia, complementation group i, Ptgs2 - prostaglandin-endoperoxide synthase 2, Clspn - claspin, Abcc8 - atp-binding cassette, sub-family c (cftr/mrp), member 8, Mapkapk5 - map kinase-activated protein kinase 5, F…
GO:0007088	regulation of mitotic nuclear division	2.27e-12	8.02e-10	8.93	19551	132	315	19	[Mki67 - antigen identified by monoclonal antibody ki 67, Cdt1 - chromatin licensing and dna replication factor 1, Tacc3 - transforming, acidic coiled-coil containing protein 3, Nusap1 - nucleolar and spindle associated protein 1, Kif20b - kinesin family member 20b, Kif11 - kinesin family member 11, Plk1 - polo-like kinase 1, Bub1b - budding uninhibited by benzimidazoles 1 homolog, beta (s. cerev…
GO:0000281	mitotic cytokinesis	4.79e-12	1.65e-09	24.17	19551	31	287	11	[Kif20a - kinesin family member 20a, Cep55 - centrosomal protein 55, Cit - citron, Nusap1 - nucleolar and spindle associated protein 1, Kif4 - kinesin family member 4, Anln - anillin, actin binding protein, Ckap2 - cytoskeleton associated protein 2, Kif23 - kinesin family member 23, Racgap1 - rac gtpase-activating protein 1, Cenpa - centromere protein a, Plk1 - polo-like kinase 1]
GO:1901987	regulation of cell cycle phase transition	6.88e-12	2.32e-09	2.83	19551	234	1621	55	[Lmnb1 - lamin b1, Fanci - fanconi anemia, complementation group i, Clspn - claspin, Ctdspl - ctd (carboxy-terminal domain, rna polymerase ii, polypeptide a) small phosphatase-like, Cenpf - centromere protein f, Kif14 - kinesin family member 14, Atf5 - activating transcription factor 5, E2f7 - e2f transcription factor 7, Cep192 - centrosomal protein 192, Zw10 - zw10 kinetochore protein, Ezh2 - en…
GO:0033045	regulation of sister chromatid segregation	1.59e-11	5.24e-09	7.39	19551	64	827	20	[Cdt1 - chromatin licensing and dna replication factor 1, Recql4 - recq protein-like 4, Tacc3 - transforming, acidic coiled-coil containing protein 3, Fen1 - flap structure specific endonuclease 1, Rad21 - rad21 homolog (s. pombe), Cdca5 - cell division cycle associated 5, Rmi2 - rmi2, recq mediated genome instability 2, homolog (s. cerevisiae), Plk1 - polo-like kinase 1, Bub1b - budding uninhibi…
GO:0000910	cytokinesis	2.14e-11	6.9e-09	13.82	19551	69	287	14	[Cep55 - centrosomal protein 55, Nusap1 - nucleolar and spindle associated protein 1, Ckap2 - cytoskeleton associated protein 2, Kif23 - kinesin family member 23, Plk1 - polo-like kinase 1, Prc1 - protein regulator of cytokinesis 1, Kif20a - kinesin family member 20a, Cit - citron, Ect2 - ect2 oncogene, Kif4 - kinesin family member 4, Birc5 - baculoviral iap repeat-containing 5, Anln - anillin, a…
GO:1901990	regulation of mitotic cell cycle phase transition	4.61e-11	1.46e-08	2.83	19551	217	1621	51	[Lmnb1 - lamin b1, Fanci - fanconi anemia, complementation group i, Clspn - claspin, Ctdspl - ctd (carboxy-terminal domain, rna polymerase ii, polypeptide a) small phosphatase-like, Cenpf - centromere protein f, Kif14 - kinesin family member 14, E2f7 - e2f transcription factor 7, Cep192 - centrosomal protein 192, Zw10 - zw10 kinetochore protein, Ezh2 - enhancer of zeste homolog 2 (drosophila), Gs…
GO:0061640	cytoskeleton-dependent cytokinesis	6.42e-11	1.98e-08	19.72	19551	38	287	11	[Kif20a - kinesin family member 20a, Cep55 - centrosomal protein 55, Cit - citron, Nusap1 - nucleolar and spindle associated protein 1, Kif4 - kinesin family member 4, Anln - anillin, actin binding protein, Ckap2 - cytoskeleton associated protein 2, Kif23 - kinesin family member 23, Racgap1 - rac gtpase-activating protein 1, Cenpa - centromere protein a, Plk1 - polo-like kinase 1]
GO:0007010	cytoskeleton organization	1.64e-10	4.96e-08	1.95	19551	680	1559	106	[Myh14 - myosin, heavy polypeptide 14, Calr - calreticulin, Aspm - asp (abnormal spindle)-like, microcephaly associated (drosophila), Arf6 - adp-ribosylation factor 6, Clhc1 - clathrin heavy chain linker domain containing 1, Fscn1 - fascin homolog 1, actin bundling protein (strongylocentrotus purpuratus), Tuba8 - tubulin, alpha 8, Cdc20 - cell division cycle 20, Sac3d1 - sac3 domain containing 1,…
GO:0032886	regulation of microtubule-based process	1.93e-10	5.72e-08	4.02	19551	172	876	31	[Tubb4a - tubulin, beta 4a class iva, Trim54 - tripartite motif-containing 54, Kif11 - kinesin family member 11, Poc1a - poc1 centriolar protein homolog a (chlamydomonas), Ckap2 - cytoskeleton associated protein 2, Parp3 - poly (adp-ribose) polymerase family, member 3, Atf5 - activating transcription factor 5, Ska1 - spindle and kinetochore associated complex subunit 1, Plk1 - polo-like kinase 1,…
GO:0006302	double-strand break repair	2.65e-10	7.72e-08	2.97	19551	138	2005	42	[Mre11a - meiotic recombination 11 homolog a (s. cerevisiae), Xrcc2 - x-ray repair complementing defective repair in chinese hamster cells 2, Brca1 - breast cancer 1, Palb2 - partner and localizer of brca2, Rbbp8 - retinoblastoma binding protein 8, Dclre1b - dna cross-link repair 1b, pso2 homolog (s. cerevisiae), Tdp1 - tyrosyl-dna phosphodiesterase 1, Spidr - scaffolding protein involved i dna r…
GO:0051383	kinetochore organization	3.88e-10	1.11e-07	19.59	19551	13	691	9	[Cdt1 - chromatin licensing and dna replication factor 1, Cenpt - centromere protein t, Smc4 - structural maintenance of chromosomes 4, Ndc80 - ndc80 homolog, kinetochore complex component (s. cerevisiae), Cenpw - centromere protein w, Cenpc1 - centromere protein c1, Smc2 - structural maintenance of chromosomes 2, Cenpa - centromere protein a, Mis12 - mis12 homolog (yeast)]
GO:0010965	regulation of mitotic sister chromatid separation	4.47e-10	1.25e-07	16.85	19551	44	290	11	[Bub1b - budding uninhibited by benzimidazoles 1 homolog, beta (s. cerevisiae), Gen1 - gen homolog 1, endonuclease (drosophila), Bub1 - budding uninhibited by benzimidazoles 1 homolog (s. cerevisiae), Cdc6 - cell division cycle 6, Cdt1 - chromatin licensing and dna replication factor 1, Tacc3 - transforming, acidic coiled-coil containing protein 3, Cit - citron, Cenpe - centromere protein e, Ube2…
GO:1901988	negative regulation of cell cycle phase transition	5.1e-10	1.4e-07	3.46	19551	110	1799	35	[Mre11a - meiotic recombination 11 homolog a (s. cerevisiae), Cdt1 - chromatin licensing and dna replication factor 1, Brca1 - breast cancer 1, Fanci - fanconi anemia, complementation group i, Clspn - claspin, Ctdspl - ctd (carboxy-terminal domain, rna polymerase ii, polypeptide a) small phosphatase-like, Rps27l - ribosomal protein s27-like, Cdkn2b - cyclin-dependent kinase inhibitor 2b (p15, inh…
GO:0048519	negative regulation of biological process	5.85e-10	1.58e-07	1.32	19551	4379	1442	427	[Suv39h1 - suppressor of variegation 3-9 homolog 1 (drosophila), Tmem64 - transmembrane protein 64, Cyp27b1 - cytochrome p450, family 27, subfamily b, polypeptide 1, Ptgis - prostaglandin i2 (prostacyclin) synthase, Fanci - fanconi anemia, complementation group i, Clspn - claspin, Ptgs2 - prostaglandin-endoperoxide synthase 2, AY074887 - cdna sequence ay074887, Abcc8 - atp-binding cassette, sub-f…
GO:1905818	regulation of chromosome separation	5.95e-10	1.58e-07	16.48	19551	45	290	11	[Bub1b - budding uninhibited by benzimidazoles 1 homolog, beta (s. cerevisiae), Gen1 - gen homolog 1, endonuclease (drosophila), Bub1 - budding uninhibited by benzimidazoles 1 homolog (s. cerevisiae), Cdc6 - cell division cycle 6, Cdt1 - chromatin licensing and dna replication factor 1, Tacc3 - transforming, acidic coiled-coil containing protein 3, Cit - citron, Cenpe - centromere protein e, Ube2…
GO:0048523	negative regulation of cellular process	6.08e-10	1.58e-07	1.34	19551	4002	1450	398	[Suv39h1 - suppressor of variegation 3-9 homolog 1 (drosophila), Tmem64 - transmembrane protein 64, Cyp27b1 - cytochrome p450, family 27, subfamily b, polypeptide 1, Ptgis - prostaglandin i2 (prostacyclin) synthase, Fanci - fanconi anemia, complementation group i, Clspn - claspin, Ptgs2 - prostaglandin-endoperoxide synthase 2, AY074887 - cdna sequence ay074887, Abcc8 - atp-binding cassette, sub-f…
GO:0034502	protein localization to chromosome	7.15e-10	1.83e-07	7.31	19551	51	891	17	[Casc5 - cancer susceptibility candidate 5, Ezh2 - enhancer of zeste homolog 2 (drosophila), Aurkb - aurora kinase b, Gsg2 - germ cell-specific gene 2, Cdk1 - cyclin-dependent kinase 1, Rad21 - rad21 homolog (s. pombe), Parp3 - poly (adp-ribose) polymerase family, member 3, Plk1 - polo-like kinase 1, Bub1b - budding uninhibited by benzimidazoles 1 homolog, beta (s. cerevisiae), Pinx1 - pin2/terf1…
GO:0051128	regulation of cellular component organization	8.37e-10	2.11e-07	1.67	19551	2242	827	158	[Hjurp - holliday junction recognition protein, Cyp27b1 - cytochrome p450, family 27, subfamily b, polypeptide 1, Syt7 - synaptotagmin vii, Ntrk3 - neurotrophic tyrosine kinase, receptor, type 3, Ckap2 - cytoskeleton associated protein 2, Kif14 - kinesin family member 14, Fap - fibroblast activation protein, Hspa1l - heat shock protein 1-like, Siva1 - siva1, apoptosis-inducing factor, Exosc2 - ex…
GO:0051988	regulation of attachment of spindle microtubules to kinetochore	9.42e-10	2.33e-07	63.75	19551	10	184	6	[Spag5 - sperm associated antigen 5, Nek2 - nima (never in mitosis gene a)-related expressed kinase 2, Knstrn - kinetochore-localized astrin/spag5 binding, Ect2 - ect2 oncogene, Cenpe - centromere protein e, Racgap1 - rac gtpase-activating protein 1]
GO:0071103	DNA conformation change	1.12e-09	2.71e-07	11.6	19551	66	332	13	[Rad51 - rad51 homolog, Recql4 - recq protein-like 4, Ncaph - non-smc condensin i complex, subunit h, Gpr30 - g protein-coupled receptor 30, Mcm6 - minichromosome maintenance deficient 6 (mis5 homolog, s. pombe) (s. cerevisiae), Mcm2 - minichromosome maintenance deficient 2 mitotin (s. cerevisiae), Nusap1 - nucleolar and spindle associated protein 1, Smc4 - structural maintenance of chromosomes 4…
GO:0007093	mitotic cell cycle checkpoint	1.17e-09	2.79e-07	4.02	19551	84	1621	28	[Mre11a - meiotic recombination 11 homolog a (s. cerevisiae), Brca1 - breast cancer 1, Fanci - fanconi anemia, complementation group i, Clspn - claspin, Cdkn2b - cyclin-dependent kinase inhibitor 2b (p15, inhibits cdk4), Plk1 - polo-like kinase 1, Topbp1 - topoisomerase (dna) ii binding protein 1, Kntc1 - kinetochore associated 1, Stil - scl/tal1 interrupting locus, Chek2 - checkpoint kinase 2, E…
GO:0046605	regulation of centrosome cycle	1.19e-09	2.79e-07	4.75	19551	47	1927	22	[Kifc1 - kinesin family member c1, Nubp1 - nucleotide binding protein 1, Plk4 - polo-like kinase 4, Rbm14 - rna binding motif protein 14, Kif11 - kinesin family member 11, Poc1a - poc1 centriolar protein homolog a (chlamydomonas), Chordc1 - cysteine and histidine-rich domain (chord)-containing, zinc-binding protein 1, Atf5 - activating transcription factor 5, Tmem67 - transmembrane protein 67, Xr…
GO:1902850	microtubule cytoskeleton organization involved in mitosis	1.29e-09	2.99e-07	4.67	19551	74	1359	24	[Zw10 - zw10 kinetochore protein, Aurkb - aurora kinase b, Aurka - aurora kinase a, Tacc3 - transforming, acidic coiled-coil containing protein 3, Tubg1 - tubulin, gamma 1, Mybl2 - myeloblastosis oncogene-like 2, Nusap1 - nucleolar and spindle associated protein 1, Kif11 - kinesin family member 11, Tpx2 - tpx2, microtubule-associated protein homolog (xenopus laevis), Poc1a - poc1 centriolar prote…
GO:0033044	regulation of chromosome organization	1.32e-09	3.02e-07	3.18	19551	290	827	39	[Mki67 - antigen identified by monoclonal antibody ki 67, Cdt1 - chromatin licensing and dna replication factor 1, Brca1 - breast cancer 1, Cdca5 - cell division cycle associated 5, Rmi2 - rmi2, recq mediated genome instability 2, homolog (s. cerevisiae), Hira - histone cell cycle regulation defective homolog a (s. cerevisiae), Plk1 - polo-like kinase 1, Lif - leukemia inhibitory factor, Gen1 - g…
GO:0051054	positive regulation of DNA metabolic process	1.37e-09	3.09e-07	2.72	19551	209	1618	47	[Mre11a - meiotic recombination 11 homolog a (s. cerevisiae), Pcna - proliferating cell nuclear antigen, Ung - uracil dna glycosylase, Calr - calreticulin, Cdt1 - chromatin licensing and dna replication factor 1, Brca1 - breast cancer 1, Tfrc - transferrin receptor, Prkd2 - protein kinase d2, Spidr - scaffolding protein involved i dna repair, Gnl3 - guanine nucleotide binding protein-like 3 (nucl…
GO:0051297	centrosome organization	2.09e-09	4.64e-07	4.29	19551	69	1651	25	[2810417H13Rik - riken cdna 2810417h13 gene, Xrcc2 - x-ray repair complementing defective repair in chinese hamster cells 2, Haus3 - haus augmin-like complex, subunit 3, Brca1 - breast cancer 1, Kif11 - kinesin family member 11, Plk1 - polo-like kinase 1, Stil - scl/tal1 interrupting locus, Ccp110 - centriolar coiled coil protein 110, Cdk5rap2 - cdk5 regulatory subunit associated protein 2, Nek2 …
GO:0033047	regulation of mitotic sister chromatid segregation	2.5e-09	5.45e-07	14.54	19551	51	290	11	[Bub1b - budding uninhibited by benzimidazoles 1 homolog, beta (s. cerevisiae), Gen1 - gen homolog 1, endonuclease (drosophila), Bub1 - budding uninhibited by benzimidazoles 1 homolog (s. cerevisiae), Cdc6 - cell division cycle 6, Cdt1 - chromatin licensing and dna replication factor 1, Tacc3 - transforming, acidic coiled-coil containing protein 3, Cit - citron, Ube2c - ubiquitin-conjugating enzy…
GO:0045930	negative regulation of mitotic cell cycle	2.79e-09	6.01e-07	2.88	19551	172	1621	41	[Mre11a - meiotic recombination 11 homolog a (s. cerevisiae), Cdt1 - chromatin licensing and dna replication factor 1, Brca1 - breast cancer 1, Fanci - fanconi anemia, complementation group i, Clspn - claspin, Ctdspl - ctd (carboxy-terminal domain, rna polymerase ii, polypeptide a) small phosphatase-like, Cdkn2b - cyclin-dependent kinase inhibitor 2b (p15, inhibits cdk4), Fap - fibroblast activat…
GO:1901991	negative regulation of mitotic cell cycle phase transition	4.91e-09	1.04e-06	3.41	19551	102	1799	32	[Mre11a - meiotic recombination 11 homolog a (s. cerevisiae), Cdt1 - chromatin licensing and dna replication factor 1, Brca1 - breast cancer 1, Fanci - fanconi anemia, complementation group i, Clspn - claspin, Ctdspl - ctd (carboxy-terminal domain, rna polymerase ii, polypeptide a) small phosphatase-like, Rps27l - ribosomal protein s27-like, Cdkn2b - cyclin-dependent kinase inhibitor 2b (p15, inh…
GO:0006310	DNA recombination	5.12e-09	1.07e-06	2.66	19551	163	1981	44	[Xrcc2 - x-ray repair complementing defective repair in chinese hamster cells 2, Ung - uracil dna glycosylase, Brca1 - breast cancer 1, Palb2 - partner and localizer of brca2, Rbbp8 - retinoblastoma binding protein 8, Tcf7 - transcription factor 7, t cell specific, 2410076I21Rik - riken cdna 2410076i21 gene, Spidr - scaffolding protein involved i dna repair, Exo1 - exonuclease 1, Topbp1 - topoiso…
GO:0033043	regulation of organelle organization	8.43e-09	1.74e-06	2.35	19551	1090	458	60	[Mki67 - antigen identified by monoclonal antibody ki 67, Fez1 - fasciculation and elongation protein zeta 1 (zygin i), Kif20b - kinesin family member 20b, Ckap2 - cytoskeleton associated protein 2, Ntrk3 - neurotrophic tyrosine kinase, receptor, type 3, Bok - bcl2-related ovarian killer protein, Rmi2 - rmi2, recq mediated genome instability 2, homolog (s. cerevisiae), Siva1 - siva1, apoptosis-in…
GO:0071459	protein localization to chromosome, centromeric region	8.79e-09	1.79e-06	14.83	19551	15	791	9	[Casc5 - cancer susceptibility candidate 5, Bub1b - budding uninhibited by benzimidazoles 1 homolog, beta (s. cerevisiae), Gsg2 - germ cell-specific gene 2, Aurkb - aurora kinase b, Cenpt - centromere protein t, Cdk1 - cyclin-dependent kinase 1, Ttk - ttk protein kinase, Spdl1 - spindle apparatus coiled-coil protein 1, Cenpa - centromere protein a]
GO:0065004	protein-DNA complex assembly	1.02e-08	2.05e-06	5.44	19551	105	684	20	[Xrcc2 - x-ray repair complementing defective repair in chinese hamster cells 2, Rad51 - rad51 homolog, Chaf1b - chromatin assembly factor 1, subunit b (p60), Hjurp - holliday junction recognition protein, Cdt1 - chromatin licensing and dna replication factor 1, Asf1b - asf1 anti-silencing function 1 homolog b (s. cerevisiae), Cenpn - centromere protein n, Mcm2 - minichromosome maintenance defici…
GO:0048522	positive regulation of cellular process	1.03e-08	2.04e-06	1.25	19551	4474	1952	558	[Tmem64 - transmembrane protein 64, Ikzf3 - ikaros family zinc finger 3, Cyp27b1 - cytochrome p450, family 27, subfamily b, polypeptide 1, Ptgis - prostaglandin i2 (prostacyclin) synthase, Fanci - fanconi anemia, complementation group i, Clspn - claspin, Ptgs2 - prostaglandin-endoperoxide synthase 2, Abcc8 - atp-binding cassette, sub-family c (cftr/mrp), member 8, Adcy1 - adenylate cyclase 1, Dus…
GO:2000779	regulation of double-strand break repair	1.47e-08	2.86e-06	6.26	19551	42	1190	16	[Rad51ap1 - rad51 associated protein 1, Rad51 - rad51 homolog, Foxm1 - forkhead box m1, Spidr - scaffolding protein involved i dna repair, Fancb - fanconi anemia, complementation group b, Timeless - timeless circadian clock 1, Dek - dek oncogene (dna binding), Fignl1 - fidgetin-like 1, Rpa2 - replication protein a2, Parpbp - parp1 binding protein, Ankrd32 - ankyrin repeat domain 32, Whsc1 - wolf-…
GO:0050000	chromosome localization	1.52e-08	2.93e-06	12.5	19551	63	273	11	[Kif22 - kinesin family member 22, Ankle1 - ankyrin repeat and lem domain containing 1, Cdca8 - cell division cycle associated 8, Fam83d - family with sequence similarity 83, member d, Birc5 - baculoviral iap repeat-containing 5, Cenpe - centromere protein e, Cenpf - centromere protein f, Ndc80 - ndc80 homolog, kinetochore complex component (s. cerevisiae), Kif14 - kinesin family member 14, Kif2c…
GO:0031023	microtubule organizing center organization	1.65e-08	3.13e-06	3.95	19551	75	1651	25	[2810417H13Rik - riken cdna 2810417h13 gene, Xrcc2 - x-ray repair complementing defective repair in chinese hamster cells 2, Haus3 - haus augmin-like complex, subunit 3, Brca1 - breast cancer 1, Kif11 - kinesin family member 11, Plk1 - polo-like kinase 1, Stil - scl/tal1 interrupting locus, Ccp110 - centriolar coiled coil protein 110, Cdk5rap2 - cdk5 regulatory subunit associated protein 2, Nek2 …
GO:0000278	mitotic cell cycle	1.67e-08	3.14e-06	11.55	19551	38	490	11	[Xrcc2 - x-ray repair complementing defective repair in chinese hamster cells 2, Cenpt - centromere protein t, Aurka - aurora kinase a, Pole - polymerase (dna directed), epsilon, Cenpe - centromere protein e, Cenpf - centromere protein f, Kif18b - kinesin family member 18b, E2f8 - e2f transcription factor 8, Cenpw - centromere protein w, Cenpc1 - centromere protein c1, Mybl1 - myeloblastosis onco…
GO:0044843	cell cycle G1/S phase transition	1.81e-08	3.36e-06	4.91	19551	62	1285	20	[Rbbp8 - retinoblastoma binding protein 8, Iqgap3 - iq motif containing gtpase activating protein 3, Cdkn2c - cyclin-dependent kinase inhibitor 2c (p18, inhibits cdk4), Cdc25a - cell division cycle 25a, Plk3 - polo-like kinase 3, Cdca5 - cell division cycle associated 5, Myb - myeloblastosis oncogene, Cdkn2d - cyclin-dependent kinase inhibitor 2d (p19, inhibits cdk4), Skp2 - s-phase kinase-associ…
GO:0006334	nucleosome assembly	1.82e-08	3.34e-06	4.46	19551	69	1398	22	[Nasp - nuclear autoantigenic sperm protein (histone-binding), Chaf1b - chromatin assembly factor 1, subunit b (p60), Hjurp - holliday junction recognition protein, Nap1l3 - nucleosome assembly protein 1-like 3, Asf1b - asf1 anti-silencing function 1 homolog b (s. cerevisiae), Mcm2 - minichromosome maintenance deficient 2 mitotin (s. cerevisiae), Hist1h2bk - histone cluster 1, h2bk, Hist1h2bg - h…
GO:2001020	regulation of response to DNA damage stimulus	2.21e-08	4e-06	3.19	19551	161	1219	32	[Ankle1 - ankyrin repeat and lem domain containing 1, Pcna - proliferating cell nuclear antigen, Cd44 - cd44 antigen, Brca1 - breast cancer 1, Triap1 - tp53 regulated inhibitor of apoptosis 1, Spidr - scaffolding protein involved i dna repair, Cdkn2d - cyclin-dependent kinase inhibitor 2d (p19, inhibits cdk4), Timeless - timeless circadian clock 1, Cd74 - cd74 antigen (invariant polypeptide of ma…
GO:0006282	regulation of DNA repair	2.23e-08	3.98e-06	4.51	19551	79	1207	22	[Rad51ap1 - rad51 associated protein 1, Pcna - proliferating cell nuclear antigen, Rad51 - rad51 homolog, Pnp - purine-nucleoside phosphorylase, Brca1 - breast cancer 1, Foxm1 - forkhead box m1, Spidr - scaffolding protein involved i dna repair, Fancb - fanconi anemia, complementation group b, Timeless - timeless circadian clock 1, Usp1 - ubiquitin specific peptidase 1, Fignl1 - fidgetin-like 1, …
GO:0071824	protein-DNA complex subunit organization	2.35e-08	4.15e-06	4.62	19551	130	684	21	[Xrcc2 - x-ray repair complementing defective repair in chinese hamster cells 2, Rad51 - rad51 homolog, Chaf1b - chromatin assembly factor 1, subunit b (p60), Hjurp - holliday junction recognition protein, Cdt1 - chromatin licensing and dna replication factor 1, Asf1b - asf1 anti-silencing function 1 homolog b (s. cerevisiae), Cenpn - centromere protein n, Mcm2 - minichromosome maintenance defici…
GO:0008608	attachment of spindle microtubules to kinetochore	2.65e-08	4.62e-06	14.15	19551	18	691	9	[Casc5 - cancer susceptibility candidate 5, Nuf2 - nuf2, ndc80 kinetochore complex component, homolog (s. cerevisiae), Cdt1 - chromatin licensing and dna replication factor 1, Cenpe - centromere protein e, Sgol1 - shugoshin-like 1 (s. pombe), Ndc80 - ndc80 homolog, kinetochore complex component (s. cerevisiae), Cenpc1 - centromere protein c1, Kif2c - kinesin family member 2c, Mis12 - mis12 homolo…
GO:0000724	double-strand break repair via homologous recombination	2.71e-08	4.68e-06	3.66	19551	72	1927	26	[Xrcc2 - x-ray repair complementing defective repair in chinese hamster cells 2, Brca1 - breast cancer 1, Rbbp8 - retinoblastoma binding protein 8, Palb2 - partner and localizer of brca2, Spidr - scaffolding protein involved i dna repair, Xrcc3 - x-ray repair complementing defective repair in chinese hamster cells 3, Psmd14 - proteasome (prosome, macropain) 26s subunit, non-atpase, 14, H2afx - h2…
GO:0000725	recombinational repair	2.71e-08	4.63e-06	3.66	19551	72	1927	26	[Xrcc2 - x-ray repair complementing defective repair in chinese hamster cells 2, Brca1 - breast cancer 1, Rbbp8 - retinoblastoma binding protein 8, Palb2 - partner and localizer of brca2, Spidr - scaffolding protein involved i dna repair, Xrcc3 - x-ray repair complementing defective repair in chinese hamster cells 3, Psmd14 - proteasome (prosome, macropain) 26s subunit, non-atpase, 14, H2afx - h2…
GO:0048518	positive regulation of biological process	4.37e-08	7.37e-06	1.22	19551	4925	1959	604	[Tmem64 - transmembrane protein 64, Ikzf3 - ikaros family zinc finger 3, Cyp27b1 - cytochrome p450, family 27, subfamily b, polypeptide 1, Ptgis - prostaglandin i2 (prostacyclin) synthase, Fanci - fanconi anemia, complementation group i, Clspn - claspin, Ptgs2 - prostaglandin-endoperoxide synthase 2, Abcc8 - atp-binding cassette, sub-family c (cftr/mrp), member 8, Adcy1 - adenylate cyclase 1, Cyp…
GO:0051640	organelle localization	4.74e-08	7.91e-06	4.26	19551	332	318	23	[Kif22 - kinesin family member 22, Ankle1 - ankyrin repeat and lem domain containing 1, Kifc1 - kinesin family member c1, Cdca8 - cell division cycle associated 8, Syt12 - synaptotagmin xii, Aspm - asp (abnormal spindle)-like, microcephaly associated (drosophila), Aurka - aurora kinase a, Tacc3 - transforming, acidic coiled-coil containing protein 3, Fez1 - fasciculation and elongation protein ze…
GO:0045132	meiotic chromosome segregation	5.03e-08	8.3e-06	16.71	19551	16	585	8	[Espl1 - extra spindle poles-like 1 (s. cerevisiae), Ncaph - non-smc condensin i complex, subunit h, Sgol1 - shugoshin-like 1 (s. pombe), Smc4 - structural maintenance of chromosomes 4, Ttk - ttk protein kinase, Top2a - topoisomerase (dna) ii alpha, Smc2 - structural maintenance of chromosomes 2, Plk1 - polo-like kinase 1]
GO:0051310	metaphase plate congression	6.22e-08	1.01e-05	15.35	19551	42	273	9	[Kif22 - kinesin family member 22, Cdca8 - cell division cycle associated 8, Fam83d - family with sequence similarity 83, member d, Cenpe - centromere protein e, Cenpf - centromere protein f, Ndc80 - ndc80 homolog, kinetochore complex component (s. cerevisiae), Kif14 - kinesin family member 14, Kif2c - kinesin family member 2c, Spdl1 - spindle apparatus coiled-coil protein 1]
GO:0030261	chromosome condensation	6.4e-08	1.03e-05	18.63	19551	27	311	8	[Ncaph - non-smc condensin i complex, subunit h, Ncapg2 - non-smc condensin ii complex, subunit g2, Gpr30 - g protein-coupled receptor 30, Nusap1 - nucleolar and spindle associated protein 1, Cdk1 - cyclin-dependent kinase 1, Smc4 - structural maintenance of chromosomes 4, Top2a - topoisomerase (dna) ii alpha, Smc2 - structural maintenance of chromosomes 2]
GO:0031577	spindle checkpoint	6.62e-08	1.06e-05	6.83	19551	26	1431	13	[Zw10 - zw10 kinetochore protein, Casc5 - cancer susceptibility candidate 5, Aurkb - aurora kinase b, Bub3 - budding uninhibited by benzimidazoles 3 homolog (s. cerevisiae), Plk1 - polo-like kinase 1, Bub1b - budding uninhibited by benzimidazoles 1 homolog, beta (s. cerevisiae), Stil - scl/tal1 interrupting locus, Bub1 - budding uninhibited by benzimidazoles 1 homolog (s. cerevisiae), Cep192 - ce…
GO:0010824	regulation of centrosome duplication	6.8e-08	1.07e-05	4.93	19551	35	1927	17	[Kifc1 - kinesin family member c1, Nubp1 - nucleotide binding protein 1, Plk4 - polo-like kinase 4, Rbm14 - rna binding motif protein 14, Poc1a - poc1 centriolar protein homolog a (chlamydomonas), Chordc1 - cysteine and histidine-rich domain (chord)-containing, zinc-binding protein 1, Tmem67 - transmembrane protein 67, Xrcc3 - x-ray repair complementing defective repair in chinese hamster cells 3…
GO:0051303	establishment of chromosome localization	7.75e-08	1.21e-05	12.56	19551	57	273	10	[Kif22 - kinesin family member 22, Cdca8 - cell division cycle associated 8, Fam83d - family with sequence similarity 83, member d, Birc5 - baculoviral iap repeat-containing 5, Cenpe - centromere protein e, Cenpf - centromere protein f, Ndc80 - ndc80 homolog, kinetochore complex component (s. cerevisiae), Kif14 - kinesin family member 14, Kif2c - kinesin family member 2c, Spdl1 - spindle apparatu…
GO:0030071	regulation of mitotic metaphase/anaphase transition	8.07e-08	1.25e-05	14.8	19551	41	290	9	[Bub1b - budding uninhibited by benzimidazoles 1 homolog, beta (s. cerevisiae), Gen1 - gen homolog 1, endonuclease (drosophila), Bub1 - budding uninhibited by benzimidazoles 1 homolog (s. cerevisiae), Cdc6 - cell division cycle 6, Cdt1 - chromatin licensing and dna replication factor 1, Cenpe - centromere protein e, Ube2c - ubiquitin-conjugating enzyme e2c, Ndc80 - ndc80 homolog, kinetochore comp…
GO:0000082	G1/S transition of mitotic cell cycle	8.66e-08	1.32e-05	4.74	19551	61	1285	19	[Rbbp8 - retinoblastoma binding protein 8, Iqgap3 - iq motif containing gtpase activating protein 3, Cdkn2c - cyclin-dependent kinase inhibitor 2c (p18, inhibits cdk4), Cdc25a - cell division cycle 25a, Plk3 - polo-like kinase 3, Cdca5 - cell division cycle associated 5, Myb - myeloblastosis oncogene, Cdkn2d - cyclin-dependent kinase inhibitor 2d (p19, inhibits cdk4), Skp2 - s-phase kinase-associ…
GO:0051225	spindle assembly	9.72e-08	1.47e-05	15.06	19551	57	205	9	[Aurka - aurora kinase a, Haus8 - 4haus augmin-like complex, subunit 8, Nek2 - nima (never in mitosis gene a)-related expressed kinase 2, Aspm - asp (abnormal spindle)-like, microcephaly associated (drosophila), Cdc20 - cell division cycle 20, Kif11 - kinesin family member 11, Birc5 - baculoviral iap repeat-containing 5, Tpx2 - tpx2, microtubule-associated protein homolog (xenopus laevis), Fbxo5 …
GO:1902099	regulation of metaphase/anaphase transition of cell cycle	1.02e-07	1.53e-05	14.45	19551	42	290	9	[Bub1b - budding uninhibited by benzimidazoles 1 homolog, beta (s. cerevisiae), Gen1 - gen homolog 1, endonuclease (drosophila), Bub1 - budding uninhibited by benzimidazoles 1 homolog (s. cerevisiae), Cdc6 - cell division cycle 6, Cdt1 - chromatin licensing and dna replication factor 1, Cenpe - centromere protein e, Ube2c - ubiquitin-conjugating enzyme e2c, Ndc80 - ndc80 homolog, kinetochore comp…
GO:0022607	cellular component assembly	1.59e-07	2.36e-05	1.43	19551	1755	1788	229	[Calr - calreticulin, Mat2a - methionine adenosyltransferase ii, alpha, Nap1l3 - nucleosome assembly protein 1-like 3, Aspm - asp (abnormal spindle)-like, microcephaly associated (drosophila), Ndufaf5 - nadh dehydrogenase (ubiquinone) complex i, assembly factor 5, Pcdh17 - protocadherin 17, Fscn1 - fascin homolog 1, actin bundling protein (strongylocentrotus purpuratus), Dab2 - disabled 2, mitoge…
GO:0006275	regulation of DNA replication	1.78e-07	2.62e-05	3.21	19551	109	1618	29	[Mre11a - meiotic recombination 11 homolog a (s. cerevisiae), Cdan1 - congenital dyserythropoietic anemia, type i (human), Pcna - proliferating cell nuclear antigen, Calr - calreticulin, Cdt1 - chromatin licensing and dna replication factor 1, Gmnn - geminin, Chek2 - checkpoint kinase 2, Nucks1 - nuclear casein kinase and cyclin-dependent kinase substrate 1, Jun - jun oncogene, E2f7 - e2f transcr…
GO:0000086	G2/M transition of mitotic cell cycle	2.53e-07	3.67e-05	8.41	19551	30	852	11	[Skp2 - s-phase kinase-associated protein 2 (p45), Ccna2 - cyclin a2, Cdkn1a - cyclin-dependent kinase inhibitor 1a (p21), Foxm1 - forkhead box m1, Cit - citron, Cdkn2b - cyclin-dependent kinase inhibitor 2b (p15, inhibits cdk4), Birc5 - baculoviral iap repeat-containing 5, Cdc25c - cell division cycle 25c, Kdm8 - lysine (k)-specific demethylase 8, Chek1 - checkpoint kinase 1, Plk1 - polo-like ki…
GO:0043933	macromolecular complex subunit organization	2.9e-07	4.18e-05	1.75	19551	1219	937	102	[Hjurp - holliday junction recognition protein, Mat2a - methionine adenosyltransferase ii, alpha, Ndufaf5 - nadh dehydrogenase (ubiquinone) complex i, assembly factor 5, Nap1l3 - nucleosome assembly protein 1-like 3, Snrpf - small nuclear ribonucleoprotein polypeptide f, Ddr2 - discoidin domain receptor family, member 2, Kctd11 - potassium channel tetramerisation domain containing 11, Znhit6 - zi…
GO:0034501	protein localization to kinetochore	3.17e-07	4.52e-05	15.73	19551	11	791	7	[Casc5 - cancer susceptibility candidate 5, Bub1b - budding uninhibited by benzimidazoles 1 homolog, beta (s. cerevisiae), Aurkb - aurora kinase b, Cenpt - centromere protein t, Cdk1 - cyclin-dependent kinase 1, Ttk - ttk protein kinase, Spdl1 - spindle apparatus coiled-coil protein 1]
GO:0010826	negative regulation of centrosome duplication	3.34e-07	4.72e-05	9.22	19551	9	1884	8	[Kifc1 - kinesin family member c1, Tmem67 - transmembrane protein 67, Cdk5rap2 - cdk5 regulatory subunit associated protein 2, Nubp1 - nucleotide binding protein 1, Trim37 - tripartite motif-containing 37, Rbm14 - rna binding motif protein 14, Mdm1 - transformed mouse 3t3 cell double minute 1, Ccnf - cyclin f]
GO:0046606	negative regulation of centrosome cycle	3.34e-07	4.67e-05	9.22	19551	9	1884	8	[Tmem67 - transmembrane protein 67, Kifc1 - kinesin family member c1, Nubp1 - nucleotide binding protein 1, Cdk5rap2 - cdk5 regulatory subunit associated protein 2, Trim37 - tripartite motif-containing 37, Rbm14 - rna binding motif protein 14, Mdm1 - transformed mouse 3t3 cell double minute 1, Ccnf - cyclin f]
GO:0080135	regulation of cellular response to stress	3.88e-07	5.38e-05	2	19551	536	1219	67	[Lmnb1 - lamin b1, Cd44 - cd44 antigen, Triap1 - tp53 regulated inhibitor of apoptosis 1, Ntrk3 - neurotrophic tyrosine kinase, receptor, type 3, Spidr - scaffolding protein involved i dna repair, Dusp3 - dual specificity phosphatase 3 (vaccinia virus phosphatase vh1-related), Bok - bcl2-related ovarian killer protein, Cd74 - cd74 antigen (invariant polypeptide of major histocompatibility complex…
GO:0006323	DNA packaging	4.87e-07	6.69e-05	14.79	19551	34	311	8	[Ncaph - non-smc condensin i complex, subunit h, Ncapg2 - non-smc condensin ii complex, subunit g2, Gpr30 - g protein-coupled receptor 30, Nusap1 - nucleolar and spindle associated protein 1, Cdk1 - cyclin-dependent kinase 1, Smc4 - structural maintenance of chromosomes 4, Top2a - topoisomerase (dna) ii alpha, Smc2 - structural maintenance of chromosomes 2]
GO:0042127	regulation of cell proliferation	4.99e-07	6.79e-05	1.53	19551	1487	1360	158	[Dll4 - delta-like 4 (drosophila), Ikzf3 - ikaros family zinc finger 3, Aspm - asp (abnormal spindle)-like, microcephaly associated (drosophila), Cyp27b1 - cytochrome p450, family 27, subfamily b, polypeptide 1, Ptgs2 - prostaglandin-endoperoxide synthase 2, Ddr2 - discoidin domain receptor family, member 2, 1810019J16Rik - riken cdna 1810019j16 gene, Kctd11 - potassium channel tetramerisation do…
GO:0044839	cell cycle G2/M phase transition	5.01e-07	6.75e-05	19.71	19551	32	217	7	[Ccna2 - cyclin a2, Cdkn1a - cyclin-dependent kinase inhibitor 1a (p21), Foxm1 - forkhead box m1, Cit - citron, Birc5 - baculoviral iap repeat-containing 5, Cdc25c - cell division cycle 25c, Plk1 - polo-like kinase 1]
GO:0010639	negative regulation of organelle organization	5.26e-07	7.04e-05	2.65	19551	306	891	37	[Tubb4a - tubulin, beta 4a class iva, Cdt1 - chromatin licensing and dna replication factor 1, Brca1 - breast cancer 1, Fez1 - fasciculation and elongation protein zeta 1 (zygin i), Trim54 - tripartite motif-containing 54, Ckap2 - cytoskeleton associated protein 2, Bok - bcl2-related ovarian killer protein, Plk1 - polo-like kinase 1, Lif - leukemia inhibitory factor, Pinx1 - pin2/terf1 interactin…
GO:0065009	regulation of molecular function	5.6e-07	7.42e-05	1.36	19551	2138	1804	269	[Arl1 - adp-ribosylation factor-like 1, Tmem64 - transmembrane protein 64, Cyp27b1 - cytochrome p450, family 27, subfamily b, polypeptide 1, Ptgis - prostaglandin i2 (prostacyclin) synthase, Clspn - claspin, Ddr2 - discoidin domain receptor family, member 2, Abcc8 - atp-binding cassette, sub-family c (cftr/mrp), member 8, Ntrk3 - neurotrophic tyrosine kinase, receptor, type 3, Adcy1 - adenylate c…
GO:0048583	regulation of response to stimulus	5.64e-07	7.4e-05	1.3	19551	3021	1769	355	[Calr - calreticulin, Dll4 - delta-like 4 (drosophila), Tmem64 - transmembrane protein 64, Aspm - asp (abnormal spindle)-like, microcephaly associated (drosophila), Ptgis - prostaglandin i2 (prostacyclin) synthase, Cyp27b1 - cytochrome p450, family 27, subfamily b, polypeptide 1, Otud7a - otu domain containing 7a, Ptgs2 - prostaglandin-endoperoxide synthase 2, Ntrk3 - neurotrophic tyrosine kinase…
GO:0051315	attachment of mitotic spindle microtubules to kinetochore	7.63e-07	9.94e-05	18.86	19551	9	691	6	[Cdt1 - chromatin licensing and dna replication factor 1, Cenpe - centromere protein e, Ndc80 - ndc80 homolog, kinetochore complex component (s. cerevisiae), Cenpc1 - centromere protein c1, Kif2c - kinesin family member 2c, Mis12 - mis12 homolog (yeast)]
GO:0032465	regulation of cytokinesis	7.77e-07	0.0001	11.72	19551	55	273	9	[Cdc6 - cell division cycle 6, Aurka - aurora kinase a, Cit - citron, Ect2 - ect2 oncogene, Kif20b - kinesin family member 20b, E2f8 - e2f transcription factor 8, Kif14 - kinesin family member 14, Kif23 - kinesin family member 23, Racgap1 - rac gtpase-activating protein 1]
GO:0070192	chromosome organization involved in meiotic cell cycle	7.94e-07	0.000102	8.49	19551	67	378	11	[Rad51 - rad51 homolog, Bub1b - budding uninhibited by benzimidazoles 1 homolog, beta (s. cerevisiae), Bub1 - budding uninhibited by benzimidazoles 1 homolog (s. cerevisiae), Ndc1 - ndc1 transmembrane nucleoporin, Ncaph - non-smc condensin i complex, subunit h, Trip13 - thyroid hormone receptor interactor 13, Ccne1 - cyclin e1, Smc4 - structural maintenance of chromosomes 4, Sgol2 - shugoshin-lik…
GO:0032467	positive regulation of cytokinesis	9.82e-07	0.000125	13.17	19551	30	396	8	[Cdc6 - cell division cycle 6, Cit - citron, Cdc25b - cell division cycle 25b, Ect2 - ect2 oncogene, Kif20b - kinesin family member 20b, Kif14 - kinesin family member 14, Kif23 - kinesin family member 23, Racgap1 - rac gtpase-activating protein 1]
GO:0051656	establishment of organelle localization	1.08e-06	0.000136	4.43	19551	250	318	18	[Kif22 - kinesin family member 22, Kifc1 - kinesin family member c1, Cdca8 - cell division cycle associated 8, Syt12 - synaptotagmin xii, Fez1 - fasciculation and elongation protein zeta 1 (zygin i), Fam83d - family with sequence similarity 83, member d, Nusap1 - nucleolar and spindle associated protein 1, Cenpf - centromere protein f, Kif14 - kinesin family member 14, Mapt - microtubule-associat…
GO:0031570	DNA integrity checkpoint	1.42e-06	0.000178	3.42	19551	81	1621	23	[Mre11a - meiotic recombination 11 homolog a (s. cerevisiae), Mbd4 - methyl-cpg binding domain protein 4, Cdt1 - chromatin licensing and dna replication factor 1, E2f1 - e2f transcription factor 1, Brca1 - breast cancer 1, Fanci - fanconi anemia, complementation group i, Rbbp8 - retinoblastoma binding protein 8, Clspn - claspin, Cdk1 - cyclin-dependent kinase 1, Ticrr - topbp1-interacting checkpo…
GO:0034728	nucleosome organization	1.67e-06	0.000207	3.46	19551	93	1398	23	[Nasp - nuclear autoantigenic sperm protein (histone-binding), Chaf1b - chromatin assembly factor 1, subunit b (p60), Hjurp - holliday junction recognition protein, Nap1l3 - nucleosome assembly protein 1-like 3, Asf1b - asf1 anti-silencing function 1 homolog b (s. cerevisiae), Mcm2 - minichromosome maintenance deficient 2 mitotin (s. cerevisiae), Hist1h2bk - histone cluster 1, h2bk, Hist1h2bg - h…
GO:0071822	protein complex subunit organization	1.69e-06	0.000207	1.6	19551	907	1617	120	[Calr - calreticulin, Mat2a - methionine adenosyltransferase ii, alpha, Ar - androgen receptor, Ndufaf5 - nadh dehydrogenase (ubiquinone) complex i, assembly factor 5, Hsf4 - heat shock transcription factor 4, Ddr2 - discoidin domain receptor family, member 2, Kctd11 - potassium channel tetramerisation domain containing 11, Znhit6 - zinc finger, hit type 6, Pfkl - phosphofructokinase, liver, b-ty…
GO:0010569	regulation of double-strand break repair via homologous recombination	1.79e-06	0.000218	7.66	19551	24	1064	10	[Rad51ap1 - rad51 associated protein 1, Rad51 - rad51 homolog, Rpa2 - replication protein a2, Fignl1 - fidgetin-like 1, Parpbp - parp1 binding protein, Spidr - scaffolding protein involved i dna repair, Polq - polymerase (dna directed), theta, Fancb - fanconi anemia, complementation group b, Chek1 - checkpoint kinase 1, Tex15 - testis expressed gene 15]
GO:0007052	mitotic spindle organization	1.89e-06	0.000228	5.45	19551	56	897	14	[Aurkb - aurora kinase b, Aurka - aurora kinase a, Tubg1 - tubulin, gamma 1, Kif11 - kinesin family member 11, Mybl2 - myeloblastosis oncogene-like 2, Poc1a - poc1 centriolar protein homolog a (chlamydomonas), Tpx2 - tpx2, microtubule-associated protein homolog (xenopus laevis), Spc25 - spc25, ndc80 kinetochore complex component, homolog (s. cerevisiae), Stil - scl/tal1 interrupting locus, Nek2 -…
GO:0051784	negative regulation of nuclear division	1.95e-06	0.000233	10.2	19551	44	392	9	[Lif - leukemia inhibitory factor, Bub1b - budding uninhibited by benzimidazoles 1 homolog, beta (s. cerevisiae), Bub1 - budding uninhibited by benzimidazoles 1 homolog (s. cerevisiae), Cdt1 - chromatin licensing and dna replication factor 1, Bmp4 - bone morphogenetic protein 4, Cenpe - centromere protein e, Fbxo5 - f-box protein 5, Chek1 - checkpoint kinase 1, Plk1 - polo-like kinase 1]
GO:0030199	collagen fibril organization	1.99e-06	0.000237	5.07	19551	38	1421	14	[Col14a1 - collagen, type xiv, alpha 1, Loxl2 - lysyl oxidase-like 2, Serpinh1 - serine (or cysteine) peptidase inhibitor, clade h, member 1, Col3a1 - collagen, type iii, alpha 1, Ddr2 - discoidin domain receptor family, member 2, Tnxb - tenascin xb, Adamts2 - a disintegrin-like and metallopeptidase (reprolysin type) with thrombospondin type 1 motif, 2, Dpt - dermatopontin, P4ha1 - procollagen-pr…
GO:0031109	microtubule polymerization or depolymerization	2.06e-06	0.000242	5.14	19551	27	1832	13	[Ccsap - centriole, cilia and spindle associated protein, Tppp3 - tubulin polymerization-promoting protein family member 3, Kif18a - kinesin family member 18a, Ckap5 - cytoskeleton associated protein 5, Kif24 - kinesin family member 24, Nedd1 - neural precursor cell expressed, developmentally down-regulated gene 1, Cav1 - caveolin 1, caveolae protein, Fbxo5 - f-box protein 5, Kif18b - kinesin fam…
GO:0090329	regulation of DNA-dependent DNA replication	2.09e-06	0.000245	4.65	19551	39	1618	15	[Mre11a - meiotic recombination 11 homolog a (s. cerevisiae), Dscc1 - defective in sister chromatid cohesion 1 homolog (s. cerevisiae), Cdc7 - cell division cycle 7 (s. cerevisiae), Cdt1 - chromatin licensing and dna replication factor 1, Ticrr - topbp1-interacting checkpoint and replication regulator, Chek2 - checkpoint kinase 2, E2f7 - e2f transcription factor 7, Bmp4 - bone morphogenetic prote…
GO:0090304	nucleic acid metabolic process	2.14e-06	0.000249	1.27	19551	2967	1947	376	[Cpsf3l - cleavage and polyadenylation specific factor 3-like, Npas3 - neuronal pas domain protein 3, Suv39h1 - suppressor of variegation 3-9 homolog 1 (drosophila), Ikzf3 - ikaros family zinc finger 3, Fanci - fanconi anemia, complementation group i, Clspn - claspin, Fanca - fanconi anemia, complementation group a, Exosc2 - exosome component 2, Pinx1 - pin2/terf1 interacting, telomerase inhibito…
GO:0006139	nucleobase-containing compound metabolic process	2.15e-06	0.000248	1.25	19551	3359	1947	419	[Cpsf3l - cleavage and polyadenylation specific factor 3-like, Suv39h1 - suppressor of variegation 3-9 homolog 1 (drosophila), Ikzf3 - ikaros family zinc finger 3, Fanci - fanconi anemia, complementation group i, Clspn - claspin, Adcy1 - adenylate cyclase 1, Exosc2 - exosome component 2, Pinx1 - pin2/terf1 interacting, telomerase inhibitor 1, Zbtb48 - zinc finger and btb domain containing 48, Gar…
GO:0046483	heterocycle metabolic process	3.36e-06	0.000384	1.24	19551	3483	1947	431	[Cpsf3l - cleavage and polyadenylation specific factor 3-like, Suv39h1 - suppressor of variegation 3-9 homolog 1 (drosophila), Ikzf3 - ikaros family zinc finger 3, Fanci - fanconi anemia, complementation group i, Clspn - claspin, Adcy1 - adenylate cyclase 1, Exosc2 - exosome component 2, Pinx1 - pin2/terf1 interacting, telomerase inhibitor 1, Zbtb48 - zinc finger and btb domain containing 48, Gar…
GO:0000018	regulation of DNA recombination	3.47e-06	0.000393	4.23	19551	65	1210	17	[Rad51ap1 - rad51 associated protein 1, Ankle1 - ankyrin repeat and lem domain containing 1, Ung - uracil dna glycosylase, Rad51 - rad51 homolog, Tfrc - transferrin receptor, Atad5 - atpase family, aaa domain containing 5, Spidr - scaffolding protein involved i dna repair, Fancb - fanconi anemia, complementation group b, Fignl1 - fidgetin-like 1, Rpa2 - replication protein a2, Parpbp - parp1 bind…
GO:0051493	regulation of cytoskeleton organization	3.7e-06	0.000416	2.27	19551	422	876	43	[Tubb4a - tubulin, beta 4a class iva, Kif11 - kinesin family member 11, Trim54 - tripartite motif-containing 54, Poc1a - poc1 centriolar protein homolog a (chlamydomonas), Ckap2 - cytoskeleton associated protein 2, Ntrk3 - neurotrophic tyrosine kinase, receptor, type 3, Atf5 - activating transcription factor 5, Parp3 - poly (adp-ribose) polymerase family, member 3, Ska1 - spindle and kinetochore …
GO:0051338	regulation of transferase activity	3.88e-06	0.000433	1.94	19551	748	849	63	[Zfyve28 - zinc finger, fyve domain containing 28, Lmnb1 - lamin b1, Cd44 - cd44 antigen, Clspn - claspin, Iqgap3 - iq motif containing gtpase activating protein 3, Ntrk3 - neurotrophic tyrosine kinase, receptor, type 3, Kif14 - kinesin family member 14, Dusp8 - dual specificity phosphatase 8, Cd74 - cd74 antigen (invariant polypeptide of major histocompatibility complex, class ii antigen-associa…
GO:0042981	regulation of apoptotic process	3.92e-06	0.000434	1.42	19551	1333	1952	189	[Ung - uracil dna glycosylase, Ar - androgen receptor, Ptgis - prostaglandin i2 (prostacyclin) synthase, Ikzf3 - ikaros family zinc finger 3, Stk17b - serine/threonine kinase 17b (apoptosis-inducing), Palb2 - partner and localizer of brca2, Ptgs2 - prostaglandin-endoperoxide synthase 2, Hspa8 - heat shock protein 8, Triap1 - tp53 regulated inhibitor of apoptosis 1, Ntrk3 - neurotrophic tyrosine k…
GO:0051129	negative regulation of cellular component organization	3.96e-06	0.000435	1.71	19551	608	1655	88	[Ar - androgen receptor, Arhgap4 - rho gtpase activating protein 4, Insig1 - insulin induced gene 1, Lmna - lamin a, Fez1 - fasciculation and elongation protein zeta 1 (zygin i), Triap1 - tp53 regulated inhibitor of apoptosis 1, Hspa8 - heat shock protein 8, Arf6 - adp-ribosylation factor 6, Ckap2 - cytoskeleton associated protein 2, Kif14 - kinesin family member 14, Fap - fibroblast activation p…
GO:0010941	regulation of cell death	4.4e-06	0.00048	1.4	19551	1471	1952	205	[Ptgis - prostaglandin i2 (prostacyclin) synthase, Ikzf3 - ikaros family zinc finger 3, Ptgs2 - prostaglandin-endoperoxide synthase 2, Ntrk3 - neurotrophic tyrosine kinase, receptor, type 3, Fap - fibroblast activation protein, Skp2 - s-phase kinase-associated protein 2 (p45), Hmgb2 - high mobility group box 2, Dab2 - disabled 2, mitogen-responsive phosphoprotein, Hyou1 - hypoxia up-regulated 1, …
GO:0045005	DNA-dependent DNA replication maintenance of fidelity	4.48e-06	0.000485	6.23	19551	29	1191	11	[Rad51 - rad51 homolog, Pcna - proliferating cell nuclear antigen, Nucks1 - nuclear casein kinase and cyclin-dependent kinase substrate 1, Mms22l - mms22-like, dna repair protein, Eme1 - essential meiotic endonuclease 1 homolog 1 (s. pombe), Pold1 - polymerase (dna directed), delta 1, catalytic subunit, Pole - polymerase (dna directed), epsilon, Apitd1 - apoptosis-inducing, taf9-like domain 1, Dd…
GO:0009628	response to abiotic stimulus	4.85e-06	0.000522	1.7	19551	803	1289	90	[Suv39h1 - suppressor of variegation 3-9 homolog 1 (drosophila), Kmo - kynurenine 3-monooxygenase (kynurenine 3-hydroxylase), Loxl2 - lysyl oxidase-like 2, Fos - fbj osteosarcoma oncogene, Ptgis - prostaglandin i2 (prostacyclin) synthase, Triap1 - tp53 regulated inhibitor of apoptosis 1, Fosl2 - fos-like antigen 2, Abcc8 - atp-binding cassette, sub-family c (cftr/mrp), member 8, Spidr - scaffoldi…
GO:0043067	regulation of programmed cell death	5.45e-06	0.000582	1.41	19551	1349	1952	190	[Ung - uracil dna glycosylase, Ar - androgen receptor, Ikzf3 - ikaros family zinc finger 3, Ptgis - prostaglandin i2 (prostacyclin) synthase, Palb2 - partner and localizer of brca2, Stk17b - serine/threonine kinase 17b (apoptosis-inducing), Ptgs2 - prostaglandin-endoperoxide synthase 2, Hspa8 - heat shock protein 8, Triap1 - tp53 regulated inhibitor of apoptosis 1, Ntrk3 - neurotrophic tyrosine k…
GO:1901360	organic cyclic compound metabolic process	5.57e-06	0.00059	1.23	19551	3721	1951	456	[Cpsf3l - cleavage and polyadenylation specific factor 3-like, Suv39h1 - suppressor of variegation 3-9 homolog 1 (drosophila), Cyp4b1 - cytochrome p450, family 4, subfamily b, polypeptide 1, Cyp51 - cytochrome p450, family 51, Cyp27b1 - cytochrome p450, family 27, subfamily b, polypeptide 1, Ikzf3 - ikaros family zinc finger 3, Fanci - fanconi anemia, complementation group i, Clspn - claspin, Cyp…
GO:0007080	mitotic metaphase plate congression	6.13e-06	0.000645	7.08	19551	31	891	10	[Psrc1 - proline/serine-rich coiled-coil 1, Kif22 - kinesin family member 22, Cdca8 - cell division cycle associated 8, Pinx1 - pin2/terf1 interacting, telomerase inhibitor 1, Cenpe - centromere protein e, Kif18a - kinesin family member 18a, Kif14 - kinesin family member 14, Kif2c - kinesin family member 2c, Cdca5 - cell division cycle associated 5, Spdl1 - spindle apparatus coiled-coil protein 1]
GO:0051302	regulation of cell division	7.2e-06	0.000752	6.25	19551	126	273	11	[Cdc6 - cell division cycle 6, Aurka - aurora kinase a, Aspm - asp (abnormal spindle)-like, microcephaly associated (drosophila), Cit - citron, Ect2 - ect2 oncogene, Kif20b - kinesin family member 20b, Kif18b - kinesin family member 18b, E2f8 - e2f transcription factor 8, Kif14 - kinesin family member 14, Kif23 - kinesin family member 23, Racgap1 - rac gtpase-activating protein 1]
GO:0045580	regulation of T cell differentiation	7.41e-06	0.000769	2.57	19551	126	1753	29	[Cd44 - cd44 antigen, Dusp10 - dual specificity phosphatase 10, Zc3h8 - zinc finger ccch type containing 8, Fanca - fanconi anemia, complementation group a, Cd74 - cd74 antigen (invariant polypeptide of major histocompatibility complex, class ii antigen-associated), Hsp90aa1 - heat shock protein 90, alpha (cytosolic), class a member 1, Hlx - h2.0-like homeobox, Bmp4 - bone morphogenetic protein 4…
GO:0002694	regulation of leukocyte activation	7.6e-06	0.000783	1.99	19551	431	1232	54	[Ung - uracil dna glycosylase, Cd44 - cd44 antigen, Ikzf3 - ikaros family zinc finger 3, Tfrc - transferrin receptor, Dusp3 - dual specificity phosphatase 3 (vaccinia virus phosphatase vh1-related), Fanca - fanconi anemia, complementation group a, Cd74 - cd74 antigen (invariant polypeptide of major histocompatibility complex, class ii antigen-associated), Gnrh1 - gonadotropin releasing hormone 1,…
GO:0040001	establishment of mitotic spindle localization	9.71e-06	0.000994	6.15	19551	21	1514	10	[Zw10 - zw10 kinetochore protein, Cdk5rap2 - cdk5 regulatory subunit associated protein 2, Nde1 - nuclear distribution gene e homolog 1 (a nidulans), Gpsm2 - g-protein signalling modulator 2 (ags3-like, c. elegans), Htt - huntingtin, Nusap1 - nucleolar and spindle associated protein 1, Ndc80 - ndc80 homolog, kinetochore complex component (s. cerevisiae), Kpnb1 - karyopherin (importin) beta 1, Cen…
GO:0030198	extracellular matrix organization	1e-05	0.00102	2.32	19551	172	1717	35	[Fbln5 - fibulin 5, Col14a1 - collagen, type xiv, alpha 1, Loxl2 - lysyl oxidase-like 2, Serpinh1 - serine (or cysteine) peptidase inhibitor, clade h, member 1, Col3a1 - collagen, type iii, alpha 1, Ddr2 - discoidin domain receptor family, member 2, Prdx4 - peroxiredoxin 4, Col4a3 - collagen, type iv, alpha 3, Myo1e - myosin ie, Postn - periostin, osteoblast specific factor, P4ha1 - procollagen-p…
GO:0007076	mitotic chromosome condensation	1.03e-05	0.00104	7.26	19551	12	1795	8	[Ncapg - non-smc condensin i complex, subunit g, Ncaph - non-smc condensin i complex, subunit h, Nusap1 - nucleolar and spindle associated protein 1, Phf13 - phd finger protein 13, Smc4 - structural maintenance of chromosomes 4, Ncapd2 - non-smc condensin i complex, subunit d2, Smc2 - structural maintenance of chromosomes 2, Cdca5 - cell division cycle associated 5]
GO:0006725	cellular aromatic compound metabolic process	1.07e-05	0.00108	1.23	19551	3536	1947	433	[Cpsf3l - cleavage and polyadenylation specific factor 3-like, Suv39h1 - suppressor of variegation 3-9 homolog 1 (drosophila), Cyp4b1 - cytochrome p450, family 4, subfamily b, polypeptide 1, Ikzf3 - ikaros family zinc finger 3, Fanci - fanconi anemia, complementation group i, Clspn - claspin, Adcy1 - adenylate cyclase 1, Exosc2 - exosome component 2, Pinx1 - pin2/terf1 interacting, telomerase inh…
GO:0043062	extracellular structure organization	1.1e-05	0.00109	2.3	19551	173	1717	35	[Fbln5 - fibulin 5, Col14a1 - collagen, type xiv, alpha 1, Loxl2 - lysyl oxidase-like 2, Serpinh1 - serine (or cysteine) peptidase inhibitor, clade h, member 1, Col3a1 - collagen, type iii, alpha 1, Ddr2 - discoidin domain receptor family, member 2, Prdx4 - peroxiredoxin 4, Col4a3 - collagen, type iv, alpha 3, Myo1e - myosin ie, Postn - periostin, osteoblast specific factor, P4ha1 - procollagen-p…
GO:0051382	kinetochore assembly	1.13e-05	0.00111	12.04	19551	9	1083	6	[Cenpt - centromere protein t, Apitd1 - apoptosis-inducing, taf9-like domain 1, Cenpw - centromere protein w, Cenpc1 - centromere protein c1, Cenpa - centromere protein a, Mis12 - mis12 homolog (yeast)]
GO:0051299	centrosome separation	1.16e-05	0.00114	88.2	19551	5	133	3	[Aurka - aurora kinase a, Nek2 - nima (never in mitosis gene a)-related expressed kinase 2, Kif11 - kinesin family member 11]
GO:0051093	negative regulation of developmental process	1.31e-05	0.00128	1.56	19551	878	1632	114	[Calr - calreticulin, Dll4 - delta-like 4 (drosophila), Adamts12 - a disintegrin-like and metallopeptidase (reprolysin type) with thrombospondin type 1 motif, 12, Tmem64 - transmembrane protein 64, Aspm - asp (abnormal spindle)-like, microcephaly associated (drosophila), Arf6 - adp-ribosylation factor 6, Kctd11 - potassium channel tetramerisation domain containing 11, Abcc8 - atp-binding cassette…
GO:0051985	negative regulation of chromosome segregation	1.47e-05	0.00142	5.44	19551	28	1413	11	[Zw10 - zw10 kinetochore protein, Bub1b - budding uninhibited by benzimidazoles 1 homolog, beta (s. cerevisiae), Bub1 - budding uninhibited by benzimidazoles 1 homolog (s. cerevisiae), Stil - scl/tal1 interrupting locus, Cdt1 - chromatin licensing and dna replication factor 1, Recql4 - recq protein-like 4, Cep192 - centrosomal protein 192, Cenpe - centromere protein e, Chtf18 - ctf18, chromosome …
GO:0033046	negative regulation of sister chromatid segregation	1.57e-05	0.00151	15.56	19551	26	290	6	[Bub1b - budding uninhibited by benzimidazoles 1 homolog, beta (s. cerevisiae), Bub1 - budding uninhibited by benzimidazoles 1 homolog (s. cerevisiae), Cdt1 - chromatin licensing and dna replication factor 1, Recql4 - recq protein-like 4, Cenpe - centromere protein e, Plk1 - polo-like kinase 1]
GO:0090231	regulation of spindle checkpoint	1.64e-05	0.00157	21.09	19551	15	309	5	[Gen1 - gen homolog 1, endonuclease (drosophila), Cdt1 - chromatin licensing and dna replication factor 1, Gsg2 - germ cell-specific gene 2, Aurka - aurora kinase a, Ndc80 - ndc80 homolog, kinetochore complex component (s. cerevisiae)]
GO:0045931	positive regulation of mitotic cell cycle	1.69e-05	0.0016	4.71	19551	131	412	13	[Cdc7 - cell division cycle 7 (s. cerevisiae), Cdt1 - chromatin licensing and dna replication factor 1, Cdc25b - cell division cycle 25b, Kif20b - kinesin family member 20b, Nusap1 - nucleolar and spindle associated protein 1, Cdk1 - cyclin-dependent kinase 1, Cdc45 - cell division cycle 45, Gen1 - gen homolog 1, endonuclease (drosophila), Dbf4 - dbf4 homolog (s. cerevisiae), Cenpe - centromere p…
GO:0045629	negative regulation of T-helper 2 cell differentiation	1.83e-05	0.00173	13.73	19551	6	1187	5	[Anxa1 - annexin a1, Hlx - h2.0-like homeobox, Irf1 - interferon regulatory factor 1, Bcl6 - b cell leukemia/lymphoma 6, Zfp35 - zinc finger protein 35]
GO:0051249	regulation of lymphocyte activation	1.85e-05	0.00174	2.05	19551	362	1210	46	[Ung - uracil dna glycosylase, Cd44 - cd44 antigen, Gal - galanin, Ikzf3 - ikaros family zinc finger 3, Ptpn6 - protein tyrosine phosphatase, non-receptor type 6, Tfrc - transferrin receptor, Dusp10 - dual specificity phosphatase 10, Dusp3 - dual specificity phosphatase 3 (vaccinia virus phosphatase vh1-related), Zc3h8 - zinc finger ccch type containing 8, Fanca - fanconi anemia, complementation …
GO:0051984	positive regulation of chromosome segregation	1.88e-05	0.00175	8.04	19551	20	973	8	[Cdc6 - cell division cycle 6, Cdt1 - chromatin licensing and dna replication factor 1, Fen1 - flap structure specific endonuclease 1, Ankrd32 - ankyrin repeat domain 32, Cenpe - centromere protein e, Ddx11 - dead/h (asp-glu-ala-asp/his) box helicase 11, Rad21 - rad21 homolog (s. pombe), Sgol2 - shugoshin-like 2 (s. pombe)]
GO:0007063	regulation of sister chromatid cohesion	1.88e-05	0.00174	8.04	19551	20	973	8	[Bub1 - budding uninhibited by benzimidazoles 1 homolog (s. cerevisiae), Recql4 - recq protein-like 4, Fen1 - flap structure specific endonuclease 1, Ankrd32 - ankyrin repeat domain 32, Ddx11 - dead/h (asp-glu-ala-asp/his) box helicase 11, Rad21 - rad21 homolog (s. pombe), Sgol2 - shugoshin-like 2 (s. pombe), Cdca5 - cell division cycle associated 5]
GO:0071173	spindle assembly checkpoint	2.06e-05	0.0019	6.47	19551	19	1431	9	[Zw10 - zw10 kinetochore protein, Casc5 - cancer susceptibility candidate 5, Bub1b - budding uninhibited by benzimidazoles 1 homolog, beta (s. cerevisiae), Bub1 - budding uninhibited by benzimidazoles 1 homolog (s. cerevisiae), Cep192 - centrosomal protein 192, Cenpe - centromere protein e, Bub3 - budding uninhibited by benzimidazoles 3 homolog (s. cerevisiae), Ttk - ttk protein kinase, Plk1 - po…
GO:0045839	negative regulation of mitotic nuclear division	2.08e-05	0.00191	7.29	19551	34	710	9	[Bub1b - budding uninhibited by benzimidazoles 1 homolog, beta (s. cerevisiae), Bub1 - budding uninhibited by benzimidazoles 1 homolog (s. cerevisiae), Stil - scl/tal1 interrupting locus, Cdt1 - chromatin licensing and dna replication factor 1, Bmp4 - bone morphogenetic protein 4, Cenpe - centromere protein e, Ttk - ttk protein kinase, Chek1 - checkpoint kinase 1, Plk1 - polo-like kinase 1]
GO:0050793	regulation of developmental process	2.27e-05	0.00207	1.38	19551	2276	1210	194	[Myh14 - myosin, heavy polypeptide 14, Dll4 - delta-like 4 (drosophila), Tmem64 - transmembrane protein 64, Cyp27b1 - cytochrome p450, family 27, subfamily b, polypeptide 1, Aspm - asp (abnormal spindle)-like, microcephaly associated (drosophila), Ptgis - prostaglandin i2 (prostacyclin) synthase, Ikzf3 - ikaros family zinc finger 3, Ptgs2 - prostaglandin-endoperoxide synthase 2, Ddr2 - discoidin …
GO:1903037	regulation of leukocyte cell-cell adhesion	2.45e-05	0.00222	1.96	19551	279	1753	49	[Cd44 - cd44 antigen, Tfrc - transferrin receptor, Dusp3 - dual specificity phosphatase 3 (vaccinia virus phosphatase vh1-related), Fanca - fanconi anemia, complementation group a, Cd74 - cd74 antigen (invariant polypeptide of major histocompatibility complex, class ii antigen-associated), Gnrh1 - gonadotropin releasing hormone 1, Hsp90aa1 - heat shock protein 90, alpha (cytosolic), class a membe…
GO:0010212	response to ionizing radiation	2.51e-05	0.00226	3.01	19551	121	1236	23	[Xrcc2 - x-ray repair complementing defective repair in chinese hamster cells 2, Rad51ap1 - rad51 associated protein 1, Rad51 - rad51 homolog, Pnp - purine-nucleoside phosphorylase, Fancd2 - fanconi anemia, complementation group d2, Rad54l - rad54 like (s. cerevisiae), Brca1 - breast cancer 1, 4632434I11Rik - riken cdna 4632434i11 gene, Snai2 - snail homolog 2 (drosophila), Ticrr - topbp1-interac…
GO:0051298	centrosome duplication	2.55e-05	0.00228	6.48	19551	21	1294	9	[Stil - scl/tal1 interrupting locus, Ccp110 - centriolar coiled coil protein 110, Brca1 - breast cancer 1, Cep192 - centrosomal protein 192, Nde1 - nuclear distribution gene e homolog 1 (a nidulans), Sac3d1 - sac3 domain containing 1, Ckap5 - cytoskeleton associated protein 5, Sass6 - spindle assembly 6 homolog (c. elegans), Cenpj - centromere protein j]
GO:0050863	regulation of T cell activation	2.75e-05	0.00244	1.98	19551	265	1753	47	[Cd44 - cd44 antigen, Ptpn6 - protein tyrosine phosphatase, non-receptor type 6, Tfrc - transferrin receptor, Cd274 - cd274 antigen, Dusp10 - dual specificity phosphatase 10, Dusp3 - dual specificity phosphatase 3 (vaccinia virus phosphatase vh1-related), Zc3h8 - zinc finger ccch type containing 8, Fanca - fanconi anemia, complementation group a, Cd74 - cd74 antigen (invariant polypeptide of majo…
GO:0043170	macromolecule metabolic process	3.07e-05	0.00271	1.16	19551	5655	1864	628	[Cpsf3l - cleavage and polyadenylation specific factor 3-like, Suv39h1 - suppressor of variegation 3-9 homolog 1 (drosophila), Ikzf3 - ikaros family zinc finger 3, Fanci - fanconi anemia, complementation group i, Clspn - claspin, Dusp3 - dual specificity phosphatase 3 (vaccinia virus phosphatase vh1-related), Mapkapk5 - map kinase-activated protein kinase 5, Exosc2 - exosome component 2, Pinx1 - …
GO:1902105	regulation of leukocyte differentiation	3.18e-05	0.00279	2.16	19551	260	1320	38	[Tmem178 - transmembrane protein 178, Fos - fbj osteosarcoma oncogene, Cd44 - cd44 antigen, Tmem64 - transmembrane protein 64, Ikzf3 - ikaros family zinc finger 3, Ptpn6 - protein tyrosine phosphatase, non-receptor type 6, Dusp10 - dual specificity phosphatase 10, Zc3h8 - zinc finger ccch type containing 8, Fanca - fanconi anemia, complementation group a, Cd74 - cd74 antigen (invariant polypeptid…
GO:0051293	establishment of spindle localization	3.2e-05	0.00279	4.52	19551	29	1788	12	[Zw10 - zw10 kinetochore protein, Spag5 - sperm associated antigen 5, Fmn2 - formin 2, Cdk5rap2 - cdk5 regulatory subunit associated protein 2, Nde1 - nuclear distribution gene e homolog 1 (a nidulans), Gpsm2 - g-protein signalling modulator 2 (ags3-like, c. elegans), Htt - huntingtin, Nusap1 - nucleolar and spindle associated protein 1, Ndc80 - ndc80 homolog, kinetochore complex component (s. ce…
GO:1902749	regulation of cell cycle G2/M phase transition	3.22e-05	0.0028	3.25	19551	68	1683	19	[Mre11a - meiotic recombination 11 homolog a (s. cerevisiae), Cdc7 - cell division cycle 7 (s. cerevisiae), Lmnb1 - lamin b1, Rad51c - rad51 homolog c, Mbd4 - methyl-cpg binding domain protein 4, Brca1 - breast cancer 1, Fanci - fanconi anemia, complementation group i, Clspn - claspin, Cdk1 - cyclin-dependent kinase 1, Cenpf - centromere protein f, Ticrr - topbp1-interacting checkpoint and replic…
GO:0032508	DNA duplex unwinding	3.25e-05	0.00281	6.45	19551	23	1187	9	[Rad51 - rad51 homolog, Anxa1 - annexin a1, Recql4 - recq protein-like 4, Mcm6 - minichromosome maintenance deficient 6 (mis5 homolog, s. pombe) (s. cerevisiae), Mcm2 - minichromosome maintenance deficient 2 mitotin (s. cerevisiae), Mcm7 - minichromosome maintenance deficient 7 (s. cerevisiae), Mcm4 - minichromosome maintenance deficient 4 homolog (s. cerevisiae), Ddx11 - dead/h (asp-glu-ala-asp/…
GO:0060236	regulation of mitotic spindle organization	3.27e-05	0.00281	12.83	19551	20	457	6	[Psrc1 - proline/serine-rich coiled-coil 1, Ccsap - centriole, cilia and spindle associated protein, Tacc3 - transforming, acidic coiled-coil containing protein 3, Tpx2 - tpx2, microtubule-associated protein homolog (xenopus laevis), Parp3 - poly (adp-ribose) polymerase family, member 3, Plk1 - polo-like kinase 1]
GO:0048146	positive regulation of fibroblast proliferation	3.28e-05	0.0028	3.54	19551	62	1515	17	[Ngfr - nerve growth factor receptor (tnfr superfamily, member 16), E2f1 - e2f transcription factor 1, Ddr2 - discoidin domain receptor family, member 2, Fosl2 - fos-like antigen 2, Cd74 - cd74 antigen (invariant polypeptide of major histocompatibility complex, class ii antigen-associated), Jun - jun oncogene, Cdc6 - cell division cycle 6, Serpine1 - serine (or cysteine) peptidase inhibitor, clad…
GO:0045581	negative regulation of T cell differentiation	3.44e-05	0.00292	4.71	19551	35	1424	12	[Cd74 - cd74 antigen (invariant polypeptide of major histocompatibility complex, class ii antigen-associated), Anxa1 - annexin a1, Hlx - h2.0-like homeobox, Cd44 - cd44 antigen, Irf1 - interferon regulatory factor 1, Nfkbid - nuclear factor of kappa light polypeptide gene enhancer in b cells inhibitor, delta, Bmp4 - bone morphogenetic protein 4, Bcl6 - b cell leukemia/lymphoma 6, Zfp35 - zinc fin…
GO:0046599	regulation of centriole replication	3.49e-05	0.00295	6.39	19551	13	1884	8	[Stil - scl/tal1 interrupting locus, Cdk5rap2 - cdk5 regulatory subunit associated protein 2, Trim37 - tripartite motif-containing 37, Cep192 - centrosomal protein 192, Plk4 - polo-like kinase 4, Rbm14 - rna binding motif protein 14, Mdm1 - transformed mouse 3t3 cell double minute 1, Cenpj - centromere protein j]
GO:0045619	regulation of lymphocyte differentiation	3.61e-05	0.00302	2.63	19551	154	1207	25	[Cd44 - cd44 antigen, Ikzf3 - ikaros family zinc finger 3, Ptpn6 - protein tyrosine phosphatase, non-receptor type 6, Dusp10 - dual specificity phosphatase 10, Zc3h8 - zinc finger ccch type containing 8, Fanca - fanconi anemia, complementation group a, Cd74 - cd74 antigen (invariant polypeptide of major histocompatibility complex, class ii antigen-associated), Hlx - h2.0-like homeobox, Hsp90aa1 -…
GO:0006271	DNA strand elongation involved in DNA replication	3.68e-05	0.00307	25.45	19551	7	439	4	[Pola1 - polymerase (dna directed), alpha 1, Pole - polymerase (dna directed), epsilon, Gins1 - gins complex subunit 1 (psf1 homolog), Parp3 - poly (adp-ribose) polymerase family, member 3]
GO:0044774	mitotic DNA integrity checkpoint	3.7e-05	0.00307	3.76	19551	44	1773	15	[Mre11a - meiotic recombination 11 homolog a (s. cerevisiae), Mbd4 - methyl-cpg binding domain protein 4, Fanci - fanconi anemia, complementation group i, Clspn - claspin, Rps27l - ribosomal protein s27-like, Cdk1 - cyclin-dependent kinase 1, Ticrr - topbp1-interacting checkpoint and replication regulator, Topbp1 - topoisomerase (dna) ii binding protein 1, Chek2 - checkpoint kinase 2, Trp63 - tra…
GO:0051653	spindle localization	3.88e-05	0.0032	4.18	19551	34	1788	13	[Fmn2 - formin 2, Zw10 - zw10 kinetochore protein, Aspm - asp (abnormal spindle)-like, microcephaly associated (drosophila), Nusap1 - nucleolar and spindle associated protein 1, Kpnb1 - karyopherin (importin) beta 1, Spag5 - sperm associated antigen 5, Cdk5rap2 - cdk5 regulatory subunit associated protein 2, Nde1 - nuclear distribution gene e homolog 1 (a nidulans), Gpsm2 - g-protein signalling m…
GO:0007018	microtubule-based movement	3.9e-05	0.0032	5.33	19551	209	193	11	[Kif22 - kinesin family member 22, Kifc1 - kinesin family member c1, Kif20a - kinesin family member 20a, Dynll1 - dynein light chain lc8-type 1, Kif4 - kinesin family member 4, Kif11 - kinesin family member 11, Kif20b - kinesin family member 20b, Cenpe - centromere protein e, Mapt - microtubule-associated protein tau, Kif18b - kinesin family member 18b, Kif23 - kinesin family member 23]
GO:0006268	DNA unwinding involved in DNA replication	3.97e-05	0.00323	13.17	19551	7	1060	5	[Rad51 - rad51 homolog, Mcm6 - minichromosome maintenance deficient 6 (mis5 homolog, s. pombe) (s. cerevisiae), Mcm2 - minichromosome maintenance deficient 2 mitotin (s. cerevisiae), Mcm7 - minichromosome maintenance deficient 7 (s. cerevisiae), Mcm4 - minichromosome maintenance deficient 4 homolog (s. cerevisiae)]
GO:0006807	nitrogen compound metabolic process	3.99e-05	0.00323	1.2	19551	4130	1947	492	[Cpsf3l - cleavage and polyadenylation specific factor 3-like, Suv39h1 - suppressor of variegation 3-9 homolog 1 (drosophila), Ikzf3 - ikaros family zinc finger 3, Fanci - fanconi anemia, complementation group i, Clspn - claspin, Adcy1 - adenylate cyclase 1, Phgdh - 3-phosphoglycerate dehydrogenase, Exosc2 - exosome component 2, Pinx1 - pin2/terf1 interacting, telomerase inhibitor 1, Zbtb48 - zin…
GO:0048585	negative regulation of response to stimulus	4.33e-05	0.00349	1.46	19551	1311	1424	139	[Calr - calreticulin, Dll4 - delta-like 4 (drosophila), Tmem64 - transmembrane protein 64, Ptgis - prostaglandin i2 (prostacyclin) synthase, Otud7a - otu domain containing 7a, Triap1 - tp53 regulated inhibitor of apoptosis 1, Kctd11 - potassium channel tetramerisation domain containing 11, Dusp3 - dual specificity phosphatase 3 (vaccinia virus phosphatase vh1-related), Mapkapk5 - map kinase-activ…
GO:0050865	regulation of cell activation	4.75e-05	0.00381	1.79	19551	468	1424	61	[Ung - uracil dna glycosylase, Cd44 - cd44 antigen, Ikzf3 - ikaros family zinc finger 3, Tfrc - transferrin receptor, Dusp3 - dual specificity phosphatase 3 (vaccinia virus phosphatase vh1-related), Fanca - fanconi anemia, complementation group a, Cd74 - cd74 antigen (invariant polypeptide of major histocompatibility complex, class ii antigen-associated), Gnrh1 - gonadotropin releasing hormone 1,…
GO:0007100	mitotic centrosome separation	4.84e-05	0.00386	228.67	19551	3	57	2	[Aurka - aurora kinase a, Kif11 - kinesin family member 11]
GO:0050790	regulation of catalytic activity	4.85e-05	0.00385	1.35	19551	1601	1804	200	[Arl1 - adp-ribosylation factor-like 1, Tmem64 - transmembrane protein 64, Cyp27b1 - cytochrome p450, family 27, subfamily b, polypeptide 1, Clspn - claspin, Ddr2 - discoidin domain receptor family, member 2, Adcy1 - adenylate cyclase 1, Ntrk3 - neurotrophic tyrosine kinase, receptor, type 3, Dusp3 - dual specificity phosphatase 3 (vaccinia virus phosphatase vh1-related), Mapkapk5 - map kinase-ac…
GO:0045596	negative regulation of cell differentiation	4.92e-05	0.00389	1.61	19551	655	1611	87	[Calr - calreticulin, Adamts12 - a disintegrin-like and metallopeptidase (reprolysin type) with thrombospondin type 1 motif, 12, Cd44 - cd44 antigen, Arhgap4 - rho gtpase activating protein 4, Tmem64 - transmembrane protein 64, Aspm - asp (abnormal spindle)-like, microcephaly associated (drosophila), Insig1 - insulin induced gene 1, Arf6 - adp-ribosylation factor 6, Kctd11 - potassium channel tet…
GO:0043549	regulation of kinase activity	4.94e-05	0.00388	1.89	19551	658	849	54	[Zfyve28 - zinc finger, fyve domain containing 28, Lmnb1 - lamin b1, Cd44 - cd44 antigen, Clspn - claspin, Iqgap3 - iq motif containing gtpase activating protein 3, Ntrk3 - neurotrophic tyrosine kinase, receptor, type 3, Kif14 - kinesin family member 14, Dusp8 - dual specificity phosphatase 8, Cd74 - cd74 antigen (invariant polypeptide of major histocompatibility complex, class ii antigen-associa…
GO:0009968	negative regulation of signal transduction	4.98e-05	0.00389	1.52	19551	1012	1424	112	[Calr - calreticulin, Dll4 - delta-like 4 (drosophila), Tmem64 - transmembrane protein 64, Otud7a - otu domain containing 7a, Triap1 - tp53 regulated inhibitor of apoptosis 1, Kctd11 - potassium channel tetramerisation domain containing 11, Mapkapk5 - map kinase-activated protein kinase 5, Dusp3 - dual specificity phosphatase 3 (vaccinia virus phosphatase vh1-related), Dusp8 - dual specificity ph…
GO:0010389	regulation of G2/M transition of mitotic cell cycle	5.01e-05	0.0039	3.27	19551	64	1683	18	[Mre11a - meiotic recombination 11 homolog a (s. cerevisiae), Cdc7 - cell division cycle 7 (s. cerevisiae), Lmnb1 - lamin b1, Rad51c - rad51 homolog c, Mbd4 - methyl-cpg binding domain protein 4, Brca1 - breast cancer 1, Fanci - fanconi anemia, complementation group i, Clspn - claspin, Cdk1 - cyclin-dependent kinase 1, Cenpf - centromere protein f, Ticrr - topbp1-interacting checkpoint and replic…
GO:0034641	cellular nitrogen compound metabolic process	5.03e-05	0.00389	1.2	19551	3822	1947	458	[Cpsf3l - cleavage and polyadenylation specific factor 3-like, Suv39h1 - suppressor of variegation 3-9 homolog 1 (drosophila), Ikzf3 - ikaros family zinc finger 3, Fanci - fanconi anemia, complementation group i, Clspn - claspin, Adcy1 - adenylate cyclase 1, Exosc2 - exosome component 2, Pinx1 - pin2/terf1 interacting, telomerase inhibitor 1, Zbtb48 - zinc finger and btb domain containing 48, Gar…
GO:0080134	regulation of response to stress	5.47e-05	0.00421	1.44	19551	1051	1791	139	[Adamts12 - a disintegrin-like and metallopeptidase (reprolysin type) with thrombospondin type 1 motif, 12, Ptgis - prostaglandin i2 (prostacyclin) synthase, Otud7a - otu domain containing 7a, Ptgs2 - prostaglandin-endoperoxide synthase 2, Triap1 - tp53 regulated inhibitor of apoptosis 1, Arf6 - adp-ribosylation factor 6, Ntrk3 - neurotrophic tyrosine kinase, receptor, type 3, Dusp3 - dual specif…
GO:0045859	regulation of protein kinase activity	5.62e-05	0.0043	1.8	19551	600	1107	61	[Zfyve28 - zinc finger, fyve domain containing 28, Lmnb1 - lamin b1, Clspn - claspin, Iqgap3 - iq motif containing gtpase activating protein 3, Ddr2 - discoidin domain receptor family, member 2, Ntrk3 - neurotrophic tyrosine kinase, receptor, type 3, Kif14 - kinesin family member 14, Dusp3 - dual specificity phosphatase 3 (vaccinia virus phosphatase vh1-related), Dusp8 - dual specificity phosphat…
GO:0032502	developmental process	5.68e-05	0.00432	1.19	19551	4436	1882	507	[Myh14 - myosin, heavy polypeptide 14, Suv39h1 - suppressor of variegation 3-9 homolog 1 (drosophila), Cyp27b1 - cytochrome p450, family 27, subfamily b, polypeptide 1, Ptgis - prostaglandin i2 (prostacyclin) synthase, Ptgs2 - prostaglandin-endoperoxide synthase 2, Adcy1 - adenylate cyclase 1, Dusp3 - dual specificity phosphatase 3 (vaccinia virus phosphatase vh1-related), Mapkapk5 - map kinase-a…
GO:1902750	negative regulation of cell cycle G2/M phase transition	5.71e-05	0.00432	4.39	19551	33	1621	12	[Topbp1 - topoisomerase (dna) ii binding protein 1, Mre11a - meiotic recombination 11 homolog a (s. cerevisiae), Mbd4 - methyl-cpg binding domain protein 4, Brca1 - breast cancer 1, Ier3 - immediate early response 3, Fanci - fanconi anemia, complementation group i, Fhl1 - four and a half lim domains 1, Clspn - claspin, Cdk1 - cyclin-dependent kinase 1, Ticrr - topbp1-interacting checkpoint and re…
GO:2000816	negative regulation of mitotic sister chromatid separation	5.84e-05	0.0044	5.89	19551	22	1359	9	[Zw10 - zw10 kinetochore protein, Bub1b - budding uninhibited by benzimidazoles 1 homolog, beta (s. cerevisiae), Bub1 - budding uninhibited by benzimidazoles 1 homolog (s. cerevisiae), Stil - scl/tal1 interrupting locus, Cdt1 - chromatin licensing and dna replication factor 1, Cep192 - centrosomal protein 192, Cenpe - centromere protein e, Ttk - ttk protein kinase, Plk1 - polo-like kinase 1]
GO:0045841	negative regulation of mitotic metaphase/anaphase transition	5.84e-05	0.00438	5.89	19551	22	1359	9	[Zw10 - zw10 kinetochore protein, Bub1b - budding uninhibited by benzimidazoles 1 homolog, beta (s. cerevisiae), Bub1 - budding uninhibited by benzimidazoles 1 homolog (s. cerevisiae), Stil - scl/tal1 interrupting locus, Cdt1 - chromatin licensing and dna replication factor 1, Cep192 - centrosomal protein 192, Cenpe - centromere protein e, Ttk - ttk protein kinase, Plk1 - polo-like kinase 1]
GO:1901989	positive regulation of cell cycle phase transition	5.84e-05	0.00436	8.19	19551	63	303	8	[Cdc7 - cell division cycle 7 (s. cerevisiae), Dbf4 - dbf4 homolog (s. cerevisiae), Cdt1 - chromatin licensing and dna replication factor 1, Fam83d - family with sequence similarity 83, member d, Ube2c - ubiquitin-conjugating enzyme e2c, Birc5 - baculoviral iap repeat-containing 5, Cdk1 - cyclin-dependent kinase 1, Cenpe - centromere protein e]
GO:0051294	establishment of spindle orientation	5.84e-05	0.00434	5.89	19551	22	1359	9	[Spag5 - sperm associated antigen 5, Zw10 - zw10 kinetochore protein, Cdk5rap2 - cdk5 regulatory subunit associated protein 2, Nde1 - nuclear distribution gene e homolog 1 (a nidulans), Gpsm2 - g-protein signalling modulator 2 (ags3-like, c. elegans), Htt - huntingtin, Ndc80 - ndc80 homolog, kinetochore complex component (s. cerevisiae), Cenpa - centromere protein a, Spdl1 - spindle apparatus coi…
GO:0051347	positive regulation of transferase activity	5.87e-05	0.00433	1.9	19551	474	1107	51	[Lmnb1 - lamin b1, Cd44 - cd44 antigen, Clspn - claspin, Iqgap3 - iq motif containing gtpase activating protein 3, Ddr2 - discoidin domain receptor family, member 2, Ntrk3 - neurotrophic tyrosine kinase, receptor, type 3, Kif14 - kinesin family member 14, Cd74 - cd74 antigen (invariant polypeptide of major histocompatibility complex, class ii antigen-associated), Hsp90aa1 - heat shock protein 90,…
GO:1903748	negative regulation of establishment of protein localization to mitochondrion	5.93e-05	0.00436	349.12	19551	8	14	2	[Mapt - microtubule-associated protein tau, Hsph1 - heat shock 105kda/110kda protein 1]
GO:0090224	regulation of spindle organization	6.12e-05	0.00448	11.67	19551	22	457	6	[Psrc1 - proline/serine-rich coiled-coil 1, Ccsap - centriole, cilia and spindle associated protein, Tacc3 - transforming, acidic coiled-coil containing protein 3, Tpx2 - tpx2, microtubule-associated protein homolog (xenopus laevis), Parp3 - poly (adp-ribose) polymerase family, member 3, Plk1 - polo-like kinase 1]
GO:0032200	telomere organization	6.41e-05	0.00467	5.92	19551	63	524	10	[Pcna - proliferating cell nuclear antigen, Rad51 - rad51 homolog, Hsp90aa1 - heat shock protein 90, alpha (cytosolic), class a member 1, Recql4 - recq protein-like 4, Ccne1 - cyclin e1, Dna2 - dna replication helicase 2 homolog (yeast), Hspa1a - heat shock protein 1a, Pif1 - pif1 5'-to-3' dna helicase homolog (s. cerevisiae), Parp3 - poly (adp-ribose) polymerase family, member 3, Ccne2 - cyclin …
GO:0000723	telomere maintenance	6.41e-05	0.00464	5.92	19551	63	524	10	[Pcna - proliferating cell nuclear antigen, Rad51 - rad51 homolog, Hsp90aa1 - heat shock protein 90, alpha (cytosolic), class a member 1, Recql4 - recq protein-like 4, Ccne1 - cyclin e1, Dna2 - dna replication helicase 2 homolog (yeast), Hspa1a - heat shock protein 1a, Pif1 - pif1 5'-to-3' dna helicase homolog (s. cerevisiae), Parp3 - poly (adp-ribose) polymerase family, member 3, Ccne2 - cyclin …
GO:0090307	mitotic spindle assembly	6.6e-05	0.00476	12.07	19551	29	335	6	[Nek2 - nima (never in mitosis gene a)-related expressed kinase 2, Cdc20 - cell division cycle 20, Mybl2 - myeloblastosis oncogene-like 2, Kif11 - kinesin family member 11, Birc5 - baculoviral iap repeat-containing 5, Tpx2 - tpx2, microtubule-associated protein homolog (xenopus laevis)]
GO:2000026	regulation of multicellular organismal development	6.65e-05	0.00477	1.39	19551	1780	1345	170	[Ung - uracil dna glycosylase, Dll4 - delta-like 4 (drosophila), Tmem64 - transmembrane protein 64, Cyp27b1 - cytochrome p450, family 27, subfamily b, polypeptide 1, Ptgis - prostaglandin i2 (prostacyclin) synthase, Aspm - asp (abnormal spindle)-like, microcephaly associated (drosophila), Ikzf3 - ikaros family zinc finger 3, Ptgs2 - prostaglandin-endoperoxide synthase 2, Ddr2 - discoidin domain r…
GO:0000077	DNA damage checkpoint	6.89e-05	0.00491	2.98	19551	74	1773	20	[Mre11a - meiotic recombination 11 homolog a (s. cerevisiae), Mbd4 - methyl-cpg binding domain protein 4, E2f1 - e2f transcription factor 1, Brca1 - breast cancer 1, Fanci - fanconi anemia, complementation group i, Rbbp8 - retinoblastoma binding protein 8, Clspn - claspin, Rps27l - ribosomal protein s27-like, Cdk1 - cyclin-dependent kinase 1, Plk1 - polo-like kinase 1, Topbp1 - topoisomerase (dna…
GO:0008284	positive regulation of cell proliferation	7.45e-05	0.00529	1.79	19551	839	794	61	[Dll4 - delta-like 4 (drosophila), Aspm - asp (abnormal spindle)-like, microcephaly associated (drosophila), Iqgap3 - iq motif containing gtpase activating protein 3, Tfrc - transferrin receptor, Kif20b - kinesin family member 20b, Fosl2 - fos-like antigen 2, Ntrk3 - neurotrophic tyrosine kinase, receptor, type 3, Kif14 - kinesin family member 14, Aldh1a2 - aldehyde dehydrogenase family 1, subfam…
GO:0051256	mitotic spindle midzone assembly	7.66e-05	0.00541	51.72	19551	7	162	3	[Kif4 - kinesin family member 4, Kif23 - kinesin family member 23, Racgap1 - rac gtpase-activating protein 1]
GO:0085020	protein K6-linked ubiquitination	7.72e-05	0.00543	21.92	19551	8	446	4	[Ube2s - ubiquitin-conjugating enzyme e2s, Bard1 - brca1 associated ring domain 1, Brca1 - breast cancer 1, Ube2t - ubiquitin-conjugating enzyme e2t (putative)]
GO:1904029	regulation of cyclin-dependent protein kinase activity	8.1e-05	0.00567	4.33	19551	72	815	13	[Lmnb1 - lamin b1, Cdkn2c - cyclin-dependent kinase inhibitor 2c (p18, inhibits cdk4), Cdkn2b - cyclin-dependent kinase inhibitor 2b (p15, inhibits cdk4), Cks2 - cdc28 protein kinase regulatory subunit 2, Cdkn2d - cyclin-dependent kinase inhibitor 2d (p19, inhibits cdk4), Plk1 - polo-like kinase 1, Psrc1 - proline/serine-rich coiled-coil 1, Stil - scl/tal1 interrupting locus, Cdc6 - cell division…
GO:0000132	establishment of mitotic spindle orientation	8.13e-05	0.00567	6.39	19551	18	1359	8	[Zw10 - zw10 kinetochore protein, Cdk5rap2 - cdk5 regulatory subunit associated protein 2, Nde1 - nuclear distribution gene e homolog 1 (a nidulans), Gpsm2 - g-protein signalling modulator 2 (ags3-like, c. elegans), Htt - huntingtin, Ndc80 - ndc80 homolog, kinetochore complex component (s. cerevisiae), Spdl1 - spindle apparatus coiled-coil protein 1, Cenpa - centromere protein a]
GO:1902100	negative regulation of metaphase/anaphase transition of cell cycle	8.33e-05	0.00577	8.38	19551	23	710	7	[Bub1b - budding uninhibited by benzimidazoles 1 homolog, beta (s. cerevisiae), Bub1 - budding uninhibited by benzimidazoles 1 homolog (s. cerevisiae), Stil - scl/tal1 interrupting locus, Cdt1 - chromatin licensing and dna replication factor 1, Cenpe - centromere protein e, Ttk - ttk protein kinase, Plk1 - polo-like kinase 1]
GO:1905819	negative regulation of chromosome separation	8.33e-05	0.00575	8.38	19551	23	710	7	[Bub1b - budding uninhibited by benzimidazoles 1 homolog, beta (s. cerevisiae), Stil - scl/tal1 interrupting locus, Bub1 - budding uninhibited by benzimidazoles 1 homolog (s. cerevisiae), Cdt1 - chromatin licensing and dna replication factor 1, Cenpe - centromere protein e, Ttk - ttk protein kinase, Plk1 - polo-like kinase 1]
GO:1900625	positive regulation of monocyte aggregation	8.34e-05	0.00573	28.63	19551	3	683	3	[Cd44 - cd44 antigen, Has2 - hyaluronan synthase 2, Nr4a3 - nuclear receptor subfamily 4, group a, member 3]
GO:1900623	regulation of monocyte aggregation	8.34e-05	0.0057	28.63	19551	3	683	3	[Cd44 - cd44 antigen, Has2 - hyaluronan synthase 2, Nr4a3 - nuclear receptor subfamily 4, group a, member 3]
GO:0045595	regulation of cell differentiation	8.45e-05	0.00575	1.43	19551	1620	1207	143	[Dll4 - delta-like 4 (drosophila), Tmem64 - transmembrane protein 64, Cyp27b1 - cytochrome p450, family 27, subfamily b, polypeptide 1, Aspm - asp (abnormal spindle)-like, microcephaly associated (drosophila), Ikzf3 - ikaros family zinc finger 3, Ptgs2 - prostaglandin-endoperoxide synthase 2, Ddr2 - discoidin domain receptor family, member 2, 1810019J16Rik - riken cdna 1810019j16 gene, Abcc8 - at…
GO:0030155	regulation of cell adhesion	8.71e-05	0.0059	1.57	19551	620	1783	89	[Calr - calreticulin, Cd44 - cd44 antigen, Rnd1 - rho family gtpase 1, Tfrc - transferrin receptor, Prkd2 - protein kinase d2, Kif14 - kinesin family member 14, Dusp3 - dual specificity phosphatase 3 (vaccinia virus phosphatase vh1-related), Postn - periostin, osteoblast specific factor, Fanca - fanconi anemia, complementation group a, Cd74 - cd74 antigen (invariant polypeptide of major histocomp…
GO:0071478	cellular response to radiation	9.08e-05	0.00613	2.64	19551	127	1285	22	[Rad51ap1 - rad51 associated protein 1, Pcna - proliferating cell nuclear antigen, Rad51 - rad51 homolog, Aurkb - aurora kinase b, Eif2s1 - eukaryotic translation initiation factor 2, subunit 1 alpha, Pold1 - polymerase (dna directed), delta 1, catalytic subunit, 4632434I11Rik - riken cdna 4632434i11 gene, Triap1 - tp53 regulated inhibitor of apoptosis 1, Cdc25a - cell division cycle 25a, Snai2 -…
GO:0071479	cellular response to ionizing radiation	9.12e-05	0.00613	6.48	19551	55	494	9	[Rad51ap1 - rad51 associated protein 1, Rad51 - rad51 homolog, H2afx - h2a histone family, member x, Cdkn1a - cyclin-dependent kinase inhibitor 1a (p21), Fignl1 - fidgetin-like 1, 4632434I11Rik - riken cdna 4632434i11 gene, Ect2 - ect2 oncogene, Tmem109 - transmembrane protein 109, Snai2 - snail homolog 2 (drosophila)]
GO:1901976	regulation of cell cycle checkpoint	9.19e-05	0.00614	4.58	19551	31	1515	11	[Gen1 - gen homolog 1, endonuclease (drosophila), Chek2 - checkpoint kinase 2, Gsg2 - germ cell-specific gene 2, Cdk5rap2 - cdk5 regulatory subunit associated protein 2, Cdt1 - chromatin licensing and dna replication factor 1, Rnaseh2b - ribonuclease h2, subunit b, Aurka - aurora kinase a, Rpa2 - replication protein a2, Fem1b - feminization 1 homolog b (c. elegans), Ndc80 - ndc80 homolog, kinetoc…
GO:0032392	DNA geometric change	9.81e-05	0.00653	5.7	19551	26	1187	9	[Rad51 - rad51 homolog, Anxa1 - annexin a1, Recql4 - recq protein-like 4, Mcm6 - minichromosome maintenance deficient 6 (mis5 homolog, s. pombe) (s. cerevisiae), Mcm2 - minichromosome maintenance deficient 2 mitotin (s. cerevisiae), Mcm7 - minichromosome maintenance deficient 7 (s. cerevisiae), Mcm4 - minichromosome maintenance deficient 4 homolog (s. cerevisiae), Ddx11 - dead/h (asp-glu-ala-asp/…
GO:1902806	regulation of cell cycle G1/S phase transition	9.94e-05	0.00658	2.73	19551	108	1527	23	[Ezh2 - enhancer of zeste homolog 2 (drosophila), Gsg2 - germ cell-specific gene 2, E2f1 - e2f transcription factor 1, Ptpn6 - protein tyrosine phosphatase, non-receptor type 6, Ctdspl - ctd (carboxy-terminal domain, rna polymerase ii, polypeptide a) small phosphatase-like, Fam83d - family with sequence similarity 83, member d, Cdkn2b - cyclin-dependent kinase inhibitor 2b (p15, inhibits cdk4), K…
GO:0044784	metaphase/anaphase transition of cell cycle	9.94e-05	0.00656	40.45	19551	5	290	3	[Bub1b - budding uninhibited by benzimidazoles 1 homolog, beta (s. cerevisiae), Tacc3 - transforming, acidic coiled-coil containing protein 3, Cit - citron]
GO:0007091	metaphase/anaphase transition of mitotic cell cycle	9.94e-05	0.00653	40.45	19551	5	290	3	[Bub1b - budding uninhibited by benzimidazoles 1 homolog, beta (s. cerevisiae), Cit - citron, Tacc3 - transforming, acidic coiled-coil containing protein 3]
GO:0051754	meiotic sister chromatid cohesion, centromeric	9.97e-05	0.00652	40.45	19551	5	290	3	[Bub1b - budding uninhibited by benzimidazoles 1 homolog, beta (s. cerevisiae), Bub1 - budding uninhibited by benzimidazoles 1 homolog (s. cerevisiae), Sgol2 - shugoshin-like 2 (s. pombe)]
GO:0007057	spindle assembly involved in female meiosis I	0.0001	0.00651	99.75	19551	2	196	2	[Aurka - aurora kinase a, Fbxo5 - f-box protein 5]
GO:0002829	negative regulation of type 2 immune response	0.000102	0.00663	8.81	19551	11	1210	6	[Anxa1 - annexin a1, Hlx - h2.0-like homeobox, Irf1 - interferon regulatory factor 1, Bcl6 - b cell leukemia/lymphoma 6, Zfp35 - zinc finger protein 35, Il27ra - interleukin 27 receptor, alpha]
GO:2000781	positive regulation of double-strand break repair	0.000104	0.00669	9.27	19551	13	973	6	[Timeless - timeless circadian clock 1, Foxm1 - forkhead box m1, Ankrd32 - ankyrin repeat domain 32, Ddx11 - dead/h (asp-glu-ala-asp/his) box helicase 11, Spidr - scaffolding protein involved i dna repair, Fancb - fanconi anemia, complementation group b]
GO:0070601	centromeric sister chromatid cohesion	0.000104	0.00671	17.73	19551	6	735	4	[Bub1b - budding uninhibited by benzimidazoles 1 homolog, beta (s. cerevisiae), Bub1 - budding uninhibited by benzimidazoles 1 homolog (s. cerevisiae), Naa50 - n(alpha)-acetyltransferase 50, nate catalytic subunit, Sgol2 - shugoshin-like 2 (s. pombe)]
GO:0006220	pyrimidine nucleotide metabolic process	0.000111	0.00708	5.76	19551	29	1053	9	[Dctpp1 - dctp pyrophosphatase 1, Dck - deoxycytidine kinase, Dtymk - deoxythymidylate kinase, Dut - deoxyuridine triphosphatase, Ctps - cytidine 5'-triphosphate synthase, Tyms - thymidylate synthase, Nme1 - nme/nm23 nucleoside diphosphate kinase 1, Dctd - dcmp deaminase, Umps - uridine monophosphate synthetase]
GO:2000377	regulation of reactive oxygen species metabolic process	0.000111	0.0071	2.23	19551	164	1607	30	[Fbln5 - fibulin 5, Mycn - v-myc myelocytomatosis viral related oncogene, neuroblastoma derived (avian), Brca1 - breast cancer 1, Ptgis - prostaglandin i2 (prostacyclin) synthase, Ptgs2 - prostaglandin-endoperoxide synthase 2, Tlr4 - toll-like receptor 4, Plin5 - perilipin 5, Ptx3 - pentraxin related gene, Hsp90aa1 - heat shock protein 90, alpha (cytosolic), class a member 1, Ier3 - immediate ear…
GO:0009314	response to radiation	0.000113	0.00716	1.91	19551	366	1285	46	[2810417H13Rik - riken cdna 2810417h13 gene, Xrcc2 - x-ray repair complementing defective repair in chinese hamster cells 2, Pcna - proliferating cell nuclear antigen, Brca1 - breast cancer 1, Col3a1 - collagen, type iii, alpha 1, Triap1 - tp53 regulated inhibitor of apoptosis 1, Spidr - scaffolding protein involved i dna repair, Nog - noggin, Cdkn2d - cyclin-dependent kinase inhibitor 2d (p19, i…
GO:0033048	negative regulation of mitotic sister chromatid segregation	0.000117	0.00736	8.03	19551	24	710	7	[Bub1b - budding uninhibited by benzimidazoles 1 homolog, beta (s. cerevisiae), Stil - scl/tal1 interrupting locus, Bub1 - budding uninhibited by benzimidazoles 1 homolog (s. cerevisiae), Cdt1 - chromatin licensing and dna replication factor 1, Cenpe - centromere protein e, Ttk - ttk protein kinase, Plk1 - polo-like kinase 1]
GO:0042326	negative regulation of phosphorylation	0.000117	0.00737	2.96	19551	419	315	20	[Zfyve28 - zinc finger, fyve domain containing 28, Fam72a - family with sequence similarity 72, member a, Gpr30 - g protein-coupled receptor 30, Foxm1 - forkhead box m1, Ntrk3 - neurotrophic tyrosine kinase, receptor, type 3, Mapt - microtubule-associated protein tau, Chordc1 - cysteine and histidine-rich domain (chord)-containing, zinc-binding protein 1, Plk1 - polo-like kinase 1, Dusp8 - dual s…
GO:0000731	DNA synthesis involved in DNA repair	0.000119	0.00743	8	19551	24	713	7	[2810417H13Rik - riken cdna 2810417h13 gene, Pcna - proliferating cell nuclear antigen, Pold1 - polymerase (dna directed), delta 1, catalytic subunit, Pole - polymerase (dna directed), epsilon, Dtl - denticleless homolog (drosophila), Pole2 - polymerase (dna directed), epsilon 2 (p59 subunit), Cdkn2d - cyclin-dependent kinase inhibitor 2d (p19, inhibits cdk4)]
GO:0007019	microtubule depolymerization	0.000121	0.00752	5.69	19551	15	1832	8	[Nedd1 - neural precursor cell expressed, developmentally down-regulated gene 1, Ccsap - centriole, cilia and spindle associated protein, Kif18a - kinesin family member 18a, Kif18b - kinesin family member 18b, Kif24 - kinesin family member 24, Kif19a - kinesin family member 19a, Kif2c - kinesin family member 2c, Stmn1 - stathmin 1]
GO:1903039	positive regulation of leukocyte cell-cell adhesion	0.000121	0.00753	2.03	19551	175	1979	36	[Itga4 - integrin alpha 4, Cd44 - cd44 antigen, Tfrc - transferrin receptor, Cd274 - cd274 antigen, Nr4a3 - nuclear receptor subfamily 4, group a, member 3, Dusp10 - dual specificity phosphatase 10, Cd74 - cd74 antigen (invariant polypeptide of major histocompatibility complex, class ii antigen-associated), Hsp90aa1 - heat shock protein 90, alpha (cytosolic), class a member 1, Hlx - h2.0-like hom…
GO:0006336	DNA replication-independent nucleosome assembly	0.000125	0.00775	7.07	19551	15	1291	7	[Nasp - nuclear autoantigenic sperm protein (histone-binding), Hjurp - holliday junction recognition protein, Hist1h4m - histone cluster 1, h4m, Asf1b - asf1 anti-silencing function 1 homolog b (s. cerevisiae), Hat1 - histone aminotransferase 1, Cenpp - centromere protein p, Hira - histone cell cycle regulation defective homolog a (s. cerevisiae)]
GO:0090306	spindle assembly involved in meiosis	0.000129	0.00791	42.75	19551	7	196	3	[Aurka - aurora kinase a, Aspm - asp (abnormal spindle)-like, microcephaly associated (drosophila), Fbxo5 - f-box protein 5]
GO:0034504	protein localization to nucleus	0.00013	0.00796	2.16	19551	135	2009	30	[Ctdnep1 - ctd nuclear envelope phosphatase 1, Hhex - hematopoietically expressed homeobox, Calr - calreticulin, Fgf9 - fibroblast growth factor 9, Nup85 - nucleoporin 85, Lmna - lamin a, Hspa8 - heat shock protein 8, Plk1 - polo-like kinase 1, Gpn1 - gpn-loop gtpase 1, Pinx1 - pin2/terf1 interacting, telomerase inhibitor 1, Ranbp1 - ran binding protein 1, Jun - jun oncogene, Heatr3 - heat repeat…
GO:0045589	regulation of regulatory T cell differentiation	0.000131	0.00802	4.67	19551	24	1744	10	[Cd44 - cd44 antigen, Fancd2 - fanconi anemia, complementation group d2, Rltpr - rgd motif, leucine rich repeats, tropomodulin domain and proline-rich containing, Irf1 - interferon regulatory factor 1, Il2rg - interleukin 2 receptor, gamma chain, Lck - lymphocyte protein tyrosine kinase, Bcl6 - b cell leukemia/lymphoma 6, Ctla4 - cytotoxic t-lymphocyte-associated protein 4, Dusp10 - dual specific…
GO:0007062	sister chromatid cohesion	0.000133	0.00806	5.15	19551	39	973	10	[Kif22 - kinesin family member 22, Bub1b - budding uninhibited by benzimidazoles 1 homolog, beta (s. cerevisiae), Bub1 - budding uninhibited by benzimidazoles 1 homolog (s. cerevisiae), Gsg2 - germ cell-specific gene 2, Naa50 - n(alpha)-acetyltransferase 50, nate catalytic subunit, Cdc20 - cell division cycle 20, Ddx11 - dead/h (asp-glu-ala-asp/his) box helicase 11, Rad21 - rad21 homolog (s. pomb…
GO:0034723	DNA replication-dependent nucleosome organization	0.000144	0.00875	8.26	19551	11	1291	6	[Nasp - nuclear autoantigenic sperm protein (histone-binding), Chaf1b - chromatin assembly factor 1, subunit b (p60), Hist1h4m - histone cluster 1, h4m, Asf1b - asf1 anti-silencing function 1 homolog b (s. cerevisiae), Hat1 - histone aminotransferase 1, Chaf1a - chromatin assembly factor 1, subunit a (p150)]
GO:0006335	DNA replication-dependent nucleosome assembly	0.000144	0.00871	8.26	19551	11	1291	6	[Nasp - nuclear autoantigenic sperm protein (histone-binding), Chaf1b - chromatin assembly factor 1, subunit b (p60), Hist1h4m - histone cluster 1, h4m, Asf1b - asf1 anti-silencing function 1 homolog b (s. cerevisiae), Hat1 - histone aminotransferase 1, Chaf1a - chromatin assembly factor 1, subunit a (p150)]
GO:0006301	postreplication repair	0.000146	0.00875	9.95	19551	22	536	6	[2810417H13Rik - riken cdna 2810417h13 gene, Pcna - proliferating cell nuclear antigen, Ube2v1 - ubiquitin-conjugating enzyme e2 variant 1, Brca1 - breast cancer 1, Dtl - denticleless homolog (drosophila), Pole2 - polymerase (dna directed), epsilon 2 (p59 subunit)]
GO:0006261	DNA-dependent DNA replication	0.000147	0.0088	4.28	19551	29	1734	11	[Slbp - stem-loop binding protein, Pold1 - polymerase (dna directed), delta 1, catalytic subunit, Rfc3 - replication factor c (activator 1) 3, Pold2 - polymerase (dna directed), delta 2, regulatory subunit, Dna2 - dna replication helicase 2 homolog (yeast), Rfc4 - replication factor c (activator 1) 4, Pole2 - polymerase (dna directed), epsilon 2 (p59 subunit), Orc6 - origin recognition complex, s…
GO:0007155	cell adhesion	0.000147	0.00877	1.49	19551	695	2003	106	[Pcdh20 - protocadherin 20, Fbln7 - fibulin 7, Adamts12 - a disintegrin-like and metallopeptidase (reprolysin type) with thrombospondin type 1 motif, 12, Prkd2 - protein kinase d2, Frem2 - fras1 related extracellular matrix protein 2, Pcdh17 - protocadherin 17, Kif14 - kinesin family member 14, Fap - fibroblast activation protein, Pcdhb22 - protocadherin beta 22, Postn - periostin, osteoblast spe…
GO:0031572	G2 DNA damage checkpoint	0.000154	0.00916	4.02	19551	36	1621	12	[Topbp1 - topoisomerase (dna) ii binding protein 1, Mre11a - meiotic recombination 11 homolog a (s. cerevisiae), Mbd4 - methyl-cpg binding domain protein 4, Brca1 - breast cancer 1, Ier3 - immediate early response 3, Rbbp8 - retinoblastoma binding protein 8, Fanci - fanconi anemia, complementation group i, Clspn - claspin, Dtl - denticleless homolog (drosophila), Cdk1 - cyclin-dependent kinase 1,…
GO:0010648	negative regulation of cell communication	0.000158	0.00935	1.46	19551	1138	1424	121	[Calr - calreticulin, Dll4 - delta-like 4 (drosophila), Tmem64 - transmembrane protein 64, Otud7a - otu domain containing 7a, Ptgs2 - prostaglandin-endoperoxide synthase 2, Triap1 - tp53 regulated inhibitor of apoptosis 1, Kctd11 - potassium channel tetramerisation domain containing 11, Abcc8 - atp-binding cassette, sub-family c (cftr/mrp), member 8, Pfkl - phosphofructokinase, liver, b-type, Map…
GO:0006333	chromatin assembly or disassembly	0.000161	0.00949	5.85	19551	44	684	9	[Suv39h2 - suppressor of variegation 3-9 homolog 2 (drosophila), Chaf1b - chromatin assembly factor 1, subunit b (p60), Hjurp - holliday junction recognition protein, Hells - helicase, lymphoid specific, Asf1b - asf1 anti-silencing function 1 homolog b (s. cerevisiae), Hat1 - histone aminotransferase 1, Cenpp - centromere protein p, Chaf1a - chromatin assembly factor 1, subunit a (p150), Hira - h…
GO:0010972	negative regulation of G2/M transition of mitotic cell cycle	0.000167	0.00982	4.28	19551	31	1621	11	[Topbp1 - topoisomerase (dna) ii binding protein 1, Mre11a - meiotic recombination 11 homolog a (s. cerevisiae), Mbd4 - methyl-cpg binding domain protein 4, Brca1 - breast cancer 1, Ier3 - immediate early response 3, Fanci - fanconi anemia, complementation group i, Fhl1 - four and a half lim domains 1, Clspn - claspin, Cdk1 - cyclin-dependent kinase 1, Ticrr - topbp1-interacting checkpoint and re…
GO:0008283	cell proliferation	0.000174	0.0102	1.59	19551	517	1879	79	[Hhex - hematopoietically expressed homeobox, Sall4 - sal-like 4 (drosophila), Mki67 - antigen identified by monoclonal antibody ki 67, Loxl2 - lysyl oxidase-like 2, Palb2 - partner and localizer of brca2, Areg - amphiregulin, Ddr2 - discoidin domain receptor family, member 2, Tlr4 - toll-like receptor 4, Esrrb - estrogen related receptor, beta, Ctps - cytidine 5'-triphosphate synthase, Kif14 - k…
GO:0023057	negative regulation of signaling	0.00018	0.0105	1.45	19551	1142	1424	121	[Calr - calreticulin, Dll4 - delta-like 4 (drosophila), Tmem64 - transmembrane protein 64, Otud7a - otu domain containing 7a, Ptgs2 - prostaglandin-endoperoxide synthase 2, Triap1 - tp53 regulated inhibitor of apoptosis 1, Kctd11 - potassium channel tetramerisation domain containing 11, Abcc8 - atp-binding cassette, sub-family c (cftr/mrp), member 8, Pfkl - phosphofructokinase, liver, b-type, Map…
GO:0051261	protein depolymerization	0.000183	0.0106	3.86	19551	32	1899	12	[Dnajc6 - dnaj (hsp40) homolog, subfamily c, member 6, Ccsap - centriole, cilia and spindle associated protein, Nedd1 - neural precursor cell expressed, developmentally down-regulated gene 1, Cfl2 - cofilin 2, muscle, Sh3gl2 - sh3-domain grb2-like 2, Hspa8 - heat shock protein 8, Kif18a - kinesin family member 18a, Kif18b - kinesin family member 18b, Kif24 - kinesin family member 24, Kif19a - kin…
GO:0050896	response to stimulus	0.000186	0.0107	1.21	19551	4199	1432	373	[Suv39h1 - suppressor of variegation 3-9 homolog 1 (drosophila), Calr - calreticulin, Mat2a - methionine adenosyltransferase ii, alpha, Dll4 - delta-like 4 (drosophila), Ptgis - prostaglandin i2 (prostacyclin) synthase, Cyp27b1 - cytochrome p450, family 27, subfamily b, polypeptide 1, Fanci - fanconi anemia, complementation group i, Ptgs2 - prostaglandin-endoperoxide synthase 2, Clspn - claspin, …
GO:0033365	protein localization to organelle	0.000187	0.0108	1.69	19551	428	1706	63	[Arl1 - adp-ribosylation factor-like 1, Hhex - hematopoietically expressed homeobox, Calr - calreticulin, Nup85 - nucleoporin 85, Lmna - lamin a, Wrap53 - wd repeat containing, antisense to trp53, Hspa8 - heat shock protein 8, Kif20b - kinesin family member 20b, Arf6 - adp-ribosylation factor 6, Chchd4 - coiled-coil-helix-coiled-coil-helix domain containing 4, Snx16 - sorting nexin 16, Pinx1 - pi…
GO:0045739	positive regulation of DNA repair	0.000189	0.0109	4.06	19551	43	1344	12	[Timeless - timeless circadian clock 1, Pnp - purine-nucleoside phosphorylase, Pcna - proliferating cell nuclear antigen, Brca1 - breast cancer 1, Foxm1 - forkhead box m1, Cebpg - ccaat/enhancer binding protein (c/ebp), gamma, Ankrd32 - ankyrin repeat domain 32, Egfr - epidermal growth factor receptor, Ddx11 - dead/h (asp-glu-ala-asp/his) box helicase 11, Spidr - scaffolding protein involved i dn…
GO:0045740	positive regulation of DNA replication	0.00019	0.0109	3.59	19551	54	1412	14	[Pcna - proliferating cell nuclear antigen, Cdc7 - cell division cycle 7 (s. cerevisiae), Calr - calreticulin, Cdt1 - chromatin licensing and dna replication factor 1, Cdk1 - cyclin-dependent kinase 1, Cacybp - calcyclin binding protein, Kitl - kit ligand, Jun - jun oncogene, E2f7 - e2f transcription factor 7, Bmp4 - bone morphogenetic protein 4, Igf1 - insulin-like growth factor 1, Dna2 - dna re…
GO:0002696	positive regulation of leukocyte activation	0.000192	0.0109	1.9	19551	258	1671	42	[Ung - uracil dna glycosylase, Tfrc - transferrin receptor, Tlr4 - toll-like receptor 4, Cd274 - cd274 antigen, Nr4a3 - nuclear receptor subfamily 4, group a, member 3, Dusp10 - dual specificity phosphatase 10, Cd74 - cd74 antigen (invariant polypeptide of major histocompatibility complex, class ii antigen-associated), Hlx - h2.0-like homeobox, Il33 - interleukin 33, Hsp90aa1 - heat shock protein…
GO:0051255	spindle midzone assembly	0.000199	0.0113	40.23	19551	9	162	3	[Kif4 - kinesin family member 4, Kif23 - kinesin family member 23, Racgap1 - rac gtpase-activating protein 1]
GO:0002819	regulation of adaptive immune response	0.000201	0.0113	2.21	19551	133	1865	28	[Ung - uracil dna glycosylase, Cd44 - cd44 antigen, Ptpn6 - protein tyrosine phosphatase, non-receptor type 6, Tfrc - transferrin receptor, Hspa8 - heat shock protein 8, Dusp10 - dual specificity phosphatase 10, Cd74 - cd74 antigen (invariant polypeptide of major histocompatibility complex, class ii antigen-associated), Il33 - interleukin 33, Fcgr1 - fc receptor, igg, high affinity i, Hlx - h2.0-…
GO:0016321	female meiosis chromosome segregation	0.000202	0.0113	16.71	19551	8	585	4	[Ncaph - non-smc condensin i complex, subunit h, Ttk - ttk protein kinase, Top2a - topoisomerase (dna) ii alpha, Plk1 - polo-like kinase 1]
GO:0034724	DNA replication-independent nucleosome organization	0.000208	0.0117	6.63	19551	16	1291	7	[Nasp - nuclear autoantigenic sperm protein (histone-binding), Hjurp - holliday junction recognition protein, Hist1h4m - histone cluster 1, h4m, Asf1b - asf1 anti-silencing function 1 homolog b (s. cerevisiae), Hat1 - histone aminotransferase 1, Cenpp - centromere protein p, Hira - histone cell cycle regulation defective homolog a (s. cerevisiae)]
GO:0044260	cellular macromolecule metabolic process	0.000211	0.0117	1.16	19551	5040	1947	581	[Cpsf3l - cleavage and polyadenylation specific factor 3-like, Suv39h1 - suppressor of variegation 3-9 homolog 1 (drosophila), Ikzf3 - ikaros family zinc finger 3, Fanci - fanconi anemia, complementation group i, Clspn - claspin, Dusp3 - dual specificity phosphatase 3 (vaccinia virus phosphatase vh1-related), Mapkapk5 - map kinase-activated protein kinase 5, Exosc2 - exosome component 2, Pinx1 - …
GO:0044283	small molecule biosynthetic process	0.000212	0.0118	1.83	19551	325	1541	47	[Cyp51 - cytochrome p450, family 51, Kmo - kynurenine 3-monooxygenase (kynurenine 3-hydroxylase), Noxred1 - nadp+ dependent oxidoreductase domain containing 1, Brca1 - breast cancer 1, Ptgis - prostaglandin i2 (prostacyclin) synthase, Cyp27b1 - cytochrome p450, family 27, subfamily b, polypeptide 1, Insig1 - insulin induced gene 1, Prkag3 - protein kinase, amp-activated, gamma 3 non-catatlytic su…
GO:0033627	cell adhesion mediated by integrin	0.000213	0.0118	217.23	19551	18	10	2	[Nov - nephroblastoma overexpressed gene, Itgb6 - integrin beta 6]
GO:2000105	positive regulation of DNA-dependent DNA replication	0.000213	0.0117	19.1	19551	13	315	4	[Cdc7 - cell division cycle 7 (s. cerevisiae), Cdt1 - chromatin licensing and dna replication factor 1, Bmp4 - bone morphogenetic protein 4, E2f8 - e2f transcription factor 8]
GO:0051250	negative regulation of lymphocyte activation	0.000215	0.0118	2.45	19551	129	1424	23	[Cd44 - cd44 antigen, H2-Aa - histocompatibility 2, class ii antigen a, alpha, Gal - galanin, Ptpn6 - protein tyrosine phosphatase, non-receptor type 6, Irf1 - interferon regulatory factor 1, Prdm1 - pr domain containing 1, with znf domain, Clec4g - c-type lectin domain family 4, member g, Zfp35 - zinc finger protein 35, Cd274 - cd274 antigen, Nrarp - notch-regulated ankyrin repeat protein, Dusp3…
GO:0010563	negative regulation of phosphorus metabolic process	0.000215	0.0118	2.62	19551	544	315	23	[Zfyve28 - zinc finger, fyve domain containing 28, Casc5 - cancer susceptibility candidate 5, Fam72a - family with sequence similarity 72, member a, Gpr30 - g protein-coupled receptor 30, Foxm1 - forkhead box m1, Ntrk3 - neurotrophic tyrosine kinase, receptor, type 3, Mapt - microtubule-associated protein tau, Gpr176 - g protein-coupled receptor 176, Chordc1 - cysteine and histidine-rich domain (…
GO:0045936	negative regulation of phosphate metabolic process	0.000215	0.0117	2.62	19551	544	315	23	[Zfyve28 - zinc finger, fyve domain containing 28, Casc5 - cancer susceptibility candidate 5, Fam72a - family with sequence similarity 72, member a, Gpr30 - g protein-coupled receptor 30, Foxm1 - forkhead box m1, Ntrk3 - neurotrophic tyrosine kinase, receptor, type 3, Mapt - microtubule-associated protein tau, Gpr176 - g protein-coupled receptor 176, Chordc1 - cysteine and histidine-rich domain (…
GO:0051239	regulation of multicellular organismal process	0.00022	0.0119	1.28	19551	2638	1424	246	[Calr - calreticulin, Dll4 - delta-like 4 (drosophila), Tmem64 - transmembrane protein 64, Cyp27b1 - cytochrome p450, family 27, subfamily b, polypeptide 1, Ptgis - prostaglandin i2 (prostacyclin) synthase, Aspm - asp (abnormal spindle)-like, microcephaly associated (drosophila), Ikzf3 - ikaros family zinc finger 3, Syt7 - synaptotagmin vii, Ptgs2 - prostaglandin-endoperoxide synthase 2, Ddr2 - d…
GO:1903708	positive regulation of hemopoiesis	0.000232	0.0126	2	19551	183	1874	35	[Fos - fbj osteosarcoma oncogene, Tmem64 - transmembrane protein 64, Jag1 - jagged 1, Hcls1 - hematopoietic cell specific lyn substrate 1, Dusp10 - dual specificity phosphatase 10, Cd74 - cd74 antigen (invariant polypeptide of major histocompatibility complex, class ii antigen-associated), Lif - leukemia inhibitory factor, 5430435G22Rik - riken cdna 5430435g22 gene, Hsp90aa1 - heat shock protein …
GO:2001251	negative regulation of chromosome organization	0.000238	0.0128	5.95	19551	102	290	9	[Atad2 - atpase family, aaa domain containing 2, Bub1b - budding uninhibited by benzimidazoles 1 homolog, beta (s. cerevisiae), Bub1 - budding uninhibited by benzimidazoles 1 homolog (s. cerevisiae), Cdt1 - chromatin licensing and dna replication factor 1, Recql4 - recq protein-like 4, Brca1 - breast cancer 1, Cenpe - centromere protein e, Pif1 - pif1 5'-to-3' dna helicase homolog (s. cerevisiae)…
GO:0002684	positive regulation of immune system process	0.00024	0.0129	1.51	19551	680	1811	95	[Spon2 - spondin 2, extracellular matrix protein, Ung - uracil dna glycosylase, Calr - calreticulin, Cd44 - cd44 antigen, Fos - fbj osteosarcoma oncogene, Tmem64 - transmembrane protein 64, Jag1 - jagged 1, Tfrc - transferrin receptor, Prkd2 - protein kinase d2, Tlr4 - toll-like receptor 4, Hspa8 - heat shock protein 8, Cmklr1 - chemokine-like receptor 1, Cd74 - cd74 antigen (invariant polypeptid…
GO:0031099	regeneration	0.000242	0.013	5.8	19551	71	427	9	[Lif - leukemia inhibitory factor, Jun - jun oncogene, Nov - nephroblastoma overexpressed gene, Aurka - aurora kinase a, Tnc - tenascin c, Cdk1 - cyclin-dependent kinase 1, Dhfr - dihydrofolate reductase, Vtn - vitronectin, Ifrd1 - interferon-related developmental regulator 1]
GO:0007099	centriole replication	0.000242	0.0129	6.18	19551	14	1583	7	[Cdk5rap2 - cdk5 regulatory subunit associated protein 2, Ccp110 - centriolar coiled coil protein 110, Cntrob - centrobin, centrosomal brca2 interacting protein, Plk4 - polo-like kinase 4, Cep72 - centrosomal protein 72, Sass6 - spindle assembly 6 homolog (c. elegans), Cenpj - centromere protein j]
GO:0071704	organic substance metabolic process	0.000244	0.013	1.13	19551	7153	1671	692	[Cpsf3l - cleavage and polyadenylation specific factor 3-like, Suv39h1 - suppressor of variegation 3-9 homolog 1 (drosophila), Cyp4b1 - cytochrome p450, family 4, subfamily b, polypeptide 1, Cyp51 - cytochrome p450, family 51, Cyp27b1 - cytochrome p450, family 27, subfamily b, polypeptide 1, Ptgis - prostaglandin i2 (prostacyclin) synthase, Ikzf3 - ikaros family zinc finger 3, Fanci - fanconi ane…
									(apoptosis repressor with card domain), Gm514 - predicted gene 514, Ube2c - ubiquitin-conjugating enzyme e2c, Chtf18 - ctf18, chromosome transmission fidelity factor 18, Tll2 - tolloid-like 2, Kdm8 - lysine (k)-specific demethylase 8, Arid5a - at rich interactive domain 5a (mrf1-like), Pif1 - pif1 5'-to-3' dna helicase homolog (s. cerevisiae), Odc1 - ornithine decarboxylase, structural 1]
GO:0008152	metabolic process	0.000244	0.0129	1.13	19551	7644	1671	735	[Cpsf3l - cleavage and polyadenylation specific factor 3-like, Arl1 - adp-ribosylation factor-like 1, Suv39h1 - suppressor of variegation 3-9 homolog 1 (drosophila), Cyp4b1 - cytochrome p450, family 4, subfamily b, polypeptide 1, Cyp51 - cytochrome p450, family 51, Cyp27b1 - cytochrome p450, family 27, subfamily b, polypeptide 1, Ptgis - prostaglandin i2 (prostacyclin) synthase, Ikzf3 - ikaros fa…
									ate (keratan sulfate gal-6) sulfotransferase 1, Fitm2 - fat storage-inducing transmembrane protein 2, E2f8 - e2f transcription factor 8, Tceal7 - transcription elongation factor a (sii)-like 7, P2rx7 - purinergic receptor p2x, ligand-gated ion channel, 7, Rab31 - rab31, member ras oncogene family, Med18 - mediator of rna polymerase ii transcription, subunit 18 homolog (yeast), Orc1 - origin recog…
GO:0090233	negative regulation of spindle checkpoint	0.000249	0.0131	81.8	19551	2	239	2	[Cdt1 - chromatin licensing and dna replication factor 1, Aurka - aurora kinase a]
GO:0097435	supramolecular fiber organization	0.000249	0.0131	1.87	19551	339	1354	44	[Col14a1 - collagen, type xiv, alpha 1, Tpm4 - tropomyosin 4, Loxl2 - lysyl oxidase-like 2, Serpinh1 - serine (or cysteine) peptidase inhibitor, clade h, member 1, Mybpc2 - myosin binding protein c, fast-type, Rnd1 - rho family gtpase 1, Col3a1 - collagen, type iii, alpha 1, Ddr2 - discoidin domain receptor family, member 2, Mfap5 - microfibrillar associated protein 5, Kif24 - kinesin family memb…
GO:1902807	negative regulation of cell cycle G1/S phase transition	0.00025	0.0131	3.26	19551	50	1799	15	[Ezh2 - enhancer of zeste homolog 2 (drosophila), Gsg2 - germ cell-specific gene 2, Ctdspl - ctd (carboxy-terminal domain, rna polymerase ii, polypeptide a) small phosphatase-like, Rps27l - ribosomal protein s27-like, Cdkn2b - cyclin-dependent kinase inhibitor 2b (p15, inhibits cdk4), Plk3 - polo-like kinase 3, Lrdd - leucine-rich and death domain containing, Cdkn2d - cyclin-dependent kinase inhi…
GO:0022409	positive regulation of cell-cell adhesion	0.000251	0.0131	2	19551	205	1671	35	[L1cam - l1 cell adhesion molecule, Cd44 - cd44 antigen, Tfrc - transferrin receptor, Cd274 - cd274 antigen, Nr4a3 - nuclear receptor subfamily 4, group a, member 3, Dusp10 - dual specificity phosphatase 10, Cd74 - cd74 antigen (invariant polypeptide of major histocompatibility complex, class ii antigen-associated), Hlx - h2.0-like homeobox, Hsp90aa1 - heat shock protein 90, alpha (cytosolic), cl…
GO:0022610	biological adhesion	0.000252	0.0131	1.47	19551	704	2003	106	[Pcdh20 - protocadherin 20, Fbln7 - fibulin 7, Adamts12 - a disintegrin-like and metallopeptidase (reprolysin type) with thrombospondin type 1 motif, 12, Prkd2 - protein kinase d2, Frem2 - fras1 related extracellular matrix protein 2, Pcdh17 - protocadherin 17, Kif14 - kinesin family member 14, Fap - fibroblast activation protein, Postn - periostin, osteoblast specific factor, Pcdhb22 - protocadh…
GO:1900264	positive regulation of DNA-directed DNA polymerase activity	0.000258	0.0134	8.63	19551	7	1618	5	[Dscc1 - defective in sister chromatid cohesion 1 homolog (s. cerevisiae), Rfc3 - replication factor c (activator 1) 3, Rfc4 - replication factor c (activator 1) 4, Chtf18 - ctf18, chromosome transmission fidelity factor 18, Rfc5 - replication factor c (activator 1) 5]
GO:1900262	regulation of DNA-directed DNA polymerase activity	0.000258	0.0133	8.63	19551	7	1618	5	[Dscc1 - defective in sister chromatid cohesion 1 homolog (s. cerevisiae), Rfc3 - replication factor c (activator 1) 3, Chtf18 - ctf18, chromosome transmission fidelity factor 18, Rfc4 - replication factor c (activator 1) 4, Rfc5 - replication factor c (activator 1) 5]
GO:0098534	centriole assembly	0.000261	0.0134	5.19	19551	16	1884	8	[Cdk5rap2 - cdk5 regulatory subunit associated protein 2, Ccp110 - centriolar coiled coil protein 110, Cntrob - centrobin, centrosomal brca2 interacting protein, Plk4 - polo-like kinase 4, Cep72 - centrosomal protein 72, Rbm14 - rna binding motif protein 14, Sass6 - spindle assembly 6 homolog (c. elegans), Cenpj - centromere protein j]
GO:0065003	macromolecular complex assembly	0.000266	0.0136	1.58	19551	1084	937	82	[Hjurp - holliday junction recognition protein, Mat2a - methionine adenosyltransferase ii, alpha, Mnf1 - mitochondrial nucleoid factor 1, Nap1l3 - nucleosome assembly protein 1-like 3, Ndufaf5 - nadh dehydrogenase (ubiquinone) complex i, assembly factor 5, Cenpn - centromere protein n, Dut - deoxyuridine triphosphatase, Snrpf - small nuclear ribonucleoprotein polypeptide f, Dnaaf2 - dynein, axone…
GO:0043085	positive regulation of catalytic activity	0.000266	0.0136	1.42	19551	928	1882	127	[Arl1 - adp-ribosylation factor-like 1, Cyp27b1 - cytochrome p450, family 27, subfamily b, polypeptide 1, Clspn - claspin, Wrap53 - wd repeat containing, antisense to trp53, Prkd2 - protein kinase d2, Hspa8 - heat shock protein 8, Ddr2 - discoidin domain receptor family, member 2, Adcy1 - adenylate cyclase 1, Ntrk3 - neurotrophic tyrosine kinase, receptor, type 3, Kif14 - kinesin family member 14…
GO:0045876	positive regulation of sister chromatid cohesion	0.000272	0.0138	10.05	19551	10	973	5	[Fen1 - flap structure specific endonuclease 1, Ankrd32 - ankyrin repeat domain 32, Ddx11 - dead/h (asp-glu-ala-asp/his) box helicase 11, Rad21 - rad21 homolog (s. pombe), Sgol2 - shugoshin-like 2 (s. pombe)]
GO:0031549	negative regulation of brain-derived neurotrophic factor receptor signaling pathway	0.000273	0.0139	75.78	19551	2	258	2	[Fam72a - family with sequence similarity 72, member a, Fstl4 - follistatin-like 4]
GO:0031548	regulation of brain-derived neurotrophic factor receptor signaling pathway	0.000273	0.0138	75.78	19551	2	258	2	[Fam72a - family with sequence similarity 72, member a, Fstl4 - follistatin-like 4]
GO:1901992	positive regulation of mitotic cell cycle phase transition	0.000273	0.0138	6.55	19551	58	412	8	[Cdc7 - cell division cycle 7 (s. cerevisiae), Dbf4 - dbf4 homolog (s. cerevisiae), Cdt1 - chromatin licensing and dna replication factor 1, Birc5 - baculoviral iap repeat-containing 5, Ube2c - ubiquitin-conjugating enzyme e2c, Cdk1 - cyclin-dependent kinase 1, Cenpe - centromere protein e, Cdc45 - cell division cycle 45]
GO:0044767	single-organism developmental process	0.000275	0.0138	1.19	19551	4194	1616	414	[Suv39h1 - suppressor of variegation 3-9 homolog 1 (drosophila), Myh14 - myosin, heavy polypeptide 14, Cyp27b1 - cytochrome p450, family 27, subfamily b, polypeptide 1, Ptgs2 - prostaglandin-endoperoxide synthase 2, Adcy1 - adenylate cyclase 1, Mapkapk5 - map kinase-activated protein kinase 5, Dusp3 - dual specificity phosphatase 3 (vaccinia virus phosphatase vh1-related), Tdrd12 - tudor domain c…
GO:0071897	DNA biosynthetic process	0.000284	0.0142	4.32	19551	48	1037	11	[2810417H13Rik - riken cdna 2810417h13 gene, Pcna - proliferating cell nuclear antigen, Pinx1 - pin2/terf1 interacting, telomerase inhibitor 1, Lig1 - ligase i, dna, atp-dependent, Tk1 - thymidine kinase 1, Hsp90aa1 - heat shock protein 90, alpha (cytosolic), class a member 1, Pold1 - polymerase (dna directed), delta 1, catalytic subunit, Pole - polymerase (dna directed), epsilon, Dtl - denticlel…
GO:0001933	negative regulation of protein phosphorylation	0.00029	0.0145	2.95	19551	379	315	18	[Zfyve28 - zinc finger, fyve domain containing 28, Fam72a - family with sequence similarity 72, member a, Foxm1 - forkhead box m1, Gpr30 - g protein-coupled receptor 30, Ntrk3 - neurotrophic tyrosine kinase, receptor, type 3, Chordc1 - cysteine and histidine-rich domain (chord)-containing, zinc-binding protein 1, Plk1 - polo-like kinase 1, Dusp8 - dual specificity phosphatase 8, Lif - leukemia in…
GO:0022616	DNA strand elongation	0.000292	0.0145	5.69	19551	12	2005	7	[Mre11a - meiotic recombination 11 homolog a (s. cerevisiae), Pola1 - polymerase (dna directed), alpha 1, Pole - polymerase (dna directed), epsilon, Pold2 - polymerase (dna directed), delta 2, regulatory subunit, Gins1 - gins complex subunit 1 (psf1 homolog), Dclre1b - dna cross-link repair 1b, pso2 homolog (s. cerevisiae), Parp3 - poly (adp-ribose) polymerase family, member 3]
GO:0000079	regulation of cyclin-dependent protein serine/threonine kinase activity	0.000293	0.0145	4.11	19551	70	815	12	[Psrc1 - proline/serine-rich coiled-coil 1, Lmnb1 - lamin b1, Stil - scl/tal1 interrupting locus, Cdc6 - cell division cycle 6, Ccna2 - cyclin a2, Cdkn1a - cyclin-dependent kinase inhibitor 1a (p21), Cdkn2c - cyclin-dependent kinase inhibitor 2c (p18, inhibits cdk4), Cdkn2b - cyclin-dependent kinase inhibitor 2b (p15, inhibits cdk4), Cks1b - cdc28 protein kinase 1b, Cks2 - cdc28 protein kinase re…
GO:0071174	mitotic spindle checkpoint	0.000295	0.0146	5.48	19551	21	1359	8	[Zw10 - zw10 kinetochore protein, Bub1b - budding uninhibited by benzimidazoles 1 homolog, beta (s. cerevisiae), Bub1 - budding uninhibited by benzimidazoles 1 homolog (s. cerevisiae), Stil - scl/tal1 interrupting locus, Cep192 - centrosomal protein 192, Cenpe - centromere protein e, Ttk - ttk protein kinase, Plk1 - polo-like kinase 1]
GO:0001558	regulation of cell growth	0.000299	0.0147	2.11	19551	379	808	33	[Col14a1 - collagen, type xiv, alpha 1, Arhgap4 - rho gtpase activating protein 4, Cd44 - cd44 antigen, Gal - galanin, Cyp27b1 - cytochrome p450, family 27, subfamily b, polypeptide 1, Cdkn2c - cyclin-dependent kinase inhibitor 2c (p18, inhibits cdk4), Myo5b - myosin vb, Ntrk3 - neurotrophic tyrosine kinase, receptor, type 3, Kif14 - kinesin family member 14, Cdkn2d - cyclin-dependent kinase inhi…
GO:0031399	regulation of protein modification process	0.000304	0.0149	1.51	19551	1523	815	96	[Zfyve28 - zinc finger, fyve domain containing 28, Lmnb1 - lamin b1, Cd44 - cd44 antigen, S1pr2 - sphingosine-1-phosphate receptor 2, Fanci - fanconi anemia, complementation group i, Iqgap3 - iq motif containing gtpase activating protein 3, Ntrk3 - neurotrophic tyrosine kinase, receptor, type 3, Kif14 - kinesin family member 14, Dusp8 - dual specificity phosphatase 8, Cd74 - cd74 antigen (invaria…
GO:0034622	cellular macromolecular complex assembly	0.000311	0.0152	2.1	19551	539	587	34	[Xrcc2 - x-ray repair complementing defective repair in chinese hamster cells 2, Hjurp - holliday junction recognition protein, Cdt1 - chromatin licensing and dna replication factor 1, Mnf1 - mitochondrial nucleoid factor 1, Ndc1 - ndc1 transmembrane nucleoporin, Ndufaf5 - nadh dehydrogenase (ubiquinone) complex i, assembly factor 5, Cenpn - centromere protein n, Mybpc2 - myosin binding protein c…
GO:2000042	negative regulation of double-strand break repair via homologous recombination	0.000321	0.0157	30.92	19551	7	271	3	[Parpbp - parp1 binding protein, Polq - polymerase (dna directed), theta, Fancb - fanconi anemia, complementation group b]
GO:0010942	positive regulation of cell death	0.000359	0.0175	2.18	19551	600	464	31	[Gal - galanin, Gpr30 - g protein-coupled receptor 30, Stk17b - serine/threonine kinase 17b (apoptosis-inducing), Ntrk3 - neurotrophic tyrosine kinase, receptor, type 3, Ret - ret proto-oncogene, Fap - fibroblast activation protein, Bok - bcl2-related ovarian killer protein, Aldh1a2 - aldehyde dehydrogenase family 1, subfamily a2, Siva1 - siva1, apoptosis-inducing factor, Bard1 - brca1 associated…
GO:0002682	regulation of immune system process	0.000361	0.0175	1.4	19551	1051	1753	132	[Ung - uracil dna glycosylase, Calr - calreticulin, Tmem64 - transmembrane protein 64, Ikzf3 - ikaros family zinc finger 3, Otud7a - otu domain containing 7a, Hspa8 - heat shock protein 8, Prkd2 - protein kinase d2, Arf6 - adp-ribosylation factor 6, Dusp3 - dual specificity phosphatase 3 (vaccinia virus phosphatase vh1-related), Fanca - fanconi anemia, complementation group a, Hsp90aa1 - heat sho…
GO:0000280	nuclear division	0.000363	0.0175	5.38	19551	57	574	9	[Suv39h2 - suppressor of variegation 3-9 homolog 2 (drosophila), Espl1 - extra spindle poles-like 1 (s. cerevisiae), Trip13 - thyroid hormone receptor interactor 13, Tdrd12 - tudor domain containing 12, Cdc25b - cell division cycle 25b, Kif18a - kinesin family member 18a, Cks2 - cdc28 protein kinase regulatory subunit 2, Sgol2 - shugoshin-like 2 (s. pombe), Fanca - fanconi anemia, complementation…
GO:0140013	meiotic nuclear division	0.000363	0.0175	5.38	19551	57	574	9	[Suv39h2 - suppressor of variegation 3-9 homolog 2 (drosophila), Espl1 - extra spindle poles-like 1 (s. cerevisiae), Trip13 - thyroid hormone receptor interactor 13, Tdrd12 - tudor domain containing 12, Cdc25b - cell division cycle 25b, Kif18a - kinesin family member 18a, Cks2 - cdc28 protein kinase regulatory subunit 2, Sgol2 - shugoshin-like 2 (s. pombe), Fanca - fanconi anemia, complementation…
GO:0002695	negative regulation of leukocyte activation	0.000371	0.0178	2.27	19551	151	1424	25	[Cd44 - cd44 antigen, Gal - galanin, Ptpn6 - protein tyrosine phosphatase, non-receptor type 6, Gpr30 - g protein-coupled receptor 30, Cd274 - cd274 antigen, Dusp3 - dual specificity phosphatase 3 (vaccinia virus phosphatase vh1-related), Zc3h8 - zinc finger ccch type containing 8, Cd74 - cd74 antigen (invariant polypeptide of major histocompatibility complex, class ii antigen-associated), Gnrh1 …
GO:0051251	positive regulation of lymphocyte activation	0.000386	0.0185	1.92	19551	225	1671	37	[Ung - uracil dna glycosylase, Tfrc - transferrin receptor, Tlr4 - toll-like receptor 4, Cd274 - cd274 antigen, Dusp10 - dual specificity phosphatase 10, Cd74 - cd74 antigen (invariant polypeptide of major histocompatibility complex, class ii antigen-associated), Hlx - h2.0-like homeobox, Hsp90aa1 - heat shock protein 90, alpha (cytosolic), class a member 1, Slc4a1 - solute carrier family 4 (anio…
GO:0045620	negative regulation of lymphocyte differentiation	0.000387	0.0185	4.12	19551	44	1187	11	[Cd74 - cd74 antigen (invariant polypeptide of major histocompatibility complex, class ii antigen-associated), Anxa1 - annexin a1, Hlx - h2.0-like homeobox, Cd44 - cd44 antigen, Irf1 - interferon regulatory factor 1, Nfkbid - nuclear factor of kappa light polypeptide gene enhancer in b cells inhibitor, delta, Bmp4 - bone morphogenetic protein 4, Bcl6 - b cell leukemia/lymphoma 6, Zfp35 - zinc fin…
GO:0043068	positive regulation of programmed cell death	0.000392	0.0186	1.89	19551	561	794	43	[Cd44 - cd44 antigen, Gal - galanin, Ptgis - prostaglandin i2 (prostacyclin) synthase, Gpr30 - g protein-coupled receptor 30, Stk17b - serine/threonine kinase 17b (apoptosis-inducing), Eef1a2 - eukaryotic translation elongation factor 1 alpha 2, Ntrk3 - neurotrophic tyrosine kinase, receptor, type 3, Ret - ret proto-oncogene, Nr4a3 - nuclear receptor subfamily 4, group a, member 3, Fap - fibrobla…
GO:0051785	positive regulation of nuclear division	0.00041	0.0195	7.44	19551	65	283	7	[Cdt1 - chromatin licensing and dna replication factor 1, Nusap1 - nucleolar and spindle associated protein 1, Birc5 - baculoviral iap repeat-containing 5, Ube2c - ubiquitin-conjugating enzyme e2c, Cenpe - centromere protein e, Fbxo5 - f-box protein 5, Sgol2 - shugoshin-like 2 (s. pombe)]
GO:1903828	negative regulation of cellular protein localization	0.000415	0.0196	30.81	19551	136	14	3	[Nov - nephroblastoma overexpressed gene, Mapt - microtubule-associated protein tau, Hsph1 - heat shock 105kda/110kda protein 1]
GO:1902106	negative regulation of leukocyte differentiation	0.000416	0.0196	2.87	19551	86	1424	18	[Tmem178 - transmembrane protein 178, Cd44 - cd44 antigen, Irf1 - interferon regulatory factor 1, Nrarp - notch-regulated ankyrin repeat protein, Zfp35 - zinc finger protein 35, Smad7 - smad family member 7, Zc3h8 - zinc finger ccch type containing 8, Cd74 - cd74 antigen (invariant polypeptide of major histocompatibility complex, class ii antigen-associated), Anxa1 - annexin a1, Hlx - h2.0-like h…
GO:0048584	positive regulation of response to stimulus	0.000425	0.02	1.3	19551	1681	1885	210	[Calr - calreticulin, Dll4 - delta-like 4 (drosophila), Cyp27b1 - cytochrome p450, family 27, subfamily b, polypeptide 1, Ptgis - prostaglandin i2 (prostacyclin) synthase, Aspm - asp (abnormal spindle)-like, microcephaly associated (drosophila), Ptgs2 - prostaglandin-endoperoxide synthase 2, Ntrk3 - neurotrophic tyrosine kinase, receptor, type 3, Skp2 - s-phase kinase-associated protein 2 (p45), …
GO:0070925	organelle assembly	0.000431	0.0202	1.65	19551	398	1781	60	[Haus3 - haus augmin-like complex, subunit 3, Aspm - asp (abnormal spindle)-like, microcephaly associated (drosophila), Wdr5 - wd repeat domain 5, Ccp110 - centriolar coiled coil protein 110, Nek2 - nima (never in mitosis gene a)-related expressed kinase 2, Sac3d1 - sac3 domain containing 1, Cdc20 - cell division cycle 20, Cep192 - centrosomal protein 192, Dcdc2a - doublecortin domain containing …
GO:0007094	mitotic spindle assembly checkpoint	0.000445	0.0208	5.92	19551	17	1359	7	[Zw10 - zw10 kinetochore protein, Bub1b - budding uninhibited by benzimidazoles 1 homolog, beta (s. cerevisiae), Bub1 - budding uninhibited by benzimidazoles 1 homolog (s. cerevisiae), Cep192 - centrosomal protein 192, Cenpe - centromere protein e, Ttk - ttk protein kinase, Plk1 - polo-like kinase 1]
GO:0044093	positive regulation of molecular function	0.000447	0.0208	1.35	19551	1232	1882	160	[Arl1 - adp-ribosylation factor-like 1, Ar - androgen receptor, Cyp27b1 - cytochrome p450, family 27, subfamily b, polypeptide 1, Clspn - claspin, Wrap53 - wd repeat containing, antisense to trp53, Ddr2 - discoidin domain receptor family, member 2, Hspa8 - heat shock protein 8, Prkd2 - protein kinase d2, Abcc8 - atp-binding cassette, sub-family c (cftr/mrp), member 8, Ntrk3 - neurotrophic tyrosin…
GO:0032964	collagen biosynthetic process	0.000448	0.0208	11.67	19551	6	1117	4	[Adamts3 - a disintegrin-like and metallopeptidase (reprolysin type) with thrombospondin type 1 motif, 3, Serpinh1 - serine (or cysteine) peptidase inhibitor, clade h, member 1, Col1a1 - collagen, type i, alpha 1, Tram2 - translocating chain-associating membrane protein 2]
GO:0022414	reproductive process	0.000459	0.0212	1.87	19551	1195	384	44	[Xrcc2 - x-ray repair complementing defective repair in chinese hamster cells 2, Ankle1 - ankyrin repeat and lem domain containing 1, Tifab - traf-interacting protein with forkhead-associated domain, family member b, Ndc1 - ndc1 transmembrane nucleoporin, Aspm - asp (abnormal spindle)-like, microcephaly associated (drosophila), Smc4 - structural maintenance of chromosomes 4, 2410076I21Rik - riken…
GO:0048856	anatomical structure development	0.00047	0.0216	1.21	19551	3098	1869	358	[Myh14 - myosin, heavy polypeptide 14, Dll4 - delta-like 4 (drosophila), Ptgis - prostaglandin i2 (prostacyclin) synthase, Aspm - asp (abnormal spindle)-like, microcephaly associated (drosophila), Ptgs2 - prostaglandin-endoperoxide synthase 2, Ddr2 - discoidin domain receptor family, member 2, Frem2 - fras1 related extracellular matrix protein 2, Ntrk3 - neurotrophic tyrosine kinase, receptor, ty…
GO:0030154	cell differentiation	0.000474	0.0218	1.33	19551	1996	1296	176	[Suv39h1 - suppressor of variegation 3-9 homolog 1 (drosophila), Dll4 - delta-like 4 (drosophila), Ptgs2 - prostaglandin-endoperoxide synthase 2, 1810019J16Rik - riken cdna 1810019j16 gene, Kctd11 - potassium channel tetramerisation domain containing 11, Ntrk3 - neurotrophic tyrosine kinase, receptor, type 3, Hspa1l - heat shock protein 1-like, Nle1 - notchless homolog 1 (drosophila), E2f7 - e2f …
GO:0010032	meiotic chromosome condensation	0.000476	0.0218	26.94	19551	7	311	3	[Ncaph - non-smc condensin i complex, subunit h, Smc4 - structural maintenance of chromosomes 4, Smc2 - structural maintenance of chromosomes 2]
GO:0045910	negative regulation of DNA recombination	0.000487	0.0223	11.08	19551	25	353	5	[Ankle1 - ankyrin repeat and lem domain containing 1, Parpbp - parp1 binding protein, Bcl6 - b cell leukemia/lymphoma 6, Fancb - fanconi anemia, complementation group b, Polq - polymerase (dna directed), theta]
GO:0043624	cellular protein complex disassembly	0.000488	0.0222	3.2	19551	45	1901	14	[Ccsap - centriole, cilia and spindle associated protein, Hspa8 - heat shock protein 8, Gspt1 - g1 to s phase transition 1, Kif18a - kinesin family member 18a, Kif24 - kinesin family member 24, Dnajc6 - dnaj (hsp40) homolog, subfamily c, member 6, Abce1 - atp-binding cassette, sub-family e (oabp), member 1, Nedd1 - neural precursor cell expressed, developmentally down-regulated gene 1, Cfl2 - cof…
GO:0071900	regulation of protein serine/threonine kinase activity	0.000501	0.0228	1.8	19551	390	1281	46	[Lmnb1 - lamin b1, Hhex - hematopoietically expressed homeobox, Ptpn6 - protein tyrosine phosphatase, non-receptor type 6, Edn3 - endothelin 3, Iqgap3 - iq motif containing gtpase activating protein 3, Cdkn2c - cyclin-dependent kinase inhibitor 2c (p18, inhibits cdk4), Cdkn2b - cyclin-dependent kinase inhibitor 2b (p15, inhibits cdk4), Ntrk3 - neurotrophic tyrosine kinase, receptor, type 3, Cks2 …
GO:0031297	replication fork processing	0.000513	0.0232	5.25	19551	25	1191	8	[Rad51 - rad51 homolog, Pcna - proliferating cell nuclear antigen, Nucks1 - nuclear casein kinase and cyclin-dependent kinase substrate 1, Mms22l - mms22-like, dna repair protein, Eme1 - essential meiotic endonuclease 1 homolog 1 (s. pombe), Apitd1 - apoptosis-inducing, taf9-like domain 1, Ddx11 - dead/h (asp-glu-ala-asp/his) box helicase 11, Etaa1 - ewing's tumor-associated antigen 1]
GO:0050867	positive regulation of cell activation	0.000514	0.0232	1.82	19551	270	1671	42	[Ung - uracil dna glycosylase, Tfrc - transferrin receptor, Tlr4 - toll-like receptor 4, Cd274 - cd274 antigen, Nr4a3 - nuclear receptor subfamily 4, group a, member 3, Dusp10 - dual specificity phosphatase 10, Cd74 - cd74 antigen (invariant polypeptide of major histocompatibility complex, class ii antigen-associated), Hlx - h2.0-like homeobox, Il33 - interleukin 33, Hsp90aa1 - heat shock protein…
GO:0045785	positive regulation of cell adhesion	0.000519	0.0234	1.68	19551	359	1783	55	[Calr - calreticulin, Cd44 - cd44 antigen, Tfrc - transferrin receptor, Prkd2 - protein kinase d2, Cd74 - cd74 antigen (invariant polypeptide of major histocompatibility complex, class ii antigen-associated), Hsp90aa1 - heat shock protein 90, alpha (cytosolic), class a member 1, Hlx - h2.0-like homeobox, Fbln1 - fibulin 1, Dab2 - disabled 2, mitogen-responsive phosphoprotein, Slc4a1 - solute carr…
GO:1902107	positive regulation of leukocyte differentiation	0.00052	0.0233	2.31	19551	151	1289	23	[Pnp - purine-nucleoside phosphorylase, Tmem64 - transmembrane protein 64, Fos - fbj osteosarcoma oncogene, H2-Aa - histocompatibility 2, class ii antigen a, alpha, Irf1 - interferon regulatory factor 1, Prdm1 - pr domain containing 1, with znf domain, Dusp10 - dual specificity phosphatase 10, Myb - myeloblastosis oncogene, Tnfsf9 - tumor necrosis factor (ligand) superfamily, member 9, Cd74 - cd7…
GO:0051445	regulation of meiotic cell cycle	0.000529	0.0236	8.6	19551	45	303	6	[Lif - leukemia inhibitory factor, Aspm - asp (abnormal spindle)-like, microcephaly associated (drosophila), Cdc20 - cell division cycle 20, Cdk1 - cyclin-dependent kinase 1, Fbxo5 - f-box protein 5, Sgol2 - shugoshin-like 2 (s. pombe)]
GO:0008219	cell death	0.000532	0.0237	1.61	19551	685	1225	69	[Eva1a - eva-1 homolog a (c. elegans), Ciapin1 - cytokine induced apoptosis inhibitor 1, Stk17b - serine/threonine kinase 17b (apoptosis-inducing), Emp3 - epithelial membrane protein 3, Triap1 - tp53 regulated inhibitor of apoptosis 1, Ckap2 - cytoskeleton associated protein 2, Fap - fibroblast activation protein, Bok - bcl2-related ovarian killer protein, Siva1 - siva1, apoptosis-inducing factor…
GO:0000212	meiotic spindle organization	0.000536	0.0238	9.42	19551	13	798	5	[Espl1 - extra spindle poles-like 1 (s. cerevisiae), Aurka - aurora kinase a, Aspm - asp (abnormal spindle)-like, microcephaly associated (drosophila), Tubg1 - tubulin, gamma 1, Fbxo5 - f-box protein 5]
GO:2000045	regulation of G1/S transition of mitotic cell cycle	0.000542	0.024	2.64	19551	98	1509	20	[Ezh2 - enhancer of zeste homolog 2 (drosophila), Gsg2 - germ cell-specific gene 2, E2f1 - e2f transcription factor 1, Ptpn6 - protein tyrosine phosphatase, non-receptor type 6, Ctdspl - ctd (carboxy-terminal domain, rna polymerase ii, polypeptide a) small phosphatase-like, Cdkn2b - cyclin-dependent kinase inhibitor 2b (p15, inhibits cdk4), Kif14 - kinesin family member 14, Plk3 - polo-like kinas…
GO:0000915	actomyosin contractile ring assembly	0.000544	0.024	80.46	19551	3	162	2	[Kif23 - kinesin family member 23, Racgap1 - rac gtpase-activating protein 1]
GO:0000912	assembly of actomyosin apparatus involved in cytokinesis	0.000544	0.024	80.46	19551	3	162	2	[Kif23 - kinesin family member 23, Racgap1 - rac gtpase-activating protein 1]
GO:0044837	actomyosin contractile ring organization	0.000544	0.0239	80.46	19551	3	162	2	[Kif23 - kinesin family member 23, Racgap1 - rac gtpase-activating protein 1]
GO:0043065	positive regulation of apoptotic process	0.000565	0.0247	1.51	19551	556	1929	83	[Zmat3 - zinc finger matrin type 3, Cd44 - cd44 antigen, Ptgis - prostaglandin i2 (prostacyclin) synthase, Stk17b - serine/threonine kinase 17b (apoptosis-inducing), Ptgs2 - prostaglandin-endoperoxide synthase 2, Tlr4 - toll-like receptor 4, Ntrk3 - neurotrophic tyrosine kinase, receptor, type 3, Fap - fibroblast activation protein, Bok - bcl2-related ovarian killer protein, Lrdd - leucine-rich a…
GO:0006287	base-excision repair, gap-filling	0.000571	0.0249	21.64	19551	5	542	3	[Pcna - proliferating cell nuclear antigen, Pold1 - polymerase (dna directed), delta 1, catalytic subunit, Pole - polymerase (dna directed), epsilon]
GO:0050870	positive regulation of T cell activation	0.000576	0.0251	1.97	19551	165	1924	32	[Tfrc - transferrin receptor, Cd274 - cd274 antigen, Dusp10 - dual specificity phosphatase 10, Cd74 - cd74 antigen (invariant polypeptide of major histocompatibility complex, class ii antigen-associated), Hsp90aa1 - heat shock protein 90, alpha (cytosolic), class a member 1, Hlx - h2.0-like homeobox, Slc4a1 - solute carrier family 4 (anion exchanger), member 1, Il1rl2 - interleukin 1 receptor-lik…
GO:0006928	movement of cell or subcellular component	0.000586	0.0254	2.35	19551	1077	193	25	[Tubb3 - tubulin, beta 3 class iii, Aspm - asp (abnormal spindle)-like, microcephaly associated (drosophila), Fam83d - family with sequence similarity 83, member d, Kif11 - kinesin family member 11, Kif20b - kinesin family member 20b, Ntrk3 - neurotrophic tyrosine kinase, receptor, type 3, Ret - ret proto-oncogene, Abcc1 - atp-binding cassette, sub-family c (cftr/mrp), member 1, Hsp90aa1 - heat s…
GO:0016053	organic acid biosynthetic process	0.000596	0.0258	2.25	19551	205	1058	25	[Kmo - kynurenine 3-monooxygenase (kynurenine 3-hydroxylase), Noxred1 - nadp+ dependent oxidoreductase domain containing 1, Ptgis - prostaglandin i2 (prostacyclin) synthase, Brca1 - breast cancer 1, Prkag3 - protein kinase, amp-activated, gamma 3 non-catatlytic subunit, Ptgs2 - prostaglandin-endoperoxide synthase 2, Dse - dermatan sulfate epimerase, Bcat1 - branched chain aminotransferase 1, cyto…
GO:0046394	carboxylic acid biosynthetic process	0.000596	0.0257	2.25	19551	205	1058	25	[Kmo - kynurenine 3-monooxygenase (kynurenine 3-hydroxylase), Noxred1 - nadp+ dependent oxidoreductase domain containing 1, Ptgis - prostaglandin i2 (prostacyclin) synthase, Brca1 - breast cancer 1, Prkag3 - protein kinase, amp-activated, gamma 3 non-catatlytic subunit, Ptgs2 - prostaglandin-endoperoxide synthase 2, Dse - dermatan sulfate epimerase, Bcat1 - branched chain aminotransferase 1, cyto…
GO:0000076	DNA replication checkpoint	0.0006	0.0258	6.78	19551	14	1236	6	[Topbp1 - topoisomerase (dna) ii binding protein 1, Cdt1 - chromatin licensing and dna replication factor 1, Clspn - claspin, Dna2 - dna replication helicase 2 homolog (yeast), Ticrr - topbp1-interacting checkpoint and replication regulator, Tipin - timeless interacting protein]
GO:0010638	positive regulation of organelle organization	0.00062	0.0266	1.57	19551	566	1559	71	[Mrgpre - mas-related gpr, member e, Prkd2 - protein kinase d2, Arf6 - adp-ribosylation factor 6, Ntrk3 - neurotrophic tyrosine kinase, receptor, type 3, Pfdn2 - prefoldin 2, Mapkapk5 - map kinase-activated protein kinase 5, Fscn1 - fascin homolog 1, actin bundling protein (strongylocentrotus purpuratus), Bok - bcl2-related ovarian killer protein, Hspa1l - heat shock protein 1-like, Siva1 - siva1…
GO:0032873	negative regulation of stress-activated MAPK cascade	0.000631	0.027	17.29	19551	38	119	4	[Foxm1 - forkhead box m1, F2rl1 - coagulation factor ii (thrombin) receptor-like 1, Pbk - pdz binding kinase, Hsph1 - heat shock 105kda/110kda protein 1]
GO:0070303	negative regulation of stress-activated protein kinase signaling cascade	0.000631	0.0269	17.29	19551	38	119	4	[Foxm1 - forkhead box m1, F2rl1 - coagulation factor ii (thrombin) receptor-like 1, Pbk - pdz binding kinase, Hsph1 - heat shock 105kda/110kda protein 1]
GO:1903706	regulation of hemopoiesis	0.000638	0.0271	1.69	19551	341	1802	53	[Fos - fbj osteosarcoma oncogene, Cd44 - cd44 antigen, Tmem64 - transmembrane protein 64, Ikzf3 - ikaros family zinc finger 3, Jag1 - jagged 1, Fanca - fanconi anemia, complementation group a, Cd74 - cd74 antigen (invariant polypeptide of major histocompatibility complex, class ii antigen-associated), Lif - leukemia inhibitory factor, 5430435G22Rik - riken cdna 5430435g22 gene, Hsp90aa1 - heat sh…
GO:0044773	mitotic DNA damage checkpoint	0.000656	0.0278	3.48	19551	38	1773	12	[Topbp1 - topoisomerase (dna) ii binding protein 1, Mre11a - meiotic recombination 11 homolog a (s. cerevisiae), Chek2 - checkpoint kinase 2, Mbd4 - methyl-cpg binding domain protein 4, Trp63 - transformation related protein 63, Eme1 - essential meiotic endonuclease 1 homolog 1 (s. pombe), Ier3 - immediate early response 3, Fanci - fanconi anemia, complementation group i, Rpa2 - replication prote…
GO:0009263	deoxyribonucleotide biosynthetic process	0.00066	0.0279	8.69	19551	12	937	5	[Dtymk - deoxythymidylate kinase, Dut - deoxyuridine triphosphatase, Tyms - thymidylate synthase, Rrm1 - ribonucleotide reductase m1, Rrm2 - ribonucleotide reductase m2]
GO:0007140	male meiotic nuclear division	0.000672	0.0283	4.45	19551	28	1413	9	[Suv39h2 - suppressor of variegation 3-9 homolog 2 (drosophila), Spdya - speedy homolog a (xenopus laevis), Tdrd12 - tudor domain containing 12, Tdrkh - tudor and kh domain containing protein, Chtf18 - ctf18, chromosome transmission fidelity factor 18, Kif18a - kinesin family member 18a, Sgol2 - shugoshin-like 2 (s. pombe), Tex15 - testis expressed gene 15, Fanca - fanconi anemia, complementation…
GO:0045345	positive regulation of MHC class I biosynthetic process	0.000691	0.0291	4,887.75	19551	4	1	1	[Hsph1 - heat shock 105kda/110kda protein 1]
GO:0045343	regulation of MHC class I biosynthetic process	0.000691	0.029	4,887.75	19551	4	1	1	[Hsph1 - heat shock 105kda/110kda protein 1]
GO:1903753	negative regulation of p38MAPK cascade	0.000691	0.0289	4,887.75	19551	4	1	1	[Hsph1 - heat shock 105kda/110kda protein 1]
GO:1903750	regulation of intrinsic apoptotic signaling pathway in response to hydrogen peroxide	0.000691	0.0288	4,887.75	19551	4	1	1	[Hsph1 - heat shock 105kda/110kda protein 1]
GO:1903751	negative regulation of intrinsic apoptotic signaling pathway in response to hydrogen peroxide	0.000691	0.0287	4,887.75	19551	4	1	1	[Hsph1 - heat shock 105kda/110kda protein 1]
GO:0042325	regulation of phosphorylation	0.000692	0.0287	1.44	19551	1322	1107	108	[Clspn - claspin, Ddr2 - discoidin domain receptor family, member 2, Ntrk3 - neurotrophic tyrosine kinase, receptor, type 3, Kif14 - kinesin family member 14, Dusp3 - dual specificity phosphatase 3 (vaccinia virus phosphatase vh1-related), Dusp8 - dual specificity phosphatase 8, Apip - apaf1 interacting protein, Fbln1 - fibulin 1, Pbk - pdz binding kinase, Bank1 - b cell scaffold protein with ank…
GO:0044818	mitotic G2/M transition checkpoint	0.000698	0.0289	4.34	19551	25	1621	9	[Topbp1 - topoisomerase (dna) ii binding protein 1, Mre11a - meiotic recombination 11 homolog a (s. cerevisiae), Mbd4 - methyl-cpg binding domain protein 4, Brca1 - breast cancer 1, Ier3 - immediate early response 3, Fanci - fanconi anemia, complementation group i, Clspn - claspin, Cdk1 - cyclin-dependent kinase 1, Ticrr - topbp1-interacting checkpoint and replication regulator]
GO:0000279	M phase	0.000699	0.0288	15.21	19551	3	1285	3	[Cdc25b - cell division cycle 25b, Cdc25a - cell division cycle 25a, Cdc25c - cell division cycle 25c]
GO:0098763	mitotic cell cycle phase	0.000699	0.0288	15.21	19551	3	1285	3	[Cdc25b - cell division cycle 25b, Cdc25a - cell division cycle 25a, Cdc25c - cell division cycle 25c]
GO:0000087	mitotic M phase	0.000699	0.0287	15.21	19551	3	1285	3	[Cdc25b - cell division cycle 25b, Cdc25a - cell division cycle 25a, Cdc25c - cell division cycle 25c]
GO:0090322	regulation of superoxide metabolic process	0.000718	0.0294	31.7	19551	25	74	3	[F2rl1 - coagulation factor ii (thrombin) receptor-like 1, Gch1 - gtp cyclohydrolase 1, Mapt - microtubule-associated protein tau]
GO:0007056	spindle assembly involved in female meiosis	0.000724	0.0295	66.5	19551	3	196	2	[Aurka - aurora kinase a, Fbxo5 - f-box protein 5]
GO:0044237	cellular metabolic process	0.00075	0.0305	1.13	19551	6688	1630	631	[Cpsf3l - cleavage and polyadenylation specific factor 3-like, Suv39h1 - suppressor of variegation 3-9 homolog 1 (drosophila), Arl1 - adp-ribosylation factor-like 1, Cyp4b1 - cytochrome p450, family 4, subfamily b, polypeptide 1, Cyp27b1 - cytochrome p450, family 27, subfamily b, polypeptide 1, Ptgis - prostaglandin i2 (prostacyclin) synthase, Ikzf3 - ikaros family zinc finger 3, Fanci - fanconi …
GO:0007050	cell cycle arrest	0.000764	0.031	2.99	19551	89	1175	16	[Irf1 - interferon regulatory factor 1, 4632434I11Rik - riken cdna 4632434i11 gene, Cdkn2c - cyclin-dependent kinase inhibitor 2c (p18, inhibits cdk4), Cdkn2b - cyclin-dependent kinase inhibitor 2b (p15, inhibits cdk4), Cgref1 - cell growth regulator with ef hand domain 1, Fap - fibroblast activation protein, Cdkn2d - cyclin-dependent kinase inhibitor 2d (p19, inhibits cdk4), Rassf1 - ras associa…
GO:0050866	negative regulation of cell activation	0.000775	0.0313	2.09	19551	169	1493	27	[Cd44 - cd44 antigen, Gal - galanin, Ptpn6 - protein tyrosine phosphatase, non-receptor type 6, Gpr30 - g protein-coupled receptor 30, Cd274 - cd274 antigen, Dusp3 - dual specificity phosphatase 3 (vaccinia virus phosphatase vh1-related), Zc3h8 - zinc finger ccch type containing 8, Cd74 - cd74 antigen (invariant polypeptide of major histocompatibility complex, class ii antigen-associated), Serpin…
GO:0071214	cellular response to abiotic stimulus	0.00078	0.0314	2.09	19551	204	1285	28	[Pcna - proliferating cell nuclear antigen, Triap1 - tp53 regulated inhibitor of apoptosis 1, Spidr - scaffolding protein involved i dna repair, Scn2a1 - sodium channel, voltage-gated, type ii, alpha 1, H2afx - h2a histone family, member x, Chek2 - checkpoint kinase 2, Nucks1 - nuclear casein kinase and cyclin-dependent kinase substrate 1, Fignl1 - fidgetin-like 1, Ect2 - ect2 oncogene, Pbk - pdz…
GO:0006284	base-excision repair	0.000787	0.0316	6.05	19551	30	754	7	[Ung - uracil dna glycosylase, Neil3 - nei like 3 (e. coli), Lig1 - ligase i, dna, atp-dependent, Recql4 - recq protein-like 4, Dna2 - dna replication helicase 2 homolog (yeast), Mutyh - muty homolog (e. coli), Polq - polymerase (dna directed), theta]
GO:0050794	regulation of cellular process	0.000797	0.032	1.14	19551	9613	816	457	[Cyp27b1 - cytochrome p450, family 27, subfamily b, polypeptide 1, Ptgis - prostaglandin i2 (prostacyclin) synthase, Fanci - fanconi anemia, complementation group i, Exosc2 - exosome component 2, Kntc1 - kinetochore associated 1, Cdkn3 - cyclin-dependent kinase inhibitor 3, Gpr153 - g protein-coupled receptor 153, Esco2 - establishment of cohesion 1 homolog 2 (s. cerevisiae), Ercc8 - excision rep…
GO:0012501	programmed cell death	0.000798	0.0319	1.6	19551	647	1225	65	[Eva1a - eva-1 homolog a (c. elegans), Ciapin1 - cytokine induced apoptosis inhibitor 1, Stk17b - serine/threonine kinase 17b (apoptosis-inducing), Triap1 - tp53 regulated inhibitor of apoptosis 1, Ckap2 - cytoskeleton associated protein 2, Fap - fibroblast activation protein, Bok - bcl2-related ovarian killer protein, Siva1 - siva1, apoptosis-inducing factor, Cdca7 - cell division cycle associat…
GO:0051781	positive regulation of cell division	0.0008	0.0319	6.68	19551	75	273	7	[Cdc6 - cell division cycle 6, Cit - citron, Ect2 - ect2 oncogene, Kif20b - kinesin family member 20b, Kif14 - kinesin family member 14, Kif23 - kinesin family member 23, Racgap1 - rac gtpase-activating protein 1]
GO:1904666	regulation of ubiquitin protein ligase activity	0.000808	0.0321	13.65	19551	15	382	4	[Ube2s - ubiquitin-conjugating enzyme e2s, Cdc20 - cell division cycle 20, Fbxo5 - f-box protein 5, Plk1 - polo-like kinase 1]
GO:1904668	positive regulation of ubiquitin protein ligase activity	0.000826	0.0328	21.93	19551	7	382	3	[Ube2s - ubiquitin-conjugating enzyme e2s, Cdc20 - cell division cycle 20, Plk1 - polo-like kinase 1]
GO:1903504	regulation of mitotic spindle checkpoint	0.000832	0.0329	24.54	19551	10	239	3	[Gen1 - gen homolog 1, endonuclease (drosophila), Cdt1 - chromatin licensing and dna replication factor 1, Ndc80 - ndc80 homolog, kinetochore complex component (s. cerevisiae)]
GO:0090266	regulation of mitotic cell cycle spindle assembly checkpoint	0.000832	0.0328	24.54	19551	10	239	3	[Gen1 - gen homolog 1, endonuclease (drosophila), Cdt1 - chromatin licensing and dna replication factor 1, Ndc80 - ndc80 homolog, kinetochore complex component (s. cerevisiae)]
GO:0071163	DNA replication preinitiation complex assembly	0.000844	0.0332	47.45	19551	2	412	2	[Cdt1 - chromatin licensing and dna replication factor 1, Cdc45 - cell division cycle 45]
GO:0072332	intrinsic apoptotic signaling pathway by p53 class mediator	0.000847	0.0332	4.27	19551	57	803	10	[Pycard - pyd and card domain containing, Trp63 - transformation related protein 63, E2f1 - e2f transcription factor 1, Cdkn1a - cyclin-dependent kinase inhibitor 1a (p21), Aen - apoptosis enhancing nuclease, Eda2r - ectodysplasin a2 receptor, Tmem109 - transmembrane protein 109, Bcl3 - b cell leukemia/lymphoma 3, E2f2 - e2f transcription factor 2, Bok - bcl2-related ovarian killer protein]
GO:0002828	regulation of type 2 immune response	0.000873	0.0342	4.88	19551	26	1232	8	[Cd74 - cd74 antigen (invariant polypeptide of major histocompatibility complex, class ii antigen-associated), Anxa1 - annexin a1, Il33 - interleukin 33, Hlx - h2.0-like homeobox, Irf1 - interferon regulatory factor 1, Bcl6 - b cell leukemia/lymphoma 6, Zfp35 - zinc finger protein 35, Il27ra - interleukin 27 receptor, alpha]
GO:0048869	cellular developmental process	0.000888	0.0347	1.25	19551	2733	1423	249	[Suv39h1 - suppressor of variegation 3-9 homolog 1 (drosophila), Myh14 - myosin, heavy polypeptide 14, Calr - calreticulin, Dll4 - delta-like 4 (drosophila), Aspm - asp (abnormal spindle)-like, microcephaly associated (drosophila), Ptgs2 - prostaglandin-endoperoxide synthase 2, Ntrk3 - neurotrophic tyrosine kinase, receptor, type 3, Adcy1 - adenylate cyclase 1, Nus1 - nuclear undecaprenyl pyropho…
GO:0050789	regulation of biological process	0.000892	0.0347	1.09	19551	10134	1528	866	[Tmem64 - transmembrane protein 64, Ptgis - prostaglandin i2 (prostacyclin) synthase, Ikzf3 - ikaros family zinc finger 3, Fanci - fanconi anemia, complementation group i, Ptgs2 - prostaglandin-endoperoxide synthase 2, Clspn - claspin, Adcy1 - adenylate cyclase 1, Kntc1 - kinetochore associated 1, Zbtb48 - zinc finger and btb domain containing 48, Gpr153 - g protein-coupled receptor 153, Acp5 - a…
									homolog 3 (c. elegans), Il1rl2 - interleukin 1 receptor-like 2, Casc5 - cancer susceptibility candidate 5, Tnfrsf10b - tumor necrosis factor receptor superfamily, member 10b, Foxm1 - forkhead box m1, Foxn2 - forkhead box n2, Kcnj13 - potassium inwardly-rectifying channel, subfamily j, member 13, Heyl - hairy/enhancer-of-split related with yrpw motif-like, Tmem67 - transmembrane protein 67, Naip2 …
GO:0006272	leading strand elongation	0.000896	0.0348	44.74	19551	2	437	2	[Pola1 - polymerase (dna directed), alpha 1, Pole - polymerase (dna directed), epsilon]
GO:1903263	positive regulation of serine phosphorylation of STAT3 protein	0.000905	0.0351	44.43	19551	2	440	2	[Ret - ret proto-oncogene, Gfra2 - glial cell line derived neurotrophic factor family receptor alpha 2]
GO:0030951	establishment or maintenance of microtubule cytoskeleton polarity	0.000908	0.0351	14.7	19551	3	1330	3	[Lmna - lamin a, Ckap5 - cytoskeleton associated protein 5, Kif2c - kinesin family member 2c]
GO:0044238	primary metabolic process	0.000921	0.0355	1.13	19551	6840	1611	636	[Cpsf3l - cleavage and polyadenylation specific factor 3-like, Suv39h1 - suppressor of variegation 3-9 homolog 1 (drosophila), Cyp51 - cytochrome p450, family 51, Cyp27b1 - cytochrome p450, family 27, subfamily b, polypeptide 1, Ptgis - prostaglandin i2 (prostacyclin) synthase, Ikzf3 - ikaros family zinc finger 3, Fanci - fanconi anemia, complementation group i, Clspn - claspin, Ptgs2 - prostagla…
GO:0060416	response to growth hormone	0.000927	0.0356	14.54	19551	3	1345	3	[Cacybp - calcyclin binding protein, Trim16 - tripartite motif-containing 16, Irf1 - interferon regulatory factor 1]
GO:0009411	response to UV	0.000952	0.0365	2.31	19551	127	1402	21	[2810417H13Rik - riken cdna 2810417h13 gene, Pcna - proliferating cell nuclear antigen, Aurkb - aurora kinase b, Eif2s1 - eukaryotic translation initiation factor 2, subunit 1 alpha, Pold1 - polymerase (dna directed), delta 1, catalytic subunit, 4632434I11Rik - riken cdna 4632434i11 gene, Triap1 - tp53 regulated inhibitor of apoptosis 1, Cdc25a - cell division cycle 25a, Msh6 - muts homolog 6 (e.…
GO:0019222	regulation of metabolic process	0.000975	0.0373	1.14	19551	5424	1802	571	[Suv39h1 - suppressor of variegation 3-9 homolog 1 (drosophila), Ikzf3 - ikaros family zinc finger 3, Cyp27b1 - cytochrome p450, family 27, subfamily b, polypeptide 1, Ptgis - prostaglandin i2 (prostacyclin) synthase, Fanci - fanconi anemia, complementation group i, Clspn - claspin, Ptgs2 - prostaglandin-endoperoxide synthase 2, Adcy1 - adenylate cyclase 1, Cyp3a13 - cytochrome p450, family 3, su…
GO:0072698	protein localization to microtubule cytoskeleton	0.000992	0.0378	14.81	19551	33	160	4	[Spag5 - sperm associated antigen 5, Aurka - aurora kinase a, Fam83d - family with sequence similarity 83, member d, Kif20b - kinesin family member 20b]

## Sheet: P4vsP1_down
Biological processes from Gorilla, ranked gene list
P4 vs P1 downregulated
GO Term	Description	P-value	FDR q-value	Enrichment	N	B	n2	b3	Genes
GO:0044699	single-organism process	1.25e-09	1.85e-05	1.14	19551	9357	2006	1099	[Ptplad2 - protein tyrosine phosphatase-like a domain containing 2, Zmym6 - zinc finger, mym-type 6, Fbxo10 - f-box protein 10, Abca1 - atp-binding cassette, sub-family a (abc1), member 1, Ikzf1 - ikaros family zinc finger 1, Abca4 - atp-binding cassette, sub-family a (abc1), member 4, Acot12 - acyl-coa thioesterase 12, Ica1l - islet cell autoantigen 1-like, Ptgs1 - prostaglandin-endoperoxide syn…
									cr1 - loss of heterozygosity, 12, chromosomal region 1 homolog (human), Dpep1 - dipeptidase 1 (renal), Mt1 - metallothionein 1, Rab11fip1 - rab11 family interacting protein 1 (class i), Hlcs - holocarboxylase synthetase (biotin- [propriony-coenzyme a-carboxylase (atp-hydrolysing)] ligase), Rnf114 - ring finger protein 114, Slc2a3 - solute carrier family 2 (facilitated glucose transporter), member…
GO:0044710	single-organism metabolic process	7.17e-07	0.00532	1.3	19551	2660	2005	354	[Ptplad2 - protein tyrosine phosphatase-like a domain containing 2, Fasn - fatty acid synthase, Man2b2 - mannosidase 2, alpha b2, Akr1c13 - aldo-keto reductase family 1, member c13, Marc1 - mitochondrial amidoxime reducing component 1, Abca1 - atp-binding cassette, sub-family a (abc1), member 1, Thnsl2 - threonine synthase-like 2 (bacterial), Acot12 - acyl-coa thioesterase 12, Cyp4f13 - cytochrom…
GO:0043500	muscle adaptation	7.61e-07	0.00376	45.26	19551	30	72	5	[Nppa - natriuretic peptide type a, Myh7 - myosin, heavy polypeptide 7, cardiac muscle, beta, Hey2 - hairy/enhancer-of-split related with yrpw motif 2, Klf15 - kruppel-like factor 15, Fbxo32 - f-box protein 32]
GO:0003171	atrioventricular valve development	2.11e-06	0.00782	129.76	19551	4	113	3	[Pitx2 - paired-like homeodomain transcription factor 2, Gja5 - gap junction protein, alpha 5, Hey2 - hairy/enhancer-of-split related with yrpw motif 2]
GO:0014887	cardiac muscle adaptation	2.68e-06	0.00795	63.89	19551	17	72	4	[Nppa - natriuretic peptide type a, Myh7 - myosin, heavy polypeptide 7, cardiac muscle, beta, Hey2 - hairy/enhancer-of-split related with yrpw motif 2, Klf15 - kruppel-like factor 15]
GO:0014898	cardiac muscle hypertrophy in response to stress	2.68e-06	0.00662	63.89	19551	17	72	4	[Nppa - natriuretic peptide type a, Myh7 - myosin, heavy polypeptide 7, cardiac muscle, beta, Hey2 - hairy/enhancer-of-split related with yrpw motif 2, Klf15 - kruppel-like factor 15]
GO:0003299	muscle hypertrophy in response to stress	2.68e-06	0.00568	63.89	19551	17	72	4	[Nppa - natriuretic peptide type a, Myh7 - myosin, heavy polypeptide 7, cardiac muscle, beta, Hey2 - hairy/enhancer-of-split related with yrpw motif 2, Klf15 - kruppel-like factor 15]
GO:0008016	regulation of heart contraction	2.94e-06	0.00546	4.85	19551	157	385	15	[Adra1a - adrenergic receptor, alpha 1a, Nppa - natriuretic peptide type a, Ehd3 - eh-domain containing 3, Cacna1e - calcium channel, voltage-dependent, r type, alpha 1e subunit, Gja5 - gap junction protein, alpha 5, Hey2 - hairy/enhancer-of-split related with yrpw motif 2, Cacna1c - calcium channel, voltage-dependent, l type, alpha 1c subunit, Rnf207 - ring finger protein 207, Kcnd3 - potassium …
GO:0044712	single-organism catabolic process	6.08e-06	0.01	3.5	19551	592	198	21	[Thnsl2 - threonine synthase-like 2 (bacterial), Inpp5k - inositol polyphosphate 5-phosphatase k, Khk - ketohexokinase, Bdh2 - 3-hydroxybutyrate dehydrogenase, type 2, Dhdh - dihydrodiol dehydrogenase (dimeric), Bckdha - branched chain ketoacid dehydrogenase e1, alpha polypeptide, Aldoc - aldolase c, fructose-bisphosphate, Mmp9 - matrix metallopeptidase 9, Adh1 - alcohol dehydrogenase 1 (class i)…
GO:0044281	small molecule metabolic process	6.2e-06	0.0092	1.41	19551	1359	1929	189	[Fasn - fatty acid synthase, Hsd17b7 - hydroxysteroid (17-beta) dehydrogenase 7, Ptplad2 - protein tyrosine phosphatase-like a domain containing 2, Hsd3b7 - hydroxy-delta-5-steroid dehydrogenase, 3 beta- and steroid delta-isomerase 7, Ccbl2 - cysteine conjugate-beta lyase 2, Per2 - period circadian clock 2, Abca1 - atp-binding cassette, sub-family a (abc1), member 1, Marc1 - mitochondrial amidoxi…
GO:0055114	oxidation-reduction process	7.02e-06	0.00947	1.54	19551	788	2002	124	[Hsd17b7 - hydroxysteroid (17-beta) dehydrogenase 7, Fasn - fatty acid synthase, Hsd3b7 - hydroxy-delta-5-steroid dehydrogenase, 3 beta- and steroid delta-isomerase 7, Per2 - period circadian clock 2, Marc1 - mitochondrial amidoxime reducing component 1, Akr1c13 - aldo-keto reductase family 1, member c13, Hsd3b3 - hydroxy-delta-5-steroid dehydrogenase, 3 beta- and steroid delta-isomerase 3, Ptgs1…
GO:0006811	ion transport	7.88e-06	0.00975	1.61	19551	1052	1223	106	[Kiss1r - kiss1 receptor, Camk2a - calcium/calmodulin-dependent protein kinase ii alpha, Slc22a17 - solute carrier family 22 (organic cation transporter), member 17, Abca1 - atp-binding cassette, sub-family a (abc1), member 1, Abca4 - atp-binding cassette, sub-family a (abc1), member 4, Slc23a1 - solute carrier family 23 (nucleobase transporters), member 1, Abcg1 - atp-binding cassette, sub-famil…
GO:0055015	ventricular cardiac muscle cell development	1.12e-05	0.0128	112.36	19551	9	58	3	[Pitx2 - paired-like homeodomain transcription factor 2, Bmp10 - bone morphogenetic protein 10, Hey2 - hairy/enhancer-of-split related with yrpw motif 2]
GO:0003300	cardiac muscle hypertrophy	1.18e-05	0.0125	47.22	19551	23	72	4	[Nppa - natriuretic peptide type a, Myh7 - myosin, heavy polypeptide 7, cardiac muscle, beta, Hey2 - hairy/enhancer-of-split related with yrpw motif 2, Klf15 - kruppel-like factor 15]
GO:0006914	autophagy	1.35e-05	0.0134	2.24	19551	160	1967	36	[Stx17 - syntaxin 17, Vps51 - vacuolar protein sorting 51 homolog (s. cerevisiae), Gabarapl1 - gamma-aminobutyric acid (gaba) a receptor-associated protein-like 1, Tbc1d17 - tbc1 domain family, member 17, Acbd5 - acyl-coenzyme a binding domain containing 5, Ulk1 - unc-51 like kinase 1, Vps33a - vacuolar protein sorting 33a (yeast), Srpx - sushi-repeat-containing protein, Nrbf2 - nuclear receptor …
GO:0065008	regulation of biological quality	1.43e-05	0.0132	1.27	19551	2917	1812	342	[Magel2 - melanoma antigen, family l, 2, Camk2a - calcium/calmodulin-dependent protein kinase ii alpha, Abca1 - atp-binding cassette, sub-family a (abc1), member 1, Abca4 - atp-binding cassette, sub-family a (abc1), member 4, Ptgs1 - prostaglandin-endoperoxide synthase 1, Abcg1 - atp-binding cassette, sub-family g (white), member 1, Gsn - gelsolin, 2610301G19Rik - riken cdna 2610301g19 gene, Ptk2…
GO:0023057	negative regulation of signaling	1.44e-05	0.0125	1.43	19551	1142	2006	167	[Rasal3 - ras protein activator like 3, Gatsl3 - gats protein-like 3, Per1 - period circadian clock 1, Phf14 - phd finger protein 14, Ptgs1 - prostaglandin-endoperoxide synthase 1, Nprl3 - nitrogen permease regulator-like 3, 2610301G19Rik - riken cdna 2610301g19 gene, Cblb - casitas b-lineage lymphoma b, Ptk2b - ptk2 protein tyrosine kinase 2 beta, Amer1 - apc membrane recruitment 1, Celf4 - cugb…
GO:1903522	regulation of blood circulation	1.56e-05	0.0129	36.54	19551	214	10	4	[Nppa - natriuretic peptide type a, Myl4 - myosin, light polypeptide 4, Bmp10 - bone morphogenetic protein 10, Myh7 - myosin, heavy polypeptide 7, cardiac muscle, beta]
GO:0014888	striated muscle adaptation	1.7e-05	0.0133	43.45	19551	25	72	4	[Nppa - natriuretic peptide type a, Myh7 - myosin, heavy polypeptide 7, cardiac muscle, beta, Hey2 - hairy/enhancer-of-split related with yrpw motif 2, Klf15 - kruppel-like factor 15]
GO:0014897	striated muscle hypertrophy	1.7e-05	0.0126	43.45	19551	25	72	4	[Nppa - natriuretic peptide type a, Myh7 - myosin, heavy polypeptide 7, cardiac muscle, beta, Hey2 - hairy/enhancer-of-split related with yrpw motif 2, Klf15 - kruppel-like factor 15]
GO:0019216	regulation of lipid metabolic process	1.71e-05	0.0121	2.06	19551	291	1470	45	[Slc45a3 - solute carrier family 45, member 3, Tcf7l2 - transcription factor 7 like 2, t cell specific, hmg box, Abcg1 - atp-binding cassette, sub-family g (white), member 1, Rorc - rar-related orphan receptor gamma, Vdr - vitamin d receptor, Ptk2b - ptk2 protein tyrosine kinase 2 beta, Slc27a1 - solute carrier family 27 (fatty acid transporter), member 1, Nrbf2 - nuclear receptor binding factor …
GO:0044765	single-organism transport	1.73e-05	0.0117	1.43	19551	1520	1498	166	[Kiss1r - kiss1 receptor, Slc22a17 - solute carrier family 22 (organic cation transporter), member 17, Abca1 - atp-binding cassette, sub-family a (abc1), member 1, Eqtn - equatorin, sperm acrosome associated, Slc23a1 - solute carrier family 23 (nucleobase transporters), member 1, Abca4 - atp-binding cassette, sub-family a (abc1), member 4, Mak - male germ cell-associated kinase, Abcg1 - atp-bindi…
GO:0003012	muscle system process	1.77e-05	0.0114	2.59	19551	194	1091	28	[Myom2 - myomesin 2, Ednrb - endothelin receptor type b, Myoc - myocilin, Ednra - endothelin receptor type a, Gsn - gelsolin, Klf15 - kruppel-like factor 15, Kdm4a - lysine (k)-specific demethylase 4a, Fbxo32 - f-box protein 32, Bbs2 - bardet-biedl syndrome 2 (human), Adora1 - adenosine a1 receptor, Myl4 - myosin, light polypeptide 4, Clcn1 - chloride channel 1, P2rx4 - purinergic receptor p2x, l…
GO:0010648	negative regulation of cell communication	1.79e-05	0.0111	1.42	19551	1138	2006	166	[Rasal3 - ras protein activator like 3, Gatsl3 - gats protein-like 3, Per1 - period circadian clock 1, Phf14 - phd finger protein 14, Ptgs1 - prostaglandin-endoperoxide synthase 1, Nprl3 - nitrogen permease regulator-like 3, 2610301G19Rik - riken cdna 2610301g19 gene, Cblb - casitas b-lineage lymphoma b, Ptk2b - ptk2 protein tyrosine kinase 2 beta, Amer1 - apc membrane recruitment 1, Celf4 - cugb…
GO:0006937	regulation of muscle contraction	1.79e-05	0.0106	2.54	19551	139	1553	28	[Ehd3 - eh-domain containing 3, Ptgs1 - prostaglandin-endoperoxide synthase 1, Myocd - myocardin, Pln - phospholamban, Abat - 4-aminobutyrate aminotransferase, Dsp - desmoplakin, Pkp2 - plakophilin 2, Adora1 - adenosine a1 receptor, Oxtr - oxytocin receptor, Bmp10 - bone morphogenetic protein 10, Zc3h12a - zinc finger ccch type containing 12a, P2rx4 - purinergic receptor p2x, ligand-gated ion cha…
GO:0055008	cardiac muscle tissue morphogenesis	2.23e-05	0.0127	24.26	19551	65	62	5	[Pitx2 - paired-like homeodomain transcription factor 2, Bmp10 - bone morphogenetic protein 10, Myh7 - myosin, heavy polypeptide 7, cardiac muscle, beta, Hey2 - hairy/enhancer-of-split related with yrpw motif 2, Angpt1 - angiopoietin 1]
GO:0014896	muscle hypertrophy	2.31e-05	0.0127	40.23	19551	27	72	4	[Nppa - natriuretic peptide type a, Myh7 - myosin, heavy polypeptide 7, cardiac muscle, beta, Hey2 - hairy/enhancer-of-split related with yrpw motif 2, Klf15 - kruppel-like factor 15]
GO:0090257	regulation of muscle system process	2.48e-05	0.0131	7.26	19551	202	120	9	[Igfbp5 - insulin-like growth factor binding protein 5, Nppa - natriuretic peptide type a, Tnni2 - troponin i, skeletal, fast 2, Ehd3 - eh-domain containing 3, Bmp10 - bone morphogenetic protein 10, Myh7 - myosin, heavy polypeptide 7, cardiac muscle, beta, Gja5 - gap junction protein, alpha 5, Abat - 4-aminobutyrate aminotransferase, Fbxo32 - f-box protein 32]
GO:1902578	DNA replication	2.74e-05	0.014	1.33	19551	1679	1990	228	[Abca1 - atp-binding cassette, sub-family a (abc1), member 1, Abca4 - atp-binding cassette, sub-family a (abc1), member 4, Mak - male germ cell-associated kinase, Slc7a14 - solute carrier family 7 (cationic amino acid transporter, y+ system), member 14, Mal - myelin and lymphocyte protein, t cell differentiation protein, Gsn - gelsolin, Abcg1 - atp-binding cassette, sub-family g (white), member 1…
GO:0044763	single-organism cellular process	2.75e-05	0.0136	1.13	19551	7682	2008	888	[Ptplad2 - protein tyrosine phosphatase-like a domain containing 2, Abca1 - atp-binding cassette, sub-family a (abc1), member 1, Fbxo10 - f-box protein 10, Ikzf1 - ikaros family zinc finger 1, Abca4 - atp-binding cassette, sub-family a (abc1), member 4, Acot12 - acyl-coa thioesterase 12, Ica1l - islet cell autoantigen 1-like, Ptgs1 - prostaglandin-endoperoxide synthase 1, Abcg1 - atp-binding cass…
									2, Erbb2 - v-erb-b2 erythroblastic leukemia viral oncogene homolog 2, neuro/glioblastoma derived oncogene homolog (avian), Nme8 - nme/nm23 family member 8, Cdc14b - cdc14 cell division cycle 14b, Fmo2 - flavin containing monooxygenase 2, Atp6v0e2 - atpase, h+ transporting, lysosomal v0 subunit e2, Mylip - myosin regulatory light chain interacting protein, Vps41 - vacuolar protein sorting 41 (yeas…
GO:0006942	regulation of striated muscle contraction	3.54e-05	0.017	3.59	19551	72	1287	17	[Nppa - natriuretic peptide type a, Adra1a - adrenergic receptor, alpha 1a, Ehd3 - eh-domain containing 3, Gja5 - gap junction protein, alpha 5, Pln - phospholamban, Cacna1c - calcium channel, voltage-dependent, l type, alpha 1c subunit, Rnf207 - ring finger protein 207, Casq1 - calsequestrin 1, Pkp2 - plakophilin 2, Adora1 - adenosine a1 receptor, Tnnt3 - troponin t3, skeletal, fast, Scn10a - so…
GO:0044282	small molecule catabolic process	4.1e-05	0.019	4.18	19551	216	303	14	[Thnsl2 - threonine synthase-like 2 (bacterial), Inpp5k - inositol polyphosphate 5-phosphatase k, Bdh2 - 3-hydroxybutyrate dehydrogenase, type 2, Dhdh - dihydrodiol dehydrogenase (dimeric), Khk - ketohexokinase, Bckdha - branched chain ketoacid dehydrogenase e1, alpha polypeptide, Adh1 - alcohol dehydrogenase 1 (class i), Amdhd2 - amidohydrolase domain containing 2, Aldh1l1 - aldehyde dehydrogena…
GO:0060415	muscle tissue morphogenesis	4.82e-05	0.0217	20.75	19551	76	62	5	[Pitx2 - paired-like homeodomain transcription factor 2, Bmp10 - bone morphogenetic protein 10, Myh7 - myosin, heavy polypeptide 7, cardiac muscle, beta, Hey2 - hairy/enhancer-of-split related with yrpw motif 2, Angpt1 - angiopoietin 1]
GO:0044242	cellular lipid catabolic process	5.04e-05	0.022	2.25	19551	137	1970	31	[Pex5 - peroxisomal biogenesis factor 5, Cyp4f18 - cytochrome p450, family 4, subfamily f, polypeptide 18, Bdh2 - 3-hydroxybutyrate dehydrogenase, type 2, Pex7 - peroxisomal biogenesis factor 7, Sirt2 - sirtuin 2, Apoe - apolipoprotein e, Gba2 - glucosidase beta 2, Pnpla2 - patatin-like phospholipase domain containing 2, Acox1 - acyl-coenzyme a oxidase 1, palmitoyl, Auh - au rna binding protein/e…
GO:0055013	cardiac muscle cell development	5.1e-05	0.0216	33.94	19551	36	64	4	[Lrrc10 - leucine rich repeat containing 10, Pitx2 - paired-like homeodomain transcription factor 2, Bmp10 - bone morphogenetic protein 10, Hey2 - hairy/enhancer-of-split related with yrpw motif 2]
GO:0042391	regulation of membrane potential	5.89e-05	0.0243	2.69	19551	373	488	25	[Slc26a8 - solute carrier family 26, member 8, Hcn3 - hyperpolarization-activated, cyclic nucleotide-gated k+ 3, Ehd3 - eh-domain containing 3, Kcnc2 - potassium voltage gated channel, shaw-related subfamily, member 2, Ptk2b - ptk2 protein tyrosine kinase 2 beta, Gria1 - glutamate receptor, ionotropic, ampa1 (alpha 1), Abat - 4-aminobutyrate aminotransferase, Kcnd3 - potassium voltage-gated chann…
GO:0055002	striated muscle cell development	6.03e-05	0.0242	19.84	19551	77	64	5	[Lrrc10 - leucine rich repeat containing 10, Pitx2 - paired-like homeodomain transcription factor 2, Bmp10 - bone morphogenetic protein 10, Hey2 - hairy/enhancer-of-split related with yrpw motif 2, Cacna2d2 - calcium channel, voltage-dependent, alpha 2/delta subunit 2]
GO:0010942	positive regulation of cell death	7.17e-05	0.028	1.6	19551	600	1756	86	[Klf11 - kruppel-like factor 11, Camk2a - calcium/calmodulin-dependent protein kinase ii alpha, Nsmaf - neutral sphingomyelinase (n-smase) activation associated factor, Unc5c - unc-5 homolog c (c. elegans), Mal - myelin and lymphocyte protein, t cell differentiation protein, Gsn - gelsolin, 2610301G19Rik - riken cdna 2610301g19 gene, Crh - corticotropin releasing hormone, Srpx - sushi-repeat-cont…
GO:0016042	lipid catabolic process	7.57e-05	0.0288	1.95	19551	218	1977	43	[Pex5 - peroxisomal biogenesis factor 5, Abhd4 - abhydrolase domain containing 4, Cyp4f18 - cytochrome p450, family 4, subfamily f, polypeptide 18, Hsd3b7 - hydroxy-delta-5-steroid dehydrogenase, 3 beta- and steroid delta-isomerase 7, Bdh2 - 3-hydroxybutyrate dehydrogenase, type 2, Pex7 - peroxisomal biogenesis factor 7, Hsd11b1 - hydroxysteroid 11-beta dehydrogenase 1, Sirt2 - sirtuin 2, Apoe - …
GO:0007507	heart development	7.88e-05	0.0293	2.15	19551	237	1344	35	[Ramp2 - receptor (calcitonin) activity modifying protein 2, Rps6ka2 - ribosomal protein s6 kinase, polypeptide 2, Ednra - endothelin receptor type a, Pitx2 - paired-like homeodomain transcription factor 2, Myocd - myocardin, Adamts6 - a disintegrin-like and metallopeptidase (reprolysin type) with thrombospondin type 1 motif, 6, Pkd1l1 - polycystic kidney disease 1 like 1, Dync2h1 - dynein cytopl…
GO:0055006	cardiac cell development	8.62e-05	0.0312	29.8	19551	41	64	4	[Lrrc10 - leucine rich repeat containing 10, Pitx2 - paired-like homeodomain transcription factor 2, Bmp10 - bone morphogenetic protein 10, Hey2 - hairy/enhancer-of-split related with yrpw motif 2]
GO:0010675	regulation of cellular carbohydrate metabolic process	9.44e-05	0.0333	2.25	19551	138	1828	29	[Grb10 - growth factor receptor bound protein 10, Slc45a3 - solute carrier family 45, member 3, Mst1 - macrophage stimulating 1 (hepatocyte growth factor-like), Tcf7l2 - transcription factor 7 like 2, t cell specific, hmg box, Khk - ketohexokinase, Rorc - rar-related orphan receptor gamma, Mas1 - mas1 oncogene, Ptk2b - ptk2 protein tyrosine kinase 2 beta, Hsd11b1 - hydroxysteroid 11-beta dehydrog…
GO:0043068	positive regulation of programmed cell death	9.62e-05	0.0332	1.61	19551	561	1756	81	[Klf11 - kruppel-like factor 11, Camk2a - calcium/calmodulin-dependent protein kinase ii alpha, Nsmaf - neutral sphingomyelinase (n-smase) activation associated factor, Unc5c - unc-5 homolog c (c. elegans), Mal - myelin and lymphocyte protein, t cell differentiation protein, Gsn - gelsolin, 2610301G19Rik - riken cdna 2610301g19 gene, Srpx - sushi-repeat-containing protein, Wnt11 - wingless-relate…
GO:0048856	anatomical structure development	0.0001	0.0338	1.33	19551	3098	946	200	[Ica1l - islet cell autoantigen 1-like, Ntn1 - netrin 1, Rorc - rar-related orphan receptor gamma, Amer1 - apc membrane recruitment 1, Rom1 - rod outer segment membrane protein 1, Sfrp5 - secreted frizzled-related sequence protein 5, Upb1 - ureidopropionase, beta, Rtn4rl2 - reticulon 4 receptor-like 2, Stra6 - stimulated by retinoic acid gene 6, Ezh1 - enhancer of zeste homolog 1 (drosophila), Ra…
GO:0006810	transport	0.000102	0.0338	1.26	19551	3135	1498	302	[Magel2 - melanoma antigen, family l, 2, Camk2a - calcium/calmodulin-dependent protein kinase ii alpha, Abca1 - atp-binding cassette, sub-family a (abc1), member 1, Abca4 - atp-binding cassette, sub-family a (abc1), member 4, Mak - male germ cell-associated kinase, Abcg1 - atp-binding cassette, sub-family g (white), member 1, Gsn - gelsolin, Rorc - rar-related orphan receptor gamma, Dnajc28 - dna…
GO:0055085	transmembrane transport	0.000104	0.0336	1.71	19551	716	1069	67	[Slc22a17 - solute carrier family 22 (organic cation transporter), member 17, Slc23a1 - solute carrier family 23 (nucleobase transporters), member 1, Kcnc2 - potassium voltage gated channel, shaw-related subfamily, member 2, Slc2a12 - solute carrier family 2 (facilitated glucose transporter), member 12, Spns3 - spinster homolog 3, Slc16a11 - solute carrier family 16 (monocarboxylic acid transport…
GO:0008643	carbohydrate transport	0.000111	0.0351	3.15	19551	77	1453	18	[Ezr - ezrin, Tusc5 - tumor suppressor candidate 5, Slc45a3 - solute carrier family 45, member 3, Vil1 - villin 1, Slc2a8 - solute carrier family 2, (facilitated glucose transporter), member 8, Slc23a1 - solute carrier family 23 (nucleobase transporters), member 1, Slc37a1 - solute carrier family 37 (glycerol-3-phosphate transporter), member 1, Ednra - endothelin receptor type a, Slc35d2 - solute…
GO:0007601	visual perception	0.000111	0.0344	3.25	19551	124	777	16	[Abca4 - atp-binding cassette, sub-family a (abc1), member 4, Rorb - rar-related orphan receptor beta, Best1 - bestrophin 1, Pde6a - phosphodiesterase 6a, cgmp-specific, rod, alpha, Rd3 - retinal degeneration 3, Tulp1 - tubby like protein 1, Rom1 - rod outer segment membrane protein 1, Unc119 - unc-119 homolog (c. elegans), Impg2 - interphotoreceptor matrix proteoglycan 2, Rrh - retinal pigment e…
GO:0006109	regulation of carbohydrate metabolic process	0.000112	0.0341	2.73	19551	162	930	21	[Grb10 - growth factor receptor bound protein 10, Slc45a3 - solute carrier family 45, member 3, Nr1h4 - nuclear receptor subfamily 1, group h, member 4, Mst1 - macrophage stimulating 1 (hepatocyte growth factor-like), Inpp5k - inositol polyphosphate 5-phosphatase k, Dgat2 - diacylglycerol o-acyltransferase 2, Khk - ketohexokinase, Ppp1r3d - protein phosphatase 1, regulatory subunit 3d, Rorc - rar…
GO:1901615	organic hydroxy compound metabolic process	0.000128	0.038	1.93	19551	333	1336	44	[Hsd17b7 - hydroxysteroid (17-beta) dehydrogenase 7, Hsd3b7 - hydroxy-delta-5-steroid dehydrogenase, 3 beta- and steroid delta-isomerase 7, Cyp4f18 - cytochrome p450, family 4, subfamily f, polypeptide 18, Abca1 - atp-binding cassette, sub-family a (abc1), member 1, Abcg1 - atp-binding cassette, sub-family g (white), member 1, Pmel - premelanosome protein, Adh1 - alcohol dehydrogenase 1 (class i)…
GO:0048513	animal organ development	0.000133	0.0387	1.51	19551	1202	1117	104	[Unc5c - unc-5 homolog c (c. elegans), Slc23a1 - solute carrier family 23 (nucleobase transporters), member 1, Ntn1 - netrin 1, Rorc - rar-related orphan receptor gamma, Pitx2 - paired-like homeodomain transcription factor 2, Amer1 - apc membrane recruitment 1, Upb1 - ureidopropionase, beta, Pcsk9 - proprotein convertase subtilisin/kexin type 9, Cited1 - cbp/p300-interacting transactivator with g…
GO:0007512	adult heart development	0.000144	0.0411	260.68	19551	15	10	2	[Bmp10 - bone morphogenetic protein 10, Myh7 - myosin, heavy polypeptide 7, cardiac muscle, beta]
GO:0055001	muscle cell development	0.000146	0.0408	16.6	19551	92	64	5	[Lrrc10 - leucine rich repeat containing 10, Pitx2 - paired-like homeodomain transcription factor 2, Bmp10 - bone morphogenetic protein 10, Hey2 - hairy/enhancer-of-split related with yrpw motif 2, Cacna2d2 - calcium channel, voltage-dependent, alpha 2/delta subunit 2]
GO:0042158	lipoprotein biosynthetic process	0.000157	0.043	8.77	19551	6	1857	5	[Apoe - apolipoprotein e, Apobec1 - apolipoprotein b mrna editing enzyme, catalytic polypeptide 1, Apob - apolipoprotein b, Abca1 - atp-binding cassette, sub-family a (abc1), member 1, Apoa1 - apolipoprotein a-i]
GO:1901700	response to oxygen-containing compound	0.000163	0.044	1.41	19551	970	1971	138	[Ptgfr - prostaglandin f receptor, Gatsl3 - gats protein-like 3, Per1 - period circadian clock 1, Abca1 - atp-binding cassette, sub-family a (abc1), member 1, Oxr1 - oxidation resistance 1, Mgarp - mitochondria localized glutamic acid rich protein, Rorc - rar-related orphan receptor gamma, Ptk2b - ptk2 protein tyrosine kinase 2 beta, Slc1a2 - solute carrier family 1 (glial high affinity glutamate…
GO:0010646	regulation of cell communication	0.000164	0.0434	1.23	19551	2660	2008	337	[Rasal3 - ras protein activator like 3, Camk2a - calcium/calmodulin-dependent protein kinase ii alpha, Gatsl3 - gats protein-like 3, Abca1 - atp-binding cassette, sub-family a (abc1), member 1, Arhgef28 - rho guanine nucleotide exchange factor (gef) 28, Mal - myelin and lymphocyte protein, t cell differentiation protein, Ptgs1 - prostaglandin-endoperoxide synthase 1, Gsn - gelsolin, Nprl3 - nitro…
GO:0044723	single-organism carbohydrate metabolic process	0.000173	0.0451	4.58	19551	290	162	11	[Igfbp5 - insulin-like growth factor binding protein 5, Inpp5k - inositol polyphosphate 5-phosphatase k, Mogat2 - monoacylglycerol o-acyltransferase 2, Pygl - liver glycogen phosphorylase, Khk - ketohexokinase, Dhdh - dihydrodiol dehydrogenase (dimeric), B3gnt8 - udp-glcnac:betagal beta-1,3-n-acetylglucosaminyltransferase 8, Myc - myelocytomatosis oncogene, Dhtkd1 - dehydrogenase e1 and transketo…
GO:0010906	regulation of glucose metabolic process	0.00019	0.0485	2.48	19551	108	1828	25	[Grb10 - growth factor receptor bound protein 10, Slc45a3 - solute carrier family 45, member 3, Mst1 - macrophage stimulating 1 (hepatocyte growth factor-like), Tcf7l2 - transcription factor 7 like 2, t cell specific, hmg box, Khk - ketohexokinase, Rorc - rar-related orphan receptor gamma, Gnmt - glycine n-methyltransferase, Gck - glucokinase, Park2 - parkinson disease (autosomal recessive, juven…
GO:0023051	regulation of signaling	0.000196	0.0492	1.23	19551	2675	2008	338	[Rasal3 - ras protein activator like 3, Camk2a - calcium/calmodulin-dependent protein kinase ii alpha, Gatsl3 - gats protein-like 3, Abca1 - atp-binding cassette, sub-family a (abc1), member 1, Arhgef28 - rho guanine nucleotide exchange factor (gef) 28, Mal - myelin and lymphocyte protein, t cell differentiation protein, Ptgs1 - prostaglandin-endoperoxide synthase 1, Gsn - gelsolin, Nprl3 - nitro…
GO:0019087	transformation of host cell by virus	0.0002	0.0496	10.92	19551	4	1791	4	[Myc - myelocytomatosis oncogene, Insr - insulin receptor, Hyal2 - hyaluronoglucosaminidase 2, Mmp9 - matrix metallopeptidase 9]
GO:0050953	sensory perception of light stimulus	0.000203	0.0493	3.15	19551	128	777	16	[Abca4 - atp-binding cassette, sub-family a (abc1), member 4, Rorb - rar-related orphan receptor beta, Best1 - bestrophin 1, Pde6a - phosphodiesterase 6a, cgmp-specific, rod, alpha, Rd3 - retinal degeneration 3, Tulp1 - tubby like protein 1, Unc119 - unc-119 homolog (c. elegans), Rom1 - rod outer segment membrane protein 1, Impg2 - interphotoreceptor matrix proteoglycan 2, Rrh - retinal pigment e…
GO:0055117	regulation of cardiac muscle contraction	0.000213	0.0509	6.78	19551	61	378	8	[Rnf207 - ring finger protein 207, Adra1a - adrenergic receptor, alpha 1a, Nppa - natriuretic peptide type a, Ehd3 - eh-domain containing 3, Bmp10 - bone morphogenetic protein 10, Gja5 - gap junction protein, alpha 5, P2rx4 - purinergic receptor p2x, ligand-gated ion channel 4, Cacna1c - calcium channel, voltage-dependent, l type, alpha 1c subunit]
GO:0016052	carbohydrate catabolic process	0.000214	0.0504	10.69	19551	69	159	6	[Amy1 - amylase 1, salivary, Pygl - liver glycogen phosphorylase, Dhdh - dihydrodiol dehydrogenase (dimeric), Khk - ketohexokinase, Dhtkd1 - dehydrogenase e1 and transketolase domain containing 1, Aldoc - aldolase c, fructose-bisphosphate]
GO:0044057	regulation of system process	0.000217	0.0503	4.17	19551	469	120	12	[Igfbp5 - insulin-like growth factor binding protein 5, Nppa - natriuretic peptide type a, Ednrb - endothelin receptor type b, Tnni2 - troponin i, skeletal, fast 2, Ehd3 - eh-domain containing 3, Myl4 - myosin, light polypeptide 4, Bmp10 - bone morphogenetic protein 10, Myh7 - myosin, heavy polypeptide 7, cardiac muscle, beta, Gja5 - gap junction protein, alpha 5, Hey2 - hairy/enhancer-of-split r…
GO:0043065	positive regulation of apoptotic process	0.000222	0.0506	1.57	19551	556	1841	82	[Klf11 - kruppel-like factor 11, Camk2a - calcium/calmodulin-dependent protein kinase ii alpha, Nsmaf - neutral sphingomyelinase (n-smase) activation associated factor, Unc5c - unc-5 homolog c (c. elegans), Mal - myelin and lymphocyte protein, t cell differentiation protein, Gsn - gelsolin, 2610301G19Rik - riken cdna 2610301g19 gene, Srpx - sushi-repeat-containing protein, Wnt11 - wingless-relate…
GO:0009056	catabolic process	0.000229	0.0515	1.35	19551	1268	1977	173	[Abhd4 - abhydrolase domain containing 4, Uba7 - ubiquitin-like modifier activating enzyme 7, Hsd3b7 - hydroxy-delta-5-steroid dehydrogenase, 3 beta- and steroid delta-isomerase 7, Ggact - gamma-glutamylamine cyclotransferase, Thnsl2 - threonine synthase-like 2 (bacterial), Acbd5 - acyl-coenzyme a binding domain containing 5, Pex7 - peroxisomal biogenesis factor 7, Ulk1 - unc-51 like kinase 1, 99…
GO:0007368	determination of left/right symmetry	0.000239	0.053	2.61	19551	87	1896	22	[Lefty1 - left right determination factor 1, T - brachyury, Dand5 - dan domain family, member 5, Rfx3 - regulatory factor x, 3 (influences hla class ii expression), Dnaaf1 - dynein, axonemal assembly factor 1, Cited2 - cbp/p300-interacting transactivator, with glu/asp-rich carboxy-terminal domain, 2, Pitx2 - paired-like homeodomain transcription factor 2, Sufu - suppressor of fused homolog (droso…
GO:0044703	multi-organism reproductive process	0.00026	0.0567	6.46	19551	50	484	8	[A2m - alpha-2-macroglobulin, Igfbp5 - insulin-like growth factor binding protein 5, Nppa - natriuretic peptide type a, T - brachyury, Corin - corin, P2rx1 - purinergic receptor p2x, ligand-gated ion channel, 1, Abat - 4-aminobutyrate aminotransferase, Acr - acrosin prepropeptide]
GO:0008152	metabolic process	0.000274	0.059	1.11	19551	7644	2005	872	[Uba7 - ubiquitin-like modifier activating enzyme 7, Ptplad2 - protein tyrosine phosphatase-like a domain containing 2, Abca1 - atp-binding cassette, sub-family a (abc1), member 1, Fbxo10 - f-box protein 10, Ikzf1 - ikaros family zinc finger 1, Acot12 - acyl-coa thioesterase 12, Ptgs1 - prostaglandin-endoperoxide synthase 1, Acbd5 - acyl-coenzyme a binding domain containing 5, Ikzf4 - ikaros fami…
									ed 13, Tyk2 - tyrosine kinase 2, Tcea3 - transcription elongation factor a (sii), 3, Atg14 - autophagy related 14, Tcea2 - transcription elongation factor a (sii), 2, Trp53rk - transformation related protein 53 regulating kinase, Pdzrn3 - pdz domain containing ring finger 3, Tbxas1 - thromboxane a synthase 1, platelet, Pigb - phosphatidylinositol glycan anchor biosynthesis, class b, Pnpla7 - pata…
GO:0051049	regulation of transport	0.000277	0.0587	1.71	19551	1757	397	61	[Kiss1r - kiss1 receptor, Per1 - period circadian clock 1, Abca1 - atp-binding cassette, sub-family a (abc1), member 1, Ahsg - alpha-2-hs-glycoprotein, Abcg1 - atp-binding cassette, sub-family g (white), member 1, Kcnc2 - potassium voltage gated channel, shaw-related subfamily, member 2, Ptk2b - ptk2 protein tyrosine kinase 2 beta, 9930013L23Rik - riken cdna 9930013l23 gene, Kcnd3 - potassium vol…
GO:0009855	determination of bilateral symmetry	0.000285	0.0596	2.58	19551	88	1896	22	[Lefty1 - left right determination factor 1, T - brachyury, Dand5 - dan domain family, member 5, Rfx3 - regulatory factor x, 3 (influences hla class ii expression), Dnaaf1 - dynein, axonemal assembly factor 1, Cited2 - cbp/p300-interacting transactivator, with glu/asp-rich carboxy-terminal domain, 2, Pitx2 - paired-like homeodomain transcription factor 2, Sufu - suppressor of fused homolog (droso…
GO:0022414	reproductive process	0.000293	0.0604	1.5	19551	1195	1078	99	[Eqtn - equatorin, sperm acrosome associated, Ica1l - islet cell autoantigen 1-like, Ptk2b - ptk2 protein tyrosine kinase 2 beta, Adam1b - a disintegrin and metallopeptidase domain 1b, Camk2b - calcium/calmodulin-dependent protein kinase ii, beta, Cited1 - cbp/p300-interacting transactivator with glu/asp-rich carboxy-terminal domain 1, Acr - acrosin prepropeptide, Stra6 - stimulated by retinoic a…
GO:0046890	regulation of lipid biosynthetic process	0.000299	0.0608	2.35	19551	143	1396	24	[Slc45a3 - solute carrier family 45, member 3, Cyp17a1 - cytochrome p450, family 17, subfamily a, polypeptide 1, Nr1h4 - nuclear receptor subfamily 1, group h, member 4, Apob - apolipoprotein b, Dgat2 - diacylglycerol o-acyltransferase 2, Tcf7l2 - transcription factor 7 like 2, t cell specific, hmg box, Abcg1 - atp-binding cassette, sub-family g (white), member 1, Pdk4 - pyruvate dehydrogenase ki…
GO:0043269	regulation of ion transport	0.000304	0.061	2.31	19551	610	388	28	[Per1 - period circadian clock 1, Hcn3 - hyperpolarization-activated, cyclic nucleotide-gated k+ 3, Ehd3 - eh-domain containing 3, Pm20d1 - peptidase m20 domain containing 1, Kcnc2 - potassium voltage gated channel, shaw-related subfamily, member 2, Vdr - vitamin d receptor, Ptk2b - ptk2 protein tyrosine kinase 2 beta, 9930013L23Rik - riken cdna 9930013l23 gene, Abat - 4-aminobutyrate aminotransf…
GO:1901701	cellular response to oxygen-containing compound	0.000306	0.0606	1.52	19551	564	2008	88	[Ptgfr - prostaglandin f receptor, Gatsl3 - gats protein-like 3, Abca1 - atp-binding cassette, sub-family a (abc1), member 1, Oxr1 - oxidation resistance 1, Mgarp - mitochondria localized glutamic acid rich protein, Rorc - rar-related orphan receptor gamma, Kcnc2 - potassium voltage gated channel, shaw-related subfamily, member 2, Crh - corticotropin releasing hormone, Ptk2b - ptk2 protein tyrosi…
GO:2000212	negative regulation of glutamate metabolic process	0.000307	0.0599	3,258.50	19551	1	6	1	[Atcay - ataxia, cerebellar, cayman type homolog (human)]
GO:1901564	organonitrogen compound metabolic process	0.00031	0.0598	1.96	19551	1215	337	41	[Ccbl2 - cysteine conjugate-beta lyase 2, Thnsl2 - threonine synthase-like 2 (bacterial), Bdh2 - 3-hydroxybutyrate dehydrogenase, type 2, Pm20d1 - peptidase m20 domain containing 1, Khk - ketohexokinase, Bckdha - branched chain ketoacid dehydrogenase e1, alpha polypeptide, 9930013L23Rik - riken cdna 9930013l23 gene, Abat - 4-aminobutyrate aminotransferase, Gnmt - glycine n-methyltransferase, Upb1…
GO:0034145	positive regulation of toll-like receptor 4 signaling pathway	0.000311	0.0592	155.17	19551	9	28	2	[Lbp - lipopolysaccharide binding protein, Ltf - lactotransferrin]
GO:0009799	specification of symmetry	0.000336	0.0631	2.55	19551	89	1896	22	[Lefty1 - left right determination factor 1, T - brachyury, Dand5 - dan domain family, member 5, Rfx3 - regulatory factor x, 3 (influences hla class ii expression), Dnaaf1 - dynein, axonemal assembly factor 1, Cited2 - cbp/p300-interacting transactivator, with glu/asp-rich carboxy-terminal domain, 2, Pitx2 - paired-like homeodomain transcription factor 2, Sufu - suppressor of fused homolog (droso…
GO:0006082	organic acid metabolic process	0.000352	0.0653	1.45	19551	753	1929	108	[Ptplad2 - protein tyrosine phosphatase-like a domain containing 2, Fasn - fatty acid synthase, Ccbl2 - cysteine conjugate-beta lyase 2, Per2 - period circadian clock 2, Marc1 - mitochondrial amidoxime reducing component 1, Thnsl2 - threonine synthase-like 2 (bacterial), Ptgs1 - prostaglandin-endoperoxide synthase 1, Cyp4f13 - cytochrome p450, family 4, subfamily f, polypeptide 13, Pex7 - peroxis…
GO:0046889	positive regulation of lipid biosynthetic process	0.000352	0.0645	3.01	19551	79	1396	17	[Slc45a3 - solute carrier family 45, member 3, Nr1h4 - nuclear receptor subfamily 1, group h, member 4, Cyp17a1 - cytochrome p450, family 17, subfamily a, polypeptide 1, Dgat2 - diacylglycerol o-acyltransferase 2, Tcf7l2 - transcription factor 7 like 2, t cell specific, hmg box, Abcg1 - atp-binding cassette, sub-family g (white), member 1, Acsl3 - acyl-coa synthetase long-chain family member 3, C…
GO:1903815	negative regulation of collecting lymphatic vessel constriction	0.000358	0.0648	2,793.00	19551	1	7	1	[Nppa - natriuretic peptide type a]
GO:1903766	positive regulation of potassium ion export across plasma membrane	0.000358	0.064	2,793.00	19551	1	7	1	[Nppa - natriuretic peptide type a]
GO:0005975	carbohydrate metabolic process	0.000364	0.0643	1.96	19551	377	1006	38	[St6gal1 - beta galactoside alpha 2,6 sialyltransferase 1, Man2b2 - mannosidase 2, alpha b2, Khk - ketohexokinase, Hyal2 - hyaluronoglucosaminidase 2, Gnmt - glycine n-methyltransferase, Dcxr - dicarbonyl l-xylulose reductase, Rgn - regucalcin, Gm6484 - predicted gene 6484, Itpka - inositol 1,4,5-trisphosphate 3-kinase a, Slc2a8 - solute carrier family 2, (facilitated glucose transporter), member…
GO:0015749	monosaccharide transport	0.000373	0.0651	3.57	19551	49	1453	13	[Ezr - ezrin, Tusc5 - tumor suppressor candidate 5, Vil1 - villin 1, Slc2a8 - solute carrier family 2, (facilitated glucose transporter), member 8, Slc23a1 - solute carrier family 23 (nucleobase transporters), member 1, Ednra - endothelin receptor type a, Slc2a12 - solute carrier family 2 (facilitated glucose transporter), member 12, Klf15 - kruppel-like factor 15, Slc5a10 - solute carrier family…
GO:0044706	multi-multicellular organism process	0.000403	0.0696	7.07	19551	40	484	7	[A2m - alpha-2-macroglobulin, Igfbp5 - insulin-like growth factor binding protein 5, Nppa - natriuretic peptide type a, T - brachyury, Corin - corin, P2rx1 - purinergic receptor p2x, ligand-gated ion channel, 1, Acr - acrosin prepropeptide]
GO:0003170	heart valve development	0.000416	0.071	34.6	19551	15	113	3	[Pitx2 - paired-like homeodomain transcription factor 2, Gja5 - gap junction protein, alpha 5, Hey2 - hairy/enhancer-of-split related with yrpw motif 2]
GO:0002027	regulation of heart rate	0.000447	0.0754	5.41	19551	86	378	9	[Kcnd3 - potassium voltage-gated channel, shal-related family, member 3, Adra1a - adrenergic receptor, alpha 1a, Nppa - natriuretic peptide type a, Cacna1e - calcium channel, voltage-dependent, r type, alpha 1e subunit, Myh7 - myosin, heavy polypeptide 7, cardiac muscle, beta, Gja5 - gap junction protein, alpha 5, Hey2 - hairy/enhancer-of-split related with yrpw motif 2, Sema3a - sema domain, imm…
GO:0007166	cell surface receptor signaling pathway	0.00048	0.08	3.21	19551	1450	63	15	[Nppa - natriuretic peptide type a, Itga2b - integrin alpha 2b, Lbp - lipopolysaccharide binding protein, Pitx2 - paired-like homeodomain transcription factor 2, Timp4 - tissue inhibitor of metalloproteinase 4, Hey2 - hairy/enhancer-of-split related with yrpw motif 2, Gipr - gastric inhibitory polypeptide receptor, Frat2 - frequently rearranged in advanced t cell lymphomas 2, Grhl3 - grainyhead-l…
GO:0031449	regulation of slow-twitch skeletal muscle fiber contraction	0.000511	0.0843	1,955.10	19551	1	10	1	[Myh7 - myosin, heavy polypeptide 7, cardiac muscle, beta]
GO:0048518	positive regulation of biological process	0.000515	0.0839	1.64	19551	4925	133	55	[Abca1 - atp-binding cassette, sub-family a (abc1), member 1, Ahsg - alpha-2-hs-glycoprotein, Per1 - period circadian clock 1, Ikzf4 - ikaros family zinc finger 4, Gpr126 - g protein-coupled receptor 126, Rorc - rar-related orphan receptor gamma, Pitx2 - paired-like homeodomain transcription factor 2, Klf15 - kruppel-like factor 15, Gria1 - glutamate receptor, ionotropic, ampa1 (alpha 1), Ypel3 -…
GO:0051234	establishment of localization	0.000522	0.0843	1.23	19551	3286	1498	309	[Magel2 - melanoma antigen, family l, 2, Camk2a - calcium/calmodulin-dependent protein kinase ii alpha, Abca1 - atp-binding cassette, sub-family a (abc1), member 1, Abca4 - atp-binding cassette, sub-family a (abc1), member 4, Mak - male germ cell-associated kinase, Gsn - gelsolin, Abcg1 - atp-binding cassette, sub-family g (white), member 1, Ntn1 - netrin 1, Rorc - rar-related orphan receptor gam…
GO:0016054	organic acid catabolic process	0.000534	0.0853	4.22	19551	153	303	10	[Amdhd2 - amidohydrolase domain containing 2, Aldh1l1 - aldehyde dehydrogenase 1 family, member l1, Thnsl2 - threonine synthase-like 2 (bacterial), Ces1d - carboxylesterase 1d, Bdh2 - 3-hydroxybutyrate dehydrogenase, type 2, Qprt - quinolinate phosphoribosyltransferase, Ehhadh - enoyl-coenzyme a, hydratase/3-hydroxyacyl coenzyme a dehydrogenase, Aldh6a1 - aldehyde dehydrogenase family 6, subfamil…
GO:0046395	carboxylic acid catabolic process	0.000534	0.0844	4.22	19551	153	303	10	[Amdhd2 - amidohydrolase domain containing 2, Aldh1l1 - aldehyde dehydrogenase 1 family, member l1, Thnsl2 - threonine synthase-like 2 (bacterial), Ces1d - carboxylesterase 1d, Bdh2 - 3-hydroxybutyrate dehydrogenase, type 2, Qprt - quinolinate phosphoribosyltransferase, Ehhadh - enoyl-coenzyme a, hydratase/3-hydroxyacyl coenzyme a dehydrogenase, Aldh6a1 - aldehyde dehydrogenase family 6, subfamil…
GO:0046113	nucleobase catabolic process	0.000572	0.0894	26.93	19551	9	242	3	[Aox1 - aldehyde oxidase 1, Aldh6a1 - aldehyde dehydrogenase family 6, subfamily a1, Xdh - xanthine dehydrogenase]
GO:0060347	heart trabecula formation	0.000578	0.0893	30.79	19551	15	127	3	[Gpr126 - g protein-coupled receptor 126, Bmp10 - bone morphogenetic protein 10, Hey2 - hairy/enhancer-of-split related with yrpw motif 2]
GO:1905952	regulation of lipid localization	0.000588	0.09	2.1	19551	133	1886	27	[Cyp4f18 - cytochrome p450, family 4, subfamily f, polypeptide 18, Abca1 - atp-binding cassette, sub-family a (abc1), member 1, Nr1h2 - nuclear receptor subfamily 1, group h, member 2, Abcg1 - atp-binding cassette, sub-family g (white), member 1, Osbpl8 - oxysterol binding protein-like 8, Crh - corticotropin releasing hormone, Apoe - apolipoprotein e, Pcsk9 - proprotein convertase subtilisin/kexi…
GO:0070925	organelle assembly	0.000589	0.0892	1.72	19551	398	1453	51	[Tubb1 - tubulin, beta 1 class vi, Eqtn - equatorin, sperm acrosome associated, Gsn - gelsolin, Trappc6a - trafficking protein particle complex 6a, Tctn1 - tectonic family member 1, Srpx - sushi-repeat-containing protein, Wdr60 - wd repeat domain 60, Ttc30a2 - tetratricopeptide repeat domain 30a2, Dync2li1 - dynein cytoplasmic 2 light intermediate chain 1, Ccdc28b - coiled coil domain containing …
GO:0060271	cilium assembly	0.000602	0.0903	2.24	19551	190	1150	25	[Rfx3 - regulatory factor x, 3 (influences hla class ii expression), Ehd3 - eh-domain containing 3, Dnaaf1 - dynein, axonemal assembly factor 1, Gsn - gelsolin, Tctn1 - tectonic family member 1, Fam161a - family with sequence similarity 161, member a, Wdr60 - wd repeat domain 60, Dync2h1 - dynein cytoplasmic 2 heavy chain 1, Ift140 - intraflagellar transport 140, Ttc30a2 - tetratricopeptide repea…
GO:0032462	regulation of protein homooligomerization	0.000613	0.0909	4.79	19551	19	1718	8	[Pex5 - peroxisomal biogenesis factor 5, Crbn - cereblon, Bik - bcl2-interacting killer, Bcl2l11 - bcl2-like 11 (apoptosis facilitator), Bmf - bcl2 modifying factor, Clu - clusterin, Bbc3 - bcl2 binding component 3, Gba - glucosidase, beta, acid]
GO:0015758	glucose transport	0.000646	0.0949	3.59	19551	45	1453	12	[Slc2a13 - solute carrier family 2 (facilitated glucose transporter), member 13, Tusc5 - tumor suppressor candidate 5, Ezr - ezrin, Vil1 - villin 1, Slc2a8 - solute carrier family 2, (facilitated glucose transporter), member 8, Slc5a2 - solute carrier family 5 (sodium/glucose cotransporter), member 2, Ednra - endothelin receptor type a, Slc2a12 - solute carrier family 2 (facilitated glucose trans…
GO:1904761	negative regulation of myofibroblast differentiation	0.000654	0.0952	52.98	19551	2	369	2	[Pdcd4 - programmed cell death 4, Trp53inp1 - transformation related protein 53 inducible nuclear protein 1]
GO:0048522	positive regulation of cellular process	0.00069	0.0994	1.68	19551	4474	133	51	[Abca1 - atp-binding cassette, sub-family a (abc1), member 1, Ahsg - alpha-2-hs-glycoprotein, Per1 - period circadian clock 1, Ikzf4 - ikaros family zinc finger 4, Gpr126 - g protein-coupled receptor 126, Rorc - rar-related orphan receptor gamma, Pitx2 - paired-like homeodomain transcription factor 2, Klf15 - kruppel-like factor 15, Gria1 - glutamate receptor, ionotropic, ampa1 (alpha 1), Ypel3 -…
GO:0014741	negative regulation of muscle hypertrophy	0.000702	0.1	31.1	19551	23	82	3	[Igfbp5 - insulin-like growth factor binding protein 5, Bmp10 - bone morphogenetic protein 10, Fbxo32 - f-box protein 32]
GO:0043436	oxoacid metabolic process	0.000719	0.102	1.44	19551	741	1929	105	[Ptplad2 - protein tyrosine phosphatase-like a domain containing 2, Fasn - fatty acid synthase, Ccbl2 - cysteine conjugate-beta lyase 2, Per2 - period circadian clock 2, Marc1 - mitochondrial amidoxime reducing component 1, Thnsl2 - threonine synthase-like 2 (bacterial), Ptgs1 - prostaglandin-endoperoxide synthase 1, Cyp4f13 - cytochrome p450, family 4, subfamily f, polypeptide 13, Pex7 - peroxis…
GO:0032879	regulation of localization	0.00072	0.101	1.3	19551	2436	1205	195	[Camk2a - calcium/calmodulin-dependent protein kinase ii alpha, Abca1 - atp-binding cassette, sub-family a (abc1), member 1, Gsn - gelsolin, Abcg1 - atp-binding cassette, sub-family g (white), member 1, Ntn1 - netrin 1, Ptk2b - ptk2 protein tyrosine kinase 2 beta, Csnk1e - casein kinase 1, epsilon, Sfrp5 - secreted frizzled-related sequence protein 5, Map1lc3b - microtubule-associated protein 1 l…
GO:0044782	cilium organization	0.000725	0.101	2.18	19551	203	1150	26	[Rfx3 - regulatory factor x, 3 (influences hla class ii expression), Ehd3 - eh-domain containing 3, Dnaaf1 - dynein, axonemal assembly factor 1, Gsn - gelsolin, Tctn1 - tectonic family member 1, Fam161a - family with sequence similarity 161, member a, Wdr60 - wd repeat domain 60, Dync2h1 - dynein cytoplasmic 2 heavy chain 1, Ift140 - intraflagellar transport 140, Ttc30a2 - tetratricopeptide repea…
GO:1902532	negative regulation of intracellular signal transduction	0.000732	0.101	1.54	19551	464	1995	73	[Rasal3 - ras protein activator like 3, Gatsl3 - gats protein-like 3, Per1 - period circadian clock 1, Nprl3 - nitrogen permease regulator-like 3, 2610301G19Rik - riken cdna 2610301g19 gene, Kctd13 - potassium channel tetramerisation domain containing 13, Apoe - apolipoprotein e, Sfrp5 - secreted frizzled-related sequence protein 5, Sesn3 - sestrin 3, Dusp26 - dual specificity phosphatase 26 (put…
GO:0060343	trabecula formation	0.00074	0.101	9.93	19551	24	410	5	[Sfrp1 - secreted frizzled-related protein 1, Gpr126 - g protein-coupled receptor 126, Slc40a1 - solute carrier family 40 (iron-regulated transporter), member 1, Bmp10 - bone morphogenetic protein 10, Hey2 - hairy/enhancer-of-split related with yrpw motif 2]
GO:0031331	positive regulation of cellular catabolic process	0.000748	0.101	1.73	19551	274	1893	46	[Ezr - ezrin, Ticam1 - toll-like receptor adaptor molecule 1, Trim21 - tripartite motif-containing 21, Ptk2b - ptk2 protein tyrosine kinase 2 beta, Amer1 - apc membrane recruitment 1, Trp53inp1 - transformation related protein 53 inducible nuclear protein 1, Csnk1e - casein kinase 1, epsilon, Sirt2 - sirtuin 2, Apoe - apolipoprotein e, Fbxo7 - f-box protein 7, Pink1 - pten induced putative kinase…
GO:0002026	regulation of the force of heart contraction	0.000756	0.101	126.14	19551	31	10	2	[Myl4 - myosin, light polypeptide 4, Myh7 - myosin, heavy polypeptide 7, cardiac muscle, beta]
GO:0065009	regulation of molecular function	0.000796	0.106	1.25	19551	2138	1900	259	[Rasal3 - ras protein activator like 3, Rabgap1 - rab gtpase activating protein 1, Camk2a - calcium/calmodulin-dependent protein kinase ii alpha, Ldoc1 - leucine zipper, down-regulated in cancer 1, Card14 - caspase recruitment domain family, member 14, Slc7a14 - solute carrier family 7 (cationic amino acid transporter, y+ system), member 14, Gsn - gelsolin, 2610301G19Rik - riken cdna 2610301g19 g…
GO:0031328	positive regulation of cellular biosynthetic process	0.000805	0.106	2.25	19551	1700	133	26	[Per1 - period circadian clock 1, Hif3a - hypoxia inducible factor 3, alpha subunit, Abca1 - atp-binding cassette, sub-family a (abc1), member 1, Ikzf4 - ikaros family zinc finger 4, Plagl1 - pleiomorphic adenoma gene-like 1, Lbp - lipopolysaccharide binding protein, Gpr126 - g protein-coupled receptor 126, Rorc - rar-related orphan receptor gamma, Pitx2 - paired-like homeodomain transcription fa…
GO:0072615	interleukin-17 secretion	0.00081	0.105	49.25	19551	2	397	2	[Nr1h4 - nuclear receptor subfamily 1, group h, member 4, Rorc - rar-related orphan receptor gamma]
GO:0038183	bile acid signaling pathway	0.00081	0.105	49.25	19551	2	397	2	[Nr1h4 - nuclear receptor subfamily 1, group h, member 4, Vdr - vitamin d receptor]
GO:0006820	anion transport	0.000829	0.106	2.13	19551	403	637	28	[Kiss1r - kiss1 receptor, Slc26a8 - solute carrier family 26, member 8, Slco2a1 - solute carrier organic anion transporter family, member 2a1, Abca1 - atp-binding cassette, sub-family a (abc1), member 1, Slc37a1 - solute carrier family 37 (glycerol-3-phosphate transporter), member 1, Slc23a1 - solute carrier family 23 (nucleobase transporters), member 1, Abca4 - atp-binding cassette, sub-family a…
GO:0010817	regulation of hormone levels	0.00083	0.105	1.57	19551	463	1832	68	[Kiss1r - kiss1 receptor, Per2 - period circadian clock 2, Stard3 - start domain containing 3, Ptgs1 - prostaglandin-endoperoxide synthase 1, Crh - corticotropin releasing hormone, Bcat2 - branched chain aminotransferase 2, mitochondrial, Crabp2 - cellular retinoic acid binding protein ii, Nrxn1 - neurexin i, Rab11fip1 - rab11 family interacting protein 1 (class i), Cpt1a - carnitine palmitoyltra…
GO:0008217	regulation of blood pressure	0.000844	0.106	2.02	19551	160	1758	29	[Cyp4f18 - cytochrome p450, family 4, subfamily f, polypeptide 18, Ramp2 - receptor (calcitonin) activity modifying protein 2, Ednrb - endothelin receptor type b, Rps6ka2 - ribosomal protein s6 kinase, polypeptide 2, Ptgs1 - prostaglandin-endoperoxide synthase 1, Crh - corticotropin releasing hormone, Agtrap - angiotensin ii, type i receptor-associated protein, Abat - 4-aminobutyrate aminotransfe…
GO:0055009	atrial cardiac muscle tissue morphogenesis	0.000848	0.106	84.27	19551	8	58	2	[Pitx2 - paired-like homeodomain transcription factor 2, Bmp10 - bone morphogenetic protein 10]
GO:0051138	positive regulation of NK T cell differentiation	0.000869	0.107	73.22	19551	6	89	2	[Zbtb16 - zinc finger and btb domain containing 16, Cd1d1 - cd1d1 antigen]
GO:0048006	antigen processing and presentation, endogenous lipid antigen via MHC class Ib	0.00087	0.107	1,150.06	19551	1	17	1	[Cd1d1 - cd1d1 antigen]
GO:0044702	single organism reproductive process	0.000883	0.107	1.5	19551	1027	1076	85	[Mst1 - macrophage stimulating 1 (hepatocyte growth factor-like), Ahsg - alpha-2-hs-glycoprotein, Eqtn - equatorin, sperm acrosome associated, Nfe2 - nuclear factor, erythroid derived 2, Ica1l - islet cell autoantigen 1-like, Ovol1 - ovo homolog-like 1 (drosophila), Hfm1 - hfm1, atp-dependent dna helicase homolog (s. cerevisiae), Serpinb6b - serine (or cysteine) peptidase inhibitor, clade b, memb…
GO:0032502	developmental process	0.000886	0.107	1.17	19551	4436	1765	467	[Zmym6 - zinc finger, mym-type 6, Ikzf1 - ikaros family zinc finger 1, Arhgef28 - rho guanine nucleotide exchange factor (gef) 28, Ica1l - islet cell autoantigen 1-like, Ptgs1 - prostaglandin-endoperoxide synthase 1, Nprl3 - nitrogen permease regulator-like 3, Ptk2b - ptk2 protein tyrosine kinase 2 beta, Amer1 - apc membrane recruitment 1, Pcsk9 - proprotein convertase subtilisin/kexin type 9, Rt…
GO:0097237	cellular response to toxic substance	0.000895	0.107	10.47	19551	7	1067	4	[Pink1 - pten induced putative kinase 1, Park2 - parkinson disease (autosomal recessive, juvenile) 2, parkin, Kcnc2 - potassium voltage gated channel, shaw-related subfamily, member 2, Ppp1r9a - protein phosphatase 1, regulatory (inhibitor) subunit 9a]
GO:0006629	lipid metabolic process	0.000919	0.109	1.37	19551	953	1925	129	[Abhd4 - abhydrolase domain containing 4, Hsd17b7 - hydroxysteroid (17-beta) dehydrogenase 7, Ptplad2 - protein tyrosine phosphatase-like a domain containing 2, Fasn - fatty acid synthase, Hsd3b7 - hydroxy-delta-5-steroid dehydrogenase, 3 beta- and steroid delta-isomerase 7, Per2 - period circadian clock 2, Abca1 - atp-binding cassette, sub-family a (abc1), member 1, Smpd5 - sphingomyelin phospho…
GO:0034377	plasma lipoprotein particle assembly	0.000935	0.11	13.77	19551	19	299	4	[Abca1 - atp-binding cassette, sub-family a (abc1), member 1, Ces1d - carboxylesterase 1d, Apoa1 - apolipoprotein a-i, Acsl3 - acyl-coa synthetase long-chain family member 3]
GO:0008645	hexose transport	0.00099	0.116	3.44	19551	47	1453	12	[Slc2a13 - solute carrier family 2 (facilitated glucose transporter), member 13, Tusc5 - tumor suppressor candidate 5, Ezr - ezrin, Vil1 - villin 1, Slc2a8 - solute carrier family 2, (facilitated glucose transporter), member 8, Slc5a2 - solute carrier family 5 (sodium/glucose cotransporter), member 2, Ednra - endothelin receptor type a, Slc2a12 - solute carrier family 2 (facilitated glucose trans…
GO:0034143	regulation of toll-like receptor 4 signaling pathway	0.000991	0.115	93.1	19551	15	28	2	[Lbp - lipopolysaccharide binding protein, Ltf - lactotransferrin]

## Sheet: P9vsP1_up
Biological processes from Gorilla, ranked gene list
P9 vs P1 upregulated
GO Term	Description	P-value	FDR q-value	Enrichment	N	B	n2	b3	Genes
GO:0048583	regulation of response to stimulus	2.2e-36	3.27e-32	1.7	19551	3021	2006	526	[Ptger3 - prostaglandin e receptor 3 (subtype ep3), Errfi1 - erbb receptor feedback inhibitor 1, Tmem64 - transmembrane protein 64, Ptgis - prostaglandin i2 (prostacyclin) synthase, Ptgs2 - prostaglandin-endoperoxide synthase 2, Dusp3 - dual specificity phosphatase 3 (vaccinia virus phosphatase vh1-related), Dapk2 - death-associated protein kinase 2, Ptafr - platelet-activating factor receptor, C…
GO:0051239	regulation of multicellular organismal process	4.13e-35	3.06e-31	1.76	19551	2638	1940	461	[Ptger3 - prostaglandin e receptor 3 (subtype ep3), Aatk - apoptosis-associated tyrosine kinase, Errfi1 - erbb receptor feedback inhibitor 1, Tmem64 - transmembrane protein 64, Ptgis - prostaglandin i2 (prostacyclin) synthase, Ikzf3 - ikaros family zinc finger 3, Ptgs2 - prostaglandin-endoperoxide synthase 2, Ptafr - platelet-activating factor receptor, Ache - acetylcholinesterase, Ace - angioten…
GO:0044699	single-organism process	2.29e-26	1.14e-22	1.25	19551	9357	1973	1184	[Ptger3 - prostaglandin e receptor 3 (subtype ep3), Errfi1 - erbb receptor feedback inhibitor 1, Aatk - apoptosis-associated tyrosine kinase, Tmem64 - transmembrane protein 64, Ptgis - prostaglandin i2 (prostacyclin) synthase, Ikzf3 - ikaros family zinc finger 3, Ptgs2 - prostaglandin-endoperoxide synthase 2, Fam20a - family with sequence similarity 20, member a, Tmem38a - transmembrane protein 3…
									r-related protein 1, Dhrs7c - dehydrogenase/reductase (sdr family) member 7c, Lrmp - lymphoid-restricted membrane protein, Tesc - tescalcin, Crispld1 - cysteine-rich secretory protein lccl domain containing 1, Pdia6 - protein disulfide isomerase associated 6, Loxl1 - lysyl oxidase-like 1, Twist2 - twist basic helix-loop-helix transcription factor 2, Loxl3 - lysyl oxidase-like 3, Abi3bp - abi gene…
GO:0009966	regulation of signal transduction	3.48e-26	1.29e-22	1.7	19551	2338	1979	402	[Ptger3 - prostaglandin e receptor 3 (subtype ep3), Errfi1 - erbb receptor feedback inhibitor 1, Tmem64 - transmembrane protein 64, Ptgis - prostaglandin i2 (prostacyclin) synthase, Ptgs2 - prostaglandin-endoperoxide synthase 2, Dusp3 - dual specificity phosphatase 3 (vaccinia virus phosphatase vh1-related), Dapk2 - death-associated protein kinase 2, Dab2 - disabled 2, mitogen-responsive phosphop…
GO:0023051	regulation of signaling	6.89e-25	2.04e-21	1.62	19551	2675	2005	445	[Ptger3 - prostaglandin e receptor 3 (subtype ep3), Errfi1 - erbb receptor feedback inhibitor 1, Tmem64 - transmembrane protein 64, Ptgis - prostaglandin i2 (prostacyclin) synthase, Ptgs2 - prostaglandin-endoperoxide synthase 2, Dusp3 - dual specificity phosphatase 3 (vaccinia virus phosphatase vh1-related), Dapk2 - death-associated protein kinase 2, Ache - acetylcholinesterase, Stx3 - syntaxin 3…
GO:0010646	regulation of cell communication	7.35e-25	1.82e-21	1.62	19551	2660	2005	443	[Ptger3 - prostaglandin e receptor 3 (subtype ep3), Errfi1 - erbb receptor feedback inhibitor 1, Tmem64 - transmembrane protein 64, Ptgis - prostaglandin i2 (prostacyclin) synthase, Ptgs2 - prostaglandin-endoperoxide synthase 2, Dusp3 - dual specificity phosphatase 3 (vaccinia virus phosphatase vh1-related), Dapk2 - death-associated protein kinase 2, Stx3 - syntaxin 3, Dab2 - disabled 2, mitogen-…
GO:2000026	regulation of multicellular organismal development	1.18e-24	2.5e-21	1.96	19551	1780	1464	261	[Errfi1 - erbb receptor feedback inhibitor 1, Aatk - apoptosis-associated tyrosine kinase, Calr - calreticulin, Fas - fas (tnf receptor superfamily member 6), Dll4 - delta-like 4 (drosophila), Tmem64 - transmembrane protein 64, Ptgis - prostaglandin i2 (prostacyclin) synthase, Ikzf3 - ikaros family zinc finger 3, Ptgs2 - prostaglandin-endoperoxide synthase 2, Ddr2 - discoidin domain receptor fami…
GO:0044763	single-organism cellular process	5.39e-24	1e-20	1.29	19551	7682	1973	1002	[Ptger3 - prostaglandin e receptor 3 (subtype ep3), Aatk - apoptosis-associated tyrosine kinase, Tmem64 - transmembrane protein 64, Ptgis - prostaglandin i2 (prostacyclin) synthase, Ikzf3 - ikaros family zinc finger 3, Ptgs2 - prostaglandin-endoperoxide synthase 2, Tmem38a - transmembrane protein 38a, Pstpip2 - proline-serine-threonine phosphatase-interacting protein 2, Ptafr - platelet-activatin…
									rotein-coupled receptor 98, Mllt4 - myeloid/lymphoid or mixed-lineage leukemia (trithorax homolog, drosophila); translocated to, 4, Eln - elastin, Setd8 - set domain containing (lysine methyltransferase) 8, Elk4 - elk4, member of ets oncogene family, Crispld2 - cysteine-rich secretory protein lccl domain containing 2, Itga9 - integrin alpha 9, Me1 - malic enzyme 1, nadp(+)-dependent, cytosolic, R…
GO:0050793	regulation of developmental process	1.17e-23	1.93e-20	1.81	19551	2276	1457	307	[Myh14 - myosin, heavy polypeptide 14, Aatk - apoptosis-associated tyrosine kinase, Errfi1 - erbb receptor feedback inhibitor 1, Calr - calreticulin, Fas - fas (tnf receptor superfamily member 6), Dll4 - delta-like 4 (drosophila), Tmem64 - transmembrane protein 64, Ptgis - prostaglandin i2 (prostacyclin) synthase, Ikzf3 - ikaros family zinc finger 3, Ptgs2 - prostaglandin-endoperoxide synthase 2,…
GO:0045595	regulation of cell differentiation	7.67e-21	1.14e-17	1.86	19551	1620	1685	259	[Lig4 - ligase iv, dna, atp-dependent, Errfi1 - erbb receptor feedback inhibitor 1, Aatk - apoptosis-associated tyrosine kinase, Calr - calreticulin, Fas - fas (tnf receptor superfamily member 6), Dll4 - delta-like 4 (drosophila), Tmem64 - transmembrane protein 64, Ikzf3 - ikaros family zinc finger 3, Ptgs2 - prostaglandin-endoperoxide synthase 2, Ddr2 - discoidin domain receptor family, member 2…
GO:0002682	regulation of immune system process	1.08e-20	1.46e-17	2.01	19551	1051	1939	209	[Ptger3 - prostaglandin e receptor 3 (subtype ep3), Calr - calreticulin, Fas - fas (tnf receptor superfamily member 6), Tmem64 - transmembrane protein 64, Ikzf3 - ikaros family zinc finger 3, Unc93b1 - unc-93 homolog b1 (c. elegans), Rora - rar-related orphan receptor alpha, Dusp3 - dual specificity phosphatase 3 (vaccinia virus phosphatase vh1-related), H2-Ob - histocompatibility 2, o region bet…
GO:0022610	biological adhesion	1.47e-20	1.82e-17	2.24	19551	704	1982	160	[Gbp7 - guanylate binding protein 7, Adamts12 - a disintegrin-like and metallopeptidase (reprolysin type) with thrombospondin type 1 motif, 12, Sned1 - sushi, nidogen and egf-like domains 1, Prkd2 - protein kinase d2, Nlgn2 - neuroligin 2, Pcdhb16 - protocadherin beta 16, Frem2 - fras1 related extracellular matrix protein 2, Pcdhb17 - protocadherin beta 17, Pcdhb18 - protocadherin beta 18, Pcdhb1…
GO:0002684	positive regulation of immune system process	7.38e-20	8.42e-17	2.27	19551	680	1929	152	[Ptger3 - prostaglandin e receptor 3 (subtype ep3), Calr - calreticulin, Tmem64 - transmembrane protein 64, Prkd2 - protein kinase d2, Unc93b1 - unc-93 homolog b1 (c. elegans), Dapk2 - death-associated protein kinase 2, Ptafr - platelet-activating factor receptor, Prkch - protein kinase c, eta, Socs1 - suppressor of cytokine signaling 1, Cd55 - cd55 antigen, Fcer2a - fc receptor, ige, low affinit…
GO:0030334	regulation of cell migration	4.2e-19	4.45e-16	2.19	19551	705	2005	158	[Ptger3 - prostaglandin e receptor 3 (subtype ep3), Calr - calreticulin, Dll4 - delta-like 4 (drosophila), Ptgs2 - prostaglandin-endoperoxide synthase 2, Prkd2 - protein kinase d2, Ddr2 - discoidin domain receptor family, member 2, Ccbe1 - collagen and calcium binding egf domains 1, Lgr6 - leucine-rich repeat-containing g protein-coupled receptor 6, Ntrk3 - neurotrophic tyrosine kinase, receptor,…
GO:0048584	positive regulation of response to stimulus	5.03e-19	4.97e-16	1.73	19551	1681	1947	290	[Ptger3 - prostaglandin e receptor 3 (subtype ep3), Calr - calreticulin, Fas - fas (tnf receptor superfamily member 6), Dll4 - delta-like 4 (drosophila), Ptgis - prostaglandin i2 (prostacyclin) synthase, Ptgs2 - prostaglandin-endoperoxide synthase 2, Lgr6 - leucine-rich repeat-containing g protein-coupled receptor 6, Ntrk2 - neurotrophic tyrosine kinase, receptor, type 2, Unc93b1 - unc-93 homolog…
GO:0007155	cell adhesion	5.51e-19	5.11e-16	2.2	19551	695	1982	155	[Adamts12 - a disintegrin-like and metallopeptidase (reprolysin type) with thrombospondin type 1 motif, 12, Sned1 - sushi, nidogen and egf-like domains 1, Prkd2 - protein kinase d2, Pcdhb16 - protocadherin beta 16, Nlgn2 - neuroligin 2, Frem2 - fras1 related extracellular matrix protein 2, Pcdhb17 - protocadherin beta 17, Pcdhb18 - protocadherin beta 18, P2ry12 - purinergic receptor p2y, g-protei…
GO:0051240	positive regulation of multicellular organismal process	1.04e-18	9.07e-16	1.75	19551	1543	2006	277	[Ptger3 - prostaglandin e receptor 3 (subtype ep3), Lig4 - ligase iv, dna, atp-dependent, Calr - calreticulin, Tmem64 - transmembrane protein 64, Ptgis - prostaglandin i2 (prostacyclin) synthase, Ptgs2 - prostaglandin-endoperoxide synthase 2, Ddr2 - discoidin domain receptor family, member 2, Ntrk2 - neurotrophic tyrosine kinase, receptor, type 2, Unc93b1 - unc-93 homolog b1 (c. elegans), Ntrk3 -…
GO:0007166	cell surface receptor signaling pathway	2.23e-18	1.84e-15	1.83	19551	1450	1766	240	[Fas - fas (tnf receptor superfamily member 6), Dll4 - delta-like 4 (drosophila), Tmem64 - transmembrane protein 64, Tspan13 - tetraspanin 13, Ddr2 - discoidin domain receptor family, member 2, Lgr6 - leucine-rich repeat-containing g protein-coupled receptor 6, Ntrk2 - neurotrophic tyrosine kinase, receptor, type 2, Ntrk3 - neurotrophic tyrosine kinase, receptor, type 3, Fcer1g - fc receptor, ige…
GO:0048518	positive regulation of biological process	2.86e-18	2.24e-15	1.37	19551	4925	1940	668	[Ptger3 - prostaglandin e receptor 3 (subtype ep3), Tmem64 - transmembrane protein 64, Ikzf3 - ikaros family zinc finger 3, Ptgis - prostaglandin i2 (prostacyclin) synthase, Ptgs2 - prostaglandin-endoperoxide synthase 2, Fam20a - family with sequence similarity 20, member a, Dusp3 - dual specificity phosphatase 3 (vaccinia virus phosphatase vh1-related), Dapk2 - death-associated protein kinase 2,…
GO:0032502	developmental process	3.19e-18	2.36e-15	1.39	19551	4436	1972	622	[Myh14 - myosin, heavy polypeptide 14, Errfi1 - erbb receptor feedback inhibitor 1, Aatk - apoptosis-associated tyrosine kinase, Ptgis - prostaglandin i2 (prostacyclin) synthase, Ptgs2 - prostaglandin-endoperoxide synthase 2, Fam20a - family with sequence similarity 20, member a, Dusp3 - dual specificity phosphatase 3 (vaccinia virus phosphatase vh1-related), Etl4 - enhancer trap locus 4, Ache - …
GO:2000145	regulation of cell motility	4.21e-18	2.98e-15	2.12	19551	740	2005	161	[Ptger3 - prostaglandin e receptor 3 (subtype ep3), Calr - calreticulin, Dll4 - delta-like 4 (drosophila), Ptgs2 - prostaglandin-endoperoxide synthase 2, Prkd2 - protein kinase d2, Ddr2 - discoidin domain receptor family, member 2, Ccbe1 - collagen and calcium binding egf domains 1, Lgr6 - leucine-rich repeat-containing g protein-coupled receptor 6, Ntrk3 - neurotrophic tyrosine kinase, receptor,…
GO:0044767	single-organism developmental process	3.08e-17	2.08e-14	1.4	19551	4194	1940	582	[Myh14 - myosin, heavy polypeptide 14, Errfi1 - erbb receptor feedback inhibitor 1, Aatk - apoptosis-associated tyrosine kinase, Ptgs2 - prostaglandin-endoperoxide synthase 2, Fam20a - family with sequence similarity 20, member a, Dusp3 - dual specificity phosphatase 3 (vaccinia virus phosphatase vh1-related), Etl4 - enhancer trap locus 4, Apba3 - amyloid beta (a4) precursor protein-binding, fami…
GO:0032879	regulation of localization	3.7e-17	2.39e-14	1.55	19551	2436	2005	387	[Ptger3 - prostaglandin e receptor 3 (subtype ep3), Ptgs2 - prostaglandin-endoperoxide synthase 2, Dapk2 - death-associated protein kinase 2, Ptafr - platelet-activating factor receptor, Stx3 - syntaxin 3, Ace - angiotensin i converting enzyme (peptidyl-dipeptidase a) 1, Dab2 - disabled 2, mitogen-responsive phosphoprotein, Dach1 - dachshund 1 (drosophila), Trpv3 - transient receptor potential ca…
GO:0051270	regulation of cellular component movement	8.2e-17	5.07e-14	2.03	19551	808	2005	168	[Ptger3 - prostaglandin e receptor 3 (subtype ep3), Calr - calreticulin, Dll4 - delta-like 4 (drosophila), Ptgs2 - prostaglandin-endoperoxide synthase 2, Ddr2 - discoidin domain receptor family, member 2, Prkd2 - protein kinase d2, Ccbe1 - collagen and calcium binding egf domains 1, Lgr6 - leucine-rich repeat-containing g protein-coupled receptor 6, Ntrk3 - neurotrophic tyrosine kinase, receptor,…
GO:0045597	positive regulation of cell differentiation	2.02e-16	1.2e-13	2.03	19551	955	1685	167	[Lig4 - ligase iv, dna, atp-dependent, Calr - calreticulin, Ar - androgen receptor, Tmem64 - transmembrane protein 64, Ptgs2 - prostaglandin-endoperoxide synthase 2, Ddr2 - discoidin domain receptor family, member 2, Nlgn2 - neuroligin 2, 1810019J16Rik - riken cdna 1810019j16 gene, Kctd11 - potassium channel tetramerisation domain containing 11, Ntrk2 - neurotrophic tyrosine kinase, receptor, typ…
GO:0051241	negative regulation of multicellular organismal process	2.97e-16	1.69e-13	2.09	19551	1086	1355	157	[Calr - calreticulin, Aatk - apoptosis-associated tyrosine kinase, Errfi1 - erbb receptor feedback inhibitor 1, Dll4 - delta-like 4 (drosophila), Adamts12 - a disintegrin-like and metallopeptidase (reprolysin type) with thrombospondin type 1 motif, 12, Tmem64 - transmembrane protein 64, Ptgs2 - prostaglandin-endoperoxide synthase 2, Kctd11 - potassium channel tetramerisation domain containing 11,…
GO:0040012	regulation of locomotion	3.8e-16	2.09e-13	2	19551	813	2005	167	[Ptger3 - prostaglandin e receptor 3 (subtype ep3), Calr - calreticulin, Dll4 - delta-like 4 (drosophila), Ptgs2 - prostaglandin-endoperoxide synthase 2, Ddr2 - discoidin domain receptor family, member 2, Prkd2 - protein kinase d2, Ccbe1 - collagen and calcium binding egf domains 1, Lgr6 - leucine-rich repeat-containing g protein-coupled receptor 6, Ntrk3 - neurotrophic tyrosine kinase, receptor,…
GO:0002376	DNA replication	1.86e-15	9.88e-13	1.78	19551	1225	2012	224	[Lig4 - ligase iv, dna, atp-dependent, H2-T24 - histocompatibility 2, t region locus 24, Fas - fas (tnf receptor superfamily member 6), Dll4 - delta-like 4 (drosophila), Ikzf3 - ikaros family zinc finger 3, Unc93b1 - unc-93 homolog b1 (c. elegans), Rora - rar-related orphan receptor alpha, Camk4 - calcium/calmodulin-dependent protein kinase iv, Oas2 - 2'-5' oligoadenylate synthetase 2, Dapk2 - de…
GO:0002683	negative regulation of immune system process	1.01e-14	5.17e-12	2.72	19551	378	1424	75	[Gpam - glycerol-3-phosphate acyltransferase, mitochondrial, Fas - fas (tnf receptor superfamily member 6), Cd44 - cd44 antigen, Tsc22d4 - tsc22 domain family, member 4, Drd2 - dopamine receptor d2, Cd74 - cd74 antigen (invariant polypeptide of major histocompatibility complex, class ii antigen-associated), H2-Ob - histocompatibility 2, o region beta locus, Gnrh1 - gonadotropin releasing hormone …
GO:1902531	regulation of intracellular signal transduction	1.31e-14	6.5e-12	1.69	19551	1450	2005	251	[Calr - calreticulin, Errfi1 - erbb receptor feedback inhibitor 1, Fas - fas (tnf receptor superfamily member 6), Ptgs2 - prostaglandin-endoperoxide synthase 2, Ntrk2 - neurotrophic tyrosine kinase, receptor, type 2, Rora - rar-related orphan receptor alpha, Ntrk3 - neurotrophic tyrosine kinase, receptor, type 3, Dusp3 - dual specificity phosphatase 3 (vaccinia virus phosphatase vh1-related), Nts…
GO:0042127	regulation of cell proliferation	3.06e-14	1.46e-11	1.81	19551	1487	1450	200	[Calr - calreticulin, Errfi1 - erbb receptor feedback inhibitor 1, Fas - fas (tnf receptor superfamily member 6), Dll4 - delta-like 4 (drosophila), Ikzf3 - ikaros family zinc finger 3, Ptgs2 - prostaglandin-endoperoxide synthase 2, Ddr2 - discoidin domain receptor family, member 2, Ntrk2 - neurotrophic tyrosine kinase, receptor, type 2, Ntrk3 - neurotrophic tyrosine kinase, receptor, type 3, Fap …
GO:0048522	positive regulation of cellular process	3.16e-14	1.46e-11	1.35	19551	4474	1940	599	[Ptger3 - prostaglandin e receptor 3 (subtype ep3), Tmem64 - transmembrane protein 64, Ikzf3 - ikaros family zinc finger 3, Ptgis - prostaglandin i2 (prostacyclin) synthase, Ptgs2 - prostaglandin-endoperoxide synthase 2, Fam20a - family with sequence similarity 20, member a, Dusp3 - dual specificity phosphatase 3 (vaccinia virus phosphatase vh1-related), Dapk2 - death-associated protein kinase 2,…
GO:0048856	anatomical structure development	6.02e-14	2.71e-11	1.54	19551	3098	1173	287	[Myh14 - myosin, heavy polypeptide 14, Fas - fas (tnf receptor superfamily member 6), Errfi1 - erbb receptor feedback inhibitor 1, Aatk - apoptosis-associated tyrosine kinase, Dll4 - delta-like 4 (drosophila), Ddr2 - discoidin domain receptor family, member 2, Frem2 - fras1 related extracellular matrix protein 2, Lgr6 - leucine-rich repeat-containing g protein-coupled receptor 6, Ntrk2 - neurotro…
GO:0032101	regulation of response to external stimulus	8.31e-14	3.63e-11	2.38	19551	610	1375	102	[Calr - calreticulin, Adamts12 - a disintegrin-like and metallopeptidase (reprolysin type) with thrombospondin type 1 motif, 12, Ptgis - prostaglandin i2 (prostacyclin) synthase, Ptgs2 - prostaglandin-endoperoxide synthase 2, Prkd2 - protein kinase d2, Rora - rar-related orphan receptor alpha, Ntrk3 - neurotrophic tyrosine kinase, receptor, type 3, Drd2 - dopamine receptor d2, Dapk2 - death-assoc…
GO:0051094	positive regulation of developmental process	9.37e-14	3.97e-11	1.72	19551	1293	1956	223	[Lig4 - ligase iv, dna, atp-dependent, Calr - calreticulin, Tmem64 - transmembrane protein 64, Ptgis - prostaglandin i2 (prostacyclin) synthase, Ptgs2 - prostaglandin-endoperoxide synthase 2, Ddr2 - discoidin domain receptor family, member 2, Ntrk2 - neurotrophic tyrosine kinase, receptor, type 2, Ntrk3 - neurotrophic tyrosine kinase, receptor, type 3, Camk2b - calcium/calmodulin-dependent protei…
GO:0010647	positive regulation of cell communication	1.11e-13	4.57e-11	1.63	19551	1421	1979	235	[Calr - calreticulin, Fas - fas (tnf receptor superfamily member 6), Dll4 - delta-like 4 (drosophila), Ptgis - prostaglandin i2 (prostacyclin) synthase, Ptgs2 - prostaglandin-endoperoxide synthase 2, Lgr6 - leucine-rich repeat-containing g protein-coupled receptor 6, Ntrk2 - neurotrophic tyrosine kinase, receptor, type 2, Ntrk3 - neurotrophic tyrosine kinase, receptor, type 3, Camk2b - calcium/ca…
GO:0048585	negative regulation of response to stimulus	1.41e-13	5.65e-11	1.72	19551	1311	1947	224	[Ptger3 - prostaglandin e receptor 3 (subtype ep3), Calr - calreticulin, Errfi1 - erbb receptor feedback inhibitor 1, Dll4 - delta-like 4 (drosophila), Tmem64 - transmembrane protein 64, Ptgis - prostaglandin i2 (prostacyclin) synthase, Rora - rar-related orphan receptor alpha, Dusp3 - dual specificity phosphatase 3 (vaccinia virus phosphatase vh1-related), Dusp8 - dual specificity phosphatase 8,…
GO:0030155	regulation of cell adhesion	2.21e-13	8.63e-11	2.09	19551	620	1914	127	[Ptger3 - prostaglandin e receptor 3 (subtype ep3), Calr - calreticulin, Prkd2 - protein kinase d2, Dusp3 - dual specificity phosphatase 3 (vaccinia virus phosphatase vh1-related), Plxnd1 - plexin d1, Ptafr - platelet-activating factor receptor, Pde5a - phosphodiesterase 5a, cgmp-specific, Socs1 - suppressor of cytokine signaling 1, Stx3 - syntaxin 3, Slc4a1 - solute carrier family 4 (anion excha…
GO:0009967	positive regulation of signal transduction	2.27e-13	8.63e-11	1.67	19551	1260	1979	213	[Calr - calreticulin, Fas - fas (tnf receptor superfamily member 6), Dll4 - delta-like 4 (drosophila), Ptgis - prostaglandin i2 (prostacyclin) synthase, Ptgs2 - prostaglandin-endoperoxide synthase 2, Lgr6 - leucine-rich repeat-containing g protein-coupled receptor 6, Ntrk2 - neurotrophic tyrosine kinase, receptor, type 2, Ntrk3 - neurotrophic tyrosine kinase, receptor, type 3, Camk2b - calcium/ca…
GO:0023056	positive regulation of signaling	2.3e-13	8.55e-11	1.62	19551	1430	1979	235	[Calr - calreticulin, Fas - fas (tnf receptor superfamily member 6), Dll4 - delta-like 4 (drosophila), Ptgis - prostaglandin i2 (prostacyclin) synthase, Ptgs2 - prostaglandin-endoperoxide synthase 2, Lgr6 - leucine-rich repeat-containing g protein-coupled receptor 6, Ntrk2 - neurotrophic tyrosine kinase, receptor, type 2, Ntrk3 - neurotrophic tyrosine kinase, receptor, type 3, Camk2b - calcium/ca…
GO:0031347	regulation of defense response	2.87e-13	1.04e-10	2.45	19551	459	1426	82	[Mgll - monoglyceride lipase, Il15 - interleukin 15, Ppard - peroxisome proliferator activator receptor delta, Nr1d2 - nuclear receptor subfamily 1, group d, member 2, Adamts12 - a disintegrin-like and metallopeptidase (reprolysin type) with thrombospondin type 1 motif, 12, Cd44 - cd44 antigen, Ptgis - prostaglandin i2 (prostacyclin) synthase, Ptgs2 - prostaglandin-endoperoxide synthase 2, Unc93b…
GO:0022603	regulation of anatomical structure morphogenesis	3.18e-13	1.12e-10	2.14	19551	916	1097	110	[Myh14 - myosin, heavy polypeptide 14, Calr - calreticulin, Aatk - apoptosis-associated tyrosine kinase, Ar - androgen receptor, Dll4 - delta-like 4 (drosophila), Adamts12 - a disintegrin-like and metallopeptidase (reprolysin type) with thrombospondin type 1 motif, 12, Prkd2 - protein kinase d2, Ntrk2 - neurotrophic tyrosine kinase, receptor, type 2, Ntrk3 - neurotrophic tyrosine kinase, receptor…
GO:0009968	negative regulation of signal transduction	3.29e-13	1.13e-10	1.77	19551	1012	1925	176	[Ptger3 - prostaglandin e receptor 3 (subtype ep3), Errfi1 - erbb receptor feedback inhibitor 1, Calr - calreticulin, Dll4 - delta-like 4 (drosophila), Ar - androgen receptor, Adamts12 - a disintegrin-like and metallopeptidase (reprolysin type) with thrombospondin type 1 motif, 12, Tmem64 - transmembrane protein 64, Kctd11 - potassium channel tetramerisation domain containing 11, Rora - rar-relat…
GO:0051093	negative regulation of developmental process	3.65e-13	1.23e-10	2.04	19551	878	1334	122	[Calr - calreticulin, Aatk - apoptosis-associated tyrosine kinase, Dll4 - delta-like 4 (drosophila), Adamts12 - a disintegrin-like and metallopeptidase (reprolysin type) with thrombospondin type 1 motif, 12, Tmem64 - transmembrane protein 64, Kctd11 - potassium channel tetramerisation domain containing 11, Ntrk3 - neurotrophic tyrosine kinase, receptor, type 3, P2ry12 - purinergic receptor p2y, g…
GO:0001817	regulation of cytokine production	4.18e-13	1.38e-10	2.12	19551	540	1824	107	[Errfi1 - erbb receptor feedback inhibitor 1, Ptgs2 - prostaglandin-endoperoxide synthase 2, Prkd2 - protein kinase d2, Ccbe1 - collagen and calcium binding egf domains 1, Unc93b1 - unc-93 homolog b1 (c. elegans), Rora - rar-related orphan receptor alpha, Drd2 - dopamine receptor d2, Ptafr - platelet-activating factor receptor, Socs1 - suppressor of cytokine signaling 1, Fcer1g - fc receptor, ige…
GO:1901342	regulation of vasculature development	4.42e-13	1.43e-10	2.67	19551	248	1947	66	[Pdgfd - platelet-derived growth factor, d polypeptide, Hhex - hematopoietically expressed homeobox, Dll4 - delta-like 4 (drosophila), Sparc - secreted acidic cysteine rich glycoprotein, Ptgis - prostaglandin i2 (prostacyclin) synthase, Ptgs2 - prostaglandin-endoperoxide synthase 2, Prkd2 - protein kinase d2, Stard13 - star-related lipid transfer (start) domain containing 13, Ccbe1 - collagen and…
GO:0006955	immune response	4.64e-13	1.46e-10	1.95	19551	653	1993	130	[Fas - fas (tnf receptor superfamily member 6), Prkd2 - protein kinase d2, March1 - membrane-associated ring finger (c3hc4) 1, Unc93b1 - unc-93 homolog b1 (c. elegans), Camk4 - calcium/calmodulin-dependent protein kinase iv, Oas2 - 2'-5' oligoadenylate synthetase 2, Prf1 - perforin 1 (pore forming protein), Cd55 - cd55 antigen, Fcer1g - fc receptor, ige, high affinity i, gamma polypeptide, Axl - …
GO:0050776	regulation of immune response	4.88e-13	1.51e-10	2.06	19551	558	1939	114	[Spns2 - spinster homolog 2, Prkd2 - protein kinase d2, Unc93b1 - unc-93 homolog b1 (c. elegans), Drd2 - dopamine receptor d2, Dusp3 - dual specificity phosphatase 3 (vaccinia virus phosphatase vh1-related), Ptafr - platelet-activating factor receptor, Prkch - protein kinase c, eta, Cd55 - cd55 antigen, Fcer2a - fc receptor, ige, low affinity ii, alpha polypeptide, Socs1 - suppressor of cytokine …
GO:0048869	cellular developmental process	6e-13	1.82e-10	1.53	19551	2733	1523	325	[Myh14 - myosin, heavy polypeptide 14, Lig4 - ligase iv, dna, atp-dependent, Calr - calreticulin, Dll4 - delta-like 4 (drosophila), Ptgs2 - prostaglandin-endoperoxide synthase 2, Ntrk2 - neurotrophic tyrosine kinase, receptor, type 2, Unc93b1 - unc-93 homolog b1 (c. elegans), Ntrk3 - neurotrophic tyrosine kinase, receptor, type 3, Rora - rar-related orphan receptor alpha, Nrp2 - neuropilin 2, Fce…
GO:0030154	cell differentiation	6.38e-13	1.89e-10	1.59	19551	1996	1523	247	[Lig4 - ligase iv, dna, atp-dependent, Dll4 - delta-like 4 (drosophila), Ptgs2 - prostaglandin-endoperoxide synthase 2, Ntrk2 - neurotrophic tyrosine kinase, receptor, type 2, Ntrk3 - neurotrophic tyrosine kinase, receptor, type 3, Rora - rar-related orphan receptor alpha, Nrp2 - neuropilin 2, Fcer1g - fc receptor, ige, high affinity i, gamma polypeptide, Dab2 - disabled 2, mitogen-responsive pho…
GO:0050865	regulation of cell activation	6.39e-13	1.86e-10	2.17	19551	468	1929	100	[Ptger3 - prostaglandin e receptor 3 (subtype ep3), Fas - fas (tnf receptor superfamily member 6), Ikzf3 - ikaros family zinc finger 3, Rora - rar-related orphan receptor alpha, Dusp3 - dual specificity phosphatase 3 (vaccinia virus phosphatase vh1-related), Ptafr - platelet-activating factor receptor, Pde5a - phosphodiesterase 5a, cgmp-specific, Socs1 - suppressor of cytokine signaling 1, Fcer1g…
GO:0010648	negative regulation of cell communication	6.55e-13	1.87e-10	1.9	19551	1138	1294	143	[Calr - calreticulin, Errfi1 - erbb receptor feedback inhibitor 1, Dll4 - delta-like 4 (drosophila), Ar - androgen receptor, Adamts12 - a disintegrin-like and metallopeptidase (reprolysin type) with thrombospondin type 1 motif, 12, Tmem64 - transmembrane protein 64, Ptgs2 - prostaglandin-endoperoxide synthase 2, Kctd11 - potassium channel tetramerisation domain containing 11, Pcdh17 - protocadher…
GO:0080134	regulation of response to stress	6.63e-13	1.86e-10	1.74	19551	1051	1939	181	[Ptger3 - prostaglandin e receptor 3 (subtype ep3), Fas - fas (tnf receptor superfamily member 6), Errfi1 - erbb receptor feedback inhibitor 1, Adamts12 - a disintegrin-like and metallopeptidase (reprolysin type) with thrombospondin type 1 motif, 12, Ptgis - prostaglandin i2 (prostacyclin) synthase, Ptgs2 - prostaglandin-endoperoxide synthase 2, Unc93b1 - unc-93 homolog b1 (c. elegans), Ntrk3 - n…
GO:0023057	negative regulation of signaling	8.95e-13	2.46e-10	1.89	19551	1142	1294	143	[Calr - calreticulin, Errfi1 - erbb receptor feedback inhibitor 1, Dll4 - delta-like 4 (drosophila), Ar - androgen receptor, Adamts12 - a disintegrin-like and metallopeptidase (reprolysin type) with thrombospondin type 1 motif, 12, Tmem64 - transmembrane protein 64, Ptgs2 - prostaglandin-endoperoxide synthase 2, Kctd11 - potassium channel tetramerisation domain containing 11, Pcdh17 - protocadher…
GO:0040011	locomotion	1.08e-12	2.93e-10	1.87	19551	848	1775	144	[Adamts12 - a disintegrin-like and metallopeptidase (reprolysin type) with thrombospondin type 1 motif, 12, Spns2 - spinster homolog 2, Nlgn2 - neuroligin 2, Ntrk2 - neurotrophic tyrosine kinase, receptor, type 2, Ulk1 - unc-51 like kinase 1, Ntrk3 - neurotrophic tyrosine kinase, receptor, type 3, P2ry12 - purinergic receptor p2y, g-protein coupled 12, Fap - fibroblast activation protein, Drd2 - …
GO:0001525	angiogenesis	1.12e-12	2.96e-10	2.73	19551	246	1804	62	[Dll4 - delta-like 4 (drosophila), Ptgs2 - prostaglandin-endoperoxide synthase 2, Egfl7 - egf-like domain 7, Prkd2 - protein kinase d2, Ccbe1 - collagen and calcium binding egf domains 1, Rora - rar-related orphan receptor alpha, Fap - fibroblast activation protein, Plxnd1 - plexin d1, Gpr56 - g protein-coupled receptor 56, Ace - angiotensin i converting enzyme (peptidyl-dipeptidase a) 1, Nrp2 - …
GO:0045765	regulation of angiogenesis	1.36e-12	3.54e-10	2.79	19551	223	1854	59	[Hhex - hematopoietically expressed homeobox, Dll4 - delta-like 4 (drosophila), Sparc - secreted acidic cysteine rich glycoprotein, Ptgis - prostaglandin i2 (prostacyclin) synthase, Ptgs2 - prostaglandin-endoperoxide synthase 2, Prkd2 - protein kinase d2, Stard13 - star-related lipid transfer (start) domain containing 13, Ccbe1 - collagen and calcium binding egf domains 1, Plxnd1 - plexin d1, Lif…
GO:0022407	regulation of cell-cell adhesion	1.44e-12	3.7e-10	2.6	19551	361	1435	69	[Gpam - glycerol-3-phosphate acyltransferase, mitochondrial, Il15 - interleukin 15, Cd44 - cd44 antigen, Cd4 - cd4 antigen, Tfrc - transferrin receptor, Ccm2l - cerebral cavernous malformation 2-like, Cd74 - cd74 antigen (invariant polypeptide of major histocompatibility complex, class ii antigen-associated), Gnrh1 - gonadotropin releasing hormone 1, Cd86 - cd86 antigen, Zfp703 - zinc finger prot…
GO:0048519	negative regulation of biological process	2.14e-12	5.38e-10	1.34	19551	4379	1655	495	[Aatk - apoptosis-associated tyrosine kinase, Errfi1 - erbb receptor feedback inhibitor 1, Tmem64 - transmembrane protein 64, Ptgis - prostaglandin i2 (prostacyclin) synthase, Ptgs2 - prostaglandin-endoperoxide synthase 2, AY074887 - cdna sequence ay074887, Ppapdc3 - phosphatidic acid phosphatase type 2 domain containing 3, H2-Ob - histocompatibility 2, o region beta locus, Ace - angiotensin i co…
GO:0065008	regulation of biological quality	2.88e-12	7.13e-10	1.55	19551	2917	1096	253	[Myh14 - myosin, heavy polypeptide 14, Calr - calreticulin, Fas - fas (tnf receptor superfamily member 6), Syt7 - synaptotagmin vii, Ntrk2 - neurotrophic tyrosine kinase, receptor, type 2, Ntsr2 - neurotensin receptor 2, Ptafr - platelet-activating factor receptor, Ache - acetylcholinesterase, Ace - angiotensin i converting enzyme (peptidyl-dipeptidase a) 1, Aplnr - apelin receptor, Dab2 - disabl…
GO:0045785	positive regulation of cell adhesion	4.91e-12	1.19e-09	2.3	19551	359	1914	81	[Gpam - glycerol-3-phosphate acyltransferase, mitochondrial, Jak3 - janus kinase 3, Il15 - interleukin 15, Calr - calreticulin, Cd44 - cd44 antigen, Cd4 - cd4 antigen, Tfrc - transferrin receptor, Prkd2 - protein kinase d2, Cd74 - cd74 antigen (invariant polypeptide of major histocompatibility complex, class ii antigen-associated), Cd86 - cd86 antigen, Ptafr - platelet-activating factor receptor,…
GO:1903037	regulation of leukocyte cell-cell adhesion	7.29e-12	1.75e-09	2.49	19551	279	1914	68	[Jak3 - janus kinase 3, Gpam - glycerol-3-phosphate acyltransferase, mitochondrial, Il15 - interleukin 15, Cd44 - cd44 antigen, Cd4 - cd4 antigen, Tfrc - transferrin receptor, Dusp3 - dual specificity phosphatase 3 (vaccinia virus phosphatase vh1-related), Cd74 - cd74 antigen (invariant polypeptide of major histocompatibility complex, class ii antigen-associated), Gnrh1 - gonadotropin releasing h…
GO:0050789	regulation of biological process	7.35e-12	1.73e-09	1.15	19551	10134	2006	1194	[Ptger3 - prostaglandin e receptor 3 (subtype ep3), Aatk - apoptosis-associated tyrosine kinase, Errfi1 - erbb receptor feedback inhibitor 1, Tmem64 - transmembrane protein 64, Ptgis - prostaglandin i2 (prostacyclin) synthase, Ikzf3 - ikaros family zinc finger 3, Ptgs2 - prostaglandin-endoperoxide synthase 2, Fam20a - family with sequence similarity 20, member a, H2-Ob - histocompatibility 2, o r…
									lim homeobox protein 6, Nme5 - nme/nm23 family member 5, Rsad2 - radical s-adenosyl methionine domain containing 2, Pde4c - phosphodiesterase 4c, camp specific, Lsp1 - lymphocyte specific 1, Sco2 - sco cytochrome oxidase deficient homolog 2 (yeast), Lrrn1 - leucine rich repeat protein 1, neuronal, Fmnl1 - formin-like 1, Pik3r6 - phosphoinositide-3-kinase, regulatory subunit 6, Lrp1 - low density …
GO:0048523	negative regulation of cellular process	9.43e-12	2.19e-09	1.42	19551	4002	1173	341	[Fas - fas (tnf receptor superfamily member 6), Errfi1 - erbb receptor feedback inhibitor 1, Aatk - apoptosis-associated tyrosine kinase, Calr - calreticulin, Papln - papilin, proteoglycan-like sulfated glycoprotein, Dll4 - delta-like 4 (drosophila), Ntrk2 - neurotrophic tyrosine kinase, receptor, type 2, Ntrk3 - neurotrophic tyrosine kinase, receptor, type 3, Pcdh17 - protocadherin 17, Ppapdc3 -…
GO:0030198	extracellular matrix organization	1.29e-11	2.94e-09	3.76	19551	172	1119	37	[Col11a2 - collagen, type xi, alpha 2, Fbln5 - fibulin 5, Col14a1 - collagen, type xiv, alpha 1, Serpinh1 - serine (or cysteine) peptidase inhibitor, clade h, member 1, Lamb2 - laminin, beta 2, Col3a1 - collagen, type iii, alpha 1, Ddr2 - discoidin domain receptor family, member 2, Sfrp2 - secreted frizzled-related protein 2, Col4a4 - collagen, type iv, alpha 4, Col4a3 - collagen, type iv, alpha …
GO:0051960	regulation of nervous system development	1.46e-11	3.29e-09	2.05	19551	885	1142	106	[Calr - calreticulin, Aatk - apoptosis-associated tyrosine kinase, Dll4 - delta-like 4 (drosophila), Ntrk2 - neurotrophic tyrosine kinase, receptor, type 2, Kctd11 - potassium channel tetramerisation domain containing 11, Ntrk3 - neurotrophic tyrosine kinase, receptor, type 3, P2ry12 - purinergic receptor p2y, g-protein coupled 12, Drd2 - dopamine receptor d2, Ache - acetylcholinesterase, Prkch -…
GO:0001932	regulation of protein phosphorylation	1.51e-11	3.33e-09	1.69	19551	1222	1695	179	[Fas - fas (tnf receptor superfamily member 6), Errfi1 - erbb receptor feedback inhibitor 1, Ar - androgen receptor, Ddr2 - discoidin domain receptor family, member 2, Fam20a - family with sequence similarity 20, member a, Prkd2 - protein kinase d2, Ntrk2 - neurotrophic tyrosine kinase, receptor, type 2, Ntrk3 - neurotrophic tyrosine kinase, receptor, type 3, Fgd2 - fyve, rhogef and ph domain con…
GO:0043062	extracellular structure organization	1.56e-11	3.41e-09	3.74	19551	173	1119	37	[Fbln5 - fibulin 5, Col11a2 - collagen, type xi, alpha 2, Col14a1 - collagen, type xiv, alpha 1, Serpinh1 - serine (or cysteine) peptidase inhibitor, clade h, member 1, Lamb2 - laminin, beta 2, Col3a1 - collagen, type iii, alpha 1, Ddr2 - discoidin domain receptor family, member 2, Sfrp2 - secreted frizzled-related protein 2, Col4a4 - collagen, type iv, alpha 4, Col4a3 - collagen, type iv, alpha …
GO:0016477	cell migration	1.57e-11	3.38e-09	1.96	19551	679	1688	115	[Adamts12 - a disintegrin-like and metallopeptidase (reprolysin type) with thrombospondin type 1 motif, 12, Spns2 - spinster homolog 2, Ulk1 - unc-51 like kinase 1, Ntrk2 - neurotrophic tyrosine kinase, receptor, type 2, Ntrk3 - neurotrophic tyrosine kinase, receptor, type 3, P2ry12 - purinergic receptor p2y, g-protein coupled 12, Drd2 - dopamine receptor d2, Fap - fibroblast activation protein, …
GO:0050767	regulation of neurogenesis	2.66e-11	5.64e-09	1.87	19551	793	1685	128	[Lig4 - ligase iv, dna, atp-dependent, Calr - calreticulin, Aatk - apoptosis-associated tyrosine kinase, Dll4 - delta-like 4 (drosophila), Nlgn2 - neuroligin 2, Kctd11 - potassium channel tetramerisation domain containing 11, Ulk1 - unc-51 like kinase 1, Ntrk2 - neurotrophic tyrosine kinase, receptor, type 2, Ntrk3 - neurotrophic tyrosine kinase, receptor, type 3, P2ry12 - purinergic receptor p2y…
GO:0043408	regulation of MAPK cascade	2.69e-11	5.62e-09	1.9	19551	622	2002	121	[Errfi1 - erbb receptor feedback inhibitor 1, Fas - fas (tnf receptor superfamily member 6), Ar - androgen receptor, Pde6h - phosphodiesterase 6h, cgmp-specific, cone, gamma, Prkd2 - protein kinase d2, Ntrk2 - neurotrophic tyrosine kinase, receptor, type 2, Ntrk3 - neurotrophic tyrosine kinase, receptor, type 3, Fgd2 - fyve, rhogef and ph domain containing 2, Dact1 - dapper homolog 1, antagonist …
GO:0030335	positive regulation of cell migration	2.77e-11	5.71e-09	2.11	19551	425	2005	92	[Ptger3 - prostaglandin e receptor 3 (subtype ep3), Pdgfd - platelet-derived growth factor, d polypeptide, Calr - calreticulin, Sparc - secreted acidic cysteine rich glycoprotein, Ptgs2 - prostaglandin-endoperoxide synthase 2, Lpar1 - lysophosphatidic acid receptor 1, Prkd2 - protein kinase d2, Ddr2 - discoidin domain receptor family, member 2, Cmklr1 - chemokine-like receptor 1, Ccbe1 - collagen…
GO:0065007	biological regulation	2.83e-11	5.75e-09	1.15	19551	10602	1796	1116	[Ptger3 - prostaglandin e receptor 3 (subtype ep3), Errfi1 - erbb receptor feedback inhibitor 1, Aatk - apoptosis-associated tyrosine kinase, Tmem64 - transmembrane protein 64, Ptgis - prostaglandin i2 (prostacyclin) synthase, Ikzf3 - ikaros family zinc finger 3, Ptgs2 - prostaglandin-endoperoxide synthase 2, Fam20a - family with sequence similarity 20, member a, H2-Ob - histocompatibility 2, o r…
									dapper homolog 1, antagonist of beta-catenin (xenopus), Drd2 - dopamine receptor d2, Myo1e - myosin ie, Mrgprh - mas-related gpr, member h, Plxnd1 - plexin d1, Lims2 - lim and senescent cell antigen like domains 2, Slc4a1 - solute carrier family 4 (anion exchanger), member 1, Gdpd2 - glycerophosphodiester phosphodiesterase domain containing 2, Nova2 - neuro-oncological ventral antigen 2, Sh3tc2 -…
GO:0050778	positive regulation of immune response	3.04e-11	6.1e-09	2.22	19551	375	1929	82	[Il15 - interleukin 15, Tlr3 - toll-like receptor 3, Cd44 - cd44 antigen, Cd4 - cd4 antigen, Tfrc - transferrin receptor, Prkd2 - protein kinase d2, Unc93b1 - unc-93 homolog b1 (c. elegans), Cd38 - cd38 antigen, Cd74 - cd74 antigen (invariant polypeptide of major histocompatibility complex, class ii antigen-associated), Sh2b2 - sh2b adaptor protein 2, Cd86 - cd86 antigen, Ptafr - platelet-activat…
GO:1902533	positive regulation of intracellular signal transduction	3.62e-11	7.17e-09	1.76	19551	835	1979	149	[Calr - calreticulin, Ar - androgen receptor, Ptgs2 - prostaglandin-endoperoxide synthase 2, Prkd2 - protein kinase d2, Ntrk2 - neurotrophic tyrosine kinase, receptor, type 2, Ntrk3 - neurotrophic tyrosine kinase, receptor, type 3, Fgd2 - fyve, rhogef and ph domain containing 2, 1810011O10Rik - riken cdna 1810011o10 gene, Drd2 - dopamine receptor d2, Ntsr2 - neurotensin receptor 2, Pde5a - phosph…
GO:0010562	positive regulation of phosphorus metabolic process	4.18e-11	8.16e-09	1.71	19551	999	1905	166	[Ptger3 - prostaglandin e receptor 3 (subtype ep3), Fas - fas (tnf receptor superfamily member 6), Ar - androgen receptor, Ddr2 - discoidin domain receptor family, member 2, Fam20a - family with sequence similarity 20, member a, Prkd2 - protein kinase d2, Gpd1 - glycerol-3-phosphate dehydrogenase 1 (soluble), Ntrk2 - neurotrophic tyrosine kinase, receptor, type 2, Ntrk3 - neurotrophic tyrosine ki…
GO:0045937	positive regulation of phosphate metabolic process	4.18e-11	8.05e-09	1.71	19551	999	1905	166	[Ptger3 - prostaglandin e receptor 3 (subtype ep3), Fas - fas (tnf receptor superfamily member 6), Ar - androgen receptor, Ddr2 - discoidin domain receptor family, member 2, Fam20a - family with sequence similarity 20, member a, Prkd2 - protein kinase d2, Gpd1 - glycerol-3-phosphate dehydrogenase 1 (soluble), Ntrk2 - neurotrophic tyrosine kinase, receptor, type 2, Ntrk3 - neurotrophic tyrosine ki…
GO:0002694	regulation of leukocyte activation	4.5e-11	8.55e-09	2.12	19551	431	1929	90	[Gpam - glycerol-3-phosphate acyltransferase, mitochondrial, Jak3 - janus kinase 3, Il15 - interleukin 15, Ahr - aryl-hydrocarbon receptor, Fas - fas (tnf receptor superfamily member 6), Cd44 - cd44 antigen, Cd4 - cd4 antigen, Ikzf3 - ikaros family zinc finger 3, Tfrc - transferrin receptor, Rora - rar-related orphan receptor alpha, Cd38 - cd38 antigen, Dusp3 - dual specificity phosphatase 3 (vac…
GO:0042221	response to chemical	5.56e-11	1.04e-08	1.56	19551	2050	1366	224	[Fas - fas (tnf receptor superfamily member 6), Dll4 - delta-like 4 (drosophila), Ptgis - prostaglandin i2 (prostacyclin) synthase, Ptgs2 - prostaglandin-endoperoxide synthase 2, Ntrk2 - neurotrophic tyrosine kinase, receptor, type 2, Ptafr - platelet-activating factor receptor, Gbp9 - guanylate-binding protein 9, Ace - angiotensin i converting enzyme (peptidyl-dipeptidase a) 1, Fcer1g - fc recep…
GO:1902105	regulation of leukocyte differentiation	6.26e-11	1.16e-08	2.48	19551	260	1914	63	[Il15 - interleukin 15, Jak3 - janus kinase 3, Fas - fas (tnf receptor superfamily member 6), Cd44 - cd44 antigen, Tmem64 - transmembrane protein 64, Cd4 - cd4 antigen, Ikzf3 - ikaros family zinc finger 3, Il34 - interleukin 34, Cd74 - cd74 antigen (invariant polypeptide of major histocompatibility complex, class ii antigen-associated), Lif - leukemia inhibitory factor, Hlx - h2.0-like homeobox, …
GO:0060284	regulation of cell development	6.41e-11	1.17e-08	1.79	19551	914	1685	141	[Lig4 - ligase iv, dna, atp-dependent, Calr - calreticulin, Aatk - apoptosis-associated tyrosine kinase, Dll4 - delta-like 4 (drosophila), Nlgn2 - neuroligin 2, Kctd11 - potassium channel tetramerisation domain containing 11, Ulk1 - unc-51 like kinase 1, Ntrk2 - neurotrophic tyrosine kinase, receptor, type 2, Ntrk3 - neurotrophic tyrosine kinase, receptor, type 3, P2ry12 - purinergic receptor p2y…
GO:0065009	regulation of molecular function	7.86e-11	1.42e-08	1.61	19551	2138	1117	197	[Fas - fas (tnf receptor superfamily member 6), Errfi1 - erbb receptor feedback inhibitor 1, Papln - papilin, proteoglycan-like sulfated glycoprotein, Ddr2 - discoidin domain receptor family, member 2, Ntrk2 - neurotrophic tyrosine kinase, receptor, type 2, Ntrk3 - neurotrophic tyrosine kinase, receptor, type 3, Dusp8 - dual specificity phosphatase 8, Ptafr - platelet-activating factor receptor, …
GO:0045596	negative regulation of cell differentiation	9.77e-11	1.75e-08	2.08	19551	655	1350	94	[Rarg - retinoic acid receptor, gamma, Ppard - peroxisome proliferator activator receptor delta, Aatk - apoptosis-associated tyrosine kinase, Calr - calreticulin, Adamts12 - a disintegrin-like and metallopeptidase (reprolysin type) with thrombospondin type 1 motif, 12, Arhgap4 - rho gtpase activating protein 4, Cd44 - cd44 antigen, Tmem64 - transmembrane protein 64, Jag1 - jagged 1, Fam101b - fam…
GO:0051049	regulation of transport	1.02e-10	1.81e-08	1.5	19551	1757	1905	257	[Ptger3 - prostaglandin e receptor 3 (subtype ep3), Calr - calreticulin, Tspan13 - tetraspanin 13, Ptgs2 - prostaglandin-endoperoxide synthase 2, Syt7 - synaptotagmin vii, Ntrk2 - neurotrophic tyrosine kinase, receptor, type 2, Unc93b1 - unc-93 homolog b1 (c. elegans), Pcdh17 - protocadherin 17, Ptafr - platelet-activating factor receptor, Ace - angiotensin i converting enzyme (peptidyl-dipeptida…
GO:0042327	positive regulation of phosphorylation	1.03e-10	1.8e-08	1.74	19551	878	1905	149	[Ptger3 - prostaglandin e receptor 3 (subtype ep3), Fas - fas (tnf receptor superfamily member 6), Ar - androgen receptor, Prkd2 - protein kinase d2, Fam20a - family with sequence similarity 20, member a, Ddr2 - discoidin domain receptor family, member 2, Gpd1 - glycerol-3-phosphate dehydrogenase 1 (soluble), Ntrk2 - neurotrophic tyrosine kinase, receptor, type 2, Ntrk3 - neurotrophic tyrosine ki…
GO:1903706	regulation of hemopoiesis	1.16e-10	2e-08	2.25	19551	341	1914	75	[Rarg - retinoic acid receptor, gamma, Jak3 - janus kinase 3, Il15 - interleukin 15, Fas - fas (tnf receptor superfamily member 6), Cd44 - cd44 antigen, Tmem64 - transmembrane protein 64, Jag1 - jagged 1, Cd4 - cd4 antigen, Ikzf3 - ikaros family zinc finger 3, 1810011O10Rik - riken cdna 1810011o10 gene, Il34 - interleukin 34, Cd74 - cd74 antigen (invariant polypeptide of major histocompatibility …
GO:0001934	positive regulation of protein phosphorylation	1.38e-10	2.35e-08	1.75	19551	835	1923	144	[Ptger3 - prostaglandin e receptor 3 (subtype ep3), Fas - fas (tnf receptor superfamily member 6), Ar - androgen receptor, Prkd2 - protein kinase d2, Fam20a - family with sequence similarity 20, member a, Ddr2 - discoidin domain receptor family, member 2, Ntrk2 - neurotrophic tyrosine kinase, receptor, type 2, Fgd2 - fyve, rhogef and ph domain containing 2, Ntrk3 - neurotrophic tyrosine kinase, r…
GO:0050863	regulation of T cell activation	1.45e-10	2.45e-08	2.43	19551	265	1914	63	[Gpam - glycerol-3-phosphate acyltransferase, mitochondrial, Jak3 - janus kinase 3, Il15 - interleukin 15, Cd44 - cd44 antigen, Cd4 - cd4 antigen, Tfrc - transferrin receptor, Dusp3 - dual specificity phosphatase 3 (vaccinia virus phosphatase vh1-related), Cd74 - cd74 antigen (invariant polypeptide of major histocompatibility complex, class ii antigen-associated), Gnrh1 - gonadotropin releasing h…
GO:0010033	response to organic substance	1.53e-10	2.55e-08	1.6	19551	1652	1464	198	[Fas - fas (tnf receptor superfamily member 6), Dll4 - delta-like 4 (drosophila), Ptgs2 - prostaglandin-endoperoxide synthase 2, Ntrk2 - neurotrophic tyrosine kinase, receptor, type 2, Rora - rar-related orphan receptor alpha, Ptafr - platelet-activating factor receptor, Gbp9 - guanylate-binding protein 9, Ace - angiotensin i converting enzyme (peptidyl-dipeptidase a) 1, Fcer1g - fc receptor, ige…
GO:1903039	positive regulation of leukocyte cell-cell adhesion	1.54e-10	2.53e-08	2.8	19551	175	1914	48	[Il15 - interleukin 15, Jak3 - janus kinase 3, Gpam - glycerol-3-phosphate acyltransferase, mitochondrial, Itga4 - integrin alpha 4, Cd44 - cd44 antigen, Cd4 - cd4 antigen, Ets1 - e26 avian leukemia oncogene 1, 5' domain, Tfrc - transferrin receptor, Socs5 - suppressor of cytokine signaling 5, Cd274 - cd274 antigen, Dusp10 - dual specificity phosphatase 10, Cd74 - cd74 antigen (invariant polypept…
GO:0042325	regulation of phosphorylation	1.63e-10	2.66e-08	1.57	19551	1322	2002	212	[Ptger3 - prostaglandin e receptor 3 (subtype ep3), Errfi1 - erbb receptor feedback inhibitor 1, Fas - fas (tnf receptor superfamily member 6), Fam20a - family with sequence similarity 20, member a, Ddr2 - discoidin domain receptor family, member 2, Ntrk2 - neurotrophic tyrosine kinase, receptor, type 2, Ntrk3 - neurotrophic tyrosine kinase, receptor, type 3, Dusp3 - dual specificity phosphatase …
GO:0030336	negative regulation of cell migration	1.78e-10	2.87e-08	3.27	19551	215	1111	40	[Ppard - peroxisome proliferator activator receptor delta, Srgap3 - slit-robo rho gtpase activating protein 3, Calr - calreticulin, Dll4 - delta-like 4 (drosophila), Magi2 - membrane associated guanylate kinase, ww and pdz domain containing 2, Col3a1 - collagen, type iii, alpha 1, Stard13 - star-related lipid transfer (start) domain containing 13, Sfrp2 - secreted frizzled-related protein 2, Podn…
GO:2000147	positive regulation of cell motility	1.9e-10	3.03e-08	2.04	19551	440	2005	92	[Ptger3 - prostaglandin e receptor 3 (subtype ep3), Pdgfd - platelet-derived growth factor, d polypeptide, Calr - calreticulin, Sparc - secreted acidic cysteine rich glycoprotein, Ptgs2 - prostaglandin-endoperoxide synthase 2, Lpar1 - lysophosphatidic acid receptor 1, Prkd2 - protein kinase d2, Ddr2 - discoidin domain receptor family, member 2, Cmklr1 - chemokine-like receptor 1, Ccbe1 - collagen…
GO:0048870	cell motility	2.04e-10	3.23e-08	1.85	19551	765	1688	122	[Adamts12 - a disintegrin-like and metallopeptidase (reprolysin type) with thrombospondin type 1 motif, 12, Spns2 - spinster homolog 2, Ulk1 - unc-51 like kinase 1, Ntrk2 - neurotrophic tyrosine kinase, receptor, type 2, Ntrk3 - neurotrophic tyrosine kinase, receptor, type 3, P2ry12 - purinergic receptor p2y, g-protein coupled 12, Drd2 - dopamine receptor d2, Fap - fibroblast activation protein, …
GO:2000146	negative regulation of cell motility	2.15e-10	3.36e-08	3.21	19551	225	1111	41	[Ppard - peroxisome proliferator activator receptor delta, Srgap3 - slit-robo rho gtpase activating protein 3, Calr - calreticulin, Dll4 - delta-like 4 (drosophila), Magi2 - membrane associated guanylate kinase, ww and pdz domain containing 2, Col3a1 - collagen, type iii, alpha 1, Stard13 - star-related lipid transfer (start) domain containing 13, Sfrp2 - secreted frizzled-related protein 2, Podn…
GO:1903708	positive regulation of hemopoiesis	2.54e-10	3.93e-08	2.74	19551	183	1914	49	[Il15 - interleukin 15, Tmem64 - transmembrane protein 64, Cd4 - cd4 antigen, Jag1 - jagged 1, Il34 - interleukin 34, Cd74 - cd74 antigen (invariant polypeptide of major histocompatibility complex, class ii antigen-associated), Lif - leukemia inhibitory factor, 5430435G22Rik - riken cdna 5430435g22 gene, Hlx - h2.0-like homeobox, Socs1 - suppressor of cytokine signaling 1, Axl - axl receptor tyro…
GO:0033993	response to lipid	3.76e-10	5.76e-08	2.18	19551	489	1450	79	[Rarg - retinoic acid receptor, gamma, Ppard - peroxisome proliferator activator receptor delta, Fas - fas (tnf receptor superfamily member 6), Ar - androgen receptor, ND3 - nadh dehydrogenase subunit 3, Ptgs2 - prostaglandin-endoperoxide synthase 2, Lpar1 - lysophosphatidic acid receptor 1, Fosl2 - fos-like antigen 2, Paqr9 - progestin and adipoq receptor family member ix, Cxcl9 - chemokine (c-x…
GO:0044707	single-multicellular organism process	3.98e-10	6.02e-08	1.52	19551	2656	1098	227	[Dll4 - delta-like 4 (drosophila), Ddr2 - discoidin domain receptor family, member 2, Frem2 - fras1 related extracellular matrix protein 2, Ntrk2 - neurotrophic tyrosine kinase, receptor, type 2, Ntrk3 - neurotrophic tyrosine kinase, receptor, type 3, Pcdh17 - protocadherin 17, Igsf10 - immunoglobulin superfamily, member 10, Etl4 - enhancer trap locus 4, Ptafr - platelet-activating factor recepto…
GO:0051174	regulation of phosphorus metabolic process	4.05e-10	6.07e-08	1.64	19551	1558	1330	174	[Errfi1 - erbb receptor feedback inhibitor 1, Fas - fas (tnf receptor superfamily member 6), Ar - androgen receptor, Ddr2 - discoidin domain receptor family, member 2, Prkd2 - protein kinase d2, Ntrk2 - neurotrophic tyrosine kinase, receptor, type 2, Gpd1 - glycerol-3-phosphate dehydrogenase 1 (soluble), Ntrk3 - neurotrophic tyrosine kinase, receptor, type 3, Fgd2 - fyve, rhogef and ph domain con…
GO:0051272	positive regulation of cellular component movement	4.12e-10	6.12e-08	2.01	19551	452	2005	93	[Ptger3 - prostaglandin e receptor 3 (subtype ep3), Pdgfd - platelet-derived growth factor, d polypeptide, Calr - calreticulin, Sparc - secreted acidic cysteine rich glycoprotein, Ptgs2 - prostaglandin-endoperoxide synthase 2, Lpar1 - lysophosphatidic acid receptor 1, Prkd2 - protein kinase d2, Ddr2 - discoidin domain receptor family, member 2, Cmklr1 - chemokine-like receptor 1, Ccbe1 - collagen…
GO:0051249	regulation of lymphocyte activation	5.54e-10	8.14e-08	2.16	19551	362	1929	77	[Jak3 - janus kinase 3, Gpam - glycerol-3-phosphate acyltransferase, mitochondrial, Ahr - aryl-hydrocarbon receptor, Il15 - interleukin 15, Fas - fas (tnf receptor superfamily member 6), Cd44 - cd44 antigen, Cd4 - cd4 antigen, Ikzf3 - ikaros family zinc finger 3, Tfrc - transferrin receptor, Cd38 - cd38 antigen, Dusp3 - dual specificity phosphatase 3 (vaccinia virus phosphatase vh1-related), Cd74…
GO:0019220	regulation of phosphate metabolic process	5.77e-10	8.39e-08	1.64	19551	1553	1330	173	[Errfi1 - erbb receptor feedback inhibitor 1, Fas - fas (tnf receptor superfamily member 6), Ar - androgen receptor, Ddr2 - discoidin domain receptor family, member 2, Prkd2 - protein kinase d2, Ntrk2 - neurotrophic tyrosine kinase, receptor, type 2, Gpd1 - glycerol-3-phosphate dehydrogenase 1 (soluble), Ntrk3 - neurotrophic tyrosine kinase, receptor, type 3, Fgd2 - fyve, rhogef and ph domain con…
GO:0022409	positive regulation of cell-cell adhesion	5.79e-10	8.34e-08	2.59	19551	205	1914	52	[Il15 - interleukin 15, Gpam - glycerol-3-phosphate acyltransferase, mitochondrial, Jak3 - janus kinase 3, Cd44 - cd44 antigen, Cd4 - cd4 antigen, Tfrc - transferrin receptor, Cd74 - cd74 antigen (invariant polypeptide of major histocompatibility complex, class ii antigen-associated), Cd86 - cd86 antigen, Ptafr - platelet-activating factor receptor, Hlx - h2.0-like homeobox, Socs1 - suppressor of…
GO:0040017	positive regulation of locomotion	6.55e-10	9.34e-08	1.97	19551	470	2005	95	[Ptger3 - prostaglandin e receptor 3 (subtype ep3), Pdgfd - platelet-derived growth factor, d polypeptide, Calr - calreticulin, Sparc - secreted acidic cysteine rich glycoprotein, Ptgs2 - prostaglandin-endoperoxide synthase 2, Lpar1 - lysophosphatidic acid receptor 1, Prkd2 - protein kinase d2, Ddr2 - discoidin domain receptor family, member 2, Cmklr1 - chemokine-like receptor 1, Ccbe1 - collagen…
GO:0043269	regulation of ion transport	7.31e-10	1.03e-07	1.85	19551	610	1956	113	[Fxyd4 - fxyd domain-containing ion transport regulator 4, Ptger3 - prostaglandin e receptor 3 (subtype ep3), Tspan13 - tetraspanin 13, Ptgs2 - prostaglandin-endoperoxide synthase 2, Syt7 - synaptotagmin vii, Nlgn2 - neuroligin 2, P2ry12 - purinergic receptor p2y, g-protein coupled 12, Drd2 - dopamine receptor d2, Atp2b4 - atpase, ca++ transporting, plasma membrane 4, Ptafr - platelet-activating …
GO:0031344	regulation of cell projection organization	7.61e-10	1.07e-07	1.92	19551	644	1646	104	[Aatk - apoptosis-associated tyrosine kinase, Nlgn2 - neuroligin 2, Ntrk2 - neurotrophic tyrosine kinase, receptor, type 2, Ulk1 - unc-51 like kinase 1, Ntrk3 - neurotrophic tyrosine kinase, receptor, type 3, Fscn1 - fascin homolog 1, actin bundling protein (strongylocentrotus purpuratus), Plxnd1 - plexin d1, Ache - acetylcholinesterase, Aqp1 - aquaporin 1, Dab2 - disabled 2, mitogen-responsive p…
GO:0007165	signal transduction	8.64e-10	1.2e-07	1.29	19551	4201	1776	493	[Ptger3 - prostaglandin e receptor 3 (subtype ep3), Aatk - apoptosis-associated tyrosine kinase, Errfi1 - erbb receptor feedback inhibitor 1, Tmem64 - transmembrane protein 64, Ptgis - prostaglandin i2 (prostacyclin) synthase, AY074887 - cdna sequence ay074887, Dapk2 - death-associated protein kinase 2, Ptafr - platelet-activating factor receptor, Dgka - diacylglycerol kinase, alpha, Aplnr - apel…
GO:0070887	cellular response to chemical stimulus	1.13e-09	1.55e-07	1.71	19551	1136	1473	146	[Gbp7 - guanylate binding protein 7, Fas - fas (tnf receptor superfamily member 6), Dll4 - delta-like 4 (drosophila), Ar - androgen receptor, Adamts12 - a disintegrin-like and metallopeptidase (reprolysin type) with thrombospondin type 1 motif, 12, Ptgis - prostaglandin i2 (prostacyclin) synthase, ND3 - nadh dehydrogenase subunit 3, Prkd2 - protein kinase d2, Gpd1 - glycerol-3-phosphate dehydroge…
GO:0071310	cellular response to organic substance	1.28e-09	1.74e-07	1.8	19551	904	1464	122	[Gbp7 - guanylate binding protein 7, Ar - androgen receptor, Dll4 - delta-like 4 (drosophila), Adamts12 - a disintegrin-like and metallopeptidase (reprolysin type) with thrombospondin type 1 motif, 12, ND3 - nadh dehydrogenase subunit 3, Prkd2 - protein kinase d2, Gpd1 - glycerol-3-phosphate dehydrogenase 1 (soluble), Ntrk2 - neurotrophic tyrosine kinase, receptor, type 2, Rora - rar-related orph…
GO:1902107	positive regulation of leukocyte differentiation	1.51e-09	2.04e-07	2.84	19551	151	1914	42	[Il15 - interleukin 15, Tmem64 - transmembrane protein 64, Cd4 - cd4 antigen, Socs5 - suppressor of cytokine signaling 5, Dusp10 - dual specificity phosphatase 10, Il34 - interleukin 34, Cd74 - cd74 antigen (invariant polypeptide of major histocompatibility complex, class ii antigen-associated), Csf1r - colony stimulating factor 1 receptor, Lif - leukemia inhibitory factor, Hlx - h2.0-like homeob…
GO:0051271	negative regulation of cellular component movement	1.78e-09	2.38e-07	2.99	19551	241	1111	41	[Ppard - peroxisome proliferator activator receptor delta, Srgap3 - slit-robo rho gtpase activating protein 3, Calr - calreticulin, Dll4 - delta-like 4 (drosophila), Magi2 - membrane associated guanylate kinase, ww and pdz domain containing 2, Col3a1 - collagen, type iii, alpha 1, Stard13 - star-related lipid transfer (start) domain containing 13, Sfrp2 - secreted frizzled-related protein 2, Podn…
GO:0001775	cell activation	1.81e-09	2.4e-07	1.96	19551	456	2012	92	[Jak3 - janus kinase 3, Il15 - interleukin 15, Dock10 - dedicator of cytokinesis 10, Ahr - aryl-hydrocarbon receptor, Hhex - hematopoietically expressed homeobox, Lig4 - ligase iv, dna, atp-dependent, Rhoh - ras homolog gene family, member h, C1galt1c1 - c1galt1-specific chaperone 1, Tlr3 - toll-like receptor 3, Dll4 - delta-like 4 (drosophila), Stx11 - syntaxin 11, Cd4 - cd4 antigen, Ikzf3 - ika…
GO:0032675	regulation of interleukin-6 production	1.99e-09	2.61e-07	3.82	19551	113	1360	30	[Zbtb20 - zinc finger and btb domain containing 20, Syt11 - synaptotagmin xi, Trim30a - tripartite motif-containing 30a, Socs5 - suppressor of cytokine signaling 5, Unc93b1 - unc-93 homolog b1 (c. elegans), Trpv4 - transient receptor potential cation channel, subfamily v, member 4, Nod1 - nucleotide-binding oligomerization domain containing 1, Nlrc3 - nlr family, card domain containing 3, Figf - …
GO:0043410	positive regulation of MAPK cascade	2.09e-09	2.73e-07	2	19551	437	1947	87	[Pdgfd - platelet-derived growth factor, d polypeptide, Tlr3 - toll-like receptor 3, Ar - androgen receptor, Cd44 - cd44 antigen, Cd4 - cd4 antigen, Lpar1 - lysophosphatidic acid receptor 1, Prkd2 - protein kinase d2, Ntrk2 - neurotrophic tyrosine kinase, receptor, type 2, Fgd2 - fyve, rhogef and ph domain containing 2, Ntrk3 - neurotrophic tyrosine kinase, receptor, type 3, Itga1 - integrin alph…
GO:0006952	defense response	2.11e-09	2.72e-07	1.67	19551	877	2006	150	[Ptger3 - prostaglandin e receptor 3 (subtype ep3), Gbp7 - guanylate binding protein 7, Penk - preproenkephalin, Fas - fas (tnf receptor superfamily member 6), Ptgs2 - prostaglandin-endoperoxide synthase 2, Unc93b1 - unc-93 homolog b1 (c. elegans), Camk4 - calcium/calmodulin-dependent protein kinase iv, Oas2 - 2'-5' oligoadenylate synthetase 2, Prf1 - perforin 1 (pore forming protein), Ptafr - pl…
GO:0008285	negative regulation of cell proliferation	2.12e-09	2.72e-07	2	19551	609	1448	90	[Rarg - retinoic acid receptor, gamma, Il15 - interleukin 15, Ppard - peroxisome proliferator activator receptor delta, Ar - androgen receptor, Dll4 - delta-like 4 (drosophila), Cd44 - cd44 antigen, Sparc - secreted acidic cysteine rich glycoprotein, Ptgs2 - prostaglandin-endoperoxide synthase 2, 1810019J16Rik - riken cdna 1810019j16 gene, Kctd11 - potassium channel tetramerisation domain contain…
GO:0050870	positive regulation of T cell activation	2.66e-09	3.37e-07	2.72	19551	165	1914	44	[Il15 - interleukin 15, Jak3 - janus kinase 3, Gpam - glycerol-3-phosphate acyltransferase, mitochondrial, Cd4 - cd4 antigen, Tfrc - transferrin receptor, Socs5 - suppressor of cytokine signaling 5, Cd274 - cd274 antigen, Dusp10 - dual specificity phosphatase 10, Cd74 - cd74 antigen (invariant polypeptide of major histocompatibility complex, class ii antigen-associated), Cd86 - cd86 antigen, Hlx …
GO:0010975	regulation of neuron projection development	2.7e-09	3.4e-07	2.02	19551	499	1646	85	[Mgll - monoglyceride lipase, Aatk - apoptosis-associated tyrosine kinase, Metrn - meteorin, glial cell differentiation regulator, Arhgap4 - rho gtpase activating protein 4, Fez1 - fasciculation and elongation protein zeta 1 (zygin i), Lpar1 - lysophosphatidic acid receptor 1, Neurl1a - neuralized homolog 1a (drosophila), Nlgn2 - neuroligin 2, Ulk1 - unc-51 like kinase 1, Ntrk2 - neurotrophic tyr…
GO:0002253	activation of immune response	3.17e-09	3.95e-07	2.7	19551	186	1750	45	[Tlr3 - toll-like receptor 3, Ptpn6 - protein tyrosine phosphatase, non-receptor type 6, Tmem173 - transmembrane protein 173, Prkd2 - protein kinase d2, Tril - tlr4 interactor with leucine-rich repeats, Mill2 - mhc i like leukocyte 2, Skap1 - src family associated phosphoprotein 1, Unc93b1 - unc-93 homolog b1 (c. elegans), Cd38 - cd38 antigen, Cd86 - cd86 antigen, Sh2b2 - sh2b adaptor protein 2, …
GO:0050867	positive regulation of cell activation	3.39e-09	4.2e-07	2.29	19551	270	1929	61	[Il15 - interleukin 15, Jak3 - janus kinase 3, Gpam - glycerol-3-phosphate acyltransferase, mitochondrial, Cd4 - cd4 antigen, Tfrc - transferrin receptor, Cd38 - cd38 antigen, Cd74 - cd74 antigen (invariant polypeptide of major histocompatibility complex, class ii antigen-associated), Cd86 - cd86 antigen, Ptafr - platelet-activating factor receptor, Hlx - h2.0-like homeobox, Socs1 - suppressor of…
GO:0050866	negative regulation of cell activation	4.45e-09	5.46e-07	3.86	19551	169	840	28	[Fas - fas (tnf receptor superfamily member 6), Gpr30 - g protein-coupled receptor 30, Ptpn6 - protein tyrosine phosphatase, non-receptor type 6, Tnfaip8l2 - tumor necrosis factor, alpha-induced protein 8-like 2, Cd274 - cd274 antigen, Cd74 - cd74 antigen (invariant polypeptide of major histocompatibility complex, class ii antigen-associated), Gnrh1 - gonadotropin releasing hormone 1, Hlx - h2.0-…
GO:0050794	regulation of cellular process	4.56e-09	5.55e-07	1.14	19551	9613	2006	1121	[Ptger3 - prostaglandin e receptor 3 (subtype ep3), Errfi1 - erbb receptor feedback inhibitor 1, Aatk - apoptosis-associated tyrosine kinase, Tmem64 - transmembrane protein 64, Ptgis - prostaglandin i2 (prostacyclin) synthase, Ikzf3 - ikaros family zinc finger 3, Ptgs2 - prostaglandin-endoperoxide synthase 2, Fam20a - family with sequence similarity 20, member a, Slc33a1 - solute carrier family 3…
									tetratricopeptide repeats 2, Map2 - microtubule-associated protein 2, Rarres2 - retinoic acid receptor responder (tazarotene induced) 2, Disc1 - disrupted in schizophrenia 1, 4930506M07Rik - riken cdna 4930506m07 gene, Ticam2 - toll-like receptor adaptor molecule 2, Wrap73 - wd repeat containing, antisense to trp73, Kank3 - kn motif and ankyrin repeat domains 3, Mapt - microtubule-associated prot…
GO:0051128	regulation of cellular component organization	4.74e-09	5.72e-07	1.53	19551	2242	1153	202	[Myh14 - myosin, heavy polypeptide 14, Fas - fas (tnf receptor superfamily member 6), Aatk - apoptosis-associated tyrosine kinase, Calr - calreticulin, Syt7 - synaptotagmin vii, Ddr2 - discoidin domain receptor family, member 2, Ntrk2 - neurotrophic tyrosine kinase, receptor, type 2, Ntrk3 - neurotrophic tyrosine kinase, receptor, type 3, Fap - fibroblast activation protein, Ache - acetylcholines…
GO:0040013	negative regulation of locomotion	5.47e-09	6.55e-07	2.85	19551	259	1111	42	[Ppard - peroxisome proliferator activator receptor delta, Srgap3 - slit-robo rho gtpase activating protein 3, Calr - calreticulin, Dll4 - delta-like 4 (drosophila), Magi2 - membrane associated guanylate kinase, ww and pdz domain containing 2, Col3a1 - collagen, type iii, alpha 1, Stard13 - star-related lipid transfer (start) domain containing 13, Sfrp2 - secreted frizzled-related protein 2, Drd2…
GO:0001819	positive regulation of cytokine production	5.91e-09	7.02e-07	2.14	19551	351	1824	70	[Il15 - interleukin 15, Tlr3 - toll-like receptor 3, Ptgs2 - prostaglandin-endoperoxide synthase 2, Prkd2 - protein kinase d2, Ccbe1 - collagen and calcium binding egf domains 1, Ccm2l - cerebral cavernous malformation 2-like, Unc93b1 - unc-93 homolog b1 (c. elegans), Rora - rar-related orphan receptor alpha, Drd2 - dopamine receptor d2, Cd74 - cd74 antigen (invariant polypeptide of major histoco…
GO:0050790	regulation of catalytic activity	6.51e-09	7.66e-07	1.65	19551	1601	1117	151	[Errfi1 - erbb receptor feedback inhibitor 1, Fas - fas (tnf receptor superfamily member 6), Papln - papilin, proteoglycan-like sulfated glycoprotein, Ar - androgen receptor, Ddr2 - discoidin domain receptor family, member 2, Prkd2 - protein kinase d2, Ntrk2 - neurotrophic tyrosine kinase, receptor, type 2, Ntrk3 - neurotrophic tyrosine kinase, receptor, type 3, 1810011O10Rik - riken cdna 1810011…
GO:0050727	regulation of inflammatory response	7.35e-09	8.59e-07	2.62	19551	255	1375	47	[Gpr17 - g protein-coupled receptor 17, Ppard - peroxisome proliferator activator receptor delta, Mgll - monoglyceride lipase, Nr1d2 - nuclear receptor subfamily 1, group d, member 2, Adamts12 - a disintegrin-like and metallopeptidase (reprolysin type) with thrombospondin type 1 motif, 12, Cd44 - cd44 antigen, Ets1 - e26 avian leukemia oncogene 1, 5' domain, Ptgis - prostaglandin i2 (prostacyclin…
GO:0051246	regulation of protein metabolic process	7.95e-09	9.22e-07	1.53	19551	2296	1098	197	[Fas - fas (tnf receptor superfamily member 6), Errfi1 - erbb receptor feedback inhibitor 1, Calr - calreticulin, Papln - papilin, proteoglycan-like sulfated glycoprotein, Ddr2 - discoidin domain receptor family, member 2, Ntrk2 - neurotrophic tyrosine kinase, receptor, type 2, Ntrk3 - neurotrophic tyrosine kinase, receptor, type 3, Ntsr2 - neurotensin receptor 2, Dusp8 - dual specificity phospha…
GO:0032844	regulation of homeostatic process	8.67e-09	9.98e-07	2.12	19551	463	1434	72	[Gpam - glycerol-3-phosphate acyltransferase, mitochondrial, Nr1d2 - nuclear receptor subfamily 1, group d, member 2, Tmem64 - transmembrane protein 64, Cd44 - cd44 antigen, Cd4 - cd4 antigen, Ptgs2 - prostaglandin-endoperoxide synthase 2, Tfrc - transferrin receptor, Tsc22d4 - tsc22 domain family, member 4, Rora - rar-related orphan receptor alpha, Drd2 - dopamine receptor d2, Cd38 - cd38 antige…
GO:0045619	regulation of lymphocyte differentiation	1.04e-08	1.19e-06	2.72	19551	154	1914	41	[Zfp36l2 - zinc finger protein 36, c3h type-like 2, Il15 - interleukin 15, Jak3 - janus kinase 3, Fas - fas (tnf receptor superfamily member 6), Cd44 - cd44 antigen, Ikzf3 - ikaros family zinc finger 3, Ptpn6 - protein tyrosine phosphatase, non-receptor type 6, Socs5 - suppressor of cytokine signaling 5, Dusp10 - dual specificity phosphatase 10, Cd74 - cd74 antigen (invariant polypeptide of major…
GO:0002696	positive regulation of leukocyte activation	1.07e-08	1.21e-06	2.28	19551	258	1929	58	[Il15 - interleukin 15, Gpam - glycerol-3-phosphate acyltransferase, mitochondrial, Jak3 - janus kinase 3, Cd4 - cd4 antigen, Tfrc - transferrin receptor, Cd38 - cd38 antigen, Cd74 - cd74 antigen (invariant polypeptide of major histocompatibility complex, class ii antigen-associated), Cd86 - cd86 antigen, Ptafr - platelet-activating factor receptor, Hlx - h2.0-like homeobox, Socs1 - suppressor of…
GO:0051056	regulation of small GTPase mediated signal transduction	1.2e-08	1.35e-06	2.56	19551	222	1620	47	[Gpr17 - g protein-coupled receptor 17, Eps8l2 - eps8-like 2, Als2cl - als2 c-terminal like, Gpr4 - g protein-coupled receptor 4, Arhgef17 - rho guanine nucleotide exchange factor (gef) 17, Plekhg6 - pleckstrin homology domain containing, family g (with rhogef domain) member 6, Lpar1 - lysophosphatidic acid receptor 1, Col3a1 - collagen, type iii, alpha 1, Fgd2 - fyve, rhogef and ph domain contai…
GO:0010941	regulation of cell death	1.31e-08	1.46e-06	1.61	19551	1471	1302	158	[Fas - fas (tnf receptor superfamily member 6), Ar - androgen receptor, Ikzf3 - ikaros family zinc finger 3, Ptgis - prostaglandin i2 (prostacyclin) synthase, Ptgs2 - prostaglandin-endoperoxide synthase 2, Ntrk2 - neurotrophic tyrosine kinase, receptor, type 2, Ntrk3 - neurotrophic tyrosine kinase, receptor, type 3, Fap - fibroblast activation protein, 1810011O10Rik - riken cdna 1810011o10 gene, …
GO:0007167	enzyme linked receptor protein signaling pathway	1.43e-08	1.58e-06	1.92	19551	490	1829	88	[Pdgfd - platelet-derived growth factor, d polypeptide, Jak3 - janus kinase 3, Prkd2 - protein kinase d2, Ddr2 - discoidin domain receptor family, member 2, Ntrk2 - neurotrophic tyrosine kinase, receptor, type 2, Bmp3 - bone morphogenetic protein 3, Ntrk3 - neurotrophic tyrosine kinase, receptor, type 3, Cldn5 - claudin 5, Myo1e - myosin ie, Dok4 - docking protein 4, Lif - leukemia inhibitory fac…
GO:0051924	regulation of calcium ion transport	1.5e-08	1.65e-06	2.42	19551	227	1817	51	[Wfs1 - wolfram syndrome 1 homolog (human), Ptger3 - prostaglandin e receptor 3 (subtype ep3), Jak3 - janus kinase 3, Cd4 - cd4 antigen, Tspan13 - tetraspanin 13, Ptgs2 - prostaglandin-endoperoxide synthase 2, P2ry12 - purinergic receptor p2y, g-protein coupled 12, Drd2 - dopamine receptor d2, Il16 - interleukin 16, Efcab4a - ef-hand calcium binding domain 4a, Ace - angiotensin i converting enzym…
GO:0070372	regulation of ERK1 and ERK2 cascade	1.52e-08	1.66e-06	2.28	19551	245	1997	57	[Pdgfd - platelet-derived growth factor, d polypeptide, Errfi1 - erbb receptor feedback inhibitor 1, Cd44 - cd44 antigen, Cd4 - cd4 antigen, Prkd2 - protein kinase d2, Drd2 - dopamine receptor d2, Ntsr2 - neurotensin receptor 2, Dusp3 - dual specificity phosphatase 3 (vaccinia virus phosphatase vh1-related), Cd74 - cd74 antigen (invariant polypeptide of major histocompatibility complex, class ii …
GO:0006898	receptor-mediated endocytosis	1.73e-08	1.87e-06	3.94	19551	126	984	25	[Arhgap27 - rho gtpase activating protein 27, Mrc1 - mannose receptor, c type 1, Itga4 - integrin alpha 4, Tfrc - transferrin receptor, Cubn - cubilin (intrinsic factor-cobalamin receptor), Drd2 - dopamine receptor d2, Ache - acetylcholinesterase, Dab2 - disabled 2, mitogen-responsive phosphoprotein, Calcrl - calcitonin receptor-like, Dnm3 - dynamin 3, Ackr3 - atypical chemokine receptor 3, Vldlr…
GO:0051050	positive regulation of transport	1.81e-08	1.94e-06	1.62	19551	961	1900	151	[Calr - calreticulin, Ptgs2 - prostaglandin-endoperoxide synthase 2, Exph5 - exophilin 5, Nlgn2 - neuroligin 2, Unc93b1 - unc-93 homolog b1 (c. elegans), P2ry12 - purinergic receptor p2y, g-protein coupled 12, Drd2 - dopamine receptor d2, Dact1 - dapper homolog 1, antagonist of beta-catenin (xenopus), 1810011O10Rik - riken cdna 1810011o10 gene, Pfkm - phosphofructokinase, muscle, Ptafr - platelet…
GO:0022408	negative regulation of cell-cell adhesion	1.9e-08	2.02e-06	3.12	19551	153	1350	33	[Cd44 - cd44 antigen, Ptpn6 - protein tyrosine phosphatase, non-receptor type 6, Socs5 - suppressor of cytokine signaling 5, Tnfaip8l2 - tumor necrosis factor, alpha-induced protein 8-like 2, Ccm2l - cerebral cavernous malformation 2-like, Cd274 - cd274 antigen, Trpv4 - transient receptor potential cation channel, subfamily v, member 4, Podxl - podocalyxin-like, Cd74 - cd74 antigen (invariant pol…
GO:0010959	regulation of metal ion transport	2.02e-08	2.15e-06	2.08	19551	356	1845	70	[Wfs1 - wolfram syndrome 1 homolog (human), Ptger3 - prostaglandin e receptor 3 (subtype ep3), Fxyd4 - fxyd domain-containing ion transport regulator 4, Jak3 - janus kinase 3, Cd4 - cd4 antigen, Tspan13 - tetraspanin 13, Ptgs2 - prostaglandin-endoperoxide synthase 2, P2ry12 - purinergic receptor p2y, g-protein coupled 12, Drd2 - dopamine receptor d2, Il16 - interleukin 16, Efcab4a - ef-hand calci…
GO:0050896	response to stimulus	2.06e-08	2.17e-06	1.27	19551	4199	1788	487	[Ptger3 - prostaglandin e receptor 3 (subtype ep3), Errfi1 - erbb receptor feedback inhibitor 1, Ptgis - prostaglandin i2 (prostacyclin) synthase, Ptgs2 - prostaglandin-endoperoxide synthase 2, Oas2 - 2'-5' oligoadenylate synthetase 2, Ptafr - platelet-activating factor receptor, Adamts5 - a disintegrin-like and metallopeptidase (reprolysin type) with thrombospondin type 1 motif, 5 (aggrecanase-2…
GO:2000106	regulation of leukocyte apoptotic process	2.26e-08	2.36e-06	5.43	19551	90	760	19	[Ccr5 - chemokine (c-c motif) receptor 5, Gpam - glycerol-3-phosphate acyltransferase, mitochondrial, Gimap8 - gtpase, imap family member 8, Fas - fas (tnf receptor superfamily member 6), Faim3 - fas apoptotic inhibitory molecule 3, Cd274 - cd274 antigen, Efna1 - ephrin a1, Cd74 - cd74 antigen (invariant polypeptide of major histocompatibility complex, class ii antigen-associated), Nod2 - nucleot…
GO:0044093	positive regulation of molecular function	2.31e-08	2.4e-06	1.74	19551	1232	1097	120	[Fas - fas (tnf receptor superfamily member 6), Ar - androgen receptor, Prkd2 - protein kinase d2, Ddr2 - discoidin domain receptor family, member 2, Ntrk3 - neurotrophic tyrosine kinase, receptor, type 3, 1810011O10Rik - riken cdna 1810011o10 gene, Drd2 - dopamine receptor d2, Ptafr - platelet-activating factor receptor, Prkch - protein kinase c, eta, Ace - angiotensin i converting enzyme (pepti…
GO:0046578	regulation of Ras protein signal transduction	2.46e-08	2.53e-06	2.84	19551	199	1313	38	[Gpr17 - g protein-coupled receptor 17, Als2cl - als2 c-terminal like, Gpr4 - g protein-coupled receptor 4, Arhgef17 - rho guanine nucleotide exchange factor (gef) 17, Plekhg6 - pleckstrin homology domain containing, family g (with rhogef domain) member 6, Lpar1 - lysophosphatidic acid receptor 1, Col3a1 - collagen, type iii, alpha 1, Fgd2 - fyve, rhogef and ph domain containing 2, Rasa4 - ras p2…
GO:0051251	positive regulation of lymphocyte activation	2.58e-08	2.64e-06	2.34	19551	225	1929	52	[Il15 - interleukin 15, Jak3 - janus kinase 3, Gpam - glycerol-3-phosphate acyltransferase, mitochondrial, Cd4 - cd4 antigen, Tfrc - transferrin receptor, Cd38 - cd38 antigen, Cd74 - cd74 antigen (invariant polypeptide of major histocompatibility complex, class ii antigen-associated), Cd86 - cd86 antigen, Hlx - h2.0-like homeobox, Socs1 - suppressor of cytokine signaling 1, Axl - axl receptor tyr…
GO:1901700	response to oxygen-containing compound	2.66e-08	2.71e-06	1.71	19551	970	1462	124	[Fas - fas (tnf receptor superfamily member 6), Ar - androgen receptor, Ptgs2 - prostaglandin-endoperoxide synthase 2, Gpd1 - glycerol-3-phosphate dehydrogenase 1 (soluble), Ntrk2 - neurotrophic tyrosine kinase, receptor, type 2, Rora - rar-related orphan receptor alpha, P2ry12 - purinergic receptor p2y, g-protein coupled 12, Drd2 - dopamine receptor d2, Ucp3 - uncoupling protein 3 (mitochondrial…
GO:0032102	negative regulation of response to external stimulus	3.06e-08	3.09e-06	2.98	19551	254	929	36	[Gpr17 - g protein-coupled receptor 17, Ets1 - e26 avian leukemia oncogene 1, 5' domain, Gpr30 - g protein-coupled receptor 30, Mill2 - mhc i like leukocyte 2, Tnfaip8l2 - tumor necrosis factor, alpha-induced protein 8-like 2, Nlrc3 - nlr family, card domain containing 3, Drd2 - dopamine receptor d2, Serpinf1 - serine (or cysteine) peptidase inhibitor, clade f, member 1, Cx3cr1 - chemokine (c-x3-…
GO:0051247	positive regulation of protein metabolic process	3.22e-08	3.23e-06	1.49	19551	1377	1909	201	[Ptger3 - prostaglandin e receptor 3 (subtype ep3), Fas - fas (tnf receptor superfamily member 6), Fam20a - family with sequence similarity 20, member a, Ddr2 - discoidin domain receptor family, member 2, Ntrk2 - neurotrophic tyrosine kinase, receptor, type 2, Ntrk3 - neurotrophic tyrosine kinase, receptor, type 3, Ntsr2 - neurotensin receptor 2, Ptafr - platelet-activating factor receptor, Pde5a…
GO:0051962	positive regulation of nervous system development	3.88e-08	3.87e-06	2.12	19551	550	1142	68	[Metrn - meteorin, glial cell differentiation regulator, Fez1 - fasciculation and elongation protein zeta 1 (zygin i), Ntrk2 - neurotrophic tyrosine kinase, receptor, type 2, Kctd11 - potassium channel tetramerisation domain containing 11, Ntrk3 - neurotrophic tyrosine kinase, receptor, type 3, Drd2 - dopamine receptor d2, Prkch - protein kinase c, eta, Ache - acetylcholinesterase, Ace - angioten…
GO:0002695	negative regulation of leukocyte activation	3.89e-08	3.85e-06	3.85	19551	151	840	25	[Fas - fas (tnf receptor superfamily member 6), Ptpn6 - protein tyrosine phosphatase, non-receptor type 6, Gpr30 - g protein-coupled receptor 30, Tnfaip8l2 - tumor necrosis factor, alpha-induced protein 8-like 2, Cd274 - cd274 antigen, Cd74 - cd74 antigen (invariant polypeptide of major histocompatibility complex, class ii antigen-associated), Gnrh1 - gonadotropin releasing hormone 1, Hlx - h2.0-…
GO:0009653	anatomical structure morphogenesis	4.18e-08	4.1e-06	1.66	19551	1356	1152	133	[Myh14 - myosin, heavy polypeptide 14, Errfi1 - erbb receptor feedback inhibitor 1, Dll4 - delta-like 4 (drosophila), Ar - androgen receptor, Frem2 - fras1 related extracellular matrix protein 2, 1810019J16Rik - riken cdna 1810019j16 gene, Drd2 - dopamine receptor d2, Aqp1 - aquaporin 1, Nrp2 - neuropilin 2, Mafb - v-maf musculoaponeurotic fibrosarcoma oncogene family, protein b (avian), Aplnr - …
GO:0090287	regulation of cellular response to growth factor stimulus	4.18e-08	4.08e-06	2.25	19551	239	1997	55	[Hhex - hematopoietically expressed homeobox, Adamts12 - a disintegrin-like and metallopeptidase (reprolysin type) with thrombospondin type 1 motif, 12, Prkd2 - protein kinase d2, Ccbe1 - collagen and calcium binding egf domains 1, Ulk1 - unc-51 like kinase 1, Zfp703 - zinc finger protein 703, Dab2 - disabled 2, mitogen-responsive phosphoprotein, Bmper - bmp-binding endothelial regulator, Xbp1 - …
GO:0002237	response to molecule of bacterial origin	4.34e-08	4.21e-06	2.67	19551	227	1321	41	[Ppard - peroxisome proliferator activator receptor delta, Mrc1 - mannose receptor, c type 1, Fas - fas (tnf receptor superfamily member 6), Ptgs2 - prostaglandin-endoperoxide synthase 2, Cxcl9 - chemokine (c-x-c motif) ligand 9, Nos2 - nitric oxide synthase 2, inducible, Nlrc3 - nlr family, card domain containing 3, Dusp10 - dual specificity phosphatase 10, Tnfrsf25 - tumor necrosis factor recep…
GO:0098609	cell-cell adhesion	4.6e-08	4.44e-06	2.82	19551	333	812	39	[L1cam - l1 cell adhesion molecule, Pcdh18 - protocadherin 18, Itga4 - integrin alpha 4, Cadm3 - cell adhesion molecule 3, Ptpn6 - protein tyrosine phosphatase, non-receptor type 6, Cdc42ep1 - cdc42 effector protein (rho gtpase binding) 1, Pcdhb16 - protocadherin beta 16, P2ry12 - purinergic receptor p2y, g-protein coupled 12, Ret - ret proto-oncogene, Clstn2 - calsyntenin 2, Cyfip2 - cytoplasmic…
GO:0010594	regulation of endothelial cell migration	4.65e-08	4.45e-06	3.67	19551	113	1274	27	[Calr - calreticulin, Dll4 - delta-like 4 (drosophila), Sparc - secreted acidic cysteine rich glycoprotein, Kdr - kinase insert domain protein receptor, Ets1 - e26 avian leukemia oncogene 1, 5' domain, Ptgs2 - prostaglandin-endoperoxide synthase 2, Prkd2 - protein kinase d2, Stard13 - star-related lipid transfer (start) domain containing 13, Efna1 - ephrin a1, Vash1 - vasohibin 1, Serpinf1 - seri…
GO:0031399	regulation of protein modification process	4.66e-08	4.44e-06	1.45	19551	1523	2002	226	[Ptger3 - prostaglandin e receptor 3 (subtype ep3), Errfi1 - erbb receptor feedback inhibitor 1, Fas - fas (tnf receptor superfamily member 6), Fam20a - family with sequence similarity 20, member a, Ddr2 - discoidin domain receptor family, member 2, Ntrk2 - neurotrophic tyrosine kinase, receptor, type 2, Ntrk3 - neurotrophic tyrosine kinase, receptor, type 3, Dusp3 - dual specificity phosphatase …
GO:0002685	regulation of leukocyte migration	5.04e-08	4.76e-06	2.59	19551	163	1901	41	[Ptger3 - prostaglandin e receptor 3 (subtype ep3), Pdgfd - platelet-derived growth factor, d polypeptide, Calr - calreticulin, Itga4 - integrin alpha 4, Cmklr1 - chemokine-like receptor 1, Cxcl9 - chemokine (c-x-c motif) ligand 9, Trpv4 - transient receptor potential cation channel, subfamily v, member 4, P2ry12 - purinergic receptor p2y, g-protein coupled 12, Figf - c-fos induced growth factor,…
GO:0046649	lymphocyte activation	5.04e-08	4.73e-06	2.04	19551	329	2012	69	[Jak3 - janus kinase 3, Hhex - hematopoietically expressed homeobox, Ahr - aryl-hydrocarbon receptor, Dock10 - dedicator of cytokinesis 10, Il15 - interleukin 15, Lig4 - ligase iv, dna, atp-dependent, Rhoh - ras homolog gene family, member h, Dll4 - delta-like 4 (drosophila), Stx11 - syntaxin 11, Cd4 - cd4 antigen, Ikzf3 - ikaros family zinc finger 3, Jag2 - jagged 2, Rora - rar-related orphan re…
GO:0050769	positive regulation of neurogenesis	5.47e-08	5.11e-06	2.18	19551	487	1142	62	[Metrn - meteorin, glial cell differentiation regulator, Fez1 - fasciculation and elongation protein zeta 1 (zygin i), Ntrk2 - neurotrophic tyrosine kinase, receptor, type 2, Kctd11 - potassium channel tetramerisation domain containing 11, Ntrk3 - neurotrophic tyrosine kinase, receptor, type 3, Drd2 - dopamine receptor d2, Prkch - protein kinase c, eta, Ache - acetylcholinesterase, Ace - angioten…
GO:0031348	negative regulation of defense response	6.41e-08	5.94e-06	2.85	19551	158	1517	35	[Gpr17 - g protein-coupled receptor 17, Ppard - peroxisome proliferator activator receptor delta, Cd44 - cd44 antigen, Ets1 - e26 avian leukemia oncogene 1, 5' domain, Ptgis - prostaglandin i2 (prostacyclin) synthase, Gpr30 - g protein-coupled receptor 30, Socs5 - suppressor of cytokine signaling 5, Mill2 - mhc i like leukocyte 2, Tnfaip8l2 - tumor necrosis factor, alpha-induced protein 8-like 2,…
GO:0050808	synapse organization	6.74e-08	6.21e-06	3.02	19551	144	1441	32	[Lamb2 - laminin, beta 2, Nlgn2 - neuroligin 2, Pcdhb16 - protocadherin beta 16, Ntrk2 - neurotrophic tyrosine kinase, receptor, type 2, Pcdhb17 - protocadherin beta 17, Pcdhb18 - protocadherin beta 18, Col4a1 - collagen, type iv, alpha 1, Pcdhb19 - protocadherin beta 19, Sez6l2 - seizure related 6 homolog like 2, Pcdhb20 - protocadherin beta 20, Dact1 - dapper homolog 1, antagonist of beta-caten…
GO:0010720	positive regulation of cell development	6.78e-08	6.21e-06	1.86	19551	555	1685	89	[Lig4 - ligase iv, dna, atp-dependent, Metrn - meteorin, glial cell differentiation regulator, Calr - calreticulin, Fez1 - fasciculation and elongation protein zeta 1 (zygin i), Lpar1 - lysophosphatidic acid receptor 1, Neurl1a - neuralized homolog 1a (drosophila), Nlgn2 - neuroligin 2, Kctd11 - potassium channel tetramerisation domain containing 11, Ntrk2 - neurotrophic tyrosine kinase, receptor…
GO:0034765	regulation of ion transmembrane transport	6.83e-08	6.21e-06	1.97	19551	389	1918	75	[Fxyd4 - fxyd domain-containing ion transport regulator 4, Ptger3 - prostaglandin e receptor 3 (subtype ep3), Tspan13 - tetraspanin 13, Nlgn2 - neuroligin 2, Drd2 - dopamine receptor d2, Atp2b4 - atpase, ca++ transporting, plasma membrane 4, Kcna2 - potassium voltage-gated channel, shaker-related subfamily, member 2, Kcna1 - potassium voltage-gated channel, shaker-related subfamily, member 1, Pta…
GO:0034762	regulation of transmembrane transport	6.88e-08	6.23e-06	1.95	19551	403	1918	77	[Fxyd4 - fxyd domain-containing ion transport regulator 4, Ptger3 - prostaglandin e receptor 3 (subtype ep3), Tspan13 - tetraspanin 13, Nlgn2 - neuroligin 2, Drd2 - dopamine receptor d2, Atp2b4 - atpase, ca++ transporting, plasma membrane 4, Kcna2 - potassium voltage-gated channel, shaker-related subfamily, member 2, Kcna1 - potassium voltage-gated channel, shaker-related subfamily, member 1, Pta…
GO:0008284	positive regulation of cell proliferation	6.92e-08	6.23e-06	1.63	19551	839	1947	136	[Lig4 - ligase iv, dna, atp-dependent, Calr - calreticulin, Dll4 - delta-like 4 (drosophila), Ar - androgen receptor, Ptgs2 - prostaglandin-endoperoxide synthase 2, Hsf4 - heat shock transcription factor 4, Ddr2 - discoidin domain receptor family, member 2, Prkd2 - protein kinase d2, Nlgn2 - neuroligin 2, Ntrk2 - neurotrophic tyrosine kinase, receptor, type 2, Ntrk3 - neurotrophic tyrosine kinase…
GO:0045664	regulation of neuron differentiation	6.99e-08	6.25e-06	1.78	19551	657	1684	101	[Calr - calreticulin, Aatk - apoptosis-associated tyrosine kinase, Nlgn2 - neuroligin 2, Ntrk2 - neurotrophic tyrosine kinase, receptor, type 2, Ulk1 - unc-51 like kinase 1, Kctd11 - potassium channel tetramerisation domain containing 11, Ntrk3 - neurotrophic tyrosine kinase, receptor, type 3, Plxnd1 - plexin d1, Ache - acetylcholinesterase, Dab2 - disabled 2, mitogen-responsive phosphoprotein, M…
GO:0050770	regulation of axonogenesis	7.58e-08	6.74e-06	3.21	19551	168	1089	30	[L1cam - l1 cell adhesion molecule, Mgll - monoglyceride lipase, Aatk - apoptosis-associated tyrosine kinase, Metrn - meteorin, glial cell differentiation regulator, Ntrk2 - neurotrophic tyrosine kinase, receptor, type 2, Myo5b - myosin vb, Ntrk3 - neurotrophic tyrosine kinase, receptor, type 3, Efna1 - ephrin a1, Ret - ret proto-oncogene, Islr2 - immunoglobulin superfamily containing leucine-ric…
GO:0016525	negative regulation of angiogenesis	8.3e-08	7.33e-06	3.43	19551	83	1854	27	[Hhex - hematopoietically expressed homeobox, Dll4 - delta-like 4 (drosophila), Gpr4 - g protein-coupled receptor 4, Sparc - secreted acidic cysteine rich glycoprotein, Tcf4 - transcription factor 4, Stard13 - star-related lipid transfer (start) domain containing 13, Col4a2 - collagen, type iv, alpha 2, Col4a3 - collagen, type iv, alpha 3, Hoxa5 - homeobox a5, Lif - leukemia inhibitory factor, Va…
GO:2000021	regulation of ion homeostasis	8.43e-08	7.4e-06	3.01	19551	188	1142	33	[Kdr - kinase insert domain protein receptor, Cd4 - cd4 antigen, Ptpn6 - protein tyrosine phosphatase, non-receptor type 6, Gpr30 - g protein-coupled receptor 30, Hcn1 - hyperpolarization-activated, cyclic nucleotide-gated k+ 1, Drd2 - dopamine receptor d2, Anpep - alanyl (membrane) aminopeptidase, Avpr1a - arginine vasopressin receptor 1a, Akap5 - a kinase (prka) anchor protein 5, Adcyap1r1 - ad…
GO:0031401	positive regulation of protein modification process	9.59e-08	8.37e-06	1.56	19551	1024	1905	156	[Ptger3 - prostaglandin e receptor 3 (subtype ep3), Fas - fas (tnf receptor superfamily member 6), Ar - androgen receptor, Ddr2 - discoidin domain receptor family, member 2, Fam20a - family with sequence similarity 20, member a, Prkd2 - protein kinase d2, Ntrk2 - neurotrophic tyrosine kinase, receptor, type 2, Ntrk3 - neurotrophic tyrosine kinase, receptor, type 3, Fgd2 - fyve, rhogef and ph doma…
GO:0031346	positive regulation of cell projection organization	9.66e-08	8.39e-06	2.05	19551	388	1646	67	[Metrn - meteorin, glial cell differentiation regulator, Fez1 - fasciculation and elongation protein zeta 1 (zygin i), Lpar1 - lysophosphatidic acid receptor 1, Neurl1a - neuralized homolog 1a (drosophila), Nlgn2 - neuroligin 2, Ntrk2 - neurotrophic tyrosine kinase, receptor, type 2, Ntrk3 - neurotrophic tyrosine kinase, receptor, type 3, Fscn1 - fascin homolog 1, actin bundling protein (strongyl…
GO:0045321	leukocyte activation	9.96e-08	8.59e-06	1.91	19551	396	2012	78	[Jak3 - janus kinase 3, Hhex - hematopoietically expressed homeobox, Ahr - aryl-hydrocarbon receptor, Dock10 - dedicator of cytokinesis 10, Lig4 - ligase iv, dna, atp-dependent, Il15 - interleukin 15, Rhoh - ras homolog gene family, member h, Tlr3 - toll-like receptor 3, Dll4 - delta-like 4 (drosophila), Stx11 - syntaxin 11, Ikzf3 - ikaros family zinc finger 3, Cd4 - cd4 antigen, Jag2 - jagged 2,…
GO:0043085	positive regulation of catalytic activity	1e-07	8.62e-06	1.82	19551	928	1097	95	[Pdgfd - platelet-derived growth factor, d polypeptide, Arhgap27 - rho gtpase activating protein 27, Fas - fas (tnf receptor superfamily member 6), Cd4 - cd4 antigen, Ddr2 - discoidin domain receptor family, member 2, Prkd2 - protein kinase d2, Itga1 - integrin alpha 1, Ntrk3 - neurotrophic tyrosine kinase, receptor, type 3, Plin5 - perilipin 5, Drd2 - dopamine receptor d2, 1810011O10Rik - riken …
GO:0043067	regulation of programmed cell death	1.06e-07	9.04e-06	1.6	19551	1349	1302	144	[Fas - fas (tnf receptor superfamily member 6), Ar - androgen receptor, Ptgis - prostaglandin i2 (prostacyclin) synthase, Ikzf3 - ikaros family zinc finger 3, Ptgs2 - prostaglandin-endoperoxide synthase 2, Ntrk2 - neurotrophic tyrosine kinase, receptor, type 2, Ntrk3 - neurotrophic tyrosine kinase, receptor, type 3, Fap - fibroblast activation protein, 1810011O10Rik - riken cdna 1810011o10 gene, …
GO:0007162	negative regulation of cell adhesion	1.11e-07	9.39e-06	2.49	19551	241	1435	44	[Cd44 - cd44 antigen, Ptpn6 - protein tyrosine phosphatase, non-receptor type 6, Socs5 - suppressor of cytokine signaling 5, Ccm2l - cerebral cavernous malformation 2-like, Tnfaip8l2 - tumor necrosis factor, alpha-induced protein 8-like 2, Cd274 - cd274 antigen, Trpv4 - transient receptor potential cation channel, subfamily v, member 4, Podxl - podocalyxin-like, Cd74 - cd74 antigen (invariant pol…
GO:0035556	intracellular signal transduction	1.3e-07	1.1e-05	1.52	19551	1097	2003	171	[Aatk - apoptosis-associated tyrosine kinase, Errfi1 - erbb receptor feedback inhibitor 1, Car8 - carbonic anhydrase 8, Prkd2 - protein kinase d2, Ntrk2 - neurotrophic tyrosine kinase, receptor, type 2, Ulk1 - unc-51 like kinase 1, P2ry12 - purinergic receptor p2y, g-protein coupled 12, Arl4d - adp-ribosylation factor-like 4d, Camk4 - calcium/calmodulin-dependent protein kinase iv, Drd2 - dopamin…
GO:0045580	regulation of T cell differentiation	1.38e-07	1.16e-05	2.76	19551	126	1914	34	[Jak3 - janus kinase 3, Il15 - interleukin 15, Cd44 - cd44 antigen, Socs5 - suppressor of cytokine signaling 5, Dusp10 - dual specificity phosphatase 10, Cd74 - cd74 antigen (invariant polypeptide of major histocompatibility complex, class ii antigen-associated), Hlx - h2.0-like homeobox, Socs1 - suppressor of cytokine signaling 1, Bmp4 - bone morphogenetic protein 4, Nckap1l - nck associated pro…
GO:0051250	negative regulation of lymphocyte activation	1.44e-07	1.2e-05	3.97	19551	129	840	22	[Fas - fas (tnf receptor superfamily member 6), H2-Aa - histocompatibility 2, class ii antigen a, alpha, Ptpn6 - protein tyrosine phosphatase, non-receptor type 6, Irf1 - interferon regulatory factor 1, Prdm1 - pr domain containing 1, with znf domain, Tnfaip8l2 - tumor necrosis factor, alpha-induced protein 8-like 2, Cd274 - cd274 antigen, Cd74 - cd74 antigen (invariant polypeptide of major histo…
GO:0022604	regulation of cell morphogenesis	1.66e-07	1.37e-05	2.18	19551	445	1170	58	[Myh14 - myosin, heavy polypeptide 14, Mgll - monoglyceride lipase, Aatk - apoptosis-associated tyrosine kinase, Metrn - meteorin, glial cell differentiation regulator, Calr - calreticulin, Sparc - secreted acidic cysteine rich glycoprotein, Ntrk2 - neurotrophic tyrosine kinase, receptor, type 2, Ntrk3 - neurotrophic tyrosine kinase, receptor, type 3, Ache - acetylcholinesterase, Dab2 - disabled …
GO:0009888	tissue development	1.73e-07	1.43e-05	2.25	19551	561	852	55	[Rarg - retinoic acid receptor, gamma, Hhex - hematopoietically expressed homeobox, Myh14 - myosin, heavy polypeptide 14, Sall4 - sal-like 4 (drosophila), Errfi1 - erbb receptor feedback inhibitor 1, Jag1 - jagged 1, Ddr2 - discoidin domain receptor family, member 2, Lgr6 - leucine-rich repeat-containing g protein-coupled receptor 6, Igsf10 - immunoglobulin superfamily, member 10, Intu - inturned…
GO:1903038	negative regulation of leukocyte cell-cell adhesion	1.92e-07	1.57e-05	3.52	19551	107	1350	26	[Cd44 - cd44 antigen, Ptpn6 - protein tyrosine phosphatase, non-receptor type 6, Socs5 - suppressor of cytokine signaling 5, Tnfaip8l2 - tumor necrosis factor, alpha-induced protein 8-like 2, Cd274 - cd274 antigen, Cd74 - cd74 antigen (invariant polypeptide of major histocompatibility complex, class ii antigen-associated), Gnrh1 - gonadotropin releasing hormone 1, Pde5a - phosphodiesterase 5a, cg…
GO:2000181	negative regulation of blood vessel morphogenesis	1.92e-07	1.56e-05	3.31	19551	86	1854	27	[Hhex - hematopoietically expressed homeobox, Dll4 - delta-like 4 (drosophila), Gpr4 - g protein-coupled receptor 4, Sparc - secreted acidic cysteine rich glycoprotein, Tcf4 - transcription factor 4, Stard13 - star-related lipid transfer (start) domain containing 13, Col4a2 - collagen, type iv, alpha 2, Col4a3 - collagen, type iv, alpha 3, Hoxa5 - homeobox a5, Lif - leukemia inhibitory factor, Va…
GO:0035023	regulation of Rho protein signal transduction	1.95e-07	1.58e-05	3.44	19551	117	1313	27	[Gpr17 - g protein-coupled receptor 17, Als2cl - als2 c-terminal like, Gpr4 - g protein-coupled receptor 4, Arhgef17 - rho guanine nucleotide exchange factor (gef) 17, Col3a1 - collagen, type iii, alpha 1, Lpar1 - lysophosphatidic acid receptor 1, Plekhg6 - pleckstrin homology domain containing, family g (with rhogef domain) member 6, Fgd2 - fyve, rhogef and ph domain containing 2, Prex2 - phosph…
GO:0006928	movement of cell or subcellular component	2.07e-07	1.67e-05	1.52	19551	1077	1979	166	[Myh14 - myosin, heavy polypeptide 14, Adamts12 - a disintegrin-like and metallopeptidase (reprolysin type) with thrombospondin type 1 motif, 12, Spns2 - spinster homolog 2, Ntrk2 - neurotrophic tyrosine kinase, receptor, type 2, Ulk1 - unc-51 like kinase 1, Ntrk3 - neurotrophic tyrosine kinase, receptor, type 3, P2ry12 - purinergic receptor p2y, g-protein coupled 12, Fap - fibroblast activation …
GO:0042981	regulation of apoptotic process	2.09e-07	1.68e-05	1.47	19551	1333	1947	195	[Lig4 - ligase iv, dna, atp-dependent, Fas - fas (tnf receptor superfamily member 6), Ikzf3 - ikaros family zinc finger 3, Ptgis - prostaglandin i2 (prostacyclin) synthase, Ptgs2 - prostaglandin-endoperoxide synthase 2, Ntrk2 - neurotrophic tyrosine kinase, receptor, type 2, Ntrk3 - neurotrophic tyrosine kinase, receptor, type 3, Fap - fibroblast activation protein, Camk2b - calcium/calmodulin-de…
GO:0032268	regulation of cellular protein metabolic process	2.11e-07	1.68e-05	1.5	19551	2111	1097	178	[Papln - papilin, proteoglycan-like sulfated glycoprotein, Calr - calreticulin, Errfi1 - erbb receptor feedback inhibitor 1, Fas - fas (tnf receptor superfamily member 6), Ar - androgen receptor, Ddr2 - discoidin domain receptor family, member 2, Prkd2 - protein kinase d2, Ntrk2 - neurotrophic tyrosine kinase, receptor, type 2, Ntrk3 - neurotrophic tyrosine kinase, receptor, type 3, 1810011O10Rik…
GO:0050920	regulation of chemotaxis	2.14e-07	1.7e-05	2.8	19551	168	1414	34	[Pdgfd - platelet-derived growth factor, d polypeptide, Calr - calreticulin, Kdr - kinase insert domain protein receptor, Gpr183 - g protein-coupled receptor 183, Prkd2 - protein kinase d2, Lpar1 - lysophosphatidic acid receptor 1, Cmklr1 - chemokine-like receptor 1, Ntrk3 - neurotrophic tyrosine kinase, receptor, type 3, Cxcl9 - chemokine (c-x-c motif) ligand 9, Trpv4 - transient receptor potent…
GO:0006954	inflammatory response	2.19e-07	1.73e-05	1.97	19551	357	1917	69	[Ptger3 - prostaglandin e receptor 3 (subtype ep3), Jak3 - janus kinase 3, Fas - fas (tnf receptor superfamily member 6), Tlr3 - toll-like receptor 3, Il17re - interleukin 17 receptor e, Ptgs2 - prostaglandin-endoperoxide synthase 2, Crlf2 - cytokine receptor-like factor 2, Cd163 - cd163 antigen, Cxcl9 - chemokine (c-x-c motif) ligand 9, Il34 - interleukin 34, Tnfrsf25 - tumor necrosis factor rec…
GO:0007156	homophilic cell adhesion via plasma membrane adhesion molecules	2.19e-07	1.72e-05	3.11	19551	92	1979	29	[L1cam - l1 cell adhesion molecule, Igsf9b - immunoglobulin superfamily, member 9b, Pcdh18 - protocadherin 18, Cadm3 - cell adhesion molecule 3, Pcdhb18 - protocadherin beta 18, Ret - ret proto-oncogene, Clstn2 - calsyntenin 2, Esam - endothelial cell-specific adhesion molecule, Pcdh12 - protocadherin 12, Fat4 - fat tumor suppressor homolog 4 (drosophila), Cadm2 - cell adhesion molecule 2, Clstn1…
GO:1901343	negative regulation of vasculature development	2.22e-07	1.73e-05	3.21	19551	92	1854	28	[Hhex - hematopoietically expressed homeobox, Dll4 - delta-like 4 (drosophila), Gpr4 - g protein-coupled receptor 4, Sparc - secreted acidic cysteine rich glycoprotein, Tcf4 - transcription factor 4, Stard13 - star-related lipid transfer (start) domain containing 13, Col4a2 - collagen, type iv, alpha 2, Col4a3 - collagen, type iv, alpha 3, Hoxa5 - homeobox a5, Lif - leukemia inhibitory factor, Va…
GO:0006950	response to stress	2.52e-07	1.96e-05	1.35	19551	2311	1824	292	[Ptger3 - prostaglandin e receptor 3 (subtype ep3), Lig4 - ligase iv, dna, atp-dependent, Errfi1 - erbb receptor feedback inhibitor 1, Calr - calreticulin, Fas - fas (tnf receptor superfamily member 6), Ptgis - prostaglandin i2 (prostacyclin) synthase, Ptgs2 - prostaglandin-endoperoxide synthase 2, Unc93b1 - unc-93 homolog b1 (c. elegans), Rora - rar-related orphan receptor alpha, Oas2 - 2'-5' ol…
GO:0002757	immune response-activating signal transduction	2.68e-07	2.07e-05	2.68	19551	146	1750	35	[Tlr3 - toll-like receptor 3, Ptpn6 - protein tyrosine phosphatase, non-receptor type 6, Prkd2 - protein kinase d2, Tril - tlr4 interactor with leucine-rich repeats, Mill2 - mhc i like leukocyte 2, Skap1 - src family associated phosphoprotein 1, Unc93b1 - unc-93 homolog b1 (c. elegans), Cd38 - cd38 antigen, Cd86 - cd86 antigen, Sh2b2 - sh2b adaptor protein 2, Fcer1g - fc receptor, ige, high affin…
GO:0048646	anatomical structure formation involved in morphogenesis	2.91e-07	2.24e-05	1.69	19551	706	1804	110	[Ar - androgen receptor, Dll4 - delta-like 4 (drosophila), Ptgs2 - prostaglandin-endoperoxide synthase 2, Prkd2 - protein kinase d2, Ccbe1 - collagen and calcium binding egf domains 1, Rora - rar-related orphan receptor alpha, Fap - fibroblast activation protein, Plxnd1 - plexin d1, Ace - angiotensin i converting enzyme (peptidyl-dipeptidase a) 1, Nrp2 - neuropilin 2, Mafb - v-maf musculoaponeuro…
GO:0045859	regulation of protein kinase activity	3.02e-07	2.31e-05	1.92	19551	600	1287	76	[Pdgfd - platelet-derived growth factor, d polypeptide, Zfyve28 - zinc finger, fyve domain containing 28, Hhex - hematopoietically expressed homeobox, Errfi1 - erbb receptor feedback inhibitor 1, Cd4 - cd4 antigen, Lpar1 - lysophosphatidic acid receptor 1, Ddr2 - discoidin domain receptor family, member 2, Fgd2 - fyve, rhogef and ph domain containing 2, Ntrk3 - neurotrophic tyrosine kinase, recep…
GO:0046579	positive regulation of Ras protein signal transduction	3.22e-07	2.45e-05	4.87	19551	53	1287	17	[Gpr17 - g protein-coupled receptor 17, Ngfr - nerve growth factor receptor (tnfr superfamily, member 16), Rtn4r - reticulon 4 receptor, Gpr4 - g protein-coupled receptor 4, Rasgrp4 - ras guanyl releasing protein 4, Ngf - nerve growth factor, Lpar1 - lysophosphatidic acid receptor 1, Col3a1 - collagen, type iii, alpha 1, Mcf2l - mcf.2 transforming sequence-like, Pdgfrb - platelet derived growth f…
GO:0032270	positive regulation of cellular protein metabolic process	3.97e-07	3e-05	1.47	19551	1278	1909	184	[Ptger3 - prostaglandin e receptor 3 (subtype ep3), Fas - fas (tnf receptor superfamily member 6), Ar - androgen receptor, Ddr2 - discoidin domain receptor family, member 2, Fam20a - family with sequence similarity 20, member a, Prkd2 - protein kinase d2, Ccbe1 - collagen and calcium binding egf domains 1, Ntrk2 - neurotrophic tyrosine kinase, receptor, type 2, Ntrk3 - neurotrophic tyrosine kinas…
GO:0051057	positive regulation of small GTPase mediated signal transduction	4.24e-07	3.19e-05	4.56	19551	60	1287	18	[Gpr17 - g protein-coupled receptor 17, Ngfr - nerve growth factor receptor (tnfr superfamily, member 16), Rtn4r - reticulon 4 receptor, Gpr4 - g protein-coupled receptor 4, Rasgrp4 - ras guanyl releasing protein 4, Ngf - nerve growth factor, Lpar1 - lysophosphatidic acid receptor 1, Col3a1 - collagen, type iii, alpha 1, Mcf2l - mcf.2 transforming sequence-like, Pdgfrb - platelet derived growth f…
GO:0002764	immune response-regulating signaling pathway	5.51e-07	4.13e-05	2.56	19551	157	1750	36	[Tlr3 - toll-like receptor 3, Ptpn6 - protein tyrosine phosphatase, non-receptor type 6, Prkd2 - protein kinase d2, Tril - tlr4 interactor with leucine-rich repeats, Mill2 - mhc i like leukocyte 2, Skap1 - src family associated phosphoprotein 1, Unc93b1 - unc-93 homolog b1 (c. elegans), Cd38 - cd38 antigen, Cd86 - cd86 antigen, Sh2b2 - sh2b adaptor protein 2, Fcer1g - fc receptor, ige, high affin…
GO:0070663	regulation of leukocyte proliferation	5.73e-07	4.27e-05	2.26	19551	210	1891	46	[Jak3 - janus kinase 3, Gpam - glycerol-3-phosphate acyltransferase, mitochondrial, Il15 - interleukin 15, Ahr - aryl-hydrocarbon receptor, Cd44 - cd44 antigen, Lmo1 - lim domain only 1, Ikzf3 - ikaros family zinc finger 3, Cd4 - cd4 antigen, Ptpn6 - protein tyrosine phosphatase, non-receptor type 6, Gpr183 - g protein-coupled receptor 183, Tfrc - transferrin receptor, Cd274 - cd274 antigen, Cd38…
GO:0032944	regulation of mononuclear cell proliferation	6.03e-07	4.47e-05	2.28	19551	204	1891	45	[Jak3 - janus kinase 3, Gpam - glycerol-3-phosphate acyltransferase, mitochondrial, Ahr - aryl-hydrocarbon receptor, Il15 - interleukin 15, Cd44 - cd44 antigen, Lmo1 - lim domain only 1, Ikzf3 - ikaros family zinc finger 3, Cd4 - cd4 antigen, Ptpn6 - protein tyrosine phosphatase, non-receptor type 6, Gpr183 - g protein-coupled receptor 183, Tfrc - transferrin receptor, Cd274 - cd274 antigen, Cd38…
GO:0021885	forebrain cell migration	6.1e-07	4.5e-05	7.37	19551	51	624	12	[Mdga1 - mam domain containing glycosylphosphatidylinositol anchor 1, Lhx6 - lim homeobox protein 6, Nrp2 - neuropilin 2, Cxcl12 - chemokine (c-x-c motif) ligand 12, Cx3cr1 - chemokine (c-x3-c) receptor 1, Disc1 - disrupted in schizophrenia 1, Axl - axl receptor tyrosine kinase, Cxcr4 - chemokine (c-x-c motif) receptor 4, Egfr - epidermal growth factor receptor, Cntn2 - contactin 2, Tnr - tenasci…
GO:0002687	positive regulation of leukocyte migration	6.19e-07	4.55e-05	2.78	19551	122	1901	33	[Ptger3 - prostaglandin e receptor 3 (subtype ep3), Pdgfd - platelet-derived growth factor, d polypeptide, Calr - calreticulin, Itga4 - integrin alpha 4, Cmklr1 - chemokine-like receptor 1, Cxcl9 - chemokine (c-x-c motif) ligand 9, Trpv4 - transient receptor potential cation channel, subfamily v, member 4, Dapk2 - death-associated protein kinase 2, Cd74 - cd74 antigen (invariant polypeptide of ma…
GO:0050680	negative regulation of epithelial cell proliferation	6.45e-07	4.72e-05	3.26	19551	128	1170	25	[Ppard - peroxisome proliferator activator receptor delta, Ar - androgen receptor, Dll4 - delta-like 4 (drosophila), Sparc - secreted acidic cysteine rich glycoprotein, 1810019J16Rik - riken cdna 1810019j16 gene, Sfrp2 - secreted frizzled-related protein 2, Wnt10b - wingless related mmtv integration site 10b, Nlrc3 - nlr family, card domain containing 3, Vash1 - vasohibin 1, Intu - inturned plana…
GO:0001558	regulation of cell growth	6.74e-07	4.91e-05	2.13	19551	379	1334	55	[Ppard - peroxisome proliferator activator receptor delta, Mgll - monoglyceride lipase, Aatk - apoptosis-associated tyrosine kinase, Cd44 - cd44 antigen, Arhgap4 - rho gtpase activating protein 4, Ntrk3 - neurotrophic tyrosine kinase, receptor, type 3, Cd38 - cd38 antigen, Dab2 - disabled 2, mitogen-responsive phosphoprotein, Syt17 - synaptotagmin xvii, Rrad - ras-related associated with diabetes…
GO:0010976	positive regulation of neuron projection development	7.11e-07	5.15e-05	2.1	19551	304	1684	55	[Metrn - meteorin, glial cell differentiation regulator, Fez1 - fasciculation and elongation protein zeta 1 (zygin i), Neurl1a - neuralized homolog 1a (drosophila), Lpar1 - lysophosphatidic acid receptor 1, Nlgn2 - neuroligin 2, Ntrk2 - neurotrophic tyrosine kinase, receptor, type 2, Ntrk3 - neurotrophic tyrosine kinase, receptor, type 3, Plxnd1 - plexin d1, Lif - leukemia inhibitory factor, Ache…
GO:0007416	synapse assembly	7.5e-07	5.41e-05	3.76	19551	66	1653	21	[Dnm3 - dynamin 3, Nlgn2 - neuroligin 2, Pcdhb16 - protocadherin beta 16, Pcdhb17 - protocadherin beta 17, Pcdhb18 - protocadherin beta 18, Pcdhb19 - protocadherin beta 19, Pcdhb20 - protocadherin beta 20, Pcdhb21 - protocadherin beta 21, Pcdhb22 - protocadherin beta 22, Pcdhb5 - protocadherin beta 5, Plxnd1 - plexin d1, Pcdhb4 - protocadherin beta 4, Bdnf - brain derived neurotrophic factor, Sha…
GO:0050868	negative regulation of T cell activation	8.33e-07	5.97e-05	3.48	19551	100	1350	24	[Tnfrsf21 - tumor necrosis factor receptor superfamily, member 21, Cd44 - cd44 antigen, H2-Aa - histocompatibility 2, class ii antigen a, alpha, Ptpn6 - protein tyrosine phosphatase, non-receptor type 6, Irf1 - interferon regulatory factor 1, Socs5 - suppressor of cytokine signaling 5, Tnfaip8l2 - tumor necrosis factor, alpha-induced protein 8-like 2, Cd274 - cd274 antigen, Cd74 - cd74 antigen (i…
GO:0002252	immune effector process	8.64e-07	6.17e-05	1.95	19551	332	1965	65	[Gpam - glycerol-3-phosphate acyltransferase, mitochondrial, Dock10 - dedicator of cytokinesis 10, Lig4 - ligase iv, dna, atp-dependent, Fas - fas (tnf receptor superfamily member 6), Tlr3 - toll-like receptor 3, Stx11 - syntaxin 11, Jag1 - jagged 1, Crlf2 - cytokine receptor-like factor 2, Unc93b1 - unc-93 homolog b1 (c. elegans), Cxcl9 - chemokine (c-x-c motif) ligand 9, Rora - rar-related orph…
GO:0009893	positive regulation of metabolic process	8.7e-07	6.18e-05	1.29	19551	2913	1930	370	[Ptger3 - prostaglandin e receptor 3 (subtype ep3), Calr - calreticulin, Fas - fas (tnf receptor superfamily member 6), Dll4 - delta-like 4 (drosophila), Ikzf3 - ikaros family zinc finger 3, Ptgs2 - prostaglandin-endoperoxide synthase 2, Ddr2 - discoidin domain receptor family, member 2, Fam20a - family with sequence similarity 20, member a, Ntrk2 - neurotrophic tyrosine kinase, receptor, type 2,…
GO:0070374	positive regulation of ERK1 and ERK2 cascade	9.07e-07	6.41e-05	2.34	19551	176	1947	41	[Pdgfd - platelet-derived growth factor, d polypeptide, Kdr - kinase insert domain protein receptor, Cd44 - cd44 antigen, Cd4 - cd4 antigen, Gpr30 - g protein-coupled receptor 30, Gpr183 - g protein-coupled receptor 183, Prkd2 - protein kinase d2, Trpv4 - transient receptor potential cation channel, subfamily v, member 4, Nod1 - nucleotide-binding oligomerization domain containing 1, Drd2 - dopam…
GO:0045621	positive regulation of lymphocyte differentiation	9.12e-07	6.42e-05	3.01	19551	95	1914	28	[Il15 - interleukin 15, Socs5 - suppressor of cytokine signaling 5, Dusp10 - dual specificity phosphatase 10, Cd74 - cd74 antigen (invariant polypeptide of major histocompatibility complex, class ii antigen-associated), Hlx - h2.0-like homeobox, Socs1 - suppressor of cytokine signaling 1, Axl - axl receptor tyrosine kinase, Nckap1l - nck associated protein 1 like, Il1rl2 - interleukin 1 receptor-…
GO:0042330	taxis	1.02e-06	7.15e-05	2.17	19551	238	1859	49	[Lpar1 - lysophosphatidic acid receptor 1, Nlgn2 - neuroligin 2, Cmklr1 - chemokine-like receptor 1, Itga1 - integrin alpha 1, Cxcl9 - chemokine (c-x-c motif) ligand 9, Il16 - interleukin 16, Ptafr - platelet-activating factor receptor, Robo3 - roundabout homolog 3 (drosophila), Nrp2 - neuropilin 2, Fcer1g - fc receptor, ige, high affinity i, gamma polypeptide, Prkcq - protein kinase c, theta, It…
GO:2000107	negative regulation of leukocyte apoptotic process	1.02e-06	7.12e-05	6.31	19551	53	760	13	[Gpam - glycerol-3-phosphate acyltransferase, mitochondrial, Ccr5 - chemokine (c-c motif) receptor 5, Faim3 - fas apoptotic inhibitory molecule 3, Efna1 - ephrin a1, Cd74 - cd74 antigen (invariant polypeptide of major histocompatibility complex, class ii antigen-associated), Nod2 - nucleotide-binding oligomerization domain containing 2, Kitl - kit ligand, Cxcl12 - chemokine (c-x-c motif) ligand 1…
GO:0032496	response to lipopolysaccharide	1.03e-06	7.14e-05	2.55	19551	209	1321	36	[Ppard - peroxisome proliferator activator receptor delta, Fas - fas (tnf receptor superfamily member 6), Mrc1 - mannose receptor, c type 1, Ptgs2 - prostaglandin-endoperoxide synthase 2, Cxcl9 - chemokine (c-x-c motif) ligand 9, Nos2 - nitric oxide synthase 2, inducible, Nlrc3 - nlr family, card domain containing 3, Dusp10 - dual specificity phosphatase 10, Tnfrsf25 - tumor necrosis factor recep…
GO:0032103	positive regulation of response to external stimulus	1.08e-06	7.44e-05	2.12	19551	247	1900	51	[Pdgfd - platelet-derived growth factor, d polypeptide, Ptger3 - prostaglandin e receptor 3 (subtype ep3), Calr - calreticulin, Tlr3 - toll-like receptor 3, Ptgs2 - prostaglandin-endoperoxide synthase 2, Prkd2 - protein kinase d2, Lpar1 - lysophosphatidic acid receptor 1, Cmklr1 - chemokine-like receptor 1, Ntrk3 - neurotrophic tyrosine kinase, receptor, type 3, Cxcl9 - chemokine (c-x-c motif) li…
GO:0001933	negative regulation of protein phosphorylation	1.19e-06	8.2e-05	2.06	19551	379	1426	57	[Zfyve28 - zinc finger, fyve domain containing 28, Hhex - hematopoietically expressed homeobox, Errfi1 - erbb receptor feedback inhibitor 1, Ntrk3 - neurotrophic tyrosine kinase, receptor, type 3, Dact1 - dapper homolog 1, antagonist of beta-catenin (xenopus), Dusp8 - dual specificity phosphatase 8, Socs1 - suppressor of cytokine signaling 1, Fbln1 - fibulin 1, Dab2 - disabled 2, mitogen-responsi…
GO:0030516	regulation of axon extension	1.2e-06	8.22e-05	3.99	19551	90	1089	20	[L1cam - l1 cell adhesion molecule, Ccr5 - chemokine (c-c motif) receptor 5, Mgll - monoglyceride lipase, Aatk - apoptosis-associated tyrosine kinase, Rtn4r - reticulon 4 receptor, Ngf - nerve growth factor, 4930506M07Rik - riken cdna 4930506m07 gene, Disc1 - disrupted in schizophrenia 1, Sema7a - sema domain, immunoglobulin domain (ig), and gpi membrane anchor, (semaphorin) 7a, Myo5b - myosin vb…
GO:0050670	regulation of lymphocyte proliferation	1.23e-06	8.37e-05	2.25	19551	202	1891	44	[Jak3 - janus kinase 3, Gpam - glycerol-3-phosphate acyltransferase, mitochondrial, Il15 - interleukin 15, Ahr - aryl-hydrocarbon receptor, Cd44 - cd44 antigen, Lmo1 - lim domain only 1, Ikzf3 - ikaros family zinc finger 3, Cd4 - cd4 antigen, Ptpn6 - protein tyrosine phosphatase, non-receptor type 6, Gpr183 - g protein-coupled receptor 183, Tfrc - transferrin receptor, Cd274 - cd274 antigen, Cd38…
GO:0001764	neuron migration	1.28e-06	8.67e-05	4.21	19551	134	624	18	[Dclk1 - doublecortin-like kinase 1, Chl1 - cell adhesion molecule with homology to l1cam, Disc1 - disrupted in schizophrenia 1, Sema6a - sema domain, transmembrane domain (tm), and cytoplasmic domain, (semaphorin) 6a, Ntrk3 - neurotrophic tyrosine kinase, receptor, type 3, Nr2f1 - nuclear receptor subfamily 2, group f, member 1, Mapt - microtubule-associated protein tau, Drd2 - dopamine receptor…
GO:0007169	transmembrane receptor protein tyrosine kinase signaling pathway	1.59e-06	0.000107	1.97	19551	336	1804	61	[Pdgfd - platelet-derived growth factor, d polypeptide, Jak3 - janus kinase 3, Prkd2 - protein kinase d2, Ddr2 - discoidin domain receptor family, member 2, Ntrk2 - neurotrophic tyrosine kinase, receptor, type 2, Ntrk3 - neurotrophic tyrosine kinase, receptor, type 3, Myo1e - myosin ie, Dok4 - docking protein 4, Sh2b2 - sh2b adaptor protein 2, Nrp2 - neuropilin 2, Xbp1 - x-box binding protein 1, …
GO:0050708	regulation of protein secretion	1.6e-06	0.000107	2	19551	401	1462	60	[Gpam - glycerol-3-phosphate acyltransferase, mitochondrial, Ppard - peroxisome proliferator activator receptor delta, Syt7 - synaptotagmin vii, Nlgn2 - neuroligin 2, Unc93b1 - unc-93 homolog b1 (c. elegans), Drd2 - dopamine receptor d2, Cd38 - cd38 antigen, Gpr27 - g protein-coupled receptor 27, Pfkm - phosphofructokinase, muscle, Nlrp1a - nlr family, pyrin domain containing 1a, Olfr78 - olfacto…
GO:0050707	regulation of cytokine secretion	1.6e-06	0.000107	3.14	19551	155	1003	25	[Gpam - glycerol-3-phosphate acyltransferase, mitochondrial, Syt11 - synaptotagmin xi, Cd274 - cd274 antigen, Trpv4 - transient receptor potential cation channel, subfamily v, member 4, Drd2 - dopamine receptor d2, Csf1r - colony stimulating factor 1 receptor, Tnfrsf14 - tumor necrosis factor receptor superfamily, member 14 (herpesvirus entry mediator), Fbln1 - fibulin 1, Bank1 - b cell scaffold …
GO:0007399	nervous system development	1.72e-06	0.000114	2.18	19551	374	1173	49	[Metrn - meteorin, glial cell differentiation regulator, Dll4 - delta-like 4 (drosophila), Pcdh18 - protocadherin 18, Ntrk2 - neurotrophic tyrosine kinase, receptor, type 2, Kctd11 - potassium channel tetramerisation domain containing 11, Ntrk3 - neurotrophic tyrosine kinase, receptor, type 3, Mdga1 - mam domain containing glycosylphosphatidylinositol anchor 1, Dok4 - docking protein 4, Chac1 - c…
GO:0002521	leukocyte differentiation	1.96e-06	0.00013	1.99	19551	279	2005	57	[Ahr - aryl-hydrocarbon receptor, Dock10 - dedicator of cytokinesis 10, Il15 - interleukin 15, Lig4 - ligase iv, dna, atp-dependent, Jak3 - janus kinase 3, Hhex - hematopoietically expressed homeobox, Rhoh - ras homolog gene family, member h, Dll4 - delta-like 4 (drosophila), Cd4 - cd4 antigen, Jag2 - jagged 2, Tfrc - transferrin receptor, Rora - rar-related orphan receptor alpha, Camk4 - calcium…
GO:0006935	chemotaxis	2.06e-06	0.000136	2.14	19551	236	1859	48	[Gpr183 - g protein-coupled receptor 183, Lpar1 - lysophosphatidic acid receptor 1, Cmklr1 - chemokine-like receptor 1, Cxcl9 - chemokine (c-x-c motif) ligand 9, Itga1 - integrin alpha 1, Il16 - interleukin 16, Abcc1 - atp-binding cassette, sub-family c (cftr/mrp), member 1, Ccl9 - chemokine (c-c motif) ligand 9, Ptafr - platelet-activating factor receptor, Robo3 - roundabout homolog 3 (drosophil…
GO:0030199	collagen fibril organization	2.14e-06	0.00014	5.57	19551	38	1201	13	[Col11a2 - collagen, type xi, alpha 2, Col14a1 - collagen, type xiv, alpha 1, Serpinh1 - serine (or cysteine) peptidase inhibitor, clade h, member 1, Col3a1 - collagen, type iii, alpha 1, Ddr2 - discoidin domain receptor family, member 2, Sfrp2 - secreted frizzled-related protein 2, Tnxb - tenascin xb, Adamts2 - a disintegrin-like and metallopeptidase (reprolysin type) with thrombospondin type 1 …
GO:1902532	negative regulation of intracellular signal transduction	2.25e-06	0.000147	1.9	19551	464	1487	67	[Errfi1 - erbb receptor feedback inhibitor 1, Rhoh - ras homolog gene family, member h, Cd44 - cd44 antigen, Rora - rar-related orphan receptor alpha, Drd2 - dopamine receptor d2, Dact1 - dapper homolog 1, antagonist of beta-catenin (xenopus), Dusp8 - dual specificity phosphatase 8, Cd74 - cd74 antigen (invariant polypeptide of major histocompatibility complex, class ii antigen-associated), Socs1…
GO:0048731	system development	2.26e-06	0.000147	1.75	19551	718	1335	86	[Errfi1 - erbb receptor feedback inhibitor 1, Metrn - meteorin, glial cell differentiation regulator, Ar - androgen receptor, Dll4 - delta-like 4 (drosophila), Pcdh18 - protocadherin 18, Jag2 - jagged 2, Kctd11 - potassium channel tetramerisation domain containing 11, Ntrk2 - neurotrophic tyrosine kinase, receptor, type 2, Ntrk3 - neurotrophic tyrosine kinase, receptor, type 3, Dact1 - dapper hom…
GO:0051336	regulation of hydrolase activity	2.29e-06	0.000148	1.82	19551	845	1007	79	[Arhgap27 - rho gtpase activating protein 27, Fas - fas (tnf receptor superfamily member 6), Papln - papilin, proteoglycan-like sulfated glycoprotein, Prkd2 - protein kinase d2, Ntrk2 - neurotrophic tyrosine kinase, receptor, type 2, Ntrk3 - neurotrophic tyrosine kinase, receptor, type 3, Plin5 - perilipin 5, Drd2 - dopamine receptor d2, Hspa1b - heat shock protein 1b, Ptafr - platelet-activating…
GO:0001666	response to hypoxia	2.36e-06	0.000152	2.66	19551	166	1375	31	[Ppard - peroxisome proliferator activator receptor delta, Cbfa2t3 - core-binding factor, runt domain, alpha subunit 2, translocated to, 3 (human), Kdr - kinase insert domain protein receptor, Ptgis - prostaglandin i2 (prostacyclin) synthase, Fosl2 - fos-like antigen 2, Nos2 - nitric oxide synthase 2, inducible, Rora - rar-related orphan receptor alpha, Drd2 - dopamine receptor d2, Cd38 - cd38 an…
GO:1904018	positive regulation of vasculature development	2.48e-06	0.000159	2.4	19551	146	2005	36	[Pdgfd - platelet-derived growth factor, d polypeptide, Kdr - kinase insert domain protein receptor, Ets1 - e26 avian leukemia oncogene 1, 5' domain, Ptgis - prostaglandin i2 (prostacyclin) synthase, Gpr30 - g protein-coupled receptor 30, Ptgs2 - prostaglandin-endoperoxide synthase 2, Prkd2 - protein kinase d2, Ccbe1 - collagen and calcium binding egf domains 1, Sfrp2 - secreted frizzled-related …
GO:0050714	positive regulation of protein secretion	2.56e-06	0.000164	2.3	19551	238	1462	41	[Ppard - peroxisome proliferator activator receptor delta, Gpr30 - g protein-coupled receptor 30, Nlgn2 - neuroligin 2, Unc93b1 - unc-93 homolog b1 (c. elegans), Cd274 - cd274 antigen, Trpv4 - transient receptor potential cation channel, subfamily v, member 4, Drd2 - dopamine receptor d2, Cd38 - cd38 antigen, Gpr27 - g protein-coupled receptor 27, Pfkm - phosphofructokinase, muscle, Csf1r - colon…
GO:0043405	regulation of MAP kinase activity	2.6e-06	0.000165	2.32	19551	269	1287	41	[Pdgfd - platelet-derived growth factor, d polypeptide, Ptpn6 - protein tyrosine phosphatase, non-receptor type 6, Lpar1 - lysophosphatidic acid receptor 1, Sfrp2 - secreted frizzled-related protein 2, Itga1 - integrin alpha 1, Ntrk3 - neurotrophic tyrosine kinase, receptor, type 3, Fgd2 - fyve, rhogef and ph domain containing 2, Efna1 - ephrin a1, Dusp7 - dual specificity phosphatase 7, Dusp10 -…
GO:0007275	multicellular organism development	2.62e-06	0.000166	1.64	19551	1279	1005	108	[Ar - androgen receptor, Dll4 - delta-like 4 (drosophila), 1810019J16Rik - riken cdna 1810019j16 gene, Frem2 - fras1 related extracellular matrix protein 2, Kctd11 - potassium channel tetramerisation domain containing 11, Ntrk2 - neurotrophic tyrosine kinase, receptor, type 2, Ntrk3 - neurotrophic tyrosine kinase, receptor, type 3, Myo1e - myosin ie, Etl4 - enhancer trap locus 4, Setdb2 - set dom…
GO:0022029	telencephalon cell migration	2.69e-06	0.00017	7.18	19551	48	624	11	[Mdga1 - mam domain containing glycosylphosphatidylinositol anchor 1, Lhx6 - lim homeobox protein 6, Nrp2 - neuropilin 2, Disc1 - disrupted in schizophrenia 1, Cx3cr1 - chemokine (c-x3-c) receptor 1, Cxcl12 - chemokine (c-x-c motif) ligand 12, Cxcr4 - chemokine (c-x-c motif) receptor 4, Egfr - epidermal growth factor receptor, Cntn2 - contactin 2, Tnr - tenascin r, Drd2 - dopamine receptor d2]
GO:0002250	adaptive immune response	2.8e-06	0.000176	2.27	19551	173	1993	40	[Jak3 - janus kinase 3, Fas - fas (tnf receptor superfamily member 6), Emr1 - egf-like module containing, mucin-like, hormone receptor-like sequence 1, Stx11 - syntaxin 11, Cd4 - cd4 antigen, Jag1 - jagged 1, Gpr183 - g protein-coupled receptor 183, Ctsc - cathepsin c, Prkd2 - protein kinase d2, Crlf2 - cytokine receptor-like factor 2, Skap1 - src family associated phosphoprotein 1, Unc93b1 - unc…
GO:0035025	positive regulation of Rho protein signal transduction	2.81e-06	0.000176	5.68	19551	28	1475	12	[Gpr17 - g protein-coupled receptor 17, Ngfr - nerve growth factor receptor (tnfr superfamily, member 16), Rtn4r - reticulon 4 receptor, Gpr4 - g protein-coupled receptor 4, Gpr56 - g protein-coupled receptor 56, Col3a1 - collagen, type iii, alpha 1, Lpar1 - lysophosphatidic acid receptor 1, F2rl1 - coagulation factor ii (thrombin) receptor-like 1, Mcf2l - mcf.2 transforming sequence-like, F2rl3 …
GO:0043549	regulation of kinase activity	2.9e-06	0.000181	1.79	19551	658	1330	80	[Pdgfd - platelet-derived growth factor, d polypeptide, Zfyve28 - zinc finger, fyve domain containing 28, Hhex - hematopoietically expressed homeobox, Errfi1 - erbb receptor feedback inhibitor 1, Cd44 - cd44 antigen, Cd4 - cd4 antigen, Lpar1 - lysophosphatidic acid receptor 1, Ddr2 - discoidin domain receptor family, member 2, Fgd2 - fyve, rhogef and ph domain containing 2, Itga1 - integrin alpha…
GO:0042326	negative regulation of phosphorylation	3.02e-06	0.000188	1.96	19551	419	1426	60	[Zfyve28 - zinc finger, fyve domain containing 28, Hhex - hematopoietically expressed homeobox, Errfi1 - erbb receptor feedback inhibitor 1, Ntrk3 - neurotrophic tyrosine kinase, receptor, type 3, Dact1 - dapper homolog 1, antagonist of beta-catenin (xenopus), Dusp8 - dual specificity phosphatase 8, Socs1 - suppressor of cytokine signaling 1, Dab2 - disabled 2, mitogen-responsive phosphoprotein, …
GO:0010632	regulation of epithelial cell migration	3.1e-06	0.000191	2.64	19551	176	1305	31	[Calr - calreticulin, Dll4 - delta-like 4 (drosophila), Sparc - secreted acidic cysteine rich glycoprotein, Kdr - kinase insert domain protein receptor, Ets1 - e26 avian leukemia oncogene 1, 5' domain, Ptgs2 - prostaglandin-endoperoxide synthase 2, Prkd2 - protein kinase d2, Stard13 - star-related lipid transfer (start) domain containing 13, Efna1 - ephrin a1, Vash1 - vasohibin 1, Serpinf1 - seri…
GO:0070482	response to oxygen levels	3.1e-06	0.000191	2.59	19551	176	1375	32	[Ppard - peroxisome proliferator activator receptor delta, Cbfa2t3 - core-binding factor, runt domain, alpha subunit 2, translocated to, 3 (human), Fas - fas (tnf receptor superfamily member 6), Kdr - kinase insert domain protein receptor, Ptgis - prostaglandin i2 (prostacyclin) synthase, Fosl2 - fos-like antigen 2, Nos2 - nitric oxide synthase 2, inducible, Rora - rar-related orphan receptor alp…
GO:0046634	regulation of alpha-beta T cell activation	3.13e-06	0.000192	3.54	19551	81	1430	21	[Cd44 - cd44 antigen, Ptprc - protein tyrosine phosphatase, receptor type, c, Irf1 - interferon regulatory factor 1, Prdm1 - pr domain containing 1, with znf domain, Socs5 - suppressor of cytokine signaling 5, Tnfrsf14 - tumor necrosis factor receptor superfamily, member 14 (herpesvirus entry mediator), Hlx - h2.0-like homeobox, Loxl3 - lysyl oxidase-like 3, Sash3 - sam and sh3 domain containing …
GO:0061387	regulation of extent of cell growth	3.25e-06	0.000199	4.77	19551	105	624	16	[L1cam - l1 cell adhesion molecule, Ccr5 - chemokine (c-c motif) receptor 5, Aatk - apoptosis-associated tyrosine kinase, Rtn4r - reticulon 4 receptor, Disc1 - disrupted in schizophrenia 1, Rgma - rgm domain family, member a, Sema7a - sema domain, immunoglobulin domain (ig), and gpi membrane anchor, (semaphorin) 7a, Myo5b - myosin vb, Ntrk3 - neurotrophic tyrosine kinase, receptor, type 3, Mapt -…
GO:1903555	regulation of tumor necrosis factor superfamily cytokine production	3.43e-06	0.000209	3.15	19551	114	1360	25	[Zbtb20 - zinc finger and btb domain containing 20, Errfi1 - erbb receptor feedback inhibitor 1, Syt11 - synaptotagmin xi, Trim30a - tripartite motif-containing 30a, Cd274 - cd274 antigen, Nod1 - nucleotide-binding oligomerization domain containing 1, Nlrc3 - nlr family, card domain containing 3, Cd300ld - cd300 molecule-like family member d, Ptafr - platelet-activating factor receptor, Fcer1g - …
GO:0003013	circulatory system process	3.49e-06	0.000211	2.39	19551	214	1414	37	[Ppard - peroxisome proliferator activator receptor delta, Kdr - kinase insert domain protein receptor, Gpr30 - g protein-coupled receptor 30, Ptgs2 - prostaglandin-endoperoxide synthase 2, Nos2 - nitric oxide synthase 2, inducible, Itga1 - integrin alpha 1, Trpv4 - transient receptor potential cation channel, subfamily v, member 4, Cd38 - cd38 antigen, Avpr1a - arginine vasopressin receptor 1a, …
GO:0001818	negative regulation of cytokine production	3.84e-06	0.000231	2.49	19551	210	1269	34	[Sigirr - single immunoglobulin and toll-interleukin 1 receptor (tir) domain, Errfi1 - erbb receptor feedback inhibitor 1, Syt11 - synaptotagmin xi, Trim30a - tripartite motif-containing 30a, Socs5 - suppressor of cytokine signaling 5, Cmklr1 - chemokine-like receptor 1, Cd274 - cd274 antigen, Nlrc3 - nlr family, card domain containing 3, Fbln1 - fibulin 1, Axl - axl receptor tyrosine kinase, Nck…
GO:0045666	positive regulation of neuron differentiation	4.24e-06	0.000255	1.89	19551	395	1646	63	[Metrn - meteorin, glial cell differentiation regulator, Fez1 - fasciculation and elongation protein zeta 1 (zygin i), Lpar1 - lysophosphatidic acid receptor 1, Neurl1a - neuralized homolog 1a (drosophila), Nlgn2 - neuroligin 2, Ntrk2 - neurotrophic tyrosine kinase, receptor, type 2, Kctd11 - potassium channel tetramerisation domain containing 11, Ntrk3 - neurotrophic tyrosine kinase, receptor, t…
GO:2000514	regulation of CD4-positive, alpha-beta T cell activation	4.27e-06	0.000255	3.92	19551	45	1886	17	[Jak3 - janus kinase 3, Ccr2 - chemokine (c-c motif) receptor 2, Cd44 - cd44 antigen, Irf1 - interferon regulatory factor 1, Socs5 - suppressor of cytokine signaling 5, Myb - myeloblastosis oncogene, Hlx - h2.0-like homeobox, Loxl3 - lysyl oxidase-like 3, Sash3 - sam and sh3 domain containing 3, Il2rg - interleukin 2 receptor, gamma chain, Nckap1l - nck associated protein 1 like, 4632428N05Rik - …
GO:0050921	positive regulation of chemotaxis	4.4e-06	0.000262	2.72	19551	123	1750	30	[Pdgfd - platelet-derived growth factor, d polypeptide, Calr - calreticulin, Kdr - kinase insert domain protein receptor, Prkd2 - protein kinase d2, Lpar1 - lysophosphatidic acid receptor 1, Cmklr1 - chemokine-like receptor 1, Ntrk3 - neurotrophic tyrosine kinase, receptor, type 3, Cxcl9 - chemokine (c-x-c motif) ligand 9, Trpv4 - transient receptor potential cation channel, subfamily v, member 4…
GO:0036293	response to decreased oxygen levels	4.5e-06	0.000267	2.59	19551	170	1375	31	[Ppard - peroxisome proliferator activator receptor delta, Cbfa2t3 - core-binding factor, runt domain, alpha subunit 2, translocated to, 3 (human), Kdr - kinase insert domain protein receptor, Ptgis - prostaglandin i2 (prostacyclin) synthase, Fosl2 - fos-like antigen 2, Nos2 - nitric oxide synthase 2, inducible, Rora - rar-related orphan receptor alpha, Drd2 - dopamine receptor d2, Cd38 - cd38 an…
GO:0007009	plasma membrane organization	4.83e-06	0.000286	2.14	19551	205	1964	44	[Ehd2 - eh-domain containing 2, Plscr5 - phospholipid scramblase family, member 5, Pacsin3 - protein kinase c and casein kinase substrate in neurons 3, Tmem150a - transmembrane protein 150a, Syt11 - synaptotagmin xi, Syt7 - synaptotagmin vii, Ank1 - ankyrin 1, erythroid, Skap1 - src family associated phosphoprotein 1, Trim72 - tripartite motif-containing 72, Xkr8 - x kell blood group precursor re…
GO:0006813	potassium ion transport	5.08e-06	0.000299	2.39	19551	145	1918	34	[Kcnq4 - potassium voltage-gated channel, subfamily q, member 4, Fxyd2 - fxyd domain-containing ion transport regulator 2, Kcnc4 - potassium voltage gated channel, shaw-related subfamily, member 4, Hcn1 - hyperpolarization-activated, cyclic nucleotide-gated k+ 1, Hcn2 - hyperpolarization-activated, cyclic nucleotide-gated k+ 2, P2ry12 - purinergic receptor p2y, g-protein coupled 12, Tmem38a - tra…
GO:0097746	regulation of blood vessel diameter	5.46e-06	0.00032	2.72	19551	151	1332	28	[Ppard - peroxisome proliferator activator receptor delta, Kdr - kinase insert domain protein receptor, Gpr30 - g protein-coupled receptor 30, Ptgs2 - prostaglandin-endoperoxide synthase 2, Nos2 - nitric oxide synthase 2, inducible, Itga1 - integrin alpha 1, Cd38 - cd38 antigen, P2ry1 - purinergic receptor p2y, g-protein coupled 1, Avpr1a - arginine vasopressin receptor 1a, Ptafr - platelet-activ…
GO:0035296	regulation of tube diameter	5.46e-06	0.000319	2.72	19551	151	1332	28	[Ppard - peroxisome proliferator activator receptor delta, Kdr - kinase insert domain protein receptor, Gpr30 - g protein-coupled receptor 30, Ptgs2 - prostaglandin-endoperoxide synthase 2, Nos2 - nitric oxide synthase 2, inducible, Itga1 - integrin alpha 1, Cd38 - cd38 antigen, P2ry1 - purinergic receptor p2y, g-protein coupled 1, Avpr1a - arginine vasopressin receptor 1a, Ptafr - platelet-activ…
GO:0010721	negative regulation of cell development	5.54e-06	0.000322	2.12	19551	325	1334	47	[Aatk - apoptosis-associated tyrosine kinase, Calr - calreticulin, Arhgap4 - rho gtpase activating protein 4, Jag1 - jagged 1, Fam101b - family with sequence similarity 101, member b, Lpar1 - lysophosphatidic acid receptor 1, Col3a1 - collagen, type iii, alpha 1, Kctd11 - potassium channel tetramerisation domain containing 11, Ntrk3 - neurotrophic tyrosine kinase, receptor, type 3, Efna1 - ephrin…
GO:0003018	vascular process in circulatory system	5.8e-06	0.000336	2.54	19551	185	1332	32	[Ppard - peroxisome proliferator activator receptor delta, Kdr - kinase insert domain protein receptor, Gpr30 - g protein-coupled receptor 30, Ptgs2 - prostaglandin-endoperoxide synthase 2, Nos2 - nitric oxide synthase 2, inducible, Itga1 - integrin alpha 1, Trpv4 - transient receptor potential cation channel, subfamily v, member 4, Cd38 - cd38 antigen, Avpr1a - arginine vasopressin receptor 1a, …
GO:0043270	positive regulation of ion transport	5.81e-06	0.000336	2.44	19551	261	1076	35	[Slc36a2 - solute carrier family 36 (proton/amino acid symporter), member 2, Cd4 - cd4 antigen, Gpr30 - g protein-coupled receptor 30, Hcn1 - hyperpolarization-activated, cyclic nucleotide-gated k+ 1, P2ry12 - purinergic receptor p2y, g-protein coupled 12, Drd2 - dopamine receptor d2, Avpr1a - arginine vasopressin receptor 1a, P2ry1 - purinergic receptor p2y, g-protein coupled 1, Akap5 - a kinase…
GO:0051961	negative regulation of nervous system development	6.08e-06	0.00035	2.16	19551	306	1334	45	[Aatk - apoptosis-associated tyrosine kinase, Calr - calreticulin, Arhgap4 - rho gtpase activating protein 4, Jag1 - jagged 1, Lpar1 - lysophosphatidic acid receptor 1, Col3a1 - collagen, type iii, alpha 1, Kctd11 - potassium channel tetramerisation domain containing 11, Ntrk3 - neurotrophic tyrosine kinase, receptor, type 3, Efna1 - ephrin a1, Trpv4 - transient receptor potential cation channel,…
GO:0016043	cellular component organization	6.31e-06	0.000361	1.27	19551	4044	1310	344	[Myh14 - myosin, heavy polypeptide 14, Fas - fas (tnf receptor superfamily member 6), Calr - calreticulin, Tmem150a - transmembrane protein 150a, Syt7 - synaptotagmin vii, Ddr2 - discoidin domain receptor family, member 2, Ntrk2 - neurotrophic tyrosine kinase, receptor, type 2, Pcdh17 - protocadherin 17, Pstpip2 - proline-serine-threonine phosphatase-interacting protein 2, Ache - acetylcholineste…
GO:0070228	regulation of lymphocyte apoptotic process	6.9e-06	0.000394	5.39	19551	62	760	13	[Gpam - glycerol-3-phosphate acyltransferase, mitochondrial, Gimap8 - gtpase, imap family member 8, Fas - fas (tnf receptor superfamily member 6), Faim3 - fas apoptotic inhibitory molecule 3, Cd274 - cd274 antigen, Efna1 - ephrin a1, Cd74 - cd74 antigen (invariant polypeptide of major histocompatibility complex, class ii antigen-associated), Bmp4 - bone morphogenetic protein 4, Nfkbid - nuclear f…
GO:0042391	regulation of membrane potential	7e-06	0.000398	2.16	19551	373	1092	45	[Slc26a10 - solute carrier family 26, member 10, Myh14 - myosin, heavy polypeptide 14, Kdr - kinase insert domain protein receptor, Slc9a3r2 - solute carrier family 9 (sodium/hydrogen exchanger), member 3 regulator 2, Hcn1 - hyperpolarization-activated, cyclic nucleotide-gated k+ 1, P2rx5 - purinergic receptor p2x, ligand-gated ion channel, 5, Hcn2 - hyperpolarization-activated, cyclic nucleotide…
GO:0050880	regulation of blood vessel size	7.43e-06	0.000421	2.63	19551	162	1332	29	[Ppard - peroxisome proliferator activator receptor delta, Kdr - kinase insert domain protein receptor, Gpr30 - g protein-coupled receptor 30, Ptgs2 - prostaglandin-endoperoxide synthase 2, Nos2 - nitric oxide synthase 2, inducible, Itga1 - integrin alpha 1, Cd38 - cd38 antigen, Avpr1a - arginine vasopressin receptor 1a, P2ry1 - purinergic receptor p2y, g-protein coupled 1, Ptafr - platelet-activ…
GO:0050728	negative regulation of inflammatory response	7.5e-06	0.000423	3.1	19551	110	1375	24	[Gpr17 - g protein-coupled receptor 17, Ppard - peroxisome proliferator activator receptor delta, Tnfrsf1b - tumor necrosis factor receptor superfamily, member 1b, Cd44 - cd44 antigen, Ptgis - prostaglandin i2 (prostacyclin) synthase, Ets1 - e26 avian leukemia oncogene 1, 5' domain, Gpr30 - g protein-coupled receptor 30, C1qtnf3 - c1q and tumor necrosis factor related protein 3, Socs5 - suppresso…
GO:0051223	regulation of protein transport	7.6e-06	0.000427	1.57	19551	738	1885	112	[Ptger3 - prostaglandin e receptor 3 (subtype ep3), Syt7 - synaptotagmin vii, Ptgs2 - prostaglandin-endoperoxide synthase 2, Exph5 - exophilin 5, Nlgn2 - neuroligin 2, Unc93b1 - unc-93 homolog b1 (c. elegans), Dact1 - dapper homolog 1, antagonist of beta-catenin (xenopus), Drd2 - dopamine receptor d2, 1810011O10Rik - riken cdna 1810011o10 gene, Pfkm - phosphofructokinase, muscle, Socs1 - suppress…
GO:0098660	inorganic ion transmembrane transport	7.89e-06	0.000442	2.02	19551	354	1393	51	[P2ry12 - purinergic receptor p2y, g-protein coupled 12, Drd2 - dopamine receptor d2, Kcna1 - potassium voltage-gated channel, shaker-related subfamily, member 1, Kcna7 - potassium voltage-gated channel, shaker-related subfamily, member 7, Slc24a3 - solute carrier family 24 (sodium/potassium/calcium exchanger), member 3, Kcnk13 - potassium channel, subfamily k, member 13, Kcna6 - potassium voltag…
GO:0035150	regulation of tube size	8.14e-06	0.000454	2.61	19551	163	1332	29	[Ppard - peroxisome proliferator activator receptor delta, Kdr - kinase insert domain protein receptor, Gpr30 - g protein-coupled receptor 30, Ptgs2 - prostaglandin-endoperoxide synthase 2, Nos2 - nitric oxide synthase 2, inducible, Itga1 - integrin alpha 1, Cd38 - cd38 antigen, Avpr1a - arginine vasopressin receptor 1a, P2ry1 - purinergic receptor p2y, g-protein coupled 1, Ptafr - platelet-activ…
GO:0032680	regulation of tumor necrosis factor production	8.71e-06	0.000484	3.08	19551	112	1360	24	[Ccr5 - chemokine (c-c motif) receptor 5, Errfi1 - erbb receptor feedback inhibitor 1, Zbtb20 - zinc finger and btb domain containing 20, Syt11 - synaptotagmin xi, Trim30a - tripartite motif-containing 30a, Nod1 - nucleotide-binding oligomerization domain containing 1, Nlrc3 - nlr family, card domain containing 3, Cd300ld - cd300 molecule-like family member d, Nod2 - nucleotide-binding oligomeriz…
GO:0032755	positive regulation of interleukin-6 production	9.03e-06	0.0005	3.25	19551	70	1804	21	[Ccr5 - chemokine (c-c motif) receptor 5, Zbtb20 - zinc finger and btb domain containing 20, Tlr3 - toll-like receptor 3, Ticam2 - toll-like receptor adaptor molecule 2, Unc93b1 - unc-93 homolog b1 (c. elegans), Trpv4 - transient receptor potential cation channel, subfamily v, member 4, Nod1 - nucleotide-binding oligomerization domain containing 1, Figf - c-fos induced growth factor, Tnfsf9 - tum…
GO:0051222	positive regulation of protein transport	9.09e-06	0.000501	1.73	19551	469	1884	78	[Ppard - peroxisome proliferator activator receptor delta, Tlr3 - toll-like receptor 3, Ptgs2 - prostaglandin-endoperoxide synthase 2, Sec16b - sec16 homolog b (s. cerevisiae), Exph5 - exophilin 5, Nlgn2 - neuroligin 2, Unc93b1 - unc-93 homolog b1 (c. elegans), 1810011O10Rik - riken cdna 1810011o10 gene, Drd2 - dopamine receptor d2, Dact1 - dapper homolog 1, antagonist of beta-catenin (xenopus), …
GO:0048513	animal organ development	9.37e-06	0.000515	1.9	19551	1202	530	62	[Rarg - retinoic acid receptor, gamma, Sall4 - sal-like 4 (drosophila), Aatk - apoptosis-associated tyrosine kinase, Fas - fas (tnf receptor superfamily member 6), Ar - androgen receptor, Frem2 - fras1 related extracellular matrix protein 2, Mfap5 - microfibrillar associated protein 5, Ntrk3 - neurotrophic tyrosine kinase, receptor, type 3, Trim72 - tripartite motif-containing 72, Kcna1 - potassi…
GO:0045598	regulation of fat cell differentiation	9.46e-06	0.000518	2.9	19551	123	1425	26	[Zfp36l2 - zinc finger protein 36, c3h type-like 2, Ppard - peroxisome proliferator activator receptor delta, Tmem64 - transmembrane protein 64, Jag1 - jagged 1, Cebpa - ccaat/enhancer binding protein (c/ebp), alpha, Gpr30 - g protein-coupled receptor 30, Ptgs2 - prostaglandin-endoperoxide synthase 2, Cmklr1 - chemokine-like receptor 1, Sfrp2 - secreted frizzled-related protein 2, Rora - rar-rela…
GO:0010769	regulation of cell morphogenesis involved in differentiation	9.79e-06	0.000534	2.32	19551	286	1089	37	[L1cam - l1 cell adhesion molecule, Mgll - monoglyceride lipase, Metrn - meteorin, glial cell differentiation regulator, Aatk - apoptosis-associated tyrosine kinase, Calr - calreticulin, Myo5b - myosin vb, Ntrk2 - neurotrophic tyrosine kinase, receptor, type 2, Ntrk3 - neurotrophic tyrosine kinase, receptor, type 3, Efna1 - ephrin a1, Ret - ret proto-oncogene, Akap5 - a kinase (prka) anchor prote…
GO:0002697	regulation of immune effector process	1e-05	0.000546	1.91	19551	296	1939	56	[Il15 - interleukin 15, Jak3 - janus kinase 3, Tlr3 - toll-like receptor 3, Tfrc - transferrin receptor, Cd74 - cd74 antigen (invariant polypeptide of major histocompatibility complex, class ii antigen-associated), Ptafr - platelet-activating factor receptor, Tnfrsf14 - tumor necrosis factor receptor superfamily, member 14 (herpesvirus entry mediator), Hlx - h2.0-like homeobox, Fcer2a - fc recept…
GO:0045582	positive regulation of T cell differentiation	1.04e-05	0.000561	2.95	19551	83	1914	24	[Il7r - interleukin 7 receptor, Ccr2 - chemokine (c-c motif) receptor 2, Il7 - interleukin 7, Ptprc - protein tyrosine phosphatase, receptor type, c, H2-Aa - histocompatibility 2, class ii antigen a, alpha, Irf1 - interferon regulatory factor 1, Socs5 - suppressor of cytokine signaling 5, Pik3r6 - phosphoinositide-3-kinase, regulatory subunit 6, Dusp10 - dual specificity phosphatase 10, Myb - mye…
GO:0007610	behavior	1.13e-05	0.00061	2.37	19551	608	502	37	[Myh14 - myosin, heavy polypeptide 14, Ar - androgen receptor, Tifab - traf-interacting protein with forkhead-associated domain, family member b, Lsamp - limbic system-associated membrane protein, Sez6l2 - seizure related 6 homolog like 2, Drd2 - dopamine receptor d2, Avpr1a - arginine vasopressin receptor 1a, Negr1 - neuronal growth regulator 1, Pde8b - phosphodiesterase 8b, Prex2 - phosphatidyl…
GO:0002791	regulation of peptide secretion	1.13e-05	0.000609	1.88	19551	435	1462	61	[Gpam - glycerol-3-phosphate acyltransferase, mitochondrial, Ppard - peroxisome proliferator activator receptor delta, Syt7 - synaptotagmin vii, Nlgn2 - neuroligin 2, Unc93b1 - unc-93 homolog b1 (c. elegans), Drd2 - dopamine receptor d2, Cd38 - cd38 antigen, Gpr27 - g protein-coupled receptor 27, Cd74 - cd74 antigen (invariant polypeptide of major histocompatibility complex, class ii antigen-asso…
GO:0030001	metal ion transport	1.14e-05	0.000609	1.67	19551	506	1961	85	[Bspry - b-box and spry domain containing, Slc5a3 - solute carrier family 5 (inositol transporters), member 3, Tfrc - transferrin receptor, P2ry12 - purinergic receptor p2y, g-protein coupled 12, Drd2 - dopamine receptor d2, Tmem38a - transmembrane protein 38a, Atp2b4 - atpase, ca++ transporting, plasma membrane 4, Camk2b - calcium/calmodulin-dependent protein kinase ii, beta, Efcab4a - ef-hand c…
GO:0042129	regulation of T cell proliferation	1.15e-05	0.000617	2.32	19551	154	1859	34	[Gpam - glycerol-3-phosphate acyltransferase, mitochondrial, Jak3 - janus kinase 3, Il15 - interleukin 15, Lmo1 - lim domain only 1, Cd44 - cd44 antigen, Cd4 - cd4 antigen, Ptpn6 - protein tyrosine phosphatase, non-receptor type 6, Tfrc - transferrin receptor, Cd274 - cd274 antigen, Gnrh1 - gonadotropin releasing hormone 1, Cd86 - cd86 antigen, Pde5a - phosphodiesterase 5a, cgmp-specific, Tnfrsf1…
GO:0030278	regulation of ossification	1.16e-05	0.000616	3.15	19551	203	673	22	[Thrb - thyroid hormone receptor beta, Chrd - chordin, Jag1 - jagged 1, Fam101b - family with sequence similarity 101, member b, Ddr2 - discoidin domain receptor family, member 2, Axin2 - axin2, Hey1 - hairy/enhancer-of-split related with yrpw motif 1, Snai2 - snail homolog 2 (drosophila), Adrb2 - adrenergic receptor, beta 2, Cthrc1 - collagen triple helix repeat containing 1, Ank - progressive a…
GO:0050768	negative regulation of neurogenesis	1.18e-05	0.000627	2.16	19551	285	1334	42	[Aatk - apoptosis-associated tyrosine kinase, Calr - calreticulin, Arhgap4 - rho gtpase activating protein 4, Jag1 - jagged 1, Lpar1 - lysophosphatidic acid receptor 1, Col3a1 - collagen, type iii, alpha 1, Kctd11 - potassium channel tetramerisation domain containing 11, Ntrk3 - neurotrophic tyrosine kinase, receptor, type 3, Trpv4 - transient receptor potential cation channel, subfamily v, membe…
GO:0071396	cellular response to lipid	1.19e-05	0.000627	3.07	19551	258	568	23	[Rarg - retinoic acid receptor, gamma, Mrc1 - mannose receptor, c type 1, Ar - androgen receptor, Tnfrsf1b - tumor necrosis factor receptor superfamily, member 1b, Gpr30 - g protein-coupled receptor 30, Atp1a2 - atpase, na+/k+ transporting, alpha 2 polypeptide, Nos2 - nitric oxide synthase 2, inducible, Twf2 - twinfilin, actin-binding protein, homolog 2 (drosophila), Gbp2 - guanylate binding prot…
GO:0045773	positive regulation of axon extension	1.23e-05	0.000645	6.13	19551	48	731	11	[L1cam - l1 cell adhesion molecule, Islr2 - immunoglobulin superfamily containing leucine-rich repeat 2, Disc1 - disrupted in schizophrenia 1, Ngf - nerve growth factor, Cxcl12 - chemokine (c-x-c motif) ligand 12, Sema7a - sema domain, immunoglobulin domain (ig), and gpi membrane anchor, (semaphorin) 7a, Myo5b - myosin vb, Ntrk3 - neurotrophic tyrosine kinase, receptor, type 3, Mapt - microtubule…
GO:1903670	regulation of sprouting angiogenesis	1.24e-05	0.00065	5.63	19551	30	1273	11	[Ccr5 - chemokine (c-c motif) receptor 5, Klf4 - kruppel-like factor 4 (gut), Ngfr - nerve growth factor receptor (tnfr superfamily, member 16), Meox2 - mesenchyme homeobox 2, Dll4 - delta-like 4 (drosophila), Fgf1 - fibroblast growth factor 1, Ptgs2 - prostaglandin-endoperoxide synthase 2, Ppp1r16b - protein phosphatase 1, regulatory (inhibitor) subunit 16b, Stard13 - star-related lipid transfer…
GO:0098655	cation transmembrane transport	1.25e-05	0.000652	2.39	19551	333	861	35	[Slc36a2 - solute carrier family 36 (proton/amino acid symporter), member 2, Kcnq4 - potassium voltage-gated channel, subfamily q, member 4, Hcn1 - hyperpolarization-activated, cyclic nucleotide-gated k+ 1, Hcn2 - hyperpolarization-activated, cyclic nucleotide-gated k+ 2, P2ry12 - purinergic receptor p2y, g-protein coupled 12, Drd2 - dopamine receptor d2, Scn2a1 - sodium channel, voltage-gated, t…
GO:0098662	inorganic cation transmembrane transport	1.26e-05	0.000654	2.07	19551	312	1393	46	[Atp2a1 - atpase, ca++ transporting, cardiac muscle, fast twitch 1, Kcnq4 - potassium voltage-gated channel, subfamily q, member 4, Hcn1 - hyperpolarization-activated, cyclic nucleotide-gated k+ 1, Hcn2 - hyperpolarization-activated, cyclic nucleotide-gated k+ 2, Trpv4 - transient receptor potential cation channel, subfamily v, member 4, P2ry12 - purinergic receptor p2y, g-protein coupled 12, Drd…
GO:0007158	neuron cell-cell adhesion	1.34e-05	0.000697	99.08	19551	8	74	3	[Astn1 - astrotactin 1, Tnr - tenascin r, Ret - ret proto-oncogene]
GO:0044057	regulation of system process	1.4e-05	0.000722	1.69	19551	469	2003	81	[Ptger3 - prostaglandin e receptor 3 (subtype ep3), Mgll - monoglyceride lipase, Ahr - aryl-hydrocarbon receptor, Errfi1 - erbb receptor feedback inhibitor 1, Ptgs2 - prostaglandin-endoperoxide synthase 2, Nlgn2 - neuroligin 2, Drd2 - dopamine receptor d2, Atp2b4 - atpase, ca++ transporting, plasma membrane 4, Cd38 - cd38 antigen, Lif - leukemia inhibitory factor, Olfr78 - olfactory receptor 78, …
GO:0051130	positive regulation of cellular component organization	1.42e-05	0.00073	1.58	19551	1168	1142	108	[Calr - calreticulin, Fas - fas (tnf receptor superfamily member 6), Ar - androgen receptor, Prkd2 - protein kinase d2, Ddr2 - discoidin domain receptor family, member 2, Ntrk2 - neurotrophic tyrosine kinase, receptor, type 2, Ntrk3 - neurotrophic tyrosine kinase, receptor, type 3, Drd2 - dopamine receptor d2, Gda - guanine deaminase, Ache - acetylcholinesterase, Aqp1 - aquaporin 1, Axl - axl rec…
GO:0034097	response to cytokine	1.47e-05	0.000757	1.88	19551	312	1900	57	[Gbp7 - guanylate binding protein 7, Jak3 - janus kinase 3, Adamts12 - a disintegrin-like and metallopeptidase (reprolysin type) with thrombospondin type 1 motif, 12, Cd4 - cd4 antigen, Ptgs2 - prostaglandin-endoperoxide synthase 2, Gpd1 - glycerol-3-phosphate dehydrogenase 1 (soluble), Rora - rar-related orphan receptor alpha, Entpd2 - ectonucleoside triphosphate diphosphohydrolase 2, Osmr - onc…
GO:0098742	cell-cell adhesion via plasma-membrane adhesion molecules	1.48e-05	0.000756	2.31	19551	141	1979	33	[L1cam - l1 cell adhesion molecule, Igsf9b - immunoglobulin superfamily, member 9b, Pcdh18 - protocadherin 18, Itga4 - integrin alpha 4, Cadm3 - cell adhesion molecule 3, Pcdhb16 - protocadherin beta 16, Pcdhb18 - protocadherin beta 18, Ret - ret proto-oncogene, Clstn2 - calsyntenin 2, Esam - endothelial cell-specific adhesion molecule, Pcdh12 - protocadherin 12, Cadm2 - cell adhesion molecule 2,…
GO:0031325	positive regulation of cellular metabolic process	1.51e-05	0.000771	1.28	19551	2726	1791	319	[Ptger3 - prostaglandin e receptor 3 (subtype ep3), Calr - calreticulin, Fas - fas (tnf receptor superfamily member 6), Ikzf3 - ikaros family zinc finger 3, Ptgs2 - prostaglandin-endoperoxide synthase 2, Ddr2 - discoidin domain receptor family, member 2, Fam20a - family with sequence similarity 20, member a, Ntrk2 - neurotrophic tyrosine kinase, receptor, type 2, Ntrk3 - neurotrophic tyrosine kin…
GO:0050715	positive regulation of cytokine secretion	1.69e-05	0.000859	2.7	19551	107	1824	27	[AF251705 - cdna sequence af251705, Unc93b1 - unc-93 homolog b1 (c. elegans), Cd274 - cd274 antigen, Trpv4 - transient receptor potential cation channel, subfamily v, member 4, Drd2 - dopamine receptor d2, Nlrp1a - nlr family, pyrin domain containing 1a, Csf1r - colony stimulating factor 1 receptor, Trim16 - tripartite motif-containing 16, Tnfrsf14 - tumor necrosis factor receptor superfamily, me…
GO:0006469	negative regulation of protein kinase activity	1.71e-05	0.000867	2.45	19551	206	1200	31	[Zfyve28 - zinc finger, fyve domain containing 28, Hhex - hematopoietically expressed homeobox, Aspn - asporin, Errfi1 - erbb receptor feedback inhibitor 1, Ptpn6 - protein tyrosine phosphatase, non-receptor type 6, Socs5 - suppressor of cytokine signaling 5, Sfrp2 - secreted frizzled-related protein 2, Dusp7 - dual specificity phosphatase 7, Podn - podocan, Dusp10 - dual specificity phosphatase …
GO:0006869	lipid transport	1.71e-05	0.000864	2.11	19551	206	1846	41	[Ppard - peroxisome proliferator activator receptor delta, Plscr5 - phospholipid scramblase family, member 5, Spns2 - spinster homolog 2, Syt7 - synaptotagmin vii, Abcc3 - atp-binding cassette, sub-family c (cftr/mrp), member 3, Nos2 - nitric oxide synthase 2, inducible, Gulp1 - gulp, engulfment adaptor ptb domain containing 1, Drd2 - dopamine receptor d2, Hnf1a - hnf1 homeobox a, Abca6 - atp-bin…
GO:0048729	tissue morphogenesis	1.72e-05	0.000863	1.81	19551	404	1715	64	[Rarg - retinoic acid receptor, gamma, Hhex - hematopoietically expressed homeobox, Ahr - aryl-hydrocarbon receptor, Hoxb2 - homeobox b2, Ar - androgen receptor, Dll4 - delta-like 4 (drosophila), Cd44 - cd44 antigen, Jag1 - jagged 1, Jag2 - jagged 2, 1810019J16Rik - riken cdna 1810019j16 gene, Frem2 - fras1 related extracellular matrix protein 2, Stard13 - star-related lipid transfer (start) doma…
GO:0070201	regulation of establishment of protein localization	1.72e-05	0.000861	1.61	19551	794	1481	97	[Ar - androgen receptor, Ptgs2 - prostaglandin-endoperoxide synthase 2, Syt7 - synaptotagmin vii, Nlgn2 - neuroligin 2, Unc93b1 - unc-93 homolog b1 (c. elegans), 1810011O10Rik - riken cdna 1810011o10 gene, Dact1 - dapper homolog 1, antagonist of beta-catenin (xenopus), Drd2 - dopamine receptor d2, Pfkm - phosphofructokinase, muscle, Socs1 - suppressor of cytokine signaling 1, Dab2 - disabled 2, m…
GO:0030162	regulation of proteolysis	1.83e-05	0.000917	2.02	19551	595	815	50	[Fas - fas (tnf receptor superfamily member 6), Papln - papilin, proteoglycan-like sulfated glycoprotein, Hspa1b - heat shock protein 1b, Chac1 - chac, cation transport regulator 1, Dapk1 - death associated protein kinase 1, Aqp1 - aquaporin 1, Cd55 - cd55 antigen, Serpini1 - serine (or cysteine) peptidase inhibitor, clade i, member 1, Gsap - gamma-secretase activating protein, Dab2 - disabled 2,…
GO:0045766	positive regulation of angiogenesis	1.86e-05	0.000924	2.34	19551	129	2005	31	[Kdr - kinase insert domain protein receptor, Ets1 - e26 avian leukemia oncogene 1, 5' domain, Ptgis - prostaglandin i2 (prostacyclin) synthase, Ptgs2 - prostaglandin-endoperoxide synthase 2, Prkd2 - protein kinase d2, Ccbe1 - collagen and calcium binding egf domains 1, Sfrp2 - secreted frizzled-related protein 2, Hdac7 - histone deacetylase 7, Figf - c-fos induced growth factor, Aqp1 - aquaporin…
GO:0009605	response to external stimulus	1.86e-05	0.000921	1.57	19551	1001	1360	109	[Gbp7 - guanylate binding protein 7, Fas - fas (tnf receptor superfamily member 6), Ptgs2 - prostaglandin-endoperoxide synthase 2, Unc93b1 - unc-93 homolog b1 (c. elegans), Drd2 - dopamine receptor d2, Ptafr - platelet-activating factor receptor, Gbp9 - guanylate-binding protein 9, Adamts5 - a disintegrin-like and metallopeptidase (reprolysin type) with thrombospondin type 1 motif, 5 (aggrecanase…
GO:0010563	negative regulation of phosphorus metabolic process	1.92e-05	0.000948	1.81	19551	544	1289	65	[Zfyve28 - zinc finger, fyve domain containing 28, Hhex - hematopoietically expressed homeobox, Errfi1 - erbb receptor feedback inhibitor 1, Lpar1 - lysophosphatidic acid receptor 1, Ntrk3 - neurotrophic tyrosine kinase, receptor, type 3, Drd2 - dopamine receptor d2, Dact1 - dapper homolog 1, antagonist of beta-catenin (xenopus), Dusp8 - dual specificity phosphatase 8, Ppp1r16b - protein phosphat…
GO:0045936	negative regulation of phosphate metabolic process	1.92e-05	0.000945	1.81	19551	544	1289	65	[Zfyve28 - zinc finger, fyve domain containing 28, Hhex - hematopoietically expressed homeobox, Errfi1 - erbb receptor feedback inhibitor 1, Lpar1 - lysophosphatidic acid receptor 1, Ntrk3 - neurotrophic tyrosine kinase, receptor, type 3, Dact1 - dapper homolog 1, antagonist of beta-catenin (xenopus), Drd2 - dopamine receptor d2, Dusp8 - dual specificity phosphatase 8, Ppp1r16b - protein phosphat…
GO:0048812	neuron projection morphogenesis	1.95e-05	0.000957	2.27	19551	237	1310	36	[Dock10 - dedicator of cytokinesis 10, Kdr - kinase insert domain protein receptor, Myo5b - myosin vb, Itga1 - integrin alpha 1, Drd2 - dopamine receptor d2, Dact1 - dapper homolog 1, antagonist of beta-catenin (xenopus), Prdm8 - pr domain containing 8, Lrfn2 - leucine rich repeat and fibronectin type iii domain containing 2, Prex2 - phosphatidylinositol-3,4,5-trisphosphate-dependent rac exchange…
GO:0071840	cellular component organization or biogenesis	1.99e-05	0.000973	1.25	19551	4106	1310	345	[Myh14 - myosin, heavy polypeptide 14, Fas - fas (tnf receptor superfamily member 6), Calr - calreticulin, Tmem150a - transmembrane protein 150a, Syt7 - synaptotagmin vii, Ddr2 - discoidin domain receptor family, member 2, Ntrk2 - neurotrophic tyrosine kinase, receptor, type 2, Pcdh17 - protocadherin 17, Pstpip2 - proline-serine-threonine phosphatase-interacting protein 2, Ache - acetylcholineste…
GO:0032989	cellular component morphogenesis	2.05e-05	0.000999	1.96	19551	450	1152	52	[Myh14 - myosin, heavy polypeptide 14, Ar - androgen receptor, Itga1 - integrin alpha 1, Drd2 - dopamine receptor d2, Dab2 - disabled 2, mitogen-responsive phosphoprotein, Axl - axl receptor tyrosine kinase, Lamc3 - laminin gamma 3, Slitrk6 - slit and ntrk-like family, member 6, P2rx7 - purinergic receptor p2x, ligand-gated ion channel, 7, Map2 - microtubule-associated protein 2, Klf2 - kruppel-l…
GO:0045088	regulation of innate immune response	2.08e-05	0.00101	2.07	19551	205	1939	42	[Tlr3 - toll-like receptor 3, Tmem173 - transmembrane protein 173, Trim30a - tripartite motif-containing 30a, Tril - tlr4 interactor with leucine-rich repeats, Unc93b1 - unc-93 homolog b1 (c. elegans), Myo1f - myosin if, Nlrc3 - nlr family, card domain containing 3, Cd180 - cd180 antigen, Drd2 - dopamine receptor d2, Dusp10 - dual specificity phosphatase 10, Cd74 - cd74 antigen (invariant polypep…
GO:0032846	positive regulation of homeostatic process	2.15e-05	0.00104	3.14	19551	220	595	21	[Ccr5 - chemokine (c-c motif) receptor 5, Car7 - carbonic anhydrase 7, Gpr30 - g protein-coupled receptor 30, Tfrc - transferrin receptor, Ano1 - anoctamin 1, calcium activated chloride channel, Tal1 - t cell acute lymphocytic leukemia 1, Metrnl - meteorin, glial cell differentiation regulator-like, Thy1 - thymus cell antigen 1, theta, Lepr - leptin receptor, Drd2 - dopamine receptor d2, Sgip1 - …
GO:0030030	cell projection organization	2.24e-05	0.00108	1.7	19551	779	1163	79	[Fas - fas (tnf receptor superfamily member 6), Emp3 - epithelial membrane protein 3, Efhd1 - ef hand domain containing 1, Itga1 - integrin alpha 1, P2ry12 - purinergic receptor p2y, g-protein coupled 12, Drd2 - dopamine receptor d2, Ccdc67 - coiled-coil domain containing 67, Intu - inturned planar cell polarity effector homolog (drosophila), Emp1 - epithelial membrane protein 1, Whrn - whirlin, …
GO:0090066	regulation of anatomical structure size	2.35e-05	0.00113	1.97	19551	386	1285	50	[Ppard - peroxisome proliferator activator receptor delta, Ptgs2 - prostaglandin-endoperoxide synthase 2, Itga1 - integrin alpha 1, Cd38 - cd38 antigen, Lmod2 - leiomodin 2 (cardiac), P2ry1 - purinergic receptor p2y, g-protein coupled 1, Plekhh2 - pleckstrin homology domain containing, family h (with myth4 domain) member 2, Ptafr - platelet-activating factor receptor, Pde5a - phosphodiesterase 5a…
GO:0006811	ion transport	2.35e-05	0.00113	1.44	19551	1052	1964	152	[Ptger3 - prostaglandin e receptor 3 (subtype ep3), Fxyd4 - fxyd domain-containing ion transport regulator 4, Bspry - b-box and spry domain containing, Slc5a3 - solute carrier family 5 (inositol transporters), member 3, Ntrk2 - neurotrophic tyrosine kinase, receptor, type 2, P2ry12 - purinergic receptor p2y, g-protein coupled 12, Drd2 - dopamine receptor d2, Tmem38a - transmembrane protein 38a, C…
GO:1901701	cellular response to oxygen-containing compound	2.35e-05	0.00112	1.74	19551	564	1435	72	[Pdgfd - platelet-derived growth factor, d polypeptide, Rarg - retinoic acid receptor, gamma, Gpam - glycerol-3-phosphate acyltransferase, mitochondrial, Ppard - peroxisome proliferator activator receptor delta, Ar - androgen receptor, Lpar1 - lysophosphatidic acid receptor 1, Ntrk2 - neurotrophic tyrosine kinase, receptor, type 2, Gpd1 - glycerol-3-phosphate dehydrogenase 1 (soluble), Rora - rar…
GO:0042110	T cell activation	2.38e-05	0.00114	2.02	19551	212	2012	44	[Zfp36l2 - zinc finger protein 36, c3h type-like 2, Il15 - interleukin 15, Lig4 - ligase iv, dna, atp-dependent, Rhoh - ras homolog gene family, member h, Dll4 - delta-like 4 (drosophila), Stx11 - syntaxin 11, Cd4 - cd4 antigen, Jag2 - jagged 2, Gpr183 - g protein-coupled receptor 183, Lcp1 - lymphocyte cytosolic protein 1, Mill2 - mhc i like leukocyte 2, Rora - rar-related orphan receptor alpha,…
GO:0044092	negative regulation of molecular function	2.57e-05	0.00122	1.66	19551	899	1129	86	[Zfyve28 - zinc finger, fyve domain containing 28, Hhex - hematopoietically expressed homeobox, Errfi1 - erbb receptor feedback inhibitor 1, Papln - papilin, proteoglycan-like sulfated glycoprotein, Cmklr1 - chemokine-like receptor 1, Ccm2l - cerebral cavernous malformation 2-like, Plin5 - perilipin 5, Drd2 - dopamine receptor d2, Dusp8 - dual specificity phosphatase 8, P2ry1 - purinergic recepto…
GO:0040008	regulation of growth	2.58e-05	0.00122	2.32	19551	640	475	36	[L1cam - l1 cell adhesion molecule, Gpam - glycerol-3-phosphate acyltransferase, mitochondrial, Aatk - apoptosis-associated tyrosine kinase, Ar - androgen receptor, Myo5b - myosin vb, P2rx5 - purinergic receptor p2x, ligand-gated ion channel, 5, Ntrk3 - neurotrophic tyrosine kinase, receptor, type 3, Drd2 - dopamine receptor d2, Avpr1a - arginine vasopressin receptor 1a, Islr2 - immunoglobulin su…
GO:0090087	regulation of peptide transport	2.59e-05	0.00122	1.53	19551	773	1885	114	[Ptger3 - prostaglandin e receptor 3 (subtype ep3), Ptgs2 - prostaglandin-endoperoxide synthase 2, Syt7 - synaptotagmin vii, Exph5 - exophilin 5, Nlgn2 - neuroligin 2, Unc93b1 - unc-93 homolog b1 (c. elegans), 1810011O10Rik - riken cdna 1810011o10 gene, Dact1 - dapper homolog 1, antagonist of beta-catenin (xenopus), Drd2 - dopamine receptor d2, Pfkm - phosphofructokinase, muscle, Socs1 - suppress…
GO:0010604	positive regulation of macromolecule metabolic process	2.61e-05	0.00123	1.26	19551	2673	1930	333	[Ptger3 - prostaglandin e receptor 3 (subtype ep3), Calr - calreticulin, Fas - fas (tnf receptor superfamily member 6), Dll4 - delta-like 4 (drosophila), Ikzf3 - ikaros family zinc finger 3, Ddr2 - discoidin domain receptor family, member 2, Fam20a - family with sequence similarity 20, member a, Ntrk2 - neurotrophic tyrosine kinase, receptor, type 2, Ntrk3 - neurotrophic tyrosine kinase, receptor…
GO:0032990	cell part morphogenesis	2.63e-05	0.00124	2.16	19551	269	1310	39	[Dock10 - dedicator of cytokinesis 10, Myh14 - myosin, heavy polypeptide 14, Kdr - kinase insert domain protein receptor, Myo5b - myosin vb, Itga1 - integrin alpha 1, Drd2 - dopamine receptor d2, Dact1 - dapper homolog 1, antagonist of beta-catenin (xenopus), Prdm8 - pr domain containing 8, Lrfn2 - leucine rich repeat and fibronectin type iii domain containing 2, Prex2 - phosphatidylinositol-3,4,…
GO:0002793	positive regulation of peptide secretion	2.73e-05	0.00128	1.94	19551	262	1884	49	[Ppard - peroxisome proliferator activator receptor delta, Exph5 - exophilin 5, Nlgn2 - neuroligin 2, Unc93b1 - unc-93 homolog b1 (c. elegans), Drd2 - dopamine receptor d2, Cd38 - cd38 antigen, Gpr27 - g protein-coupled receptor 27, Pfkm - phosphofructokinase, muscle, Lif - leukemia inhibitory factor, Nlrp1a - nlr family, pyrin domain containing 1a, Olfr78 - olfactory receptor 78, Tnfrsf14 - tumo…
GO:0048686	regulation of sprouting of injured axon	2.83e-05	0.00132	264.2	19551	2	74	2	[Tnr - tenascin r, Ntrk3 - neurotrophic tyrosine kinase, receptor, type 3]
GO:0048690	regulation of axon extension involved in regeneration	2.83e-05	0.00132	264.2	19551	2	74	2	[Tnr - tenascin r, Ntrk3 - neurotrophic tyrosine kinase, receptor, type 3]
GO:0033627	cell adhesion mediated by integrin	2.98e-05	0.00138	34.76	19551	18	125	4	[L1cam - l1 cell adhesion molecule, Nov - nephroblastoma overexpressed gene, Itgb6 - integrin beta 6, Vtn - vitronectin]
GO:0051480	regulation of cytosolic calcium ion concentration	3.15e-05	0.00146	1.92	19551	278	1832	50	[Ptger3 - prostaglandin e receptor 3 (subtype ep3), Jak3 - janus kinase 3, Tmem64 - transmembrane protein 64, Cd4 - cd4 antigen, Lpar1 - lysophosphatidic acid receptor 1, Drd2 - dopamine receptor d2, Cd38 - cd38 antigen, P2ry10 - purinergic receptor p2y, g-protein coupled 10, P2ry1 - purinergic receptor p2y, g-protein coupled 1, P2rx7 - purinergic receptor p2x, ligand-gated ion channel, 7, Kcna5 …
GO:0071675	regulation of mononuclear cell migration	3.16e-05	0.00146	4.01	19551	39	1750	14	[Pdgfd - platelet-derived growth factor, d polypeptide, C3ar1 - complement component 3a receptor 1, Rarres2 - retinoic acid receptor responder (tazarotene induced) 2, Ccr2 - chemokine (c-c motif) receptor 2, Cmklr1 - chemokine-like receptor 1, Nbl1 - neuroblastoma, suppression of tumorigenicity 1, Trpv4 - transient receptor potential cation channel, subfamily v, member 4, Ptprj - protein tyrosine…
GO:0050772	positive regulation of axonogenesis	3.23e-05	0.00148	3.68	19551	83	1089	17	[L1cam - l1 cell adhesion molecule, Metrn - meteorin, glial cell differentiation regulator, Ngf - nerve growth factor, 4930506M07Rik - riken cdna 4930506m07 gene, Disc1 - disrupted in schizophrenia 1, Sema7a - sema domain, immunoglobulin domain (ig), and gpi membrane anchor, (semaphorin) 7a, Ntrk2 - neurotrophic tyrosine kinase, receptor, type 2, Myo5b - myosin vb, Ntrk3 - neurotrophic tyrosine k…
GO:0030098	lymphocyte differentiation	3.26e-05	0.00149	2.05	19551	204	1914	41	[Zfp36l2 - zinc finger protein 36, c3h type-like 2, Hhex - hematopoietically expressed homeobox, Jak3 - janus kinase 3, Ahr - aryl-hydrocarbon receptor, Dock10 - dedicator of cytokinesis 10, Il15 - interleukin 15, Lig4 - ligase iv, dna, atp-dependent, Rhoh - ras homolog gene family, member h, Dll4 - delta-like 4 (drosophila), Cd4 - cd4 antigen, Jag2 - jagged 2, Gpr183 - g protein-coupled receptor…
GO:0009611	response to wounding	3.3e-05	0.00151	2.42	19551	132	1712	28	[Zfp36l2 - zinc finger protein 36, c3h type-like 2, Ppard - peroxisome proliferator activator receptor delta, Itgb4 - integrin beta 4, Cd44 - cd44 antigen, Syt11 - synaptotagmin xi, Col3a1 - collagen, type iii, alpha 1, Lcp1 - lymphocyte cytosolic protein 1, Ccm2l - cerebral cavernous malformation 2-like, Vash1 - vasohibin 1, Aqp1 - aquaporin 1, Arhgef19 - rho guanine nucleotide exchange factor (…
GO:0009607	response to biotic stimulus	3.34e-05	0.00152	1.61	19551	607	1776	89	[Gbp7 - guanylate binding protein 7, Ptger3 - prostaglandin e receptor 3 (subtype ep3), Gpam - glycerol-3-phosphate acyltransferase, mitochondrial, Ppard - peroxisome proliferator activator receptor delta, Fas - fas (tnf receptor superfamily member 6), Tlr3 - toll-like receptor 3, Cd4 - cd4 antigen, Ptgs2 - prostaglandin-endoperoxide synthase 2, Unc93b1 - unc-93 homolog b1 (c. elegans), Cxcl9 - c…
GO:0009719	response to endogenous stimulus	3.52e-05	0.0016	1.69	19551	653	1366	77	[Pdgfd - platelet-derived growth factor, d polypeptide, Gpam - glycerol-3-phosphate acyltransferase, mitochondrial, Fas - fas (tnf receptor superfamily member 6), Ar - androgen receptor, Dll4 - delta-like 4 (drosophila), Adamts12 - a disintegrin-like and metallopeptidase (reprolysin type) with thrombospondin type 1 motif, 12, Cd44 - cd44 antigen, ND3 - nadh dehydrogenase subunit 3, Paqr9 - proges…
GO:1903532	positive regulation of secretion by cell	3.64e-05	0.00165	1.75	19551	385	1884	65	[Ppard - peroxisome proliferator activator receptor delta, Exph5 - exophilin 5, Nlgn2 - neuroligin 2, Unc93b1 - unc-93 homolog b1 (c. elegans), Drd2 - dopamine receptor d2, Cd38 - cd38 antigen, Gpr27 - g protein-coupled receptor 27, Pfkm - phosphofructokinase, muscle, P2ry1 - purinergic receptor p2y, g-protein coupled 1, Nlrp1a - nlr family, pyrin domain containing 1a, Olfr78 - olfactory receptor…
GO:0007626	locomotory behavior	3.66e-05	0.00165	3.96	19551	217	341	15	[Chl1 - cell adhesion molecule with homology to l1cam, Atp1a2 - atpase, na+/k+ transporting, alpha 2 polypeptide, Cdh23 - cadherin 23 (otocadherin), Sez6l2 - seizure related 6 homolog like 2, Mapt - microtubule-associated protein tau, Tal1 - t cell acute lymphocytic leukemia 1, Drd2 - dopamine receptor d2, Negr1 - neuronal growth regulator 1, Astn1 - astrotactin 1, Lgi4 - leucine-rich repeat lgi …
GO:0052547	regulation of peptidase activity	3.75e-05	0.00168	2.34	19551	339	813	33	[Papln - papilin, proteoglycan-like sulfated glycoprotein, Fas - fas (tnf receptor superfamily member 6), Gpr30 - g protein-coupled receptor 30, Sfrp2 - secreted frizzled-related protein 2, Cst3 - cystatin c, Faim3 - fas apoptotic inhibitory molecule 3, Ret - ret proto-oncogene, Nod1 - nucleotide-binding oligomerization domain containing 1, Col4a3 - collagen, type iv, alpha 3, Itih5 - inter-alpha…
GO:0044708	single-organism behavior	3.75e-05	0.00168	2.53	19551	446	502	29	[Myh14 - myosin, heavy polypeptide 14, Ar - androgen receptor, Tifab - traf-interacting protein with forkhead-associated domain, family member b, Lsamp - limbic system-associated membrane protein, Sez6l2 - seizure related 6 homolog like 2, Drd2 - dopamine receptor d2, Avpr1a - arginine vasopressin receptor 1a, Pde8b - phosphodiesterase 8b, Prex2 - phosphatidylinositol-3,4,5-trisphosphate-dependen…
GO:0042592	homeostatic process	3.75e-05	0.00168	1.39	19551	1249	1972	175	[Ptger3 - prostaglandin e receptor 3 (subtype ep3), Fas - fas (tnf receptor superfamily member 6), Tmem64 - transmembrane protein 64, Spns2 - spinster homolog 2, Fam20a - family with sequence similarity 20, member a, 1810019J16Rik - riken cdna 1810019j16 gene, Rora - rar-related orphan receptor alpha, Drd2 - dopamine receptor d2, Atp2b4 - atpase, ca++ transporting, plasma membrane 4, Pfkm - phosp…
GO:0043409	negative regulation of MAPK cascade	3.92e-05	0.00175	2.24	19551	140	1997	32	[Errfi1 - erbb receptor feedback inhibitor 1, Ptpn6 - protein tyrosine phosphatase, non-receptor type 6, Gpr30 - g protein-coupled receptor 30, Spry1 - sprouty homolog 1 (drosophila), Sfrp2 - secreted frizzled-related protein 2, Dusp7 - dual specificity phosphatase 7, Dact1 - dapper homolog 1, antagonist of beta-catenin (xenopus), Dusp10 - dual specificity phosphatase 10, Dusp3 - dual specificity…
GO:0050678	regulation of epithelial cell proliferation	4.07e-05	0.00181	1.98	19551	313	1450	46	[Ppard - peroxisome proliferator activator receptor delta, Errfi1 - erbb receptor feedback inhibitor 1, Ar - androgen receptor, Dll4 - delta-like 4 (drosophila), Kdr - kinase insert domain protein receptor, Sparc - secreted acidic cysteine rich glycoprotein, Agap2 - arfgap with gtpase domain, ankyrin repeat and ph domain 2, Prkd2 - protein kinase d2, Egfl7 - egf-like domain 7, 1810019J16Rik - rik…
GO:0014066	regulation of phosphatidylinositol 3-kinase signaling	4.14e-05	0.00183	3.14	19551	85	1464	20	[Pdgfd - platelet-derived growth factor, d polypeptide, Ppard - peroxisome proliferator activator receptor delta, Klf4 - kruppel-like factor 4 (gut), Dcn - decorin, Slc9a3r2 - solute carrier family 9 (sodium/hydrogen exchanger), member 3 regulator 2, Kdr - kinase insert domain protein receptor, Ptpn6 - protein tyrosine phosphatase, non-receptor type 6, Gpr30 - g protein-coupled receptor 30, Agap2…
GO:0033673	negative regulation of kinase activity	4.19e-05	0.00185	2.32	19551	225	1200	32	[Zfyve28 - zinc finger, fyve domain containing 28, Hhex - hematopoietically expressed homeobox, Aspn - asporin, Errfi1 - erbb receptor feedback inhibitor 1, Ptpn6 - protein tyrosine phosphatase, non-receptor type 6, Socs5 - suppressor of cytokine signaling 5, Sfrp2 - secreted frizzled-related protein 2, Podn - podocan, Dusp7 - dual specificity phosphatase 7, Dusp10 - dual specificity phosphatase …
GO:0002688	regulation of leukocyte chemotaxis	4.35e-05	0.00192	2.68	19551	98	1859	25	[Calr - calreticulin, Cmklr1 - chemokine-like receptor 1, Cxcl9 - chemokine (c-x-c motif) ligand 9, Trpv4 - transient receptor potential cation channel, subfamily v, member 4, Dapk2 - death-associated protein kinase 2, Cd74 - cd74 antigen (invariant polypeptide of major histocompatibility complex, class ii antigen-associated), Figf - c-fos induced growth factor, Cxcl12 - chemokine (c-x-c motif) l…
GO:0090092	regulation of transmembrane receptor protein serine/threonine kinase signaling pathway	4.43e-05	0.00194	2.47	19551	206	1076	28	[Aspn - asporin, Kdr - kinase insert domain protein receptor, Magi2 - membrane associated guanylate kinase, ww and pdz domain containing 2, Sfrp2 - secreted frizzled-related protein 2, Bmp3 - bone morphogenetic protein 3, Bmp4 - bone morphogenetic protein 4, Dab2 - disabled 2, mitogen-responsive phosphoprotein, Cd109 - cd109 antigen, Fbn1 - fibrillin 1, Hspa5 - heat shock protein 5, Htra3 - htra …
GO:0048638	regulation of developmental growth	4.55e-05	0.00199	2.11	19551	333	1111	40	[L1cam - l1 cell adhesion molecule, Ppard - peroxisome proliferator activator receptor delta, Gpam - glycerol-3-phosphate acyltransferase, mitochondrial, Mgll - monoglyceride lipase, Aatk - apoptosis-associated tyrosine kinase, Col14a1 - collagen, type xiv, alpha 1, Ar - androgen receptor, Myo5b - myosin vb, Sfrp2 - secreted frizzled-related protein 2, Ntrk3 - neurotrophic tyrosine kinase, recept…
GO:0045860	positive regulation of protein kinase activity	4.55e-05	0.00199	1.94	19551	376	1315	49	[Pdgfd - platelet-derived growth factor, d polypeptide, Cd4 - cd4 antigen, Ddr2 - discoidin domain receptor family, member 2, Lpar1 - lysophosphatidic acid receptor 1, Fgd2 - fyve, rhogef and ph domain containing 2, Ntrk3 - neurotrophic tyrosine kinase, receptor, type 3, Itga1 - integrin alpha 1, Drd2 - dopamine receptor d2, 1810011O10Rik - riken cdna 1810011o10 gene, Cd74 - cd74 antigen (invaria…
GO:0051154	negative regulation of striated muscle cell differentiation	4.64e-05	0.00202	34.33	19551	34	67	4	[Pi16 - peptidase inhibitor 16, Bdnf - brain derived neurotrophic factor, Nov - nephroblastoma overexpressed gene, Trim72 - tripartite motif-containing 72]
GO:0050777	negative regulation of immune response	4.65e-05	0.00202	2.32	19551	126	1939	29	[Gpr17 - g protein-coupled receptor 17, Jak3 - janus kinase 3, Ptpn6 - protein tyrosine phosphatase, non-receptor type 6, Col3a1 - collagen, type iii, alpha 1, Socs5 - suppressor of cytokine signaling 5, Drd2 - dopamine receptor d2, Nlrc3 - nlr family, card domain containing 3, Dusp10 - dual specificity phosphatase 10, Hlx - h2.0-like homeobox, Irak3 - interleukin-1 receptor-associated kinase 3, …
GO:0043207	response to external biotic stimulus	4.81e-05	0.00208	1.62	19551	578	1776	85	[Gbp7 - guanylate binding protein 7, Ptger3 - prostaglandin e receptor 3 (subtype ep3), Gpam - glycerol-3-phosphate acyltransferase, mitochondrial, Ppard - peroxisome proliferator activator receptor delta, Fas - fas (tnf receptor superfamily member 6), Tlr3 - toll-like receptor 3, Cd4 - cd4 antigen, Ptgs2 - prostaglandin-endoperoxide synthase 2, Unc93b1 - unc-93 homolog b1 (c. elegans), Cxcl9 - c…
GO:0006897	endocytosis	4.84e-05	0.00209	1.82	19551	324	1857	56	[Ptger3 - prostaglandin e receptor 3 (subtype ep3), Arhgap27 - rho gtpase activating protein 27, Syt7 - synaptotagmin vii, Tfrc - transferrin receptor, Ulk1 - unc-51 like kinase 1, Drd2 - dopamine receptor d2, Myo1e - myosin ie, Cd9 - cd9 antigen, Ache - acetylcholinesterase, Fcer1g - fc receptor, ige, high affinity i, gamma polypeptide, Dab2 - disabled 2, mitogen-responsive phosphoprotein, Axl -…
GO:1905322	positive regulation of mesenchymal stem cell migration	4.87e-05	0.0021	142.71	19551	2	137	2	[Ackr3 - atypical chemokine receptor 3, Cxcr4 - chemokine (c-x-c motif) receptor 4]
GO:1905320	regulation of mesenchymal stem cell migration	4.87e-05	0.00209	142.71	19551	2	137	2	[Ackr3 - atypical chemokine receptor 3, Cxcr4 - chemokine (c-x-c motif) receptor 4]
GO:0072376	protein activation cascade	4.89e-05	0.00209	5.89	19551	46	721	10	[C1rb - complement component 1, r subcomponent b, C1qc - complement component 1, q subcomponent, c chain, Cd55 - cd55 antigen, Cr2 - complement receptor 2, Fbln1 - fibulin 1, Rgcc - regulator of cell cycle, Serping1 - serine (or cysteine) peptidase inhibitor, clade g, member 1, C1qa - complement component 1, q subcomponent, alpha polypeptide, F13a1 - coagulation factor xiii, a1 subunit, C1s - com…
GO:0002819	regulation of adaptive immune response	4.91e-05	0.00209	2.29	19551	133	1929	30	[Jak3 - janus kinase 3, Cd44 - cd44 antigen, Cd4 - cd4 antigen, Ptpn6 - protein tyrosine phosphatase, non-receptor type 6, Tfrc - transferrin receptor, Socs5 - suppressor of cytokine signaling 5, Dusp10 - dual specificity phosphatase 10, Cd74 - cd74 antigen (invariant polypeptide of major histocompatibility complex, class ii antigen-associated), Hlx - h2.0-like homeobox, Cd55 - cd55 antigen, Fcer…
GO:0071345	cellular response to cytokine stimulus	4.93e-05	0.0021	2.24	19551	202	1426	33	[Zfp36l2 - zinc finger protein 36, c3h type-like 2, Gbp7 - guanylate binding protein 7, Mrc1 - mannose receptor, c type 1, Adamts12 - a disintegrin-like and metallopeptidase (reprolysin type) with thrombospondin type 1 motif, 12, Cebpa - ccaat/enhancer binding protein (c/ebp), alpha, Cd4 - cd4 antigen, Tmem173 - transmembrane protein 173, Gpr30 - g protein-coupled receptor 30, Gbp3 - guanylate bi…
GO:1902106	negative regulation of leukocyte differentiation	4.99e-05	0.00211	2.78	19551	86	1878	23	[Jak3 - janus kinase 3, Cd44 - cd44 antigen, C1qc - complement component 1, q subcomponent, c chain, Irf1 - interferon regulatory factor 1, Inpp4b - inositol polyphosphate-4-phosphatase, type ii, Socs5 - suppressor of cytokine signaling 5, Cd74 - cd74 antigen (invariant polypeptide of major histocompatibility complex, class ii antigen-associated), Hlx - h2.0-like homeobox, Loxl3 - lysyl oxidase-l…
[truncated: 224 more rows]

## Sheet: P9vsP1_down
Biological processes from Gorilla, ranked gene list
P9 vs P1 downregulated
GO Term	Description	P-value	FDR q-value	Enrichment	N	B	n2	b3	Genes
[truncated: 300 more rows]

## Sheet: P9vsP4_up
Biological processes from Gorilla, ranked gene list
P9 vs P4 upregulated
GO Term	Description	P-value	FDR q-value	Enrichment	N	B	n2	b3	Genes
[truncated: 475 more rows]

## Sheet: P9vsP4_down
Biological processes from Gorilla, ranked gene list
P9 vs P1 downregulated
GO Term	Description	P-value	FDR q-value	Enrichment	N	B	n2	b3	Genes
[truncated: 502 more rows]

## Sheet: P23vsP1_up
Biological processes from Gorilla, ranked gene list
[truncated: 731 more rows]

[truncated: 5 more sheets: P23vsP1_down, P23vsP4_up, P23vsP4_down, P23vsP9_up, P23vsP9_down]
