# Supplementary material for: Molecular Atlas of Postnatal Mouse Heart Development
Source: J Am Heart Assoc. 2018 Oct 14;7(20):e010378. doi: 10.1161/JAHA.118.010378 (PMC6474944; doi:10.1161/JAHA.118.010378)
Supplement: Supplementary file 4 — Appendix S3. Proteomics. [file JAH3-7-e010378-s004.xlsx]

## Sheet: Set1_LFQintensities
Accession	Gene name	Protein name	P01_01	P01_02	P01_03	P01_04	P01_05	P01_06	P01_07	P01_08	P01_09	P01_10	P01_12	P01_13	P01_14	P01_15	P04_01	P04_02	P04_03	P04_04	P04_05	P04_06	P04_07	P04_08	P04_09	P04_11	P04_12	P04_13	P04_14	P04_15	P09_01	P09_02	P09_03	P09_04	P09_05	P09_06	P09_07	P09_08	P09_09	P09_10	P09_11	P09_12	P09_13	P09_14	P09_15
A1Z198	Nlrp1b	NACHT, LRR and PYD domains-containing protein 1b allele 2	0	0	0	13322000	0	0	0	0	0	0	0	0	0	0	0	0	0	0	0	0	0	0	0	0	0	0	0	0	0	0	0	0	0	0	0	0	0	0	0	0	0	0	0
A2AAJ9	Obscn	Obscurin	18384000	16628000	14956000	21483000	11343000	17664000	20725000	14047000	11596000	10533000	16380000	17692000	14866000	20242000	23485000	18352000	23652000	18853000	2520800	20554000	18287000	11632000	14029000	24200000	18521000	21372000	22290000	7242900	7362500	9915700	18575000	0	8865300	16953000	5179600	24256000	24987000	23178000	3108900	15214000	6061400	14472000	23683000
A2AGT5	Ckap5	Cytoskeleton-associated protein 5	0	0	4013600	0	0	3676600	3207200	0	3410800	0	0	0	3725000	0	3977300	0	0	0	0	0	0	0	0	0	0	0	0	0	0	0	0	0	0	0	0	0	0	0	0	0	0	0	0
A2AJI0	Map7d1	MAP7 domain-containing protein 1	0	0	0	0	0	1185600	0	0	0	0	0	0	0	0	0	0	0	0	3505100	0	0	0	0	0	0	0	0	1988700	2389200	0	0	1440900	0	2657800	0	1524400	0	0	0	0	1914200	0	1718100
A2AMM0	Murc	Muscle-related coiled-coil protein	2888300	1877700	0	0	1443300	0	0	1501000	0	0	0	0	0	0	4098700	4016300	2856800	0	5298200	3740100	2702200	3894900	4558400	3671500	3241200	0	2699800	4178300	11061000	10277000	3693800	15146000	12038000	5323200	11897000	4363400	4622800	7556000	7221900	4846000	7751300	9195400	10347000
A2AQ25	Skt	Sickle tail protein	0	0	0	8873300	6747200	0	0	0	0	0	0	0	0	0	0	0	0	0	0	0	0	0	0	0	0	0	0	0	0	0	0	0	0	0	0	0	0	0	0	0	0	0	0
A2AQP0	Myh7b	Myosin-7B	0	0	0	0	0	0	0	0	0	0	0	0	0	0	0	0	0	0	0	0	0	0	0	0	0	0	0	0	0	0	0	0	0	0	0	0	0	72214	0	0	0	0	0
A2ASQ1	Agrn	Agrin	0	0	0	0	0	3971200	0	0	0	0	0	0	0	0	0	0	0	2316900	0	0	0	0	1452800	1582600	0	0	0	0	0	0	0	0	0	0	0	0	0	0	0	0	0	0	0
A2ASS6	Ttn	Titin	4404400000	4014100000	4528400000	4993300000	3743000000	4408500000	4753100000	3983900000	3779300000	3486800000	4297400000	4786200000	4152000000	5037400000	3946400000	4273800000	3757500000	3619500000	1472600000	3940000000	3974700000	3108100000	3013400000	3961000000	3850800000	3792500000	4043000000	2040800000	1073200000	2104500000	3856800000	648250000	2399600000	3253900000	926570000	3997800000	4576200000	4051700000	1401700000	3593400000	993370000	3706100000	3905300000
A2AUC9	Klhl41	Kelch-like protein 41	2747900	3242100	0	3305600	0	2009100	0	2312200	0	0	2100600	0	0	2027600	2502700	0	0	0	0	3773400	1949200	0	0	0	0	4467500	0	0	0	0	0	0	0	0	0	0	2879300	0	0	0	0	0	0
A2CG49	Kalrn	Kalirin	0	9404600	23993000	18431000	12915000	20684000	17428000	17545000	21317000	24657000	33280000	10694000	9257300	0	9581900	17406000	0	8619100	21522000	14984000	0	24624000	7908500	0	10743000	2952700	12459000	8940900	9515500	6447600	15086000	15053000	22420000	24774000	0	20073000	0	18511000	13777000	6430800	11474000	0	15924000
A3KMP2	Ttc38	Tetratricopeptide repeat protein 38	0	0	0	0	0	0	0	0	0	0	0	0	0	0	0	0	0	0	0	0	0	0	0	0	0	0	0	0	0	0	0	0	0	0	0	0	0	0	0	0	0	1153500	0
A6H6E2	Mmrn2	Multimerin-2	0	1448500	0	0	0	0	1930700	0	0	0	0	1874000	0	0	0	0	0	0	0	1651100	0	0	0	0	0	1357500	1662200	0	3072700	0	2065700	6699000	2833100	0	0	2402200	2461100	0	0	0	4446000	3274900	2395900
B2RXS4	Plxnb2	Plexin-B2	0	0	0	0	6197200	6421400	6708700	0	6293700	0	0	0	0	4997500	0	0	0	0	0	0	0	0	0	0	0	4620700	0	0	0	0	0	0	0	0	0	0	0	0	0	0	0	0	0
B7ZMP1	Xpnpep3	Probable Xaa-Pro aminopeptidase 3	0	0	0	0	0	0	0	0	0	0	0	0	0	0	0	0	0	0	0	0	0	0	0	0	0	0	0	0	0	0	0	0	0	0	0	0	0	0	0	0	0	0	355650
B9EJ86	Osbpl8	Oxysterol-binding protein-related protein 8	5586800	3102700	8399400	2849000	3639200	3511100	3064900	3883500	3270600	3380600	3353100	4961400	6115300	2515700	1981200	3659800	2404700	0	2158400	2614500	1279500	3001600	4306500	2532800	4005300	3806200	2803100	2496500	0	0	0	0	2243600	1605900	0	2932300	3375500	2664100	0	0	0	0	1030900
D3YXK2	Safb	Scaffold attachment factor B1	1970600	0	0	0	0	0	3668100	0	0	0	0	0	1937400	0	0	0	0	0	0	0	0	0	0	0	0	0	0	0	0	0	0	0	0	0	0	0	0	0	0	0	0	0	0
D3YYU8	Obsl1	Obscurin-like protein 1	7899900	8513600	12884000	13423000	6172100	7865200	15806000	13300000	6558800	10190000	10300000	11455000	15297000	10033000	3994200	9446100	5697600	4218500	2721200	8011500	7679400	3043800	2574900	4556400	6336200	6788000	6433500	3817500	0	2811200	3521700	0	2561100	2740500	0	3672400	4289800	4614600	2897400	3391700	2448600	5368400	4743400
D3Z4I3	Rbm24	RNA-binding protein 24	6774900	7318000	0	7220300	7124300	6350900	6733700	0	5778400	6701400	5577200	6391000	5770300	7059700	0	0	7417300	7257700	8966100	0	5793200	6664600	0	0	6458200	5541600	0	10362000	8545000	6068800	0	7321300	6119000	4775000	7334200	5273800	0	0	6139700	5273400	8348600	5269800	4741900
D3Z7P3	Gls	Glutaminase kidney isoform, mitochondrial	0	0	0	6377000	0	0	0	0	0	0	4695200	0	0	7353000	0	0	0	0	0	0	0	0	0	0	0	0	0	0	0	0	0	0	0	0	0	0	0	0	0	0	0	0	0
E9PV24	Fga	Fibrinogen alpha chain	5973500	6445600	14961000	5049400	3646600	5120900	6695800	6875600	5097100	4859200	7589800	8214600	8756200	8378000	0	3757500	0	7566300	0	0	0	3314400	4034100	6749900	5122100	0	4792700	0	0	3524000	0	0	0	4338400	0	0	3349700	0	0	0	2454900	4108500	3800400
E9PVA8	Gcn1	eIF-2-alpha kinase activator GCN1	0	0	0	0	0	0	0	0	0	0	0	0	0	0	0	0	0	0	0	0	0	0	0	0	0	0	0	0	0	0	0	0	0	0	0	0	49451	0	0	0	0	0	0
E9Q401	Ryr2	Ryanodine receptor 2	44333000	30960000	46401000	51447000	30260000	54421000	52128000	35990000	48672000	24686000	37282000	40834000	39063000	51217000	55035000	60597000	53579000	39677000	11579000	44064000	53810000	34675000	45904000	51138000	48735000	41910000	52538000	12239000	21309000	15856000	53379000	0	25639000	56020000	0	56658000	76481000	55693000	6691100	64583000	0	56257000	72469000
E9Q4Z2	Acacb	Acetyl-CoA carboxylase 2	0	0	0	0	0	0	0	0	0	0	0	0	0	0	0	0	2309900	0	0	0	0	0	0	0	0	0	0	0	0	0	0	0	0	0	0	0	0	0	0	0	0	0	0
E9Q557	Dsp	Desmoplakin	96792000	88716000	120770000	114210000	50266000	116370000	91847000	68389000	76211000	50805000	80359000	97575000	93458000	103210000	85520000	112250000	102960000	80976000	21352000	70278000	78731000	73084000	71792000	123430000	66215000	117540000	92957000	28849000	2150200	9139300	57132000	0	25909000	62791000	4356700	61878000	84617000	78202000	20892000	54270000	5962100	61277000	58303000
F6ZDS4	Tpr	Nucleoprotein TPR	0	1783600	1921200	2192200	3064000	1037600	2119200	2389500	1500500	3989900	2351700	1839900	1940900	3615100	2030800	1658700	0	1881700	3599200	2307300	2894100	3952600	2934500	1876000	2211900	1440100	2276300	2609300	0	0	1845700	2494400	1736600	1756900	5772800	1704600	1905300	0	0	1851600	2716900	0	0
G5E829	Atp2b1	Plasma membrane calcium-transporting ATPase 1	3086500	1527000	0	1353900	0	0	1920500	0	2237600	0	0	0	0	0	0	0	0	0	0	0	0	2096000	0	0	0	0	0	0	0	0	0	0	0	0	0	0	0	0	0	0	0	0	0
G5E8K5	Ank3	Ankyrin-3	0	0	1563900	1705900	1479900	1285900	0	0	0	1664500	1317400	0	0	1019200	0	1553900	0	0	0	0	1492200	0	0	1616700	1276700	1438400	1302100	0	0	0	0	0	0	0	0	0	0	0	0	0	0	0	0
G5E8P0	Tubgcp6	Gamma-tubulin complex component 6	0	2596500	0	0	0	0	0	0	0	0	0	0	0	0	0	0	0	0	0	0	10016000	0	0	0	0	0	0	0	0	0	13016000	8381900	10971000	17783000	14797000	11025000	10083000	9404800	0	0	0	0	0
O08528	Hk2	Hexokinase-2	2158400	2720700	1995600	0	0	0	0	0	0	0	0	2372800	0	0	0	1840500	0	2135100	0	0	1881800	1439700	0	0	0	1730300	0	0	0	0	0	0	1923200	2127400	0	2168600	2685600	2499700	0	0	0	2437500	3167700
O08529	Capn2	Calpain-2 catalytic subunit	0	4882100	4856300	0	2083800	0	1809500	3804500	2063000	0	3772300	2787100	570700	2570500	2851300	4100700	3195500	2022200	0	2990900	0	0	0	3741200	3211500	3158100	5838200	0	0	0	1731600	0	0	3237500	0	3760900	2762200	4835500	0	0	0	0	1914300
O08547	Sec22b	Vesicle-trafficking protein SEC22b	0	6627300	0	8679800	7107100	0	7398900	10182000	0	7262100	9373600	11209000	6610100	8953200	5803700	0	6244300	5063400	0	7027100	8801600	0	6560900	6000600	4235100	9728200	8244100	0	0	0	0	0	3395900	6147900	0	4950000	8358300	0	0	4911900	0	4557900	5759400
O08553	Dpysl2	Dihydropyrimidinase-related protein 2	65085000	76658000	55862000	74760000	73773000	49142000	54801000	68647000	65135000	60811000	58166000	48346000	67162000	54260000	73154000	45246000	49487000	61723000	45827000	63491000	42037000	62152000	61922000	54875000	57668000	65996000	53221000	84016000	85832000	76681000	70743000	61722000	73567000	64766000	92808000	66477000	59679000	64278000	83715000	87809000	96284000	48385000	67368000
O08573	Lgals9	Galectin-9	0	0	0	0	0	0	0	0	0	0	0	0	0	0	0	0	0	0	0	0	0	0	0	0	0	0	0	0	0	0	0	0	0	0	0	0	0	0	0	0	0	0	174750
O08579	Emd	Emerin	5266400	5078800	0	5165000	0	4037700	4821400	0	0	0	4531900	6229300	3827300	8305400	0	0	0	0	0	0	3610200	0	0	0	0	3786000	0	0	0	0	2759200	0	0	0	0	0	0	0	0	0	0	0	0
O08582	Gtpbp1	GTP-binding protein 1	1378700	2046400	0	1628800	2032500	1639200	1628500	2438100	1857700	0	1688100	1541500	1820800	1479500	0	1230100	0	1865900	0	1589500	0	0	1382100	1376100	0	1192900	1357300	0	0	0	0	0	0	1303600	0	0	1480700	1136600	0	839800	0	1027900	0
O08583	Alyref	THO complex subunit 4	3546600	3853300	2689100	0	6104900	4520200	9748700	0	2581400	2574000	2859300	4297100	3817500	0	4826800	2617200	3136600	5154800	2735900	1910100	4374900	3202300	0	0	5999500	2539700	2340200	3987000	2894000	5103400	4090500	3871700	2506400	4390300	3242700	2257100	2661800	3620500	4959200	2545100	6776400	3153200	2638200
O08600	Endog	Endonuclease G, mitochondrial	6223800	7189800	9294500	9368300	8023900	8512300	5153200	7136000	10717000	6287300	4864300	8299500	3511400	6650700	11294000	7588400	10691000	6118900	7374300	11422000	9622500	12084000	13211000	8485300	9992800	12430000	8253000	11023000	7515300	8059700	12066000	9101400	10078000	14204000	5559300	12132000	11977000	10894000	6861000	13312000	3656300	8062700	12069000
O08638	Myh11	Myosin-11	0	0	0	0	0	0	0	0	0	0	0	0	0	0	0	0	0	0	4862200	0	3108400	0	0	0	0	0	0	3230100	6235800	4929500	3997100	16764000	0	0	5077900	4006700	0	0	9072500	0	6680200	0	0
O08663	Metap2	Methionine aminopeptidase 2	9046900	6966600	8590800	6783300	11739000	9209300	5091900	10108000	0	8282800	6908000	10992000	5804700	9047400	5778600	11184000	9281900	7892900	4447900	8366100	8198600	10218000	6324100	8563900	12565000	8991800	10247000	10230000	7668900	6778600	7333700	4186800	8591700	7748600	7047400	11742000	8823600	8882200	10172000	8643900	8063200	6099600	8787200
O08677	Kng1	Kininogen-1	0	4755500	8249700	6801600	11111000	9302200	6025200	8756400	9912300	13383000	6321800	8314400	7734100	0	6028200	7583200	12924000	7390200	14352000	16980000	10566000	28169000	18283000	6217700	8150900	7371000	13144000	23568000	17677000	24772000	13488000	37933000	22874000	10780000	25921000	9721200	6461900	10160000	19376000	12437000	29667000	8055700	13393000
O08709	Prdx6	Peroxiredoxin-6	41966000	51438000	62817000	41397000	60373000	46882000	31333000	55755000	49233000	62907000	53039000	44008000	39328000	42937000	48961000	61942000	57670000	54852000	76204000	69379000	60364000	78159000	53533000	57573000	50963000	66383000	68222000	80017000	126320000	85788000	70870000	75325000	93236000	82893000	136490000	72046000	62546000	67592000	109930000	67925000	142770000	65804000	80388000
O08715	Akap1	A-kinase anchor protein 1, mitochondrial	4456800	3764500	0	5341100	0	3877200	5399600	5213600	0	0	5599300	5237400	3498400	5654700	4032400	5008700	3383100	3276100	8857400	5197200	3806500	3200900	4942300	3313900	5851300	4085400	3888000	5311200	0	3081100	4344600	0	0	3827600	4218600	3065700	6267300	3511200	0	5403600	10664000	3734900	4065400
O08749	Dld	Dihydrolipoyl dehydrogenase, mitochondrial	146210000	117070000	130910000	148320000	174820000	139120000	181190000	135880000	127660000	135390000	153290000	144250000	133900000	156990000	177280000	190230000	184290000	194480000	399630000	208130000	199130000	210530000	227940000	174940000	178840000	181030000	180240000	310790000	547250000	368960000	230050000	740360000	285180000	220490000	517790000	194240000	195700000	240660000	394040000	204170000	436440000	240860000	229230000
O08756	Hsd17b10	3-hydroxyacyl-CoA dehydrogenase type-2	46847000	23755000	63006000	31236000	14987000	44669000	31232000	39703000	38611000	33696000	22267000	23924000	35214000	27584000	42648000	46716000	47754000	33526000	26690000	48913000	44820000	59723000	47635000	37970000	38104000	51874000	52276000	43284000	15260000	29503000	50658000	10616000	65954000	54707000	17084000	52297000	43475000	42997000	46852000	33432000	14882000	34672000	55049000
O08788	Dctn1	Dynactin subunit 1	0	3116100	0	0	0	0	0	2644400	0	0	0	0	2617600	3107500	0	0	0	0	0	0	0	0	0	0	0	2380800	0	0	0	0	0	0	0	0	0	0	2673000	0	0	0	0	0	0
O08795	Prkcsh	Glucosidase 2 subunit beta	7250500	0	4728800	7199100	8861000	0	4827000	7728300	5051200	7241000	7338700	0	5581300	8101800	9644700	0	4669900	7876900	10859000	8154000	7358400	7183700	0	0	0	0	8887700	10787000	0	10937000	6998200	10459000	0	0	10753000	0	5942900	0	10932000	7349400	11650000	6739900	0
O08807	Prdx4	Peroxiredoxin-4	45368000	53319000	55242000	49128000	63735000	36112000	42543000	58393000	40665000	51858000	42846000	37338000	38958000	57900000	35495000	35178000	35476000	40043000	65598000	47862000	40553000	46278000	38086000	40598000	36044000	46989000	56399000	51332000	64020000	32133000	44194000	79302000	40359000	39364000	59430000	36344000	37919000	16927000	47987000	31521000	47453000	42408000	33558000
O08810	Eftud2	116 kDa U5 small nuclear ribonucleoprotein component	5420200	5797800	5707900	8341000	4179000	6210800	5841200	9129400	9101600	4298100	4797200	5931000	5101200	6417000	4263000	4416000	0	4496000	3289100	6409100	0	7671900	6232100	4328800	3829700	6531500	5688000	0	5598700	3673600	2372900	0	3986200	3698000	0	5193400	3874200	6261000	5563100	8747100	3763600	5539600	0
O08917	Flot1	Flotillin-1	982040	1332900	949850	2368300	862050	0	3344300	1183400	1227000	0	2089500	1753200	1527700	1474100	1654200	1475100	1702300	0	0	923040	1970500	981520	1905700	0	0	0	976280	0	0	0	716160	0	985940	663140	0	2148500	2541500	0	0	950680	0	0	1020700
O08997	Atox1	Copper transport protein ATOX1	16146000	20927000	23123000	18632000	23396000	14128000	0	19271000	13846000	0	20425000	0	16299000	13467000	15568000	10518000	29656000	27922000	76326000	29674000	24537000	30499000	16749000	12586000	20044000	25448000	25320000	63255000	94403000	36521000	27451000	116230000	30078000	29119000	87205000	25908000	32179000	24513000	45719000	22512000	121620000	27460000	20734000
O09005	Degs1	Sphingolipid delta(4)-desaturase DES1	0	0	0	0	0	0	0	0	0	0	0	0	0	0	0	0	0	0	0	0	0	0	0	0	0	0	0	0	0	0	0	0	0	0	0	0	0	0	0	0	0	0	760260
O09061	Psmb1	Proteasome subunit beta type-1	12043000	15278000	12376000	7571200	10632000	12207000	11195000	13432000	9047600	11669000	11267000	9590000	14296000	13758000	17947000	15581000	10088000	8790900	12375000	9882600	9790700	11627000	13475000	8033600	13668000	9500300	13232000	13667000	11851000	9498000	10140000	15053000	8684100	7833500	18297000	11036000	10312000	9377800	9400500	9747300	16125000	10652000	9135600
O09106	Hdac1	Histone deacetylase 1	0	6265200	5216800	0	0	0	4360600	5976400	0	0	0	4562900	3682700	6335700	3996600	4543800	4301400	0	0	5483900	3920100	0	0	4467100	0	6540900	5473100	0	0	0	0	0	0	0	0	0	3790000	4133400	0	0	0	0	0
O09111	Ndufb11	NADH dehydrogenase [ubiquinone] 1 beta subcomplex subunit 11, mitochondrial	17533000	14744000	18214000	26375000	19768000	17829000	12643000	20605000	11789000	15941000	15897000	15816000	12507000	22718000	12506000	23653000	19508000	15538000	34022000	19468000	19599000	20167000	16288000	16684000	12554000	20776000	18126000	34970000	54393000	26215000	18587000	54963000	31557000	21875000	56524000	23782000	22498000	21522000	47248000	21594000	56591000	22090000	18686000
O09131	Gsto1	Glutathione S-transferase omega-1	3181600	2900300	2047600	2909600	4842600	0	0	3511800	5873000	5293500	3412400	0	2692200	0	5994500	3066200	3872500	3843100	7920400	4554700	8537100	6716200	6170300	4141700	5952800	0	9641500	0	8505400	3424300	0	8079800	2576700	5769100	0	4084400	0	6163700	4008100	5338300	8837400	5821700	7253300
O09159	Man2b1	Lysosomal alpha-mannosidase	0	0	0	0	0	0	0	0	0	0	0	0	0	0	0	0	0	0	0	0	0	0	0	0	2731200	0	0	0	0	0	0	0	0	0	0	0	0	0	0	0	0	0	0
O09161	Casq2	Calsequestrin-2	98047000	96444000	85053000	132610000	120420000	111240000	119910000	118670000	104040000	129190000	114430000	101080000	106930000	117180000	113230000	128520000	131680000	137730000	186710000	114240000	119410000	107440000	158000000	132910000	167110000	138350000	136170000	199190000	224040000	192530000	180260000	282400000	173580000	151740000	248980000	137870000	137510000	135880000	214050000	149980000	188840000	143810000	174250000
O09167	Rpl21	60S ribosomal protein L21	44883000	36628000	36078000	52652000	62636000	37046000	33370000	49955000	38222000	45299000	49090000	57542000	48431000	52371000	30314000	34859000	28927000	34668000	60757000	30247000	32240000	33269000	17603000	36242000	23966000	24161000	36084000	36639000	60350000	29343000	27341000	70007000	13534000	9285200	48544000	17267000	13887000	9205700	39204000	22109000	61298000	26661000	15472000
O35074	Ptgis	Prostacyclin synthase	0	0	0	0	0	0	0	0	0	2949900	5310100	0	0	0	0	0	0	0	0	0	0	0	0	3424800	0	0	0	0	0	0	0	0	0	5589200	0	5088800	0	0	0	4604100	0	3746200	0
O35127	Grcc10	Protein C10	1793200	4063700	3829900	0	1815500	0	0	3343800	2893900	5109600	2103300	1368700	3052200	2295600	2447400	2249300	3019800	5529400	4503700	3368600	2595400	6457700	3386500	2667800	2326600	4866200	0	5770500	3527500	2050900	3901300	1270300	3444900	2676900	0	2549200	0	3290200	3320100	3524000	6379800	985740	1932600
O35129	Phb2	Prohibitin-2	122660000	126570000	114770000	130160000	109790000	119260000	154510000	121800000	118710000	129070000	142650000	130110000	122380000	141080000	157850000	134760000	145080000	151180000	237750000	163270000	142700000	145010000	153940000	192630000	141040000	121380000	168620000	135890000	136620000	148650000	156760000	253270000	162310000	132790000	173640000	153010000	181010000	134830000	146410000	143170000	177440000	146250000	166220000
O35143	Atpif1	ATPase inhibitor, mitochondrial	0	0	96214	94820	69772	127170	0	87513	211680	125290	176570	0	85651	0	0	0	115010	116380	0	0	0	109320	176800	0	0	76044	0	97283	143850	753660	0	147100	60152	0	149740	0	0	0	127200	0	0	0	0
O35206	Col15a1	Collagen alpha-1(XV) chain	6339100	4945900	0	5926000	8332300	5656000	5450600	3311000	6460100	4439400	4385000	0	0	7848000	12554000	7412900	13847000	12737000	10122000	8951900	10337000	11919000	13276000	15455000	11046000	8692900	11346000	9348000	11553000	14085000	14836000	10310000	10301000	9859900	9098400	15036000	16000000	16078000	10014000	16585000	12761000	14392000	16962000
O35215	Ddt	D-dopachrome decarboxylase	0	0	0	0	0	0	0	6347800	0	0	0	0	0	0	3642600	0	0	0	7029100	0	0	0	0	3291100	0	0	7584400	0	10813000	8070000	0	16181000	0	0	0	7282400	0	5080200	11093000	5640700	0	0	0
O35226	Psmd4	26S proteasome non-ATPase regulatory subunit 4	8655300	10771000	10924000	11704000	19713000	14278000	25449000	10901000	13459000	9236800	20594000	8271200	9928900	8908400	12686000	10132000	10306000	9190600	29878000	8942300	11797000	7444600	14037000	12685000	13959000	8402400	13657000	17694000	22448000	8449400	15980000	16549000	8735100	12969000	20832000	8326200	10050000	8557900	25528000	7709400	34330000	13325000	7400000
O35286	Dhx15	Pre-mRNA-splicing factor ATP-dependent RNA helicase DHX15	13264000	14364000	10827000	12246000	5782200	8808500	8911200	10419000	6390000	9510700	9867400	12267000	11125000	9018400	11205000	8242200	11859000	10429000	0	9937000	7782200	8115300	0	6301900	9104900	6879600	8991800	6938200	0	0	7169800	0	0	9548500	0	8728800	8842100	9711800	0	6966400	0	8996600	8741000
O35295	Purb	Transcriptional activator protein Pur-beta	0	5774900	5800100	7206700	0	0	3441900	0	7304500	5709900	0	0	0	5396200	0	5135200	0	3416200	7406000	3529100	3375700	6832900	3980500	0	4607400	9836200	0	6905400	12687000	0	0	5059200	6355400	12735000	0	4007600	5258900	6865100	14510000	0	3974800	4076400	4145800
O35326	Srsf5	Serine/arginine-rich splicing factor 5	0	0	5511700	0	2137100	0	0	0	0	0	0	0	0	0	0	0	3153500	0	0	0	0	0	0	0	0	0	0	0	0	0	0	0	0	0	0	0	0	0	0	0	0	0	0
O35343	Kpna4	Importin subunit alpha-3	0	368830	0	0	0	0	557300	0	0	0	0	0	226460	0	0	0	0	0	0	0	456870	0	0	0	0	144910	0	0	0	0	0	0	0	0	0	0	0	0	0	0	0	0	286370
O35345	Kpna6	Importin subunit alpha-7	0	3522100	0	2617700	0	0	0	2418900	3464700	0	2486400	2497000	2288700	2686400	2221900	0	0	0	0	2085600	0	0	2434500	0	2143800	0	2700600	0	0	0	0	0	0	0	0	0	0	0	0	0	0	0	0
O35381	Anp32a	Acidic leucine-rich nuclear phosphoprotein 32 family member A	15318000	11678000	16356000	10858000	16355000	14252000	9301800	16265000	15016000	17373000	17950000	9934600	15260000	11141000	12474000	15544000	16230000	18935000	24216000	15617000	13500000	17018000	23912000	14222000	14460000	14796000	13006000	15202000	4985600	20646000	9153600	6558800	17274000	14259000	8341400	14202000	13579000	11419000	17907000	12003000	11142000	12271000	10366000
O35435	Dhodh	Dihydroorotate dehydrogenase (quinone), mitochondrial	1208900	1297400	1075500	1621700	0	0	1455700	0	0	1079800	1163500	1561500	953540	1460900	1680800	0	0	0	3796300	1358300	1559900	0	1063900	1104500	1547000	0	1516000	0	0	1385300	0	0	0	1164800	0	0	0	0	0	1150700	2105800	0	1377000
O35459	Ech1	Delta(3,5)-Delta(2,4)-dienoyl-CoA isomerase, mitochondrial	10656000	17290000	15860000	13848000	13596000	9257800	21361000	15849000	10729000	14087000	15208000	11904000	15299000	22500000	84114000	67651000	71318000	87440000	80413000	95527000	71904000	83869000	79283000	81509000	81070000	63868000	61359000	67617000	160340000	142340000	106340000	89490000	120540000	73340000	205710000	90095000	109120000	102630000	160890000	94213000	164750000	98995000	109320000
O35465	Fkbp8	Peptidyl-prolyl cis-trans isomerase FKBP8	6613500	5187500	2833900	6746300	5493400	5196500	8953500	6928800	5072400	4415300	4998500	9881100	5767500	5009900	3928000	4273600	5210600	4808400	0	6693700	6878200	5246900	2260000	4692600	5307000	5105300	5173900	0	0	0	3102300	0	4619300	4900500	0	2025000	2785400	4457100	0	0	0	0	5371200
O35593	Psmd14	26S proteasome non-ATPase regulatory subunit 14	4526400	2862100	0	0	0	3011700	1455000	3038900	0	3225000	0	0	6737200	2221000	3313100	2655400	0	6025400	0	0	2907600	0	0	4751900	4941700	2972800	7993300	0	0	0	0	0	3137300	0	0	2105200	0	0	0	2471900	0	3865300	2224500
O35609	Scamp3	Secretory carrier-associated membrane protein 3	0	0	0	0	0	4232500	2401700	0	0	0	0	0	0	0	0	0	0	0	0	0	0	0	0	0	0	0	0	0	0	0	0	0	0	0	0	0	0	0	0	0	0	0	0
O35639	Anxa3	Annexin A3	1983100	2498900	2344100	3186200	2616000	1982800	937250	2770800	0	3027000	2827000	0	1764300	0	4248300	2063500	3296700	4086100	4325100	2557900	3796800	3155100	4766600	3332600	3251500	3199800	3690300	5527100	7922300	10593000	5164000	6917900	7645500	5261400	9226400	8943900	5874400	3252600	6670900	6155000	4728800	3557700	4075000
O35643	Ap1b1	AP-1 complex subunit beta-1	2854500	0	1419000	1044700	2488100	3102000	2229200	2785000	0	0	2465200	0	0	2821300	0	0	4861500	0	0	0	0	0	0	0	0	2049200	0	0	0	0	0	0	0	0	0	1461000	1258400	0	0	1938900	0	0	4364000
O35658	C1qbp	Complement component 1 Q subcomponent-binding protein, mitochondrial	18369000	14622000	28104000	27303000	24603000	17110000	18141000	18036000	15915000	24507000	12380000	15132000	14553000	16832000	14625000	10860000	12994000	16711000	35902000	27630000	15450000	29988000	33408000	20515000	14661000	19338000	18290000	28636000	33369000	14198000	18247000	48622000	19863000	23271000	27268000	18455000	19472000	11766000	31810000	16210000	35259000	11865000	25866000
O35678	Mgll	Monoglyceride lipase	0	0	0	0	0	0	0	0	0	0	0	0	0	0	0	0	0	0	0	0	0	0	0	0	0	0	0	0	0	0	0	0	0	0	0	0	0	1599400	0	0	0	0	0
O35682	Myadm	Myeloid-associated differentiation marker	3420100	0	2575600	4169000	1751500	0	0	3008200	0	1840900	0	0	6327900	0	0	0	2434400	0	0	0	0	0	0	0	0	0	0	0	0	0	0	0	1888500	0	0	1383700	0	0	0	0	0	2943900	0
O35683	Ndufa1	NADH dehydrogenase [ubiquinone] 1 alpha subcomplex subunit 1	0	0	0	0	0	0	0	0	0	0	0	0	0	0	0	0	0	0	0	0	0	0	0	0	0	0	0	0	0	0	0	0	0	0	0	0	0	0	0	0	0	0	14449000
O35685	Nudc	Nuclear migration protein nudC	0	0	0	0	0	0	0	0	0	0	0	0	0	0	0	0	0	0	0	0	0	0	0	0	0	0	0	0	0	2748900	0	0	0	0	0	0	0	0	0	0	0	0	0
O35691	Pnn	Pinin	0	0	0	0	0	0	0	0	0	0	0	0	0	0	0	0	0	0	0	0	0	0	0	0	0	0	0	0	0	0	0	0	0	0	0	0	0	0	0	21791	0	0	0
O35737	Hnrnph1	Heterogeneous nuclear ribonucleoprotein H	64364000	65344000	46870000	55837000	68885000	52211000	62346000	65272000	53025000	68235000	62941000	71685000	64769000	48744000	44122000	48111000	46080000	67096000	68418000	56877000	53497000	48506000	44101000	41619000	52324000	49635000	43389000	59788000	25515000	54720000	39380000	25102000	46047000	36153000	31561000	34114000	35701000	39965000	40501000	31905000	25277000	37051000	37361000
O35841	Api5	Apoptosis inhibitor 5	0	0	0	5230800	2420900	7467700	2750900	5715800	6052600	5726900	5009000	6292900	5733600	2525300	0	5625000	0	5441600	2753400	5876200	4460400	6432400	8494400	5457800	0	4483900	0	0	0	2726300	0	0	0	5407500	0	4734000	0	4178000	0	6020000	0	2836800	6682100
O35855	Bcat2	Branched-chain-amino-acid aminotransferase, mitochondrial	3015900	5503600	3511100	3322600	5428600	4703900	2364300	3502400	3480300	3645300	2459600	3477400	3197600	0	0	4338700	5840500	4369700	0	3524000	4393500	4735800	3572000	5418100	4661500	3098300	4460100	4230900	0	3127100	4197000	0	2954200	3216700	0	4106200	0	4333700	0	0	2894100	4289000	4017600
O35857	Timm44	Mitochondrial import inner membrane translocase subunit TIM44	6431900	12020000	10127000	14788000	8301100	9395600	8658100	11972000	9593100	7914600	7836700	6413900	7185100	9078600	10232000	11082000	11071000	8116400	6562900	9371800	9759800	8375200	9341000	9292300	11955000	10709000	12122000	7751200	0	10214000	10998000	5475500	10087000	12343000	5214200	10182000	12077000	10544000	9523200	8645200	0	6936500	11676000
O35887	Calu	Calumenin	23983000	18557000	19181000	26843000	22664000	16979000	14268000	19539000	21019000	28712000	23698000	19676000	17316000	24455000	23049000	20550000	14895000	30400000	80423000	25933000	21689000	34553000	30388000	19073000	11653000	23661000	16128000	42430000	49410000	31487000	16137000	100250000	24625000	23830000	62689000	20517000	25212000	13400000	54750000	29857000	67814000	31367000	16156000
O35900	Lsm2	U6 snRNA-associated Sm-like protein LSm2	4080400	0	3838400	0	4505900	4378800	3284700	3766400	0	0	0	2345200	3789800	0	0	3793000	3966000	0	12211000	0	0	0	0	4447200	0	4694100	3453400	6834500	7582400	3468000	3928700	8662500	5084400	0	7888800	0	0	4648000	4151100	0	8349300	0	4817400
O35972	Mrpl23	39S ribosomal protein L23, mitochondrial	6859700	7288000	5696300	5772100	7654300	5421800	5620100	3196100	7572700	3971800	2557500	5714800	4730700	4913000	4566900	4520100	4725900	0	4908300	6226800	3691600	5561000	7032700	4194400	4521600	10368000	3852100	8562400	6392900	6720400	5390500	6647000	5807200	5248600	9111300	6828000	6270200	5195400	5548800	6291500	5470400	4943200	5965700
O54724	Ptrf	Polymerase I and transcript release factor	75912000	41984000	60255000	87735000	78814000	72603000	80939000	66204000	57748000	97381000	67215000	69409000	75821000	82808000	78866000	74931000	68418000	74596000	171110000	86474000	81001000	86851000	82177000	70106000	68862000	72566000	65738000	192060000	265010000	164950000	109880000	360210000	159360000	132180000	225470000	92581000	97646000	102420000	141040000	133120000	228460000	112120000	91068000
O54734	Ddost	Dolichyl-diphosphooligosaccharide--protein glycosyltransferase 48 kDa subunit	8109500	10174000	5238900	7869900	8860600	7968400	6566300	10376000	8387800	5590400	5885100	10647000	7971900	6934300	9767300	5105100	6566700	7245000	0	7408500	8158000	5969700	10350000	8718500	6866800	6658700	10998000	4283800	0	3422100	6731000	0	5062800	8842200	0	9096800	5819400	6019000	0	7680600	5787600	7130700	9236900
O54824	Il16	Pro-interleukin-16	0	0	0	0	0	0	0	0	0	0	0	0	0	0	0	0	0	0	0	0	0	0	0	0	0	0	0	0	0	0	0	0	0	0	0	0	0	0	0	0	0	384730	0
O54879	Hmgb3	High mobility group protein B3	0	0	0	62676000	0	0	0	62285000	55116000	48005000	48755000	0	0	0	0	0	14595000	0	0	61782000	0	0	47676000	0	0	0	19514000	195900000	0	0	0	0	0	0	0	47247000	15566000	0	0	0	25745000	0	0
O54931	Akap2	A-kinase anchor protein 2	9633100	9024000	11084000	14898000	0	11482000	12750000	14984000	10928000	11594000	8519800	8647200	8952000	7061200	4280700	14656000	8323800	7348000	20482000	10348000	9625800	15274000	9358200	8914900	16624000	10859000	11285000	16517000	13762000	8917600	0	19312000	14424000	8476100	14590000	9876000	0	0	8960000	0	18342000	9204100	8592300
O54941	Smarce1	SWI/SNF-related matrix-associated actin-dependent regulator of chromatin subfamily E member 1	0	0	0	0	0	0	0	0	0	0	0	0	0	0	0	2065500	0	0	0	0	0	0	0	1598900	0	2182100	0	0	2593500	0	0	0	0	0	0	0	0	0	0	0	1284400	0	0
O54962	Banf1	Barrier-to-autointegration factor	18351000	11328000	14549000	0	31691000	12634000	10272000	10616000	12040000	9491100	9598000	29693000	22381000	41003000	5937700	11478000	13327000	12875000	25020000	15080000	2410800	23690000	13910000	7756600	3124000	33806000	16527000	22635000	19920000	5541100	8932100	23335000	12687000	7043500	19499000	13997000	9524900	19557000	20479000	9934400	19410000	14199000	11173000
O54984	Asna1	ATPase Asna1	7529300	3828900	7308200	4428400	4085700	6483700	5030700	4861600	5672500	5758700	3268200	4980100	3153300	3517700	3727000	0	0	3392200	0	4102400	3967300	6802300	4414500	0	4909700	6323200	3769700	2435500	0	0	0	0	6172300	6799800	2788800	5560000	4822500	0	0	5931700	0	5140500	4253600
O54988	Slk	STE20-like serine/threonine-protein kinase	0	0	2071600	0	0	0	0	0	0	0	0	0	0	0	0	0	0	0	0	0	2249700	0	0	0	0	0	0	5836800	0	0	0	0	0	0	0	0	0	0	0	0	0	0	0
O55022	Pgrmc1	Membrane-associated progesterone receptor component 1	3634700	0	0	0	0	2765400	3433700	3265900	0	4000100	0	3660800	0	3218800	0	0	2941200	0	7904300	3198000	0	0	0	0	0	1726300	0	0	2085400	0	0	0	0	0	0	0	0	0	0	0	3751700	0	0
O55023	Impa1	Inositol monophosphatase 1	3859000	4017100	3236600	4163800	5164800	3565200	6844600	4239200	2833100	3739400	5564800	1895800	3442900	2083700	4734300	4284700	6297000	6013100	8750700	2658900	6558500	8005600	6034800	4913800	5834300	4030100	5708500	8653900	26357000	10913000	6289100	16496000	6285100	5375600	16331000	4059800	2870000	4519700	6048100	5996600	7638000	5187800	5610600
O55028	Bckdk	[3-methyl-2-oxobutanoate dehydrogenase [lipoamide]] kinase, mitochondrial	0	0	0	0	0	0	0	0	0	0	0	0	0	0	0	0	0	0	0	0	0	0	0	0	0	0	0	0	0	0	0	0	0	0	0	0	0	0	0	0	0	0	445180
O55029	Copb2	Coatomer subunit beta'	9391300	8873500	10161000	6717800	5942400	6331400	9161400	6145200	7264100	5735000	8397900	5607000	8846600	10746000	3781600	7559400	5459400	5727300	5140500	6717200	4946600	5970000	5151000	6026900	6339000	6407100	5062700	6958000	0	4874200	4570600	0	4345000	3793200	0	4190500	8690100	4192100	4795200	5923900	3896600	3691500	4115700
O55106	Strn	Striatin	7963300	10666000	10831000	8518800	12013000	8195400	0	7428400	10416000	10964000	8435600	9143700	8050200	9650700	7509800	6873700	7005300	5376700	6608300	6375000	6026900	7667300	7175600	7013400	8655600	7628500	7550200	8331000	0	6208500	6487500	0	5268200	6889900	0	7823900	8542300	0	0	6516100	6645600	0	0
O55111	Dsg2	Desmoglein-2	3564100	3784400	6408200	6744300	3663500	5219700	4747800	3587900	3315300	4072800	4355200	4334800	4677400	3722000	5223600	5338000	7372000	3537100	3630900	4941200	3857800	3569600	4203400	6168600	4179600	4953600	6610100	2323200	5689100	0	3469400	0	2003500	3270700	4010500	3994000	4154000	3205000	3438400	3458300	3227300	3848400	2848400
O55126	Gbas	Protein NipSnap homolog 2	27047000	22082000	19648000	27714000	20521000	20596000	30698000	15023000	22969000	21823000	25325000	14663000	19850000	21631000	33646000	25561000	33945000	37982000	13081000	30689000	31151000	22770000	24641000	31822000	32688000	28837000	29093000	15600000	16979000	24429000	31659000	24539000	27069000	26783000	18727000	32468000	32234000	31799000	18571000	37904000	17583000	24419000	32826000
O55131	Sept7	Septin-7	18192000	18870000	24183000	23835000	21459000	19798000	16106000	19461000	23106000	23075000	22158000	22219000	20017000	36744000	16732000	12371000	14003000	23223000	17216000	14265000	18073000	29466000	24853000	16721000	27313000	27215000	24036000	22956000	18743000	14984000	15451000	14034000	19335000	20695000	10776000	18916000	17966000	9373000	14720000	17531000	11467000	19413000	11979000
O55135	Eif6	Eukaryotic translation initiation factor 6	3735400	6007900	7217300	3848000	4081400	4705100	3308600	4166200	4342900	1822800	4818600	3491500	3902500	4311500	0	3368400	5034100	3538700	0	2685600	2703100	0	0	2711600	2760100	2592300	2933000	7323400	7231300	0	0	6032600	3301700	0	6255300	0	2085500	0	3423800	0	8829400	2131300	2546900
O55137	Acot1	Acyl-coenzyme A thioesterase 1	849710	2320900	1791800	1855400	1609100	1362400	2631700	2401500	1758800	2699100	2370100	1776000	0	2055200	8021600	12809000	8869200	7344700	10306000	6367500	9877400	7376000	5939100	11255000	7100700	8044400	5613900	9003300	3297400	3491000	4103300	4326900	5152400	3494900	3771000	6526400	10850000	8464600	4069000	7020000	5706700	7892400	7754200
O55143	Atp2a2	Sarcoplasmic/endoplasmic reticulum calcium ATPase 2	683560000	575490000	701760000	727350000	460630000	721140000	764440000	676330000	695460000	527570000	633260000	836410000	771630000	864670000	967320000	993460000	974980000	867730000	101970000	876080000	856710000	741870000	810330000	875570000	920620000	904710000	1015600000	274860000	134200000	484270000	1124900000	80052000	547070000	957200000	94530000	1165500000	1165000000	1162100000	178090000	995910000	89925000	935410000	1282700000
O55222	Ilk	Integrin-linked protein kinase	6634400	4148900	5292400	4077400	7268100	5361800	5025300	2779900	5717000	3547200	5532200	5610900	4959900	3400100	4810000	2571900	5716200	5579300	1688600	4037200	4801900	3946100	8292600	4210300	6001100	8475000	5434000	2130900	0	2312500	3525300	0	4249300	4585000	0	4319400	3236900	2436500	2851800	3038400	0	4447000	4875700
O55234	Psmb5	Proteasome subunit beta type-5	7187000	7359800	6121600	4472300	8626200	8440100	7101800	8105400	9356200	7447100	8290400	6565000	5680200	5866800	13134000	4227600	7841500	10340000	4732700	0	7461100	4418900	7508500	6925800	8025400	2170900	7412700	5034200	3904600	5410700	7124400	0	6056100	4231100	7378700	4397800	7393100	5461300	2736600	5161700	0	4161200	5679700
O70133	Dhx9	ATP-dependent RNA helicase A	28605000	40264000	28154000	31567000	27462000	34828000	33292000	39954000	35015000	27912000	25866000	31597000	33254000	28582000	23968000	28597000	31761000	22478000	7027600	29773000	24249000	24209000	21337000	27813000	24331000	36760000	37538000	15289000	3996900	12999000	22391000	0	13801000	26477000	0	21740000	19392000	19590000	11308000	17254000	0	14625000	16513000
O70194	Eif3d	Eukaryotic translation initiation factor 3 subunit D	5168600	2344300	2283500	0	3490300	4197900	3286500	3334700	3155300	3884600	0	4526300	4511000	6283500	3500700	0	0	2735300	0	3138300	0	0	6197600	5374100	0	0	0	0	0	2570500	0	0	0	0	0	0	0	1848700	0	0	0	0	0
O70209	Pdlim3	PDZ and LIM domain protein 3	6573200	5346600	11831000	3794100	10616000	5763200	4922400	9267600	6697800	13803000	10253000	6433800	6715300	4546800	0	4580600	3856400	5190600	10480000	4255500	4453600	7678600	6119800	4547500	5638700	9011900	6328200	3993000	0	4167000	0	0	0	0	0	0	0	0	3472200	3904300	0	0	4528800
O70250	Pgam2	Phosphoglycerate mutase 2	44223000	60725000	74927000	44847000	64003000	73237000	42234000	56657000	75900000	78519000	59876000	45603000	41624000	49947000	67212000	61746000	39542000	44759000	96084000	60280000	62637000	57890000	53987000	52916000	64801000	62339000	77822000	86200000	145750000	46707000	36851000	230220000	48082000	66906000	109390000	72084000	44254000	70626000	85367000	54976000	86925000	72304000	65068000
O70251	Eef1b	Elongation factor 1-beta	29401000	25585000	36898000	22976000	14836000	23924000	14389000	20897000	33666000	35497000	22845000	24607000	32422000	28213000	10771000	21332000	25794000	19953000	33345000	27988000	20129000	31113000	28881000	20729000	21339000	28212000	21329000	27115000	27667000	21255000	22412000	27916000	29764000	34260000	28367000	26578000	17488000	17698000	23576000	16670000	24910000	25621000	17788000
O70252	Hmox2	Heme oxygenase 2	6071500	0	0	5479000	3521900	3630400	4309700	4207300	4328700	6695400	0	7684600	4995600	7464100	4978500	3936700	4216700	4361700	0	3723500	3241800	2742600	4177300	4558100	0	3808100	3569100	0	0	0	3737100	0	0	4373100	0	3155300	2947700	0	0	3872000	0	4037800	3305100
O70305	Atxn2	Ataxin-2	0	0	0	0	0	0	0	0	0	0	0	0	0	0	0	0	0	0	0	0	0	0	0	0	0	0	0	0	0	0	0	0	2295400	0	0	0	0	0	0	0	0	0	0
O70310	Nmt1	Glycylpeptide N-tetradecanoyltransferase 1	3168000	0	2933300	1956800	0	2353700	0	3611800	3200200	2321900	0	3700700	0	3432300	0	3116900	3319200	0	2199000	2928200	0	3961800	0	4122800	0	0	4145500	0	0	0	0	0	0	0	0	0	0	0	0	0	0	2825900	0
O70318	Epb41l2	Band 4.1-like protein 2	0	0	0	0	0	0	0	0	0	0	0	0	0	0	0	0	0	0	0	0	0	0	0	0	0	0	0	863320	0	0	0	3311500	0	0	0	0	0	0	1114400	0	1525900	0	0
O70373	Xirp1	Xin actin-binding repeat-containing protein 1	64667000	63837000	95982000	75105000	76438000	81933000	70728000	62487000	63027000	68427000	78241000	85113000	66643000	70810000	49644000	58694000	49965000	60624000	112660000	60539000	54921000	69300000	75174000	54621000	61229000	73045000	65688000	86468000	65119000	50777000	41355000	109000000	50238000	47821000	54522000	43697000	48660000	46784000	65509000	45805000	86109000	56680000	36982000
O70400	Pdlim1	PDZ and LIM domain protein 1	41695000	38834000	51151000	54783000	57278000	42954000	57777000	43250000	44947000	47834000	43987000	42790000	43944000	62446000	29703000	45948000	34416000	31141000	90038000	40003000	34155000	56631000	37276000	30592000	36316000	31536000	34566000	80529000	133840000	58637000	58280000	166230000	66151000	51236000	142090000	44075000	60973000	44714000	85759000	48936000	112240000	50792000	54580000
O70423	Aoc3	Membrane primary amine oxidase	0	0	0	0	0	0	0	0	0	0	0	0	0	0	0	0	0	0	0	0	0	0	0	0	0	0	0	0	0	0	0	0	0	0	0	0	1669400	0	0	0	0	0	0
O70433	Fhl2	Four and a half LIM domains protein 2	58535000	53489000	40157000	53941000	62920000	50732000	56791000	49960000	61230000	53966000	54151000	58729000	56976000	54436000	71031000	72239000	74553000	62889000	73535000	53688000	67661000	58879000	61953000	60075000	59703000	58264000	55072000	78411000	99038000	102460000	75652000	73133000	106870000	66665000	101550000	66069000	75382000	86247000	131570000	84225000	68312000	92754000	86788000
O70435	Psma3	Proteasome subunit alpha type-3	10934000	12748000	10055000	11994000	10503000	9368100	11079000	12483000	11185000	15105000	11548000	11810000	10539000	10382000	10957000	11019000	9399900	10611000	15539000	12136000	12075000	12616000	8940700	13850000	10575000	10461000	10119000	11632000	22604000	13019000	13059000	15879000	12781000	7580200	21810000	8692400	11705000	11150000	13900000	11546000	29571000	9233600	11104000
O70439	Stx7	Syntaxin-7	0	0	0	0	0	0	0	0	0	0	0	0	0	0	0	0	0	0	0	0	0	0	5048500	0	0	0	0	0	0	0	0	0	0	0	0	0	0	0	0	0	0	0	0
O70468	Mybpc3	Myosin-binding protein C, cardiac-type	1350000000	1070400000	1154500000	1506800000	1087600000	1188000000	1403100000	1157400000	1135800000	1208400000	1424200000	1265800000	1118200000	1469600000	1015000000	1193300000	1055200000	1016400000	537290000	1063500000	1061700000	961220000	1090800000	1161300000	1016200000	1179000000	1084700000	787530000	364520000	771910000	1067500000	289250000	846000000	1003600000	416280000	1233800000	1377600000	1282500000	696890000	1153900000	382450000	1123700000	1094800000
O70481	Ubr1	E3 ubiquitin-protein ligase UBR1	0	0	0	0	0	0	0	0	0	0	0	0	0	0	0	0	0	0	0	0	0	0	0	0	0	0	0	0	0	0	0	0	0	0	0	2564800	0	0	0	0	0	0	0
O70492	Snx3	Sorting nexin-3	0	0	0	0	0	0	0	0	0	0	0	0	0	0	0	0	0	0	0	0	0	0	0	0	0	0	0	0	0	0	0	0	0	0	0	0	0	0	0	0	0	0	2487200
O70571	Pdk4	[Pyruvate dehydrogenase (acetyl-transferring)] kinase isozyme 4, mitochondrial	0	0	0	0	0	2416500	0	3641400	2333900	0	0	0	0	0	0	4078600	4891600	0	0	0	0	0	0	0	3627500	7726900	3413700	5092100	0	0	0	0	8642400	0	0	12259000	10547000	7262900	7547000	5605700	4578900	5141300	0
O70591	Pfdn2	Prefoldin subunit 2	6196900	11668000	10046000	4711700	6897900	7219200	5988200	7411700	6835200	10277000	8349600	0	5436600	6000800	8441800	6905300	9379200	7957100	8126700	7149200	6166800	8973000	6260300	10201000	11438000	9445000	10579000	11506000	6094100	5664900	8456800	13770000	7507100	8810800	11733000	6860300	6528000	0	7632800	7312000	11363000	9203800	6389800
O88322	Nid2	Nidogen-2	12593000	11151000	15770000	16001000	12966000	16673000	15537000	11737000	11849000	10253000	13139000	13943000	11853000	13911000	13758000	12536000	10849000	13025000	23013000	12675000	12622000	9873800	13458000	15719000	11144000	16351000	8991000	10119000	16287000	10612000	14920000	19760000	11601000	12900000	12149000	9633700	10366000	11241000	15415000	10944000	13814000	13390000	12268000
O88342	Wdr1	WD repeat-containing protein 1	46855000	61308000	52406000	56696000	60941000	43125000	50373000	60770000	55795000	58289000	59205000	61351000	44160000	61188000	33250000	51639000	41873000	39178000	51571000	50525000	51964000	65750000	37539000	33187000	53982000	48100000	51587000	64360000	111660000	46066000	54436000	32667000	43612000	45442000	88933000	39725000	44036000	39702000	85182000	41436000	154190000	35444000	36537000
O88441	Mtx2	Metaxin-2	7808700	10331000	11379000	6200400	13349000	7796900	13378000	10310000	8644400	12511000	9083700	8047900	9865500	5942500	10618000	11837000	11559000	7408400	3887100	12115000	13090000	13003000	8102900	11274000	9716700	10896000	7594600	8006500	5425700	7842500	16573000	4945400	10174000	13556000	12606000	8392900	17762000	12621000	9049200	12236000	3839000	6689300	12089000
O88456	Capns1	Calpain small subunit 1	854640	1531300	1003300	972130	1036100	889210	2059500	1398600	1202300	1500600	1275300	762400	1534300	1718200	1917500	1269700	1561500	867420	0	1006100	1764000	1289300	1331700	1885000	1397700	1230900	749240	1401000	2672600	2847700	1049600	3357300	2508900	956340	3929600	1486100	2339100	2090200	1369400	1837900	4728100	1405000	1642600
O88477	Igf2bp1	Insulin-like growth factor 2 mRNA-binding protein 1	2721800	3935000	0	2865000	0	0	0	2010800	0	0	0	3652200	0	4828600	0	0	0	0	0	0	0	0	0	0	0	2230000	0	0	0	0	0	0	0	0	0	0	0	0	0	0	0	0	0
O88487	Dync1i2	Cytoplasmic dynein 1 intermediate chain 2	914840	751310	0	0	0	0	0	0	0	0	1382600	1108800	819720	1209400	1184400	886050	893370	0	0	1070600	0	0	0	815540	0	0	794460	0	1639700	851350	909160	1547700	0	711530	1462900	870610	0	1051200	1182100	762310	1387800	874330	961680
O88492	Plin4	Perilipin-4	0	0	0	0	3759800	0	0	0	0	0	4612900	0	0	0	0	0	0	4267200	0	0	6773000	3791000	4538900	0	0	5406400	0	6541300	0	0	0	0	0	0	0	6678200	3622900	6614300	6036700	5585100	0	7671400	5189500
O88533	Ddc	Aromatic-L-amino-acid decarboxylase	5214400	5851200	6471900	3327300	2991000	3507100	5418800	3526700	3735600	3527200	0	3833900	3394000	4398500	7240400	7211800	4712400	3331000	8148300	3682400	7701800	8156000	5335800	5533200	3586700	4353700	5001600	4437800	10846000	3712900	0	0	3566600	4473200	6082300	4558800	2731800	4550300	3533600	3918900	7882400	3027400	2073300
O88544	Cops4	COP9 signalosome complex subunit 4	2159600	3011600	911290	2478400	2686500	2530300	1434300	3119800	2396000	2481400	2049200	1926000	3098400	3543900	2550100	2602800	2323600	3002800	4489900	2274400	3253500	1849500	2997500	4241300	3187500	2312900	3025700	2839700	2570500	3148500	1949400	0	3523500	5792400	3082500	2467100	3274800	3542300	3011300	2707400	3251600	3429800	2691500
O88545	Cops6	COP9 signalosome complex subunit 6	0	0	0	0	0	0	0	0	0	0	0	0	0	0	0	0	0	0	0	0	0	0	0	0	0	0	0	0	0	0	0	0	0	0	0	0	0	0	0	0	0	981580	0
O88569	Hnrnpa2b1	Heterogeneous nuclear ribonucleoproteins A2/B1	189730000	162080000	215650000	274810000	268110000	230900000	263790000	171080000	190490000	206550000	230390000	220850000	221380000	228800000	140640000	149400000	161550000	177760000	310230000	150680000	179720000	136270000	178900000	154460000	134280000	181960000	167100000	180360000	212130000	134770000	147010000	279780000	176200000	124130000	228100000	152300000	151160000	139510000	166020000	129930000	231280000	118070000	122590000
O88587	Comt	Catechol O-methyltransferase	0	2458300	0	0	0	1422300	0	0	0	0	0	0	0	0	0	1595000	0	0	0	0	0	0	0	1369200	2552000	0	0	0	0	0	0	0	0	0	0	0	0	1941800	3138200	0	0	1790700	0
O88653	Lamtor3	Ragulator complex protein LAMTOR3	0	6219400	10624000	7724900	6257900	5873500	3669300	0	6050400	0	0	6937400	0	6878700	0	4865300	5223800	0	9374900	3934100	2690500	9546900	0	0	0	0	3613900	15205000	5945700	0	4277300	10831000	4839300	0	6574400	5445700	5589900	5568600	5413800	0	12477000	0	4960000
O88685	Psmc3	26S protease regulatory subunit 6A	13974000	14877000	21279000	13786000	10136000	11570000	6579700	12731000	13121000	13759000	14093000	13666000	14592000	10294000	11413000	13816000	10248000	11927000	15904000	12829000	10569000	16365000	15672000	10569000	11356000	17302000	13900000	21456000	11330000	8942400	10845000	18401000	10065000	13600000	16538000	12960000	14468000	14549000	17129000	7695300	11868000	11852000	8618800
O88696	Clpp	ATP-dependent Clp protease proteolytic subunit, mitochondrial	0	0	0	0	0	0	2953700	0	0	0	0	0	0	0	0	0	0	0	9903400	0	0	0	0	0	0	0	0	0	0	0	0	0	0	0	0	0	0	0	0	0	0	0	0
O88746	Tom1	Target of Myb protein 1	0	0	1851300	0	0	0	1687700	0	0	0	2202100	3925700	1671000	2771300	0	4605300	2971900	0	10994000	0	1673100	0	3737600	5507100	0	3421600	0	4488800	0	0	3988700	7801700	3932600	7074900	5699100	6719800	2434400	4416300	7423400	6040500	11765000	2777800	0
O88844	Idh1	Isocitrate dehydrogenase [NADP] cytoplasmic	9311700	15672000	16491000	10241000	11960000	10931000	4930400	17362000	11258000	17329000	11039000	7221700	9247400	8423500	15466000	9316100	11113000	11235000	14124000	11369000	10828000	19321000	14744000	10678000	13637000	16453000	15367000	15842000	25167000	18936000	14638000	12866000	17619000	16520000	20204000	13001000	13524000	9903600	23599000	14171000	19247000	15112000	16453000
O88952	Lin7c	Protein lin-7 homolog C	0	0	0	0	0	0	0	0	0	0	0	0	0	0	0	0	0	0	0	0	0	0	0	0	0	0	0	0	0	0	0	0	0	0	0	0	0	0	0	0	0	0	183860
O88967	Yme1l1	ATP-dependent zinc metalloprotease YME1L1	0	0	0	0	0	0	0	0	0	0	0	0	0	0	0	0	0	0	0	0	0	0	0	0	0	777160	0	0	0	0	0	0	0	0	0	0	0	0	0	0	0	0	0
O88990	Actn3	Alpha-actinin-3	0	0	0	0	0	0	0	0	0	0	0	0	0	0	0	0	0	0	0	0	0	0	0	0	0	0	0	0	0	0	0	0	0	0	0	0	0	0	0	0	0	0	1065500
O89017	Lgmn	Legumain	0	957580	1308400	1085700	1448600	1452600	0	1140200	0	0	1168000	0	0	0	0	0	1520200	0	1007800	1299800	1898300	0	1436600	1457500	1144900	1894900	0	1304400	0	0	0	0	0	0	0	0	0	0	0	0	1436800	0	0
O89023	Tpp1	Tripeptidyl-peptidase 1	0	0	0	0	0	0	0	0	0	0	0	0	0	0	1072900	0	876210	0	0	0	0	0	0	1236900	0	0	1346300	0	0	0	1845600	0	0	0	0	0	0	993200	0	868090	0	0	1440700
O89079	Cope	Coatomer subunit epsilon	6371800	8678100	8462800	9338700	7181300	9234300	7248400	7982900	8426200	10385000	6260700	6679100	8407500	9068300	6325100	6000400	5234800	7087600	6594300	7004800	4295300	7105900	5706400	8091700	4766500	6728100	6521500	6566300	0	0	6274800	8500700	5978700	9847300	7289800	5327000	5743600	6160900	4442800	3540500	0	8242600	6076700
O89086	Rbm3	RNA-binding protein 3	32210000	25670000	20751000	25527000	15575000	21857000	26715000	27054000	24191000	35565000	41248000	30822000	28853000	28586000	38358000	34566000	31222000	25081000	50015000	16090000	28584000	18602000	27025000	38514000	29520000	27378000	24707000	25069000	42534000	75824000	18313000	43567000	27654000	27020000	42895000	22715000	22720000	27727000	27632000	30084000	78424000	30418000	25277000
O89103	Cd93	Complement component C1q receptor	0	6774400	4856100	0	5678600	0	0	6246100	0	5603800	0	0	6823300	7373600	7014300	0	6079200	0	8718900	5232600	5909600	5907900	6923400	0	6001900	5513000	5768400	3619500	8368800	8331500	5984300	9258800	8826500	13131000	8209100	0	3781500	6571500	11343000	9085100	11971000	10141000	9934500
P00375	Dhfr	Dihydrofolate reductase	0	0	0	0	0	0	0	0	0	0	0	0	0	0	0	0	0	0	0	0	0	0	0	0	0	0	0	0	0	0	0	0	0	0	0	0	0	0	0	0	0	0	1914800
P00397	Mtco1	Cytochrome c oxidase subunit 1	0	0	0	0	0	0	0	0	0	0	0	0	0	0	0	0	0	0	0	0	0	0	0	0	0	0	0	0	0	0	0	0	0	0	0	0	0	0	0	645840	0	0	0
P00405	Mtco2	Cytochrome c oxidase subunit 2	343170000	209980000	237250000	165230000	177670000	223540000	154650000	183060000	195940000	268860000	161130000	296080000	203490000	330910000	179740000	255490000	256670000	198950000	93117000	200300000	125710000	258740000	236170000	149690000	213950000	336750000	206410000	72888000	47239000	158510000	194630000	34474000	254600000	460380000	33406000	369030000	274480000	296670000	76829000	324710000	17435000	259290000	351690000
P00493	Hprt1	Hypoxanthine-guanine phosphoribosyltransferase	10109000	16957000	33747000	8047400	20874000	17161000	6980000	14743000	13520000	26740000	16328000	5732800	14089000	9282200	7431800	6615600	10026000	13831000	12557000	13337000	14119000	13476000	9080100	6313800	11826000	12356000	19378000	14973000	20337000	7945200	6334700	23948000	8597600	13174000	11907000	11853000	12744000	7092100	9866300	9399800	11829000	9168500	6632600
P00920	Ca2	Carbonic anhydrase 2	0	2056500	0	1400100	1702300	1607100	1332500	1569000	1639300	1900600	2017900	0	0	1670700	3010400	2763200	1558000	2138700	4579300	3993600	2556600	3388900	3296800	2185500	2572400	0	2278500	0	2958100	13419000	3260400	3481900	2236300	8285900	4688000	1848800	4248900	2974700	15218000	4486700	50783000	2182700	9831300
P01027	C3	Complement C3	4562900	6721500	6114300	0	7741400	5432000	3723700	5078500	4182000	4452600	7311900	6804300	4787300	5220300	12187000	11332000	8026000	8378100	12906000	10774000	7272000	16779000	11033000	13166000	11447000	6893600	16655000	12457000	29100000	24141000	22503000	41451000	31456000	17276000	39969000	19037000	15598000	13002000	28268000	19771000	27275000	10580000	25229000
P01864	#N/A	Ig gamma-2A chain C region secreted form	0	0	0	0	0	0	0	0	0	0	0	0	0	0	0	0	0	0	0	0	0	0	0	0	0	0	0	0	0	0	0	0	0	0	0	0	0	0	0	0	1453300	0	0
P01942	Hba	Hemoglobin subunit alpha	660150000	1021300000	866460000	696510000	795160000	657720000	673290000	974220000	675580000	825840000	858510000	453470000	645100000	625630000	1093600000	765530000	628010000	844260000	786070000	723980000	777530000	745100000	768510000	905610000	772990000	706780000	835400000	783340000	1498800000	1654500000	1336900000	1859400000	1055200000	928960000	1982700000	896600000	909910000	983560000	1569900000	1035400000	1638700000	1354200000	1297700000
P02088	Hbb-b1	Hemoglobin subunit beta-1	1664800000	1743900000	2360800000	1517600000	1874400000	1098900000	1109000000	1654000000	1771500000	2031200000	1810100000	1191700000	1246800000	1311400000	1202800000	1336200000	1351200000	1279500000	1039900000	1714300000	1468400000	1871700000	1501600000	1030500000	1388200000	1751600000	1674000000	1439400000	2621600000	2861200000	2314900000	3429100000	2188500000	2268000000	3568000000	2006500000	1967300000	1271500000	3966000000	1428500000	2676100000	1925200000	1884500000
P02104	Hbb-y	Hemoglobin subunit epsilon-Y2	12048000	34449000	27522000	8258700	0	10233000	0	19146000	0	21414000	17029000	12253000	12701000	8073600	0	0	0	0	0	0	0	0	0	3353900	0	0	0	0	0	0	0	0	0	0	0	0	0	0	0	0	0	0	0
P02463	Col4a1	Collagen alpha-1(IV) chain	3363000	3779600	4110100	2553600	2488400	4999900	2584200	4756400	6767100	4604200	2465300	4167700	3092500	3451300	4079100	4272800	3335600	8359600	0	3836500	3356900	6981000	4190600	0	3568400	2450600	3074900	0	1685800	0	5158800	0	4928200	5648200	0	6290400	0	4463300	0	7627300	0	6084700	0
P02468	Lamc1	Laminin subunit gamma-1	72736000	60667000	82067000	97838000	85837000	81730000	71258000	70444000	66703000	81199000	80153000	95825000	71751000	83072000	79386000	86728000	78835000	75042000	152710000	79615000	85372000	91368000	69003000	67528000	73442000	86867000	78019000	93135000	129310000	90123000	90617000	222730000	76340000	84408000	97391000	82507000	57948000	67675000	88815000	79888000	119080000	75183000	76108000
P02469	Lamb1	Laminin subunit beta-1	57706000	34657000	38000000	49328000	63421000	55135000	43043000	53620000	37780000	61771000	45431000	46600000	38792000	48284000	43457000	34976000	47569000	44307000	48451000	52066000	61088000	45562000	44038000	31744000	42290000	40112000	43142000	49148000	35577000	45464000	46472000	57778000	47358000	50260000	43556000	39976000	32946000	34960000	48219000	46624000	43721000	46183000	35632000
P02772	Afp	Alpha-fetoprotein	24210000	42553000	81420000	16288000	81787000	53947000	22787000	66940000	27679000	104530000	39458000	25771000	35169000	20520000	13396000	6625100	14882000	16931000	22389000	21850000	10568000	33510000	24958000	9404600	26577000	28843000	31095000	26048000	16301000	21444000	15673000	31604000	11319000	10912000	27010000	6065300	4004500	5619300	15731000	8151200	11909000	11142000	0
P03888	Mtnd1	NADH-ubiquinone oxidoreductase chain 1	5436900	2912700	4843300	14562000	2592900	0	2031600	0	3027100	0	1664400	2704500	3165500	3566600	9577400	4844400	2607000	3637900	0	3897900	3572700	4464700	0	0	4360300	7999800	2173300	0	0	0	3320300	0	0	6702100	0	10227000	5151300	6787100	0	2506000	0	0	5407000
P03899	Mtnd3	NADH-ubiquinone oxidoreductase chain 3	0	0	0	0	0	0	0	0	0	0	0	0	0	0	0	0	0	0	0	0	0	0	0	0	0	0	0	0	0	0	0	0	0	0	0	0	0	0	0	0	0	0	709960
P03911	Mtnd4	NADH-ubiquinone oxidoreductase chain 4	4776400	3679700	658800	1863300	881240	1929600	2514900	3064800	3079600	3068400	1475000	5864300	3849800	3231000	9173700	7422900	6031700	4191400	0	2318000	6929600	0	3519300	7352200	4116500	4628500	8215600	0	0	1967500	3416300	0	2533500	4637200	0	6038300	5667700	5544200	0	1685800	0	3467700	5858100
P03921	Mtnd5	NADH-ubiquinone oxidoreductase chain 5	8633200	5260100	0	369120	10764000	7788300	10101000	6071200	8754400	0	2333400	3266900	2184100	2683700	8899600	5050600	7715000	5664200	0	3537000	3868600	4493100	4410000	4892300	5391100	2804300	5969400	0	0	0	4967400	0	1797300	9711700	0	3720400	2496400	4838300	0	0	0	5044500	4987400
P03930	Mtatp8	ATP synthase protein 8	147500000	170460000	86311000	100990000	111280000	197560000	185050000	89973000	118020000	103680000	186460000	105730000	147950000	80313000	229910000	111370000	182270000	165350000	58568000	102210000	174770000	91817000	130130000	200480000	168150000	92943000	94084000	71651000	0	62482000	136500000	0	108880000	90233000	0	127680000	132580000	137160000	0	196760000	0	116480000	166800000
P04117	Fabp4	Fatty acid-binding protein, adipocyte	58324000	78237000	61844000	53016000	53944000	39375000	50887000	77172000	60626000	89471000	62760000	54049000	55994000	46371000	165690000	180050000	212140000	148360000	155860000	171640000	158060000	200120000	152600000	182080000	176130000	184340000	194340000	176710000	348300000	273370000	217260000	331930000	257370000	277510000	306010000	287590000	255690000	270990000	330030000	301690000	340040000	294880000	270190000
P04247	Mb	Myoglobin	77824000	76351000	78499000	59161000	88325000	83275000	105300000	69706000	80278000	95072000	92736000	41527000	82501000	34975000	145290000	138940000	243840000	267250000	181680000	222560000	180020000	236760000	188340000	140200000	285480000	138150000	184050000	148290000	735720000	931480000	385400000	952500000	412170000	446770000	843300000	224780000	286450000	356460000	593030000	307790000	490590000	519360000	327740000
P04919	Slc4a1	Band 3 anion transport protein	3926600	2388800	3159300	3658100	2294500	2712200	2004600	3962600	2568500	2102600	1930700	1945400	2727100	3103800	4427700	3560700	2354000	2589400	0	3141000	3187900	2715700	3129900	3066800	2394000	4455300	2809300	0	0	0	5975900	0	3003800	4019400	0	0	3985400	4380500	0	4299200	0	5821200	6700400
P05064	Aldoa	Fructose-bisphosphate aldolase A	283770000	405030000	421140000	339970000	425350000	337310000	300390000	397840000	412360000	449420000	427900000	285330000	369030000	303900000	141950000	248470000	234940000	222760000	88482000	227830000	212900000	228580000	210390000	196960000	226490000	275450000	242780000	224430000	441770000	313370000	277700000	109460000	278660000	331600000	214190000	263980000	248960000	285750000	252260000	199790000	391740000	263750000	233450000
P05125	Nppa	Natriuretic peptides A	0	0	0	0	0	0	0	0	0	5671300	0	0	0	0	0	0	0	0	0	0	0	0	0	0	0	0	0	0	0	0	0	0	0	0	0	0	0	0	0	0	0	0	0
P05132	Prkaca	cAMP-dependent protein kinase catalytic subunit alpha	8597800	8812200	11965000	7218100	9909000	9346300	7099000	10395000	11335000	7466500	9897100	6573700	8373600	7847000	6133800	9174600	6405500	11939000	0	9914400	9668900	7521600	8588300	10719000	7364900	9838700	8812700	0	0	4789200	11740000	0	5595700	10580000	0	11612000	14023000	10851000	5547100	10390000	3386400	10043000	7392600
P05201	Got1	Aspartate aminotransferase, cytoplasmic	118820000	144020000	233500000	104770000	96652000	118120000	92062000	141960000	141250000	174200000	131370000	58511000	102640000	112800000	146420000	206270000	139440000	155550000	189210000	189130000	141060000	260830000	224500000	148130000	177690000	199850000	156020000	230440000	386450000	322600000	216250000	541330000	285030000	238150000	369090000	218480000	200680000	177910000	401670000	219620000	357080000	214790000	216060000
P05202	Got2	Aspartate aminotransferase, mitochondrial	248220000	230230000	307770000	314620000	229490000	289000000	213840000	276410000	253940000	230110000	273070000	252050000	213450000	221760000	236340000	246990000	253490000	344300000	79365000	312280000	276020000	276280000	286050000	199600000	240220000	347580000	264940000	239360000	130380000	217490000	356590000	129400000	202220000	289270000	110530000	420510000	388140000	380790000	155310000	367630000	94762000	307130000	371140000
P05213	Tuba1b	Tubulin alpha-1B chain	901400000	911200000	866100000	911250000	1008500000	716310000	740840000	932360000	874970000	1048700000	819610000	971160000	884940000	898460000	601330000	623240000	703270000	737570000	500680000	788990000	652680000	725930000	685860000	754390000	806110000	784570000	789040000	833190000	514970000	570120000	636260000	382430000	588610000	603440000	491500000	651290000	610140000	652470000	669730000	681800000	460650000	636730000	547100000
P05977	Myl1	Myosin light chain 1/3, skeletal muscle isoform	0	0	0	0	0	0	0	0	0	0	3212000	0	0	0	0	0	0	0	0	0	0	0	0	0	0	0	0	0	0	0	0	0	0	0	0	0	0	0	0	0	0	0	0
P06151	Ldha	L-lactate dehydrogenase A chain	151870000	208870000	333590000	219290000	222230000	190090000	175580000	191440000	195880000	226140000	249010000	153700000	202680000	156650000	173110000	143580000	141610000	176640000	180250000	166760000	154800000	164480000	124360000	152480000	131700000	148270000	168240000	170170000	213900000	144220000	123850000	190710000	117320000	129060000	220500000	127760000	139680000	131690000	164950000	149600000	218040000	118980000	124030000
P06467	Hbz	Hemoglobin subunit zeta	0	0	0	0	2646100	0	0	3056600	2340700	3160900	2850600	3226000	2604000	3711300	0	0	0	0	0	0	0	0	0	0	0	0	0	0	0	0	0	0	0	0	0	0	0	0	0	0	0	0	0
P06728	Apoa4	Apolipoprotein A-IV	12215000	39728000	37333000	20507000	29116000	15181000	12086000	39142000	18233000	31306000	30536000	29202000	33336000	18515000	76080000	67622000	66006000	63666000	116270000	84859000	56249000	61064000	78167000	59356000	85882000	62972000	63836000	109620000	145130000	123510000	110870000	195990000	98175000	72714000	167050000	99999000	65875000	92875000	94980000	79256000	108550000	81106000	84891000
P06745	Gpi	Glucose-6-phosphate isomerase	153290000	194470000	239010000	167440000	150640000	140510000	144740000	206760000	165270000	180330000	207980000	145720000	143870000	164380000	160200000	172660000	182250000	155730000	36290000	153340000	149020000	178590000	144430000	150420000	143880000	147310000	135180000	86953000	136680000	109870000	103050000	24543000	122750000	145220000	96774000	151750000	143890000	134500000	140880000	140880000	154710000	171370000	127060000
P06801	Me1	NADP-dependent malic enzyme	0	0	0	0	0	0	0	0	0	0	0	0	0	0	0	0	0	0	0	0	0	0	0	0	0	0	0	0	0	0	0	0	0	0	0	0	0	0	0	0	0	519270	0
P07214	Sparc	SPARC	0	0	0	0	0	0	0	0	0	0	0	0	2477300	0	3051800	0	0	2433000	0	0	0	4968700	0	0	0	0	0	0	0	0	0	0	0	0	0	0	0	1467000	0	3617600	0	0	0
P07309	Ttr	Transthyretin	4443800	6481000	4070800	3084600	0	0	3529000	4417600	4460900	18422000	10396000	5166700	7741000	5248300	5638800	5597800	9727900	7729400	21754000	0	6431200	13474000	16551000	8853000	0	7372700	4382200	7043900	29392000	41325000	18316000	61719000	27335000	4337800	57598000	22755000	14248000	19360000	35046000	19209000	34913000	5684900	13868000
P07310	Ckm	Creatine kinase M-type	563100000	638250000	772490000	557720000	790240000	543460000	409280000	694960000	613030000	908460000	750820000	506100000	600880000	524200000	613930000	671250000	620900000	592990000	455930000	620820000	570370000	732650000	693780000	608340000	701670000	605060000	633500000	771220000	689370000	860250000	773840000	493610000	728510000	837410000	498100000	734550000	714090000	747260000	680220000	718850000	423810000	617590000	674430000
P07356	Anxa2	Annexin A2	168310000	154810000	176220000	217540000	194560000	172840000	149220000	178840000	148740000	156470000	153480000	164050000	149260000	177680000	98671000	91199000	120220000	104640000	78279000	109070000	119180000	107560000	146510000	92574000	95035000	137600000	119100000	127170000	78695000	101670000	99630000	78790000	73422000	112480000	59759000	118430000	107430000	99172000	90676000	121300000	55528000	104940000	85341000
P07724	Alb	Serum albumin	395990000	645810000	762240000	447420000	692510000	516940000	324250000	647790000	501450000	900750000	653130000	454830000	598390000	490760000	535910000	488470000	596250000	547270000	1353500000	724880000	563400000	844800000	779010000	549200000	544660000	470050000	535370000	1085100000	5014200000	2148300000	1275800000	5412500000	2124500000	1427000000	5036100000	1045900000	940470000	932640000	3449900000	1190600000	3344400000	1227000000	1162900000
P07742	Rrm1	Ribonucleoside-diphosphate reductase large subunit	0	0	5579200	0	0	0	0	0	0	0	0	0	0	0	0	0	0	0	0	0	0	0	0	0	0	0	3980600	0	0	0	0	0	0	0	0	0	0	0	0	0	0	0	0
P07901	Hsp90aa1	Heat shock protein HSP 90-alpha	93067000	94566000	82004000	108030000	87098000	85533000	101430000	98425000	88461000	88176000	91584000	74208000	92793000	69642000	64159000	68449000	66858000	70740000	86656000	81443000	55544000	66709000	66257000	78380000	63953000	61564000	67513000	70454000	36073000	48641000	45915000	47594000	51005000	52026000	46319000	60992000	49100000	46252000	37591000	59086000	53776000	41220000	60302000
P08003	Pdia4	Protein disulfide-isomerase A4	4011000	7432700	10174000	7421300	13343000	7324500	6750800	5881600	8406800	6803800	6961100	6939400	7075500	7660800	7079200	8831100	5307100	7368100	16861000	7293800	10099000	5959000	0	0	10421000	8229900	7949500	6409800	6381500	5339800	8319700	8020200	5095900	0	5624500	0	6883900	4914300	6071600	6099100	8075600	0	4987800
P08030	Aprt	Adenine phosphoribosyltransferase	3335300	11347000	4940000	2843400	1141900	2324800	3652600	9481500	12160000	6096400	4908000	2323400	5104000	3085000	9226700	7225000	7442400	6530200	4819600	9321700	5996100	1904600	3310200	4858000	8848900	2423500	8386400	1106900	1840700	2436400	3685200	2264300	2251300	4076400	3520900	4058600	1890600	5689500	977800	4213600	1882000	4063500	6075000
P08113	Hsp90b1	Endoplasmin	125510000	149150000	172750000	159300000	182060000	159560000	157780000	128990000	163430000	179870000	142330000	149660000	141590000	154130000	100240000	104580000	113950000	109120000	130630000	102170000	111610000	134010000	123080000	98198000	125800000	129060000	126170000	173010000	74343000	82134000	121030000	82932000	94938000	98505000	84194000	122380000	122790000	93791000	109840000	121070000	77503000	76038000	89800000
P08122	Col4a2	Collagen alpha-2(IV) chain	3566800	4087900	0	4329100	5272300	7002200	3195500	5628700	4657400	0	0	3890900	4635800	10598000	0	4297900	7478500	5481300	0	4842400	4311300	3510400	4669900	3618700	3514500	8320900	8286700	7938500	8824900	4417700	4255800	3594000	7790200	5293500	3725600	9190300	5600700	4253500	5354100	5438700	2148300	6817600	5223200
P08207	S100a10	Protein S100-A10	6309400	4525400	7146100	6702000	10764000	6806400	4788200	6712100	0	3523400	5144700	7121300	4164800	7938700	0	4375400	0	0	6462600	0	0	6622200	3551600	0	3450100	7805000	4891400	0	0	3089200	0	5431500	0	0	8722700	0	6237700	0	4239300	4216600	0	0	0
P08226	Apoe	Apolipoprotein E	5569100	4175800	0	0	4783100	0	2140500	5167300	0	0	0	4371000	0	0	7365400	5239000	6796300	3519300	17952000	4351900	7438600	7463900	3810800	5413700	4518300	7853100	5424900	9862900	15279000	14258000	5275400	15754000	11877000	5470100	17794000	12157000	8297500	10858000	12570000	9843000	20793000	5830500	11156000
P08228	Sod1	Superoxide dismutase [Cu-Zn]	2695400	4121100	5837000	4913000	8396500	5791800	0	6037500	5225400	9425700	2940700	0	2467200	0	0	7184500	8798400	0	11455000	6647800	10086000	5405500	11239000	0	3962900	5595100	5189900	7121000	22930000	20102000	7810000	12439000	7257300	8037000	17051000	5798300	0	10745000	11086000	6736900	10938000	10072000	5337300
P08249	Mdh2	Malate dehydrogenase, mitochondrial	1035100000	1046200000	1019900000	1161000000	1073800000	867870000	813440000	1090700000	985870000	1137800000	1012100000	809830000	1014500000	914010000	1402400000	1057500000	1231500000	1187800000	663780000	1210500000	1276500000	1126400000	1339500000	1069000000	1382700000	1509900000	1530100000	1053200000	1389400000	1427500000	1620700000	804860000	1543900000	1911300000	935520000	1809800000	1601300000	1724300000	1500300000	1536900000	883180000	1502100000	1763400000
P08556	Nras	GTPase NRas	0	0	0	0	0	0	0	0	0	0	0	0	0	0	0	0	2574400	0	0	0	0	0	0	0	0	2879300	3161200	0	0	0	0	0	0	0	0	0	0	0	0	0	0	0	0
P08752	Gnai2	Guanine nucleotide-binding protein G(i) subunit alpha-2	29040000	25553000	27357000	25820000	20040000	23163000	22611000	19696000	25976000	27871000	33261000	30934000	26459000	26282000	21404000	16332000	21449000	23809000	1524500	17806000	17348000	16519000	22256000	24967000	21274000	21624000	19410000	11321000	0	12210000	15996000	0	9841600	19428000	0	17978000	19149000	15939000	5923900	27842000	0	18647000	16599000
P09055	Itgb1	Integrin beta-1	39978000	44372000	49186000	48795000	58456000	57252000	42727000	61475000	54198000	46918000	48242000	63587000	42201000	56569000	30078000	32078000	39937000	36661000	23653000	44839000	42689000	41953000	31186000	28769000	32090000	50771000	44809000	29163000	7382700	26989000	33897000	19572000	35780000	36316000	24610000	42809000	42208000	29950000	25407000	40306000	24810000	24077000	42250000
P09103	P4hb	Protein disulfide-isomerase	103670000	107690000	125960000	110310000	159930000	107800000	104490000	112050000	114270000	134840000	122710000	97503000	103230000	90293000	134290000	110800000	104770000	104690000	258910000	125550000	114640000	125820000	103320000	97597000	112060000	94017000	126250000	150560000	237970000	129970000	113790000	297300000	123060000	109270000	261410000	107740000	108350000	102930000	172970000	127240000	242570000	123690000	112800000
P09405	Ncl	Nucleolin	104610000	91865000	117970000	101580000	130390000	93458000	86859000	117260000	99884000	111970000	113460000	138440000	114860000	117690000	81524000	79079000	78113000	80322000	148760000	105100000	86670000	92272000	113520000	83994000	89596000	103870000	100240000	139190000	94021000	78768000	74794000	120860000	89365000	78149000	104740000	74645000	66225000	62118000	87625000	77250000	89213000	83095000	67596000
P09411	Pgk1	Phosphoglycerate kinase 1	501600000	734230000	715520000	601150000	637590000	480990000	433110000	742750000	582560000	798250000	673200000	468970000	549650000	505750000	375430000	472220000	435760000	491760000	389060000	451940000	453990000	537060000	500760000	474400000	566070000	499680000	568330000	602320000	263770000	308010000	426180000	161740000	332700000	486650000	218510000	388800000	387030000	405900000	397920000	398060000	350400000	375790000	362380000
P09535	Igf2	Insulin-like growth factor II	4798700	0	0	8045600	6437500	0	4942600	0	4051000	0	4883600	8024000	0	5972900	0	3355700	0	0	0	0	0	0	4697300	0	0	2853600	3319300	0	0	0	0	0	0	0	0	0	0	0	0	0	0	0	0
P09541	Myl4	Myosin light chain 4	262630000	231500000	135430000	213840000	200340000	293000000	244360000	211750000	199440000	269890000	233240000	271730000	260250000	183110000	91387000	72229000	93630000	86414000	101480000	73922000	98375000	115440000	85282000	63242000	99126000	109520000	73054000	64086000	33364000	19063000	25200000	44099000	14095000	22032000	37080000	11088000	20614000	19643000	32973000	1777300	46331000	19419000	8756900
P09542	Myl3	Myosin light chain 3	2373000000	2016300000	2315000000	2417300000	2700300000	2481100000	2572700000	2146800000	2185200000	2703600000	2088400000	2832700000	2631200000	2265300000	2576700000	2637200000	2721900000	2469400000	4091000000	2690600000	2686000000	2991300000	3219800000	2631700000	2666400000	2324400000	2275300000	3160900000	5330300000	3383200000	2807200000	7487700000	3523600000	2649800000	4929300000	2764900000	2590800000	2587600000	3790000000	3274300000	4462600000	3325500000	2785700000
P09602	Hmgn2	Non-histone chromosomal protein HMG-17	430140	225570	153610	397880	285020	410700	732580	242910	354870	321210	518020	240130	375590	296430	313360	171730	298390	445080	0	224510	281430	212640	146390	195390	329990	119800	197780	214000	210110	964090	208200	299420	307670	215930	330750	143410	210060	294190	189080	266570	0	234250	173830
P09671	Sod2	Superoxide dismutase [Mn], mitochondrial	42039000	42076000	41253000	49272000	47468000	49330000	67079000	54563000	37224000	51010000	62688000	44267000	46861000	54333000	72851000	65768000	70854000	73740000	201240000	64989000	125030000	75368000	80022000	69934000	66848000	77492000	85057000	141050000	435240000	127560000	113050000	381660000	113790000	77205000	299780000	70563000	82092000	111540000	219870000	73419000	305850000	132960000	117110000
P0DN34	Ndufb1	NADH dehydrogenase [ubiquinone] 1 beta subcomplex subunit 1	10062000	8504600	6614000	5210700	9975100	11643000	11480000	8799000	8432500	8791600	9347300	9586000	8536300	5813400	11604000	12632000	9873000	9838200	5963800	7847600	9835100	6586400	10906000	8924900	8355200	6824100	6879300	5116300	5861500	7169600	9701800	7956900	9814900	6736900	5575600	7800700	9909700	11427000	5681300	8760700	5183300	9653100	10569000
P10107	Anxa1	Annexin A1	3081400	4900500	9490200	3893200	3948800	4504000	5067700	8811600	5449300	5058600	7632400	3053000	4730000	5630100	6768600	2564200	3965200	3479200	4619800	4334000	6703600	2666000	7304000	4770300	4686000	5116200	8904100	8961500	0	4214700	7391200	4390100	6751000	6537900	7497200	3979200	3807100	5695700	5189500	5769100	5474700	7263800	11013000
P10126	Eef1a1	Elongation factor 1-alpha 1	436090000	413680000	576990000	437300000	378230000	336730000	350700000	490600000	393160000	401440000	481600000	376680000	475830000	438100000	323260000	306220000	291700000	369840000	182020000	356660000	329140000	351040000	312140000	313760000	266130000	309210000	282900000	297850000	97958000	158000000	255300000	83515000	163650000	269110000	120190000	241770000	246030000	212070000	142760000	246100000	97821000	226080000	197060000
P10493	Nid1	Nidogen-1	49295000	40694000	42399000	62060000	46121000	43175000	47108000	50931000	46244000	40715000	45449000	42834000	40594000	49602000	51728000	50932000	54112000	63371000	43760000	55987000	41886000	51819000	57096000	44426000	54288000	53812000	55139000	56024000	52539000	54265000	56141000	35294000	57011000	63505000	47239000	58550000	48217000	54302000	64473000	69659000	52778000	58940000	59257000
P10518	Alad	Delta-aminolevulinic acid dehydratase	0	6751000	0	0	1612700	0	1711300	2261200	0	2601000	0	0	0	1250200	0	1794600	1888000	2763900	1822500	3942900	2766500	2986500	2972700	2423800	0	1868300	0	0	2388300	0	0	4890800	1760900	2113900	2499000	0	1258400	0	0	0	3660300	2863200	2713300
P10605	Ctsb	Cathepsin B	6976400	10787000	3063400	2132800	9665200	8942200	10767000	9427800	8500300	7013500	8283700	10624000	12121000	6337400	12383000	11001000	8573100	10947000	2887800	14447000	7771600	6992600	9306300	10229000	10968000	7327900	10268000	1514100	7952300	8273000	8222700	7236000	8231600	14518000	2835600	7677800	8916400	9513900	2870500	10044000	7308400	8584700	8211900
P10630	Eif4a2	Eukaryotic initiation factor 4A-II	0	0	0	0	0	0	3654000	0	0	0	0	0	2314200	0	2971200	4060500	3156400	5888100	7471400	2673300	3763400	5720700	5178100	3496200	3870900	3599000	4251200	3771200	5747400	5638300	2937800	5750800	5121600	3409500	4848300	6275500	5429200	5328500	4329500	3060600	8145000	3439900	9294300
P10637	Mapt	Microtubule-associated protein tau	0	0	0	0	0	0	0	0	0	0	0	0	0	0	0	0	0	0	0	0	0	0	0	0	0	0	0	0	0	0	0	3303500	0	0	0	0	0	0	2697800	0	0	0	0
P10639	Txn	Thioredoxin	15701000	40315000	35945000	22359000	44300000	15155000	36333000	25586000	28041000	19075000	30094000	26082000	35512000	22507000	29476000	30280000	23452000	39703000	50103000	44395000	45875000	16300000	15422000	29455000	35140000	31116000	32317000	45356000	40573000	28293000	26265000	107490000	29807000	19051000	66200000	11331000	24240000	32166000	28645000	35472000	120010000	19226000	24181000
P10649	Gstm1	Glutathione S-transferase Mu 1	4404000	5074400	5209400	5874800	5142600	5167300	1552800	5214800	3703300	4658800	4962700	3166000	5151900	4808400	8344600	8026900	8072600	7443600	7823300	6563300	5506700	8574200	8710600	11250000	6303800	5807100	7230900	3149400	4915900	5596200	3771300	3050400	3789600	3403600	3058500	4422200	2945200	7858000	0	4585900	4399000	3493100	3852900
P10833	Rras	Ras-related protein R-Ras	2544700	2222100	2674600	2575500	2208600	2749700	0	2372200	1720200	2594800	2052500	0	2444700	2182700	0	2485300	2253300	0	0	0	0	2092100	2243800	3371200	0	2458900	0	0	0	2227300	0	0	1495100	2448300	0	0	0	0	2969400	3171800	0	2498000	0
P10922	H1f0	Histone H1.0	0	0	0	0	0	0	0	0	0	0	0	0	0	0	0	0	0	0	0	0	0	0	0	0	0	0	0	0	0	0	0	0	0	0	0	0	0	0	0	0	0	0	8130700
P11031	Sub1	Activated RNA polymerase II transcriptional coactivator p15	1508300	1505500	1728900	1658200	1781700	3581400	2524400	1662200	1529000	2999700	2209400	0	2279300	1601500	2220800	0	1931300	3220300	11558000	1266200	0	2085600	3045600	3082400	1647800	0	0	2352800	3253300	2762300	0	4927900	1497200	0	8587200	1058000	0	1508000	2124200	2084900	4352000	1449000	1252100
P11087	Col1a1	Collagen alpha-1(I) chain	1245800	2338900	1730000	1802100	6849600	4625400	3572700	2986800	3398800	1866900	1634300	0	1659500	0	1145400	525430	2843400	20053000	4571400	0	4424600	886260	3018200	0	2422200	1935600	1552100	2096700	2574100	7627700	2266100	11361000	2943700	0	6568200	536920	2982200	3853700	3172900	1534900	0	2932900	2673500
P11103	Parp1	Poly [ADP-ribose] polymerase 1	3264500	3599700	3326500	4158400	4486600	3339200	3823000	3518700	3330400	3586800	0	3620300	3436300	4944000	3707800	3585900	3543900	3935500	3612800	3833100	3071200	3212600	4023100	3239200	3490400	2924700	3131600	3800100	2195600	0	0	0	0	3346100	0	3189200	2863000	2974900	0	3114600	0	2771400	2951600
P11152	Lpl	Lipoprotein lipase	5435200	3944200	5842700	11552000	6480500	10440000	4544000	3552900	4967100	4283000	4081800	4698200	3739000	4127000	4751100	5320000	4937600	5963400	4300200	5777900	5101800	5649100	0	4064200	4968200	5753600	5650600	3915600	7698000	7290400	6034500	5256400	6758200	7344500	6473300	6759400	6661100	7629300	5807600	4410200	5310700	7884500	5249000
P11157	Rrm2	Ribonucleoside-diphosphate reductase subunit M2	0	0	0	0	0	0	0	0	0	0	0	0	0	0	0	0	0	0	0	0	0	0	0	0	0	0	0	0	0	0	0	0	0	0	0	0	0	0	0	97494	0	0	0
P11276	Fn1	Fibronectin	69803000	59593000	86619000	74904000	70892000	77755000	53926000	72877000	53521000	55740000	83486000	71957000	72792000	60771000	49803000	49275000	46071000	63412000	68459000	45572000	51980000	47746000	57718000	55497000	39987000	43919000	43242000	41250000	25142000	31182000	29387000	34742000	33376000	30061000	34330000	29418000	30797000	29652000	26650000	37547000	47938000	37050000	23044000
P11352	Gpx1	Glutathione peroxidase 1	5676900	7479700	10545000	8199100	10171000	7469300	4769300	11035000	5797900	9710500	8555100	7344600	6788100	0	14565000	6325000	9828200	8519200	12071000	7654500	9112900	8146400	9124700	9111000	7613400	10602000	9035500	11858000	8497500	6909800	8676100	7955600	7995200	8294400	7525500	9966000	6862400	9549300	7474100	9147700	6254500	8161800	11203000
P11404	Fabp3	Fatty acid-binding protein, heart	69045000	107570000	109790000	69186000	121040000	90659000	94681000	120210000	81175000	147030000	132460000	121180000	94035000	40204000	320390000	267990000	257040000	272350000	412510000	283620000	382950000	321150000	332520000	323350000	317450000	182380000	230980000	503840000	1068500000	882680000	494870000	1400300000	695500000	398990000	1254700000	423930000	537210000	586650000	676200000	660160000	1065000000	608440000	591540000
P11440	Cdk1	Cyclin-dependent kinase 1	0	0	0	0	0	0	0	0	0	0	0	0	0	0	0	0	0	0	0	0	0	0	0	892590	0	0	0	0	0	0	0	0	0	0	0	0	0	0	0	0	0	0	0
P11499	Hsp90ab1	Heat shock protein HSP 90-beta	768680000	753100000	814580000	748520000	839440000	688150000	670270000	705880000	718390000	763650000	790080000	643570000	629000000	657000000	531470000	603760000	578370000	575440000	662620000	544060000	607490000	632400000	655270000	617940000	591930000	681120000	573250000	799630000	519250000	561190000	627050000	459950000	471180000	532030000	530500000	590620000	617910000	494040000	494520000	660430000	466010000	544320000	537500000
P11531	Dmd	Dystrophin	7012200	6079800	8327800	6058600	7114900	4947200	6849400	8007000	5864400	6644600	8633500	7131500	5673800	6807300	10500000	7076800	8599300	11025000	3156100	7634400	10276000	9777200	10762000	11724000	8725900	10624000	10266000	5863800	0	6087000	8157100	0	7440400	9731100	0	11310000	7829000	12049000	4427400	12153000	0	10200000	16290000
P11688	Itga5	Integrin alpha-5	11993000	13300000	12035000	13654000	15282000	14600000	10270000	14374000	13346000	15682000	12541000	9884600	9038900	9581700	7880600	11077000	10206000	12725000	4397600	10753000	10426000	10667000	9337900	9803700	10857000	12630000	14018000	7566100	4344100	7411100	7843900	4564800	8185400	7443500	5309200	10840000	6745900	6670400	6520300	6259400	5769900	8562600	9851700
P11798	Camk2a	Calcium/calmodulin-dependent protein kinase type II subunit alpha	0	0	0	0	0	0	0	0	0	0	0	0	0	0	0	0	0	0	0	0	0	0	0	0	0	0	0	0	0	0	0	0	0	0	0	0	0	0	0	0	0	0	411680
P11983	Tcp1	T-complex protein 1 subunit alpha	28732000	39034000	35909000	36171000	40352000	26947000	28938000	35718000	25457000	29127000	35694000	41238000	34080000	34865000	22490000	29718000	24983000	25180000	12063000	26208000	19594000	24363000	19081000	28465000	20179000	31904000	22363000	11686000	10507000	19773000	22456000	4809300	16674000	15302000	13123000	18547000	20422000	17719000	13004000	14415000	15571000	25361000	16273000
P12246	Apcs	Serum amyloid P-component	0	0	0	0	0	0	0	0	0	0	0	0	0	0	0	0	0	0	0	0	0	0	0	0	0	0	0	0	0	0	0	0	0	0	0	0	0	0	0	0	1247800	0	0
P12367	Prkar2a	cAMP-dependent protein kinase type II-alpha regulatory subunit	4337600	3954400	4153500	4073000	2523100	2859000	5081600	1457400	4634800	4384400	3746700	4232100	3217200	0	6098700	5450000	5499000	4838200	11243000	3829000	6012700	6084400	6121800	4503900	4149500	3875800	4181800	2464200	5039200	6257900	4976500	0	4850000	7852900	2479600	5831400	5249900	5399500	9366500	5969200	5620900	4735200	5847300
P12382	Pfkl	ATP-dependent 6-phosphofructokinase, liver type	38778000	38401000	33104000	41504000	41750000	40302000	27683000	30319000	33368000	29368000	39842000	33369000	27766000	37858000	17017000	10857000	13077000	17923000	0	16329000	13984000	15022000	9652400	17067000	19882000	22264000	24998000	8475100	0	0	11224000	0	3585600	17221000	0	10711000	15650000	10680000	0	11685000	0	10103000	5189900
P12787	Cox5a	Cytochrome c oxidase subunit 5A, mitochondrial	447980000	271800000	317640000	308820000	271380000	291230000	366470000	321100000	384250000	531010000	320580000	315250000	336330000	419710000	360890000	463520000	439300000	488870000	588130000	435630000	438050000	602690000	423200000	382270000	440560000	463150000	451820000	848750000	604640000	868440000	565760000	1077800000	823260000	713200000	883720000	628110000	515250000	553650000	933210000	628580000	918260000	613790000	699390000
P12815	Pdcd6	Programmed cell death protein 6	2698400	2322800	0	2709800	0	0	1938000	0	0	2102900	2501300	2484800	2384000	2471700	2064400	0	2205000	2817100	0	0	0	0	2441700	0	0	0	2450000	0	2301100	1729700	2052700	2147500	0	2451300	2322600	0	1971500	0	0	2335900	3222800	2107700	2419000
P12970	Rpl7a	60S ribosomal protein L7a	68429000	72161000	56773000	107420000	140840000	67301000	101550000	79519000	78115000	80333000	93662000	80050000	77676000	88527000	43827000	60204000	46690000	78212000	115330000	56587000	69146000	69937000	51421000	58181000	62825000	61686000	67718000	63248000	119950000	47486000	49873000	93229000	15920000	37792000	58217000	35916000	30657000	19081000	56594000	29311000	103610000	52802000	18939000
P12979	Myog	Myogenin	219900000	235930000	242450000	280290000	246300000	278880000	216890000	254480000	203820000	226510000	231420000	235620000	215670000	298780000	382070000	320530000	343060000	302210000	211410000	367570000	326690000	255480000	283480000	345820000	296660000	329570000	351710000	225750000	204940000	275830000	312860000	105670000	255990000	314450000	60759000	382820000	297510000	291340000	269910000	375620000	248040000	377240000	418570000
P13020	Gsn	Gelsolin	92259000	93426000	100130000	95783000	123450000	94363000	97799000	86187000	93691000	103640000	101260000	100300000	96084000	107740000	52906000	73264000	56507000	57317000	111780000	62624000	68298000	71263000	55909000	60577000	65562000	65279000	62323000	122600000	57410000	34841000	31692000	70470000	37457000	26194000	61411000	30364000	28535000	33061000	63157000	26649000	75381000	28003000	28431000
P13439	Umps	Uridine 5'-monophosphate synthase	0	0	0	0	0	0	0	0	0	0	0	0	0	0	0	0	0	0	0	0	0	0	0	0	0	0	0	0	0	0	0	0	0	0	0	0	0	0	0	0	0	0	246490
P13541	Myh3	Myosin-3	0	0	0	0	277210	0	0	0	0	0	0	0	0	0	0	0	0	338090	0	0	0	0	0	0	0	0	0	0	0	0	0	0	0	0	0	0	0	0	0	0	0	0	0
P13595	Ncam1	Neural cell adhesion molecule 1	11153000	7271800	6416500	8667600	11500000	12848000	9072500	7036100	7356100	7432000	7230100	15588000	16603000	4887600	0	0	5137900	3349200	0	0	2477700	3920200	0	3547000	0	3328900	4467300	0	0	0	0	0	0	0	0	0	0	0	0	0	0	0	0
P14094	Atp1b1	Sodium/potassium-transporting ATPase subunit beta-1	78756000	71255000	79363000	69596000	65143000	64990000	88153000	52610000	59388000	51473000	69877000	107120000	72363000	61297000	71746000	56118000	52501000	45727000	30592000	48211000	62035000	40818000	59952000	57628000	47344000	62851000	46017000	32223000	13024000	29561000	56917000	12550000	37277000	28836000	13012000	53872000	51984000	47663000	17313000	52967000	26066000	48695000	44580000
P14115	Rpl27a	60S ribosomal protein L27a	63545000	54840000	69510000	73037000	79694000	74166000	52715000	55280000	57500000	62518000	76560000	86106000	57951000	68935000	62863000	51504000	47149000	55842000	66197000	49730000	48138000	49689000	36811000	54631000	63459000	50563000	66095000	47462000	54633000	60524000	41765000	47521000	34622000	35524000	52830000	32599000	38207000	32714000	62764000	35413000	69119000	45692000	42837000
P14131	Rps16	40S ribosomal protein S16	78942000	71401000	47173000	71239000	72425000	58978000	86928000	74250000	69493000	52746000	84607000	90017000	76230000	69545000	43844000	46754000	47416000	53635000	55150000	51121000	58492000	51778000	47249000	46192000	64873000	50485000	50226000	49277000	18902000	20794000	29119000	40339000	24594000	23829000	30512000	33619000	30486000	33543000	23473000	39686000	35587000	32100000	35659000
P14148	Rpl7	60S ribosomal protein L7	114840000	87922000	63015000	53132000	90600000	92890000	101700000	76519000	76532000	63508000	73458000	123160000	96219000	63161000	65116000	60001000	60983000	46968000	39238000	65010000	48062000	58952000	62715000	68526000	62110000	62569000	49817000	53083000	32357000	36840000	43158000	20877000	17954000	29886000	30040000	24480000	13390000	16536000	43491000	35326000	25404000	51658000	29122000
P14152	Mdh1	Malate dehydrogenase, cytoplasmic	409010000	533400000	569660000	396200000	482450000	402300000	369080000	619060000	458660000	496390000	603880000	379890000	452360000	365330000	549260000	584640000	642100000	663760000	723080000	727960000	652100000	767740000	475380000	663190000	682070000	705890000	639470000	779580000	1254500000	956400000	839080000	799080000	976430000	903270000	947510000	756050000	550340000	707110000	1232500000	818620000	1456600000	938420000	735230000
P14206	Rpsa	40S ribosomal protein SA	121720000	97425000	98921000	115030000	134170000	116360000	120410000	106620000	116730000	115270000	92465000	94418000	111080000	115450000	66575000	67836000	97621000	85656000	116190000	98350000	95212000	118690000	80843000	69752000	96547000	105300000	78156000	122130000	121580000	88686000	77827000	80520000	94607000	70197000	92155000	93014000	77297000	66875000	121800000	65831000	97960000	75164000	62863000
P14211	Calr	Calreticulin	46191000	43183000	44925000	57387000	60390000	41784000	46726000	51854000	42279000	51445000	63244000	49121000	44024000	55942000	35645000	38407000	37396000	38411000	87451000	45865000	35798000	38666000	43573000	41732000	32585000	33754000	35713000	54906000	49110000	46496000	30805000	80776000	38858000	27722000	69233000	32753000	41854000	35169000	51184000	35449000	90353000	44308000	38905000
P14602	Hspb1	Heat shock protein beta-1	240140000	285900000	294000000	234170000	238330000	217020000	205510000	274720000	240970000	307170000	369790000	228650000	256290000	301250000	212630000	220370000	152960000	192440000	478940000	249610000	190310000	227770000	189320000	198420000	166150000	179670000	177890000	269540000	327610000	221060000	129260000	341160000	141880000	119760000	240710000	97177000	152950000	127720000	183090000	148480000	274080000	154250000	133720000
P14685	Psmd3	26S proteasome non-ATPase regulatory subunit 3	5836800	6312600	8561600	7564500	5022500	6066300	6513800	6705800	4002000	7510200	8482400	4376000	6843200	7102500	8508700	2991100	4391900	5704000	2223300	4912200	4953800	4650000	5305000	6369200	6110600	9800400	4092900	2514900	0	0	4064300	0	5286700	5270300	1926500	5869400	6974700	4307800	0	5411300	3188400	6069400	7111200
P14733	Lmnb1	Lamin-B1	83461000	55382000	49123000	67516000	94156000	63115000	93625000	77845000	65994000	67043000	71343000	80998000	75308000	83960000	76104000	62255000	54508000	58024000	141060000	51690000	74008000	51637000	63035000	72821000	57500000	55635000	45735000	81891000	69975000	77438000	41658000	117530000	54581000	38287000	94153000	36422000	58172000	50948000	48500000	48439000	76411000	47067000	39480000
P14824	Anxa6	Annexin A6	428790000	400460000	338970000	396490000	420330000	338030000	360930000	341880000	348720000	357880000	336160000	354990000	385010000	366480000	271290000	262620000	293120000	262130000	147890000	289580000	261850000	308640000	319690000	296710000	275230000	340230000	274160000	316980000	167950000	252920000	279420000	118810000	223760000	230610000	136520000	260100000	259130000	262580000	263170000	273620000	170810000	244930000	240970000
P14869	Rplp0	60S acidic ribosomal protein P0	109710000	104910000	105650000	151240000	98767000	101790000	77951000	90816000	92081000	82359000	87531000	107850000	83158000	117980000	59473000	53801000	59140000	65439000	57774000	82284000	59494000	81568000	73480000	51597000	77436000	77855000	76063000	91483000	47643000	54886000	63498000	42747000	57161000	54392000	47740000	76882000	88959000	58569000	54340000	46061000	34743000	53617000	45449000
P14873	Map1b	Microtubule-associated protein 1B	3042200	2927900	4731300	4047700	6612300	3907000	4651500	2796800	4678800	3803700	4063400	3135600	2991200	4775500	2608000	2112400	2312500	2012600	6316100	2108300	3289100	2444600	2233900	2177200	3043800	1780400	1999000	3322900	3092000	2775800	2001900	3445600	2004700	1230500	2910600	0	1974900	2070300	2971800	1960300	4112800	2084000	2310100
P15116	Cdh2	Cadherin-2	50915000	31128000	45434000	52995000	40804000	43605000	48181000	33202000	38042000	32370000	29859000	31390000	40491000	46264000	29981000	41153000	23435000	24247000	26610000	36882000	27904000	34503000	30280000	32095000	35749000	37874000	41435000	15234000	15443000	15049000	17081000	12697000	20916000	27978000	11688000	15069000	18730000	21383000	23939000	18041000	21628000	24766000	23748000
P15508	Sptb	Spectrin beta chain, erythrocytic	4697500	3868300	5062300	4017800	4004600	5203300	5510300	4356200	5141400	4141900	4420000	4267000	3778500	3622500	5893300	5921000	7988000	4779900	0	4761300	7819700	6156700	5279600	7161600	6118100	9415600	5833400	3671200	0	0	5199500	0	2785800	6447800	4825900	4973300	4022700	6434100	0	9612200	0	4723200	6323500
P15532	Nme1	Nucleoside diphosphate kinase A	6571600	8375600	0	0	4829400	5165800	3376700	5848800	7068300	0	0	5381600	0	4301000	5402100	4660000	5097900	3696800	0	5074100	4108600	6125700	4885400	6202700	3588200	6770500	3572500	4514900	10810000	8660400	4147600	3824800	8270500	5127900	5179200	5674400	0	0	13233000	0	3166100	0	3689400
P16045	Lgals1	Galectin-1	81362000	83464000	52214000	65498000	78446000	67263000	70706000	69061000	66313000	94121000	67862000	83272000	108830000	82172000	126830000	92852000	82068000	95913000	211180000	86747000	75064000	86734000	116990000	103310000	69289000	74132000	88842000	98235000	222090000	152480000	108150000	234060000	110550000	82894000	201880000	84595000	78716000	96656000	113040000	113420000	230440000	105670000	107890000
P16125	Ldhb	L-lactate dehydrogenase B chain	178060000	215560000	183060000	166050000	131550000	156510000	170470000	180770000	162060000	211310000	205090000	122280000	179560000	141000000	298770000	229080000	282150000	239770000	192420000	212180000	257700000	242030000	242750000	264840000	254250000	212690000	265350000	150560000	317890000	334570000	217770000	134120000	254030000	298880000	342720000	221480000	257560000	279530000	339920000	288650000	397770000	265960000	271160000
P16254	Srp14	Signal recognition particle 14 kDa protein	0	0	0	0	0	0	0	0	0	0	0	0	0	0	0	0	0	0	0	0	0	0	0	0	0	0	0	0	0	0	0	0	0	0	0	0	0	0	0	453040	0	0	0
P16332	Mut	Methylmalonyl-CoA mutase, mitochondrial	0	0	0	0	0	0	0	0	0	0	0	0	0	0	0	0	0	0	0	0	0	0	0	0	0	0	0	0	0	0	0	0	0	0	0	4340100	0	0	0	0	0	0	0
P16546	Sptan1	Spectrin alpha chain, non-erythrocytic 1	292400000	244800000	285350000	307000000	332590000	288120000	318540000	253540000	252270000	272210000	305610000	280070000	277410000	316550000	280700000	273280000	239960000	274560000	450620000	301660000	285530000	281770000	258730000	254620000	280240000	240160000	242930000	327790000	468220000	303440000	270650000	427580000	300210000	236740000	367210000	233770000	272430000	245820000	345560000	261550000	478850000	254450000	247400000
P16858	Gapdh	Glyceraldehyde-3-phosphate dehydrogenase	1644900000	1904700000	2141500000	1711100000	1980900000	1457800000	1233000000	1806800000	1746100000	2742200000	2057800000	1748700000	1846200000	1874900000	899040000	1309700000	1143300000	1252800000	1906800000	1265500000	1155300000	1497900000	1584600000	1099900000	1381500000	1142500000	1189200000	2149900000	1266000000	1246500000	1140900000	1153000000	1104200000	1051700000	1366100000	1099900000	943970000	1060300000	1674700000	1279700000	1343700000	1448700000	891000000
P17047	Lamp2	Lysosome-associated membrane glycoprotein 2	0	0	0	0	0	0	0	0	0	0	0	0	0	0	0	0	0	0	0	0	0	0	0	0	0	0	0	0	0	0	0	0	0	0	0	0	0	0	0	0	0	0	4488700
P17095	Hmga1	High mobility group protein HMG-I/HMG-Y	8701200	3348500	5768200	9143600	3990200	3578600	8110700	4333700	5370900	5814200	10280000	7828200	6671500	4731800	4960300	5985500	6009900	6419400	18060000	3665900	6823200	6132600	4932000	3864900	5442000	3537600	4547300	9801700	28057000	7234800	5075800	24889000	5123400	3331500	20401000	3426000	5670600	4597300	11044000	4278400	31660000	4974900	2859800
P17156	Hspa2	Heat shock-related 70 kDa protein 2	0	0	0	0	0	0	0	0	0	0	2751800	0	0	0	0	0	0	0	0	0	0	0	0	0	0	0	0	0	0	0	0	0	0	0	0	0	0	0	0	0	0	0	0
P17182	Eno1	Alpha-enolase	400310000	547570000	435400000	357310000	347420000	347620000	322350000	480430000	401610000	475130000	535160000	369830000	467010000	380480000	344770000	386830000	359370000	327540000	367510000	322050000	339000000	388290000	372160000	381670000	380360000	360640000	359190000	366490000	344480000	381020000	296300000	192110000	335650000	310030000	307320000	277180000	265040000	297910000	415500000	294190000	364240000	288600000	287510000
P17225	Ptbp1	Polypyrimidine tract-binding protein 1	14668000	7809600	14333000	14301000	21580000	12692000	8846200	18366000	11991000	12822000	10287000	15504000	13389000	14847000	14478000	10611000	7055100	11909000	11425000	11190000	8292300	9222900	16626000	8596500	10341000	14543000	9036500	7515700	4695300	11707000	8580800	4292200	11556000	7145100	8101300	9776700	9007300	8931700	11861000	11845000	6272700	12144000	10137000
P17426	Ap2a1	AP-2 complex subunit alpha-1	4559800	3420500	4623300	5490200	3676400	4802100	2553100	3731800	4222100	2355600	4279700	5731400	7604400	4060100	0	2929300	3112500	2630600	0	3180100	3267200	4660100	5471800	2963500	5199900	6227000	4784900	0	0	0	1346400	0	0	5305900	0	4755900	3587400	3184800	0	0	0	0	3241900
P17427	Ap2a2	AP-2 complex subunit alpha-2	2789000	3929500	0	0	944750	3875200	0	2279400	0	0	0	2724300	0	0	1918500	1258000	0	1707600	0	1556700	3047300	0	0	2269700	1800300	0	2019900	0	0	0	1914100	0	0	0	0	2470100	2648200	1816100	0	0	0	0	0
P17563	Selenbp1	Selenium-binding protein 1	15412000	21363000	39486000	20454000	29909000	19724000	15869000	18677000	23547000	26678000	21690000	11798000	12089000	15730000	24711000	35511000	29275000	22714000	54010000	31285000	27444000	40604000	30564000	29302000	35200000	37450000	38780000	57284000	68082000	29584000	31155000	72372000	39245000	25952000	60251000	26304000	25337000	36718000	45407000	25359000	62020000	25412000	27339000
P17710	Hk1	Hexokinase-1	128340000	113600000	103910000	118600000	98724000	91355000	121490000	95764000	112060000	95371000	130170000	118460000	134080000	121600000	89772000	94192000	99820000	84225000	12675000	81873000	85903000	68472000	73141000	104620000	99996000	93143000	99058000	32933000	39676000	47172000	69232000	0	36370000	63328000	18043000	81512000	68910000	74134000	38910000	81101000	28348000	63686000	83462000
P17742	Ppia	Peptidyl-prolyl cis-trans isomerase A	790360000	1014100000	1027100000	853940000	937520000	804860000	711680000	1074700000	845870000	1105400000	971710000	892020000	839570000	862980000	675760000	694600000	767620000	644320000	786750000	816820000	687510000	803670000	618940000	652960000	871290000	1061800000	1016200000	828750000	636970000	635450000	645990000	545440000	616520000	698580000	426740000	623720000	665460000	598520000	692980000	589770000	522020000	646870000	539560000
P17751	Tpi1	Triosephosphate isomerase	296750000	401630000	398740000	267320000	301950000	264850000	315090000	429300000	328440000	397880000	443450000	249030000	347330000	265130000	325140000	333610000	378580000	390070000	353680000	293240000	321270000	391860000	408560000	356590000	360080000	308930000	300300000	268820000	414800000	380590000	314370000	219350000	382650000	291210000	460690000	291890000	281550000	321060000	446770000	346740000	455890000	338620000	319380000
P17809	Slc2a1	Solute carrier family 2, facilitated glucose transporter member 1	0	0	0	0	0	0	0	0	0	0	0	0	3494500	0	0	0	0	0	0	0	0	0	0	0	0	0	0	0	0	0	0	0	0	0	0	0	0	0	0	0	0	0	0
P17918	Pcna	Proliferating cell nuclear antigen	9490700	8747900	0	9464300	8990300	6719500	4348600	6876400	7439200	0	7530200	6139900	2876500	6231400	0	0	0	5558600	0	0	4926500	6130600	5979600	0	4921500	8380500	0	0	0	0	0	0	0	0	0	0	0	0	0	0	0	0	0
P18242	Ctsd	Cathepsin D	29953000	22005000	33996000	38002000	30826000	18194000	23074000	26578000	31556000	28742000	24779000	24864000	24758000	39328000	29274000	35604000	27637000	29455000	92669000	34698000	25647000	34284000	31683000	35221000	33375000	35680000	31287000	51832000	90291000	30908000	30671000	35317000	35269000	28320000	47302000	33986000	29505000	28117000	72239000	29653000	72865000	31115000	26491000
P18572	Bsg	Basigin	15398000	15589000	22981000	14107000	16558000	25425000	19495000	18343000	17539000	20081000	10953000	15758000	15229000	22327000	12477000	12909000	13785000	18621000	21185000	15890000	10841000	14641000	22864000	18083000	20075000	11414000	12423000	13188000	30688000	13519000	17384000	15967000	19003000	15619000	15673000	16241000	13416000	13660000	14790000	17558000	19541000	11686000	16521000
P18608	Hmgn1	Non-histone chromosomal protein HMG-14	1849400	2016000	2084400	2431500	0	1800000	0	0	0	0	0	2174100	0	0	0	0	0	0	0	0	1430600	0	0	0	0	0	0	3958200	4460800	0	0	20089000	0	0	5935900	0	0	1550400	3279600	0	12273000	0	1188800
P18760	Cfl1	Cofilin-1	113360000	138940000	125630000	112470000	111000000	88080000	141680000	137090000	126170000	142060000	184850000	119310000	138020000	131540000	91742000	104580000	83785000	93294000	165080000	90200000	107100000	113800000	112720000	83378000	89198000	103040000	85722000	112460000	193950000	156480000	72724000	161800000	129120000	92760000	209660000	84354000	110940000	93013000	147690000	97494000	145210000	104080000	74578000
P19096	Fasn	Fatty acid synthase	8445700	9283400	7772100	5485300	3469800	4701000	4715000	6588700	4621600	7141700	4163100	6266800	4184600	5929400	3790400	4726400	5256900	5844700	0	4883700	3162700	5507900	3307600	4853600	3982300	2354600	4316800	0	0	0	0	0	0	0	0	5428700	2852800	3599600	0	0	0	3566000	4708700
P19123	Tnnc1	Troponin C, slow skeletal and cardiac muscles	296490000	210750000	302240000	365050000	276340000	272420000	214350000	286500000	245700000	305800000	248510000	275530000	318630000	339370000	261450000	247330000	242560000	263870000	561660000	289900000	219300000	308420000	423120000	268070000	243470000	267530000	279130000	457650000	425850000	316380000	309180000	646200000	339330000	402420000	572390000	308680000	212660000	255700000	505130000	261450000	503540000	275840000	305250000
P19157	Gstp1	Glutathione S-transferase P 1	54028000	49368000	85379000	50180000	53208000	25969000	36361000	53172000	47009000	43956000	51283000	47289000	30296000	45415000	50995000	70239000	59149000	56303000	23593000	76421000	61044000	70505000	47448000	60541000	64566000	56401000	68454000	106240000	53370000	59188000	54678000	57419000	64823000	70894000	48460000	51991000	60872000	74403000	126630000	57953000	38360000	35538000	55029000
P19253	Rpl13a	60S ribosomal protein L13a	0	0	8643400	0	11377000	9423900	11964000	0	10101000	0	15384000	0	0	12537000	7111500	6882200	7559900	0	0	8880800	6102500	8087800	0	0	0	9355500	0	7019600	0	4335300	0	7668400	0	0	0	0	0	0	0	5039900	0	6081900	0
P19324	Serpinh1	Serpin H1	302390000	251670000	362210000	367310000	375840000	296600000	308340000	302780000	301820000	336950000	318290000	312500000	309690000	288190000	180390000	177480000	193380000	191460000	274610000	238880000	208340000	201840000	198800000	203660000	206360000	275350000	221870000	266020000	235770000	218480000	238690000	284920000	180430000	223650000	292140000	232890000	213790000	199510000	227000000	244650000	323080000	236240000	202030000
P19536	Cox5b	Cytochrome c oxidase subunit 5B, mitochondrial	37542000	24101000	19194000	24400000	39508000	35153000	61987000	23731000	35072000	29187000	28998000	29532000	30082000	22199000	49015000	38897000	48736000	47238000	81043000	47341000	56184000	41682000	53801000	43294000	58458000	31804000	31417000	35911000	145460000	100460000	59594000	140450000	75103000	65499000	150310000	41352000	51316000	69166000	69291000	55606000	116910000	72751000	58358000
P19783	Cox4i1	Cytochrome c oxidase subunit 4 isoform 1, mitochondrial	230430000	165130000	171840000	224050000	192150000	221010000	237440000	190120000	161270000	148730000	133830000	258120000	203210000	181790000	229460000	177850000	243570000	203120000	102410000	199080000	248150000	172210000	217350000	188930000	209880000	186080000	218880000	131350000	136260000	161010000	285080000	163360000	195900000	229660000	135510000	246250000	269530000	245970000	108460000	276090000	168290000	283520000	291750000
P20029	Hspa5	78 kDa glucose-regulated protein	317590000	336360000	371750000	427210000	476120000	315280000	347460000	375840000	313030000	374420000	412630000	348940000	379200000	390010000	332940000	324790000	291240000	324820000	654380000	311080000	315900000	322770000	312860000	274850000	341660000	312400000	365780000	517910000	464380000	336720000	318100000	638890000	331320000	283530000	509230000	314830000	308470000	290750000	442350000	312370000	452650000	299960000	315540000
P20065	Tmsb4x	Thymosin beta-4	4816900	6673500	6389300	5025600	9556500	6048300	7740100	6840500	6106300	9556500	7887500	3882600	6524700	2898400	9780900	5981900	8163500	7165400	21013000	7307000	10029000	7261300	9399200	6421800	6981600	4982000	4531900	10934000	37188000	21928000	10030000	53327000	14207000	6161200	48238000	5871000	11085000	10753000	18374000	9307700	30134000	10885000	6658400
P20108	Prdx3	Thioredoxin-dependent peroxide reductase, mitochondrial	50282000	36497000	53686000	71533000	68343000	63876000	50135000	59906000	57698000	57459000	59024000	46162000	65037000	57767000	84275000	68935000	71309000	78483000	190950000	97775000	68795000	115030000	88758000	76609000	87258000	74544000	69693000	144950000	229480000	116950000	110470000	323050000	141150000	88760000	285890000	98189000	86433000	84415000	198390000	67139000	201520000	101890000	117360000
P20152	Vim	Vimentin	1121500000	931420000	1076800000	1409000000	1650400000	1241000000	1308900000	1068200000	1151600000	1185000000	1222900000	1061300000	1131900000	1276300000	1045900000	779060000	937510000	1203600000	1985900000	936570000	1023800000	922370000	1091300000	862370000	865190000	1073500000	947380000	1574300000	1898200000	1251000000	1003700000	2398400000	1076500000	940830000	1891900000	828100000	1026700000	886910000	1373100000	927910000	1701500000	906040000	746220000
P20444	Prkca	Protein kinase C alpha type	0	0	0	0	0	0	0	0	0	0	0	0	0	0	0	0	0	0	0	0	0	0	0	0	0	0	0	0	0	0	0	0	0	0	0	0	0	0	0	0	0	0	45768
P21107	Tpm3	Tropomyosin alpha-3 chain	66789000	39869000	57109000	52612000	67185000	56893000	91091000	51313000	98304000	93044000	70125000	53799000	59772000	66323000	60644000	50731000	64776000	50950000	175320000	54638000	82485000	51946000	53666000	36706000	54383000	47867000	42211000	95498000	175690000	86226000	56998000	230340000	62265000	45196000	206590000	52318000	75335000	61849000	102520000	58716000	174950000	52190000	42959000
P21278	Gna11	Guanine nucleotide-binding protein subunit alpha-11	0	1673300	0	0	0	0	1348900	0	0	0	1912500	1311200	0	2474700	5315400	3846700	0	0	0	0	0	0	0	1474700	2296900	0	2102800	0	0	0	0	0	0	0	0	0	0	0	0	0	0	0	0
P21279	Gnaq	Guanine nucleotide-binding protein G(q) subunit alpha	3413200	0	0	0	0	4441200	0	3012900	3564800	0	1987500	3078800	2843900	0	2877900	3965600	3613700	0	0	3031600	0	0	0	2233800	3401400	0	3713000	0	0	0	0	0	0	0	0	0	0	0	0	0	0	0	0
P21550	Eno3	Beta-enolase	74258000	81296000	101020000	66816000	90173000	63938000	82137000	72354000	76812000	81619000	98680000	60246000	73928000	64069000	116040000	143860000	148090000	105990000	125570000	140000000	116350000	194880000	117270000	151270000	132320000	110300000	111950000	153220000	650850000	324780000	186190000	238970000	226310000	258490000	495470000	166790000	223980000	195710000	336560000	223890000	471510000	222940000	195640000
P21614	Gc	Vitamin D-binding protein	0	0	0	0	0	0	0	0	0	0	0	0	0	0	0	0	0	0	0	0	0	0	0	0	0	0	0	0	0	0	0	0	0	0	0	0	0	0	0	0	0	605700	0
P21619	Lmnb2	Lamin-B2	2983000	3825400	3405300	0	3770900	0	0	3792600	3144900	0	3549900	3180200	3327500	3260600	3635600	0	0	0	6012700	3519800	0	0	3084000	3491700	0	6226000	0	3586600	3375400	0	0	2123500	0	0	0	0	3353500	0	2961900	2297300	4019500	0	3817900
P21981	Tgm2	Protein-glutamine gamma-glutamyltransferase 2	145720000	139800000	150840000	175870000	164780000	153630000	160490000	169580000	131250000	140800000	145530000	157140000	157530000	163850000	65154000	87547000	100300000	169940000	34178000	87042000	59747000	73326000	88076000	87669000	85324000	94475000	88503000	47443000	10617000	30688000	47887000	4587000	28915000	45397000	6989800	51117000	48630000	49834000	10390000	41020000	11788000	41989000	35600000
P22599	Serpina1b	Alpha-1-antitrypsin 1-2	4773500	4155400	8801100	2971900	0	0	0	5278700	0	5521400	4242700	2693200	3246800	0	9283200	6379600	4972100	8759500	13889000	7272200	9454900	10577000	11536000	8554600	5469000	0	7656300	8486500	24959000	17013000	19908000	52118000	24397000	21225000	26956000	20583000	14765000	21468000	17717000	27723000	27931000	15836000	34423000
P22907	Hmbs	Porphobilinogen deaminase	0	0	259090	0	361160	523300	167380	684480	0	1102900	310780	337290	374440	0	1168000	0	0	0	0	1533200	733470	0	0	752470	975540	0	1388700	0	0	635130	0	0	620050	0	686450	958250	740130	686200	0	0	0	1345100	0
P23116	Eif3a	Eukaryotic translation initiation factor 3 subunit A	16666000	15580000	16968000	11377000	12719000	9784300	10641000	16558000	12358000	14351000	17049000	14394000	12937000	12803000	9818400	8368900	8652100	10671000	3151700	7613400	7815800	7040500	7994200	8536000	8344700	9268700	7856300	3981700	0	5454700	6085300	0	0	9067800	0	7556400	6512500	6211900	0	10628000	0	7308200	4523900
P23198	Cbx3	Chromobox protein homolog 3	15695000	16259000	16390000	18013000	25885000	19373000	30493000	16171000	19881000	18116000	24167000	20259000	21538000	16740000	16051000	18949000	14548000	22897000	32146000	15419000	19027000	12581000	12990000	18736000	16840000	13799000	13773000	19052000	22462000	16838000	8868700	26362000	13850000	6976600	30032000	9396400	12813000	13415000	15750000	13063000	25625000	9106300	10924000
P23242	Gja1	Gap junction alpha-1 protein	8789400	6406300	4192000	8732400	3226200	7867900	8819700	18323000	9541200	6652100	9205700	14839000	17409000	14763000	8616100	12159000	5608300	8899200	10421000	6811200	10820000	10354000	11195000	14090000	9344400	9548900	8136700	7749200	14438000	10455000	7881600	10419000	0	9021400	0	11755000	12612000	7913100	11785000	11014000	17499000	13594000	11110000
P23492	Pnp	Purine nucleoside phosphorylase	0	0	0	0	0	0	0	0	0	0	0	0	4531700	0	0	0	0	0	0	0	0	0	0	0	0	0	0	0	0	0	0	0	0	0	0	0	0	0	0	0	7891700	3556700	0
P23506	Pcmt1	Protein-L-isoaspartate(D-aspartate) O-methyltransferase	0	4377400	0	0	0	0	0	0	5307800	0	0	0	0	0	0	0	0	0	0	0	3966500	5591300	0	5359700	0	0	0	0	7689400	5804600	0	0	8348500	0	0	6025100	0	0	7929200	0	0	0	0
P23927	Cryab	Alpha-crystallin B chain	42052000	64439000	61368000	56188000	60660000	51783000	65866000	54153000	52232000	57023000	59143000	42322000	48788000	42681000	55023000	43092000	41748000	51095000	86756000	50355000	39925000	45917000	57431000	50532000	53398000	31750000	36452000	62860000	115280000	118630000	77187000	217280000	83489000	51363000	183390000	50935000	54743000	76353000	75194000	67539000	136630000	80428000	84993000
P23953	Ces1c	Carboxylesterase 1C	0	0	0	0	0	0	0	0	0	0	0	0	0	0	2739700	0	0	0	0	0	0	0	0	0	0	0	0	0	7746700	3828700	7700000	0	3745900	4963900	4950000	0	1892700	4053500	4276000	4189900	7110300	3374500	3711000
P24270	Cat	Catalase	6478700	5400500	5839900	4717400	5247900	6233600	6238200	7192800	6308500	5271000	7761100	5728800	8006100	6639300	17873000	13987000	12121000	12017000	8529000	10141000	9635600	11655000	14466000	9852400	9443000	9938500	9052300	6529800	3652900	8510300	9669700	2901300	8670000	14020000	7736400	9437100	12225000	10883000	8643000	9846600	5532500	9217600	9021600
P24369	Ppib	Peptidyl-prolyl cis-trans isomerase B	36350000	36963000	43318000	45443000	42505000	47650000	31910000	40229000	35454000	43453000	43395000	75292000	46038000	50109000	34206000	31442000	44006000	50733000	70427000	37203000	39441000	31778000	43444000	35089000	40622000	37105000	41501000	42606000	30570000	31506000	35293000	57814000	26689000	30681000	37559000	33217000	27339000	31203000	31404000	28650000	48021000	35954000	32221000
P24452	Capg	Macrophage-capping protein	0	0	0	0	0	0	0	0	0	0	0	0	0	0	0	0	0	0	0	0	0	0	0	0	0	0	0	0	0	0	0	0	0	0	186390	0	0	0	0	0	0	0	0
P24472	Gsta4	Glutathione S-transferase A4	0	2304500	2295400	2590600	0	0	0	0	0	0	2663500	0	2347100	2775100	3942100	2960000	0	3493700	5978100	3760900	3697600	3668300	0	3881300	2897100	0	3288900	3853200	0	3717900	0	0	4059800	3145900	0	3448900	3441500	0	3987400	3348500	0	3615000	0
P24527	Lta4h	Leukotriene A-4 hydrolase	16015000	25659000	19818000	15329000	14077000	13770000	8681000	24598000	15829000	19343000	19344000	16669000	15189000	19204000	20265000	16800000	18599000	13275000	5475000	11718000	19193000	13670000	17505000	19936000	15634000	20273000	15676000	7890100	0	4486800	6765600	0	5465500	8631900	5334300	10327000	10713000	8168800	6998100	9850200	6722100	10013000	12230000
P24547	Impdh2	Inosine-5'-monophosphate dehydrogenase 2	0	5391000	4270800	4502900	0	5037100	4598200	4698900	5818200	4476400	0	5413000	5408900	4690200	5195600	4015700	3283200	5827800	7354600	4774600	3571700	0	4041000	3495700	0	3973500	4880100	5692600	3932200	2675100	3709200	0	0	3114500	4147100	3276600	3156600	3710800	3597600	4058400	0	0	2413900
P24668	M6pr	Cation-dependent mannose-6-phosphate receptor	0	0	0	0	0	0	0	0	0	0	0	0	0	0	0	0	0	0	0	0	0	0	0	0	0	0	0	0	0	0	0	0	0	0	0	0	0	0	0	0	0	0	1905800
P25206	Mcm3	DNA replication licensing factor MCM3	0	3270300	0	0	2382900	2601200	0	2387600	0	0	0	0	0	0	2834500	0	2561400	0	0	0	0	3639900	0	2969500	0	3311400	2840500	0	0	0	0	0	0	0	0	0	0	0	0	0	0	0	0
P25444	Rps2	40S ribosomal protein S2	58333000	45758000	46703000	50850000	36970000	39587000	37434000	49227000	46242000	52516000	48348000	45213000	52546000	60632000	40009000	34605000	32951000	43398000	40951000	31707000	30891000	35312000	42452000	35424000	44265000	44115000	40716000	36390000	28774000	24828000	26675000	23372000	22809000	34752000	29008000	29716000	25397000	25487000	43601000	34339000	38529000	34462000	23070000
P25976	Ubtf	Nucleolar transcription factor 1	0	0	0	0	0	0	0	0	0	0	0	0	0	0	0	0	0	0	0	0	0	0	0	0	0	0	0	0	0	0	1592900	0	0	0	0	0	0	0	0	0	0	0	0
P26039	Tln1	Talin-1	85953000	99761000	104370000	85291000	84827000	82600000	76866000	87071000	92237000	97837000	90696000	88131000	83273000	87679000	79167000	73342000	80914000	86454000	31410000	83951000	79871000	87635000	89497000	93401000	76106000	93997000	78477000	60259000	26096000	44940000	79948000	9243800	48647000	78720000	13741000	92067000	82903000	79328000	50462000	73360000	18700000	69639000	83904000
P26040	Ezr	Ezrin	10737000	23158000	16816000	11195000	15865000	11165000	13041000	20295000	13884000	20320000	17401000	12994000	13697000	15467000	14884000	15130000	20193000	15731000	30584000	18637000	17123000	19975000	21919000	15545000	19183000	20466000	17284000	18654000	17699000	20254000	21458000	21635000	12198000	21512000	18898000	14300000	11977000	14873000	16516000	16065000	15425000	20666000	16386000
P26041	Msn	Moesin	117150000	141560000	132740000	118300000	139180000	124110000	103060000	135620000	105810000	119430000	132030000	108370000	117030000	110130000	128060000	110340000	134940000	114660000	144920000	124260000	113780000	136950000	143240000	102220000	118610000	142210000	141900000	133530000	126230000	133070000	127590000	165850000	121460000	159660000	130880000	132330000	116030000	119780000	129800000	140620000	136960000	148290000	129550000
P26043	Rdx	Radixin	9080300	10418000	13440000	11255000	15930000	10832000	11468000	14026000	13364000	12365000	10673000	6531900	10688000	6204200	9518600	8586900	13385000	10118000	15704000	8093800	7583100	16383000	9869700	5626500	8947800	12165000	11568000	13894000	7170300	14612000	10847000	13124000	11678000	7990100	17879000	7957100	9613700	12010000	20564000	6396800	8141200	6669500	12543000
P26231	Ctnna1	Catenin alpha-1	56635000	42255000	62328000	57207000	41065000	44941000	51669000	44094000	50801000	32902000	50064000	45424000	43995000	69546000	52818000	35067000	35678000	38724000	13451000	33855000	36287000	33071000	30937000	46681000	39775000	47250000	42706000	34662000	9835100	20479000	33992000	8985700	23510000	24653000	7969700	28516000	23930000	27813000	12737000	30045000	0	32846000	35303000
P26369	U2af2	Splicing factor U2AF 65 kDa subunit	0	0	0	0	671960	1850100	2161900	1804700	3933900	0	3167700	5596800	3534400	0	2894300	0	3912100	2792200	0	0	2257400	0	5126100	0	1972800	3842700	3777800	1532500	0	0	0	0	2799100	0	0	0	0	0	0	0	0	2241700	0
P26443	Glud1	Glutamate dehydrogenase 1, mitochondrial	40038000	31842000	44639000	33678000	44696000	35757000	28373000	44962000	33212000	39428000	38798000	33854000	36168000	46662000	46352000	37682000	34085000	33486000	20888000	40242000	39729000	44446000	44806000	39657000	43531000	48088000	47501000	49141000	15015000	35093000	43793000	23562000	36978000	50080000	20887000	48031000	45593000	49843000	39395000	44809000	23008000	38883000	45476000
P26516	Psmd7	26S proteasome non-ATPase regulatory subunit 7	8145000	10880000	17688000	12053000	3542000	6485600	4490000	17361000	8740200	9078800	10557000	5192800	6240800	11857000	5327100	5450200	8656300	6948500	8616400	11729000	7707100	8428900	6520200	4566300	5281100	18525000	5064300	9373600	0	14343000	5497100	5284200	7191900	8447500	3626000	5653700	5946700	9088900	6140900	6181900	5074500	0	5918500
P26638	Sars	Serine--tRNA ligase, cytoplasmic	4590000	9225400	2871800	6015300	4531600	4420300	4203300	6185700	4440500	6197900	6201500	6554700	5369500	4972800	5284100	5129300	4946100	5814800	6650200	7587800	5467400	6134200	6614100	7117000	5384400	3517000	7670000	5161800	0	7609400	2089200	7161600	4897500	5061700	7589400	4483700	4253100	7629900	4569700	3271900	6955900	6254800	7571400
P26645	Marcks	Myristoylated alanine-rich C-kinase substrate	0	1447400	0	0	4425200	2595100	5279100	0	0	3624000	1310000	0	0	3046200	0	1598700	0	0	6411400	2902400	0	0	0	0	1525200	0	1420300	4035200	9051500	0	0	19167000	3373600	0	8160000	0	0	0	0	2467200	0	2762300	0
P26883	Fkbp1a	Peptidyl-prolyl cis-trans isomerase FKBP1A	13590000	17896000	12657000	16968000	19672000	11110000	19123000	17247000	13458000	16592000	19957000	12566000	21637000	19489000	11646000	15380000	16269000	15400000	40778000	15206000	17483000	13010000	10432000	16282000	15176000	13787000	15873000	20751000	24355000	19740000	13078000	25107000	15805000	12430000	22330000	9497700	12937000	20591000	8966100	9321000	42678000	15570000	16463000
P27005	S100a8	Protein S100-A8	0	0	0	0	0	0	0	0	0	0	0	0	0	0	0	0	0	0	0	0	0	0	0	281960	0	0	0	0	0	0	0	0	0	0	0	0	0	0	0	0	0	0	0
P27048	Snrpb	Small nuclear ribonucleoprotein-associated protein B	15937000	0	16224000	17682000	18836000	17297000	15460000	17573000	14099000	13559000	12611000	24887000	17158000	11951000	14618000	17309000	14306000	17462000	6542000	18699000	12578000	11595000	8742800	13336000	22975000	8440400	19492000	7193900	6149500	4280700	12536000	9594900	5730700	9349300	4212900	11482000	7731300	10928000	0	11938000	3464600	11246000	9727200
P27546	Map4	Microtubule-associated protein 4	14113000	16866000	12322000	14130000	21216000	21080000	31708000	12763000	16982000	17125000	23231000	13453000	17953000	15802000	14537000	15109000	19010000	20848000	30542000	15680000	21024000	21510000	19445000	17015000	15663000	16594000	11508000	18743000	52335000	25998000	14499000	61002000	25362000	16765000	60778000	16003000	20673000	20122000	28539000	20430000	50401000	20499000	12856000
P27612	Plaa	Phospholipase A-2-activating protein	3762700	2238400	0	4285700	0	2562600	0	2945200	0	3406100	2917200	2769300	4419900	3870000	2890400	0	0	3025800	0	3509400	0	0	3298300	4290900	0	2833800	0	0	0	0	0	0	0	2708400	0	3644500	0	2943600	0	0	0	0	0
P27659	Rpl3	60S ribosomal protein L3	18794000	17063000	14263000	15614000	18049000	21297000	19980000	15255000	15536000	14520000	19950000	20933000	23832000	13326000	17435000	11144000	18993000	18926000	11050000	15450000	16586000	16054000	18703000	18884000	17227000	12783000	14650000	7107300	14138000	20479000	10656000	8931300	11580000	9072600	12522000	8846500	7626300	9501300	14811000	9501400	10285000	15371000	8902900
P27773	Pdia3	Protein disulfide-isomerase A3	116220000	109100000	164210000	128660000	162330000	143840000	127620000	146670000	126690000	147890000	155290000	135910000	128890000	123800000	109290000	106360000	123750000	105050000	79172000	104130000	111890000	131960000	133360000	113310000	102320000	108310000	111580000	114940000	88863000	103200000	109230000	83084000	110250000	85025000	75736000	113310000	103340000	109870000	107250000	108050000	66815000	116060000	85310000
P28271	Aco1	Cytoplasmic aconitate hydratase	4503200	6961500	6348200	5580200	4507100	4536200	3691600	6233200	4142900	7188700	4912200	3383400	3774800	3755300	6038200	8589800	5380500	5393500	2559200	9226600	6816800	10710000	5738300	7257000	9005800	6958300	10965000	5259100	12069000	7152800	8747900	1926600	9005000	9325400	6283900	8345800	4938100	11014000	5921200	8201800	15686000	7171200	9293800
P28352	Apex1	DNA-(apurinic or apyrimidinic site) lyase	0	0	0	0	1014200	1635900	0	1466700	0	0	0	0	0	0	0	0	0	0	0	0	1873500	0	0	0	0	0	0	0	0	0	0	0	0	0	0	0	0	0	0	0	0	0	0
P28474	Adh5	Alcohol dehydrogenase class-3	7814700	12016000	12046000	8059900	10098000	6131300	6426200	10744000	8106800	9659500	9771900	7616500	6302600	8334400	8787700	8495100	7489400	6749400	11301000	8730000	9094700	12756000	6985900	9550800	11453000	11361000	9964900	8853900	19878000	11710000	6268600	5361800	6158400	6979200	16134000	7265000	6304000	7380100	12302000	8014900	17416000	6417200	6515200
P28650	Adssl1	Adenylosuccinate synthetase isozyme 1	5179200	6840900	7648400	3188400	1808500	6050500	3290200	3491200	4593000	10717000	4632100	3969300	3865700	3489300	10209000	10428000	14183000	7849300	2166900	12600000	10965000	12879000	16839000	8027500	9433600	7988200	11605000	1091600	0	4083700	7585800	0	7105500	18063000	0	9734700	12382000	10317000	3072400	8511600	1883200	10835000	11027000
P28653	Bgn	Biglycan	0	0	0	3103700	0	2059100	0	0	0	0	0	2266200	1831100	0	0	0	0	14187000	0	2405700	0	0	1751500	1714600	0	0	0	2251900	0	1617200	1993200	0	0	2834200	0	0	0	0	0	2247900	0	0	0
P28654	Dcn	Decorin	3230500	1348800	2478700	3703200	4878700	997590	0	2239100	2094400	890070	0	2995700	925080	1990000	1183200	1528900	2582100	42967000	5225400	2810700	3386100	3603800	1169800	1701300	2167200	3951100	3373500	2676300	3526100	4732200	2617100	3697600	0	2551600	3083700	2683100	3933400	2577100	4539300	2017900	5760200	5136100	5519900
P28656	Nap1l1	Nucleosome assembly protein 1-like 1	15525000	24822000	32971000	19830000	32132000	20070000	19617000	22344000	20803000	25269000	17896000	21060000	21009000	19012000	12630000	11448000	13319000	12566000	12910000	13542000	12328000	24123000	11031000	16104000	13628000	12022000	11548000	22916000	10018000	10592000	11262000	11786000	17881000	16127000	12846000	16027000	10158000	8976700	10659000	12272000	12326000	12622000	11611000
P28667	Marcksl1	MARCKS-related protein	1526900	1725300	0	1616700	1816500	0	1675500	1599800	1057000	0	1737300	1576200	1497100	2002400	1307600	0	0	0	2247400	0	0	822580	0	0	0	1003300	1075700	0	0	942260	0	0	0	0	0	0	0	0	0	657710	0	0	742540
P28738	Kif5c	Kinesin heavy chain isoform 5C	0	0	0	0	0	0	0	0	0	0	0	0	0	0	0	0	0	0	0	0	0	0	0	0	0	0	0	0	0	0	0	0	0	0	0	0	0	0	0	0	0	4661100	0
P29341	Pabpc1	Polyadenylate-binding protein 1	77179000	101550000	82566000	83287000	88336000	80204000	82433000	78982000	85646000	82612000	88257000	79736000	78479000	74487000	67998000	65332000	64540000	72328000	67070000	61386000	65199000	67738000	74298000	67561000	81699000	72802000	86869000	72847000	54517000	55307000	47926000	47035000	46196000	49085000	51872000	43900000	46669000	49502000	60784000	54183000	51628000	63680000	47573000
P29533	Vcam1	Vascular cell adhesion protein 1	0	0	0	4771700	0	0	0	0	0	0	0	0	0	0	0	0	0	0	0	0	0	0	0	0	0	0	0	0	0	0	0	0	0	0	0	0	0	0	0	0	0	0	0
P29595	Nedd8	NEDD8	6352200	9141000	13137000	8988300	0	7102700	4865300	10485000	12555000	10422000	9313400	5943900	0	0	10311000	8339300	7862500	8881000	0	8116500	8453400	11747000	14071000	5718200	12275000	20583000	12077000	0	0	14264000	6689000	16383000	14945000	13307000	0	9601000	0	8611900	0	12460000	0	10010000	8662000
P29699	Ahsg	Alpha-2-HS-glycoprotein	10620000	44698000	37999000	26758000	44819000	42139000	27703000	46476000	31568000	65736000	20912000	32885000	43266000	33693000	41400000	64941000	39805000	55382000	55179000	78567000	61463000	37730000	42456000	73093000	65303000	50105000	37569000	74997000	169440000	84072000	81132000	127160000	57503000	72348000	119390000	73091000	53066000	93499000	76561000	94712000	108360000	77429000	79083000
P29758	Oat	Ornithine aminotransferase, mitochondrial	53496000	53151000	48779000	51362000	59126000	58172000	44922000	52121000	71717000	58887000	50652000	43688000	56017000	45199000	31777000	37753000	36058000	39003000	47716000	36918000	32704000	38586000	46796000	45163000	50070000	37713000	37511000	36282000	64123000	34290000	31171000	37218000	35006000	33784000	44388000	32558000	32928000	27442000	37344000	32388000	76902000	44805000	23411000
P30412	Ppic	Peptidyl-prolyl cis-trans isomerase C	3772600	4073100	6845400	4289600	4507100	6228500	5009100	6864000	3781500	3890100	0	4229700	0	0	4543900	2080200	8909300	4044400	0	6164400	4709100	8545800	4390700	3013300	4442800	11253000	3629300	8267700	4079300	0	5495100	0	5532500	4754100	5712300	7498700	4324200	0	4278900	3727700	3730800	0	6655600
P30416	Fkbp4	Peptidyl-prolyl cis-trans isomerase FKBP4	3107400	4604000	4607900	5753000	5613700	3192300	5284800	4531200	3460600	5532100	5090100	5716200	6469400	7777900	2942300	5263000	2847600	3425800	7094300	4570900	3873800	3092900	1916800	3729500	3419300	2709500	3839400	4322500	3354000	3046600	3243800	0	3546200	2912000	6174500	4060300	3731800	4518100	3758400	3739900	6914200	0	3832300
P30681	Hmgb2	High mobility group protein B2	45360000	40172000	57216000	67003000	67086000	46549000	85471000	46772000	41408000	72461000	65158000	43868000	67197000	57579000	36399000	29644000	47179000	46394000	139310000	30018000	32569000	36310000	27183000	28389000	30148000	41311000	37486000	84900000	52695000	22523000	20974000	93050000	27470000	15837000	49303000	11962000	26126000	15848000	34484000	19472000	105010000	32580000	13906000
P30999	Ctnnd1	Catenin delta-1	13701000	10243000	11838000	13616000	11311000	12068000	12304000	11776000	12345000	10214000	11850000	9626600	11604000	12233000	4881600	7593300	8521200	6513500	0	5881600	6752300	7333500	4714600	5453700	8480600	8476800	7819900	6047100	0	3111500	5813000	0	3329900	5288900	0	4350700	4760000	4798500	0	5541500	0	3401300	2788400
P31001	Des	Desmin	571950000	424840000	534690000	585740000	751390000	654500000	595080000	505820000	568470000	518160000	486290000	510840000	547450000	503160000	546760000	646870000	484280000	567920000	1097400000	636600000	481240000	663530000	615080000	528120000	602210000	583170000	562130000	1016600000	1822100000	1199900000	1043300000	3008900000	1138000000	856670000	1919500000	889200000	869440000	877770000	1294300000	955740000	1590800000	857090000	932130000
P31230	Aimp1	Aminoacyl tRNA synthase complex-interacting multifunctional protein 1	9518200	12185000	18520000	17876000	12573000	13068000	13742000	11485000	11857000	18980000	11524000	11638000	9921300	13831000	10384000	10594000	12892000	9221500	4713600	11164000	8892700	9393000	8407500	6154600	11614000	11360000	9903900	13781000	6623800	5545500	9687500	0	7124500	8619900	6832100	8189700	8091500	11219000	10478000	7692600	8933700	6641900	6913600
P31725	S100a9	Protein S100-A9	0	3541000	5836800	0	0	6104900	2852800	6467200	0	0	0	3444700	0	3495700	0	0	2410300	0	0	0	0	0	0	0	0	0	0	0	0	0	0	0	0	0	0	0	0	0	0	0	0	0	0
P31748	V-AKT	>sp|P31748|AKT_MLVAT AKT kinase-transforming protein	0	0	0	0	0	0	0	0	0	0	0	0	0	0	0	0	0	0	0	0	0	0	0	0	0	0	0	0	0	0	0	0	0	0	0	2260800	0	0	0	0	0	0	0
P31786	Dbi	Acyl-CoA-binding protein	30531000	52940000	87208000	34411000	60167000	49880000	28219000	55364000	36652000	80594000	53746000	25689000	51115000	33418000	50607000	68366000	57383000	64029000	127670000	78065000	81577000	103770000	97059000	72227000	91570000	88712000	69618000	169240000	158160000	104590000	68831000	199060000	114390000	94084000	143220000	89075000	71249000	89807000	249100000	71841000	148590000	83757000	85529000
P32020	Scp2	Non-specific lipid-transfer protein	2143100	1767000	1918200	1723700	2348200	2534100	2930700	2902200	2231600	2387200	2669200	1479900	1855000	1522800	6722300	4601300	6546600	5931600	3242700	4366200	5336200	3961300	5890900	6506000	5530300	3910300	4164100	2566100	6113000	10092000	6172800	5255200	7076400	7326400	6111900	5665900	4933800	6168100	4824500	7183400	2985800	7054600	5094400
P32067	Ssb	Lupus La protein homolog	12730000	11854000	12362000	12781000	13445000	11711000	12937000	13918000	10591000	12231000	14355000	14278000	10821000	14129000	6859200	8666500	7716200	8192500	17761000	7508500	10916000	10065000	9549500	9545900	6673900	13192000	8610100	14831000	12095000	7619400	6939300	11395000	6774200	6775800	12989000	6876400	7432500	8219300	10313000	6575100	18783000	10795000	9038000
P32921	Wars	Tryptophan--tRNA ligase, cytoplasmic	7011600	5067300	4891300	3327500	7855000	0	4471300	5869000	5485000	5233100	5773100	4863000	5856500	5651900	5326400	5356000	6340500	3694400	2197400	6473500	4524900	5272500	4152300	5429600	5673200	4370800	6080800	0	2396900	4835900	5814900	0	5835700	9834100	0	5547900	3632700	6609400	5776500	0	2963600	4408200	7283800
P33622	Apoc3	Apolipoprotein C-III	0	0	0	0	0	0	0	0	0	0	0	0	0	0	0	0	0	0	0	0	0	0	0	0	0	0	0	0	0	0	0	0	0	0	0	0	0	0	0	0	0	0	382100
P34022	Ranbp1	Ran-specific GTPase-activating protein	17781000	23814000	16994000	16061000	29462000	19094000	19751000	23552000	16454000	29035000	20421000	14705000	22201000	18362000	15134000	18310000	18457000	20480000	37991000	19721000	23144000	21673000	17144000	24559000	17995000	16331000	20359000	37030000	22467000	17005000	15945000	35099000	17975000	20188000	30769000	8339400	7918100	14746000	18536000	17975000	24132000	12543000	14578000
P34884	Mif	Macrophage migration inhibitory factor	163970000	75070000	259380000	208230000	262140000	164760000	121320000	271930000	169740000	233810000	201140000	27177000	189440000	170140000	139320000	151380000	121180000	141310000	163000000	188050000	106280000	161990000	131570000	144770000	66759000	141830000	160990000	157820000	131090000	118800000	104210000	134710000	104620000	89420000	109180000	94350000	73996000	72706000	107720000	83332000	107650000	71637000	98106000
P34914	Ephx2	Bifunctional epoxide hydrolase 2	7006200	9362700	15890000	8968200	15175000	4523100	5725100	4362100	5579200	4827400	9359500	8733500	6368100	16249000	38832000	62650000	44919000	30993000	10466000	44609000	32116000	43194000	28884000	51760000	40737000	40581000	47330000	46516000	97819000	52939000	69768000	14331000	66095000	81003000	30890000	77827000	72684000	66522000	96938000	65715000	114260000	70920000	61357000
P35123	Usp4	Ubiquitin carboxyl-terminal hydrolase 4	0	0	0	0	0	0	0	0	0	0	0	0	0	0	0	0	0	0	0	0	0	0	0	0	0	0	2182700	0	0	0	0	0	0	0	0	0	0	0	0	0	0	0	0
P35235	Ptpn11	Tyrosine-protein phosphatase non-receptor type 11	0	0	0	0	0	0	0	0	0	0	0	0	0	0	0	0	0	0	0	0	0	0	0	0	0	0	0	0	0	0	0	0	0	0	0	0	902330	0	0	0	0	0	0
P35293	Rab18	Ras-related protein Rab-18	3872300	2973700	0	4143500	0	4825000	3518900	2670400	0	0	4312500	0	4365500	4804500	0	0	3816200	0	2314800	0	2725000	0	3889700	3491300	0	0	3224100	0	0	0	0	0	0	0	0	0	0	2887300	0	2441000	0	0	0
P35385	Hspb7	Heat shock protein beta-7	16246000	17123000	28105000	9212600	10596000	12914000	23446000	17915000	30763000	24090000	20622000	24370000	17266000	19550000	11688000	15265000	15264000	10487000	53915000	12225000	18530000	30617000	22669000	12403000	16677000	20044000	12916000	15944000	42301000	9060800	11050000	24486000	20184000	6234500	36939000	6319000	13076000	12321000	33212000	8731400	21157000	16047000	15785000
P35486	Pdha1	Pyruvate dehydrogenase E1 component subunit alpha, somatic form, mitochondrial	141710000	144960000	120560000	160840000	131470000	143140000	167030000	123000000	147980000	140460000	139000000	123400000	115580000	174880000	128740000	142380000	181260000	155930000	114330000	151470000	148220000	196450000	182370000	123320000	142470000	212530000	191740000	182050000	94742000	177980000	193520000	108620000	184720000	202400000	121250000	227930000	183030000	187950000	182280000	177960000	99327000	169760000	199830000
P35550	Fbl	rRNA 2'-O-methyltransferase fibrillarin	7269500	8349000	7535700	7640800	7667600	5000000	8741700	7821800	9037600	6432800	10607000	10450000	6490300	11114000	6218200	6677600	4264100	6304800	9569600	4845100	6376800	4814200	3022700	5927300	3713800	4129200	4221400	4333200	3503400	2315200	3700700	4812300	2717000	2188800	3696200	3213700	4900400	3151000	2598100	3389800	3837800	3037200	3399100
P35564	Canx	Calnexin	49661000	47749000	57758000	64197000	42497000	55977000	53808000	45174000	49783000	47077000	49111000	54818000	56867000	58910000	41043000	38154000	37165000	32426000	17266000	33509000	43351000	27779000	25585000	36430000	34029000	37668000	40691000	17828000	8817400	17734000	32643000	8739800	20061000	26979000	7964900	35418000	33448000	35982000	9154500	23395000	12712000	25598000	25749000
P35700	Prdx1	Peroxiredoxin-1	96903000	99812000	126300000	108540000	123590000	105920000	99412000	135190000	106180000	157380000	109270000	98978000	139330000	106520000	85973000	110240000	90760000	93749000	265120000	109280000	98806000	115400000	92971000	101260000	122840000	87122000	97511000	169590000	303440000	139600000	89348000	343290000	123510000	92156000	257440000	97076000	107810000	100450000	197160000	119630000	229460000	109000000	90626000
P35969	Flt1	Vascular endothelial growth factor receptor 1	0	0	0	0	0	0	0	0	0	0	0	0	0	0	0	0	0	0	0	0	0	0	0	0	0	0	0	0	0	0	0	0	0	0	0	0	0	0	0	0	0	0	5731700
P35979	Rpl12	60S ribosomal protein L12	74157000	58306000	77003000	90325000	102820000	76895000	78651000	77933000	76836000	72983000	67035000	62308000	77135000	86045000	39090000	36344000	52701000	51932000	63362000	53995000	48906000	57466000	56745000	49665000	59110000	47053000	57094000	73435000	51896000	33182000	49086000	55634000	32469000	36400000	62431000	47520000	39626000	32243000	37700000	41403000	66376000	47077000	34425000
P35980	Rpl18	60S ribosomal protein L18	29894000	38397000	37435000	55847000	38169000	45533000	67155000	43503000	31209000	55296000	43599000	33300000	38763000	41809000	24020000	29306000	21945000	37476000	30186000	42203000	26561000	33883000	36050000	31332000	41541000	16668000	18707000	26205000	18821000	19681000	11386000	12749000	15688000	16154000	10274000	23001000	13948000	15528000	25928000	18640000	21849000	28644000	12005000
P36552	Cpox	Oxygen-dependent coproporphyrinogen-III oxidase, mitochondrial	0	0	0	0	0	4268800	0	0	0	0	5608600	0	0	0	0	0	0	4162600	0	0	0	0	3117600	0	0	0	0	0	0	0	0	0	0	0	0	0	0	0	0	0	0	0	0
P37040	Por	NADPH--cytochrome P450 reductase	5241600	6007700	4005800	7326700	7065100	6075100	5885400	4237600	6474600	4282000	4537300	6206100	6431300	4825500	4458400	4538100	5118200	3854900	0	3864900	4481700	4087500	4101000	4463800	4556900	4387300	3748700	3466200	0	3033600	3987600	0	2335700	2452400	0	3651800	4723100	3479500	4984400	3933800	0	4217000	4680300
P37889	Fbln2	Fibulin-2	1052800	0	0	1293800	1395100	0	0	0	1041100	0	1333600	0	914900	0	0	793580	0	0	0	0	0	1151100	833750	0	0	0	1154500	1483100	1891700	0	0	15123000	0	0	0	0	879120	833060	1343700	808860	1579000	1225500	773680
P38060	Hmgcl	Hydroxymethylglutaryl-CoA lyase, mitochondrial	1815900	2754000	0	521790	0	2048000	1353200	943540	0	0	1128800	1754600	0	759150	2728200	2312900	0	2590100	2291100	5007200	3466600	3338400	3341700	2796300	3251400	3046800	3409800	0	0	1729100	3451500	0	2180400	3783900	687830	3290200	1538500	3519000	1318000	0	2105300	1184700	3596700
P38647	Hspa9	Stress-70 protein, mitochondrial	345790000	325840000	366550000	391980000	351540000	323180000	305000000	298530000	299600000	343210000	347870000	332190000	344040000	378030000	392950000	390810000	325750000	328270000	267760000	356440000	311500000	357780000	362440000	303960000	344400000	370110000	339410000	379060000	234730000	375960000	349600000	231830000	354070000	411630000	251640000	378760000	428850000	354820000	319730000	413050000	201790000	371320000	363460000
P39054	Dnm2	Dynamin-2	4259800	3763200	4480500	5349000	7092400	3349100	2177900	5937700	3853700	2836300	4171900	3363500	3887200	4276000	3448900	4942600	4057600	4679600	2134400	4824500	4720600	4311400	3856400	4644300	3627800	6281700	4209900	3502700	0	4590100	5342700	0	4758200	0	2540100	4463700	4705800	4800300	3315400	3320500	0	3676700	4917900
P39061	Col18a1	Collagen alpha-1(XVIII) chain	2179600	2449000	0	0	0	3684800	0	0	2833200	0	0	0	0	2211400	0	0	1808800	0	0	0	0	0	0	0	1997400	0	0	0	0	1841000	0	0	0	0	0	0	0	0	0	0	0	0	0
P39447	Tjp1	Tight junction protein ZO-1	6445700	7832100	6757800	6533000	7812000	7441000	9778900	9801900	7364100	8387100	7683700	9140300	7043300	8395800	11696000	7205100	8315100	5806700	12834000	8406300	6723800	6165100	6202100	10093000	8381800	5469200	7724800	10959000	16857000	8832900	10173000	17532000	8686600	8759200	15323000	6865200	8403600	6358500	7837200	6910400	11343000	7963100	7005500
P39688	Fyn	Tyrosine-protein kinase Fyn	0	0	0	0	0	0	0	0	0	0	0	0	0	0	0	0	0	0	0	0	0	0	0	0	0	0	0	0	0	0	0	0	0	0	0	0	0	0	0	0	0	2033100	0
P40124	Cap1	Adenylyl cyclase-associated protein 1	7805100	14919000	5784200	10499000	6511200	8288400	6384300	11830000	13939000	11407000	10561000	7648000	9166400	3850800	8886800	6809100	10923000	7356700	0	19289000	11053000	9700200	9443200	11864000	10180000	8505600	11653000	0	5328100	10202000	15730000	3346100	4544100	14642000	0	5739000	4433400	11004000	3501500	15577000	0	8332200	11884000
P40142	Tkt	Transketolase	14330000	18757000	24856000	13771000	10791000	11700000	9689000	21382000	15416000	12114000	16020000	13274000	13226000	12279000	13143000	14293000	14398000	15370000	19841000	15228000	15568000	19058000	14717000	12152000	11488000	18284000	14003000	13773000	25978000	18256000	16717000	17741000	13357000	19751000	33945000	12425000	20733000	12266000	21938000	14986000	41463000	14771000	8073500
P40336	Vps26a	Vacuolar protein sorting-associated protein 26A	0	0	0	0	0	0	0	0	0	0	0	0	0	0	0	0	9248500	0	0	0	0	0	0	0	0	0	0	0	2790700	0	0	0	0	0	0	0	0	0	0	0	0	0	0
P40630	Tfam	Transcription factor A, mitochondrial	0	0	0	0	0	0	0	0	0	0	0	0	0	0	0	0	0	0	0	0	0	0	0	0	0	0	0	3436100	0	0	0	4711400	0	0	4754500	0	0	3154500	3784300	0	3767300	0	0
P41216	Acsl1	Long-chain-fatty-acid--CoA ligase 1	82795000	74210000	84292000	88818000	73953000	71522000	74158000	77773000	75589000	67180000	72460000	107330000	76021000	102630000	190050000	162330000	209540000	145270000	40398000	188450000	190500000	173630000	162750000	177450000	199820000	208160000	173790000	116880000	75620000	126190000	220050000	40127000	154410000	222480000	56917000	234830000	222840000	217080000	107310000	235160000	49691000	221960000	227700000
P42125	Eci1	Enoyl-CoA delta isomerase 1, mitochondrial	58163000	67315000	71981000	58358000	63154000	75216000	75794000	57403000	64978000	53898000	50694000	42479000	48256000	36933000	124250000	104450000	114830000	104920000	117480000	84060000	108670000	88528000	103860000	101830000	126470000	90012000	102540000	117480000	204920000	122250000	125160000	293900000	135430000	107670000	179930000	102630000	119980000	137190000	136340000	112670000	175290000	124570000	145540000
P42208	Sept2	Septin-2	34366000	33365000	32610000	30289000	36522000	27970000	25294000	35041000	32796000	33150000	27073000	27372000	27999000	27086000	16452000	29655000	32222000	24051000	32174000	27371000	28742000	34442000	26691000	27549000	26980000	34367000	32954000	33662000	28429000	28530000	24581000	34128000	27079000	23515000	40386000	25681000	23682000	23888000	39511000	27764000	29121000	22139000	24729000
P42227	Stat3	Signal transducer and activator of transcription 3	0	0	0	0	0	0	0	0	0	0	0	0	0	0	0	0	0	0	0	0	0	0	0	0	0	0	0	0	0	0	0	0	0	0	0	1395400	0	0	0	0	0	0	0
P42669	Pura	Transcriptional activator protein Pur-alpha	0	3035800	6309500	0	0	3375600	0	0	0	0	0	0	0	3311300	4196700	0	4875300	0	6039000	0	0	5604100	3710600	3082000	2677200	4352600	4415300	4214100	6579600	0	0	8342700	0	0	6828700	0	5438200	4100600	5593200	6265000	17643000	3912300	0
P42932	Cct8	T-complex protein 1 subunit theta	45423000	63234000	46409000	44851000	49792000	42173000	49573000	57975000	45958000	41463000	47803000	47504000	52845000	42603000	36469000	36329000	46192000	41352000	20625000	33657000	49210000	34594000	37058000	40299000	38550000	28870000	34421000	22861000	17334000	26133000	31349000	26529000	23842000	28139000	14940000	34600000	30277000	31844000	28788000	31827000	19254000	32014000	32057000
P43023	Cox6a2	Cytochrome c oxidase subunit 6A2, mitochondrial	17646000	14372000	41123000	34698000	47262000	41889000	26934000	30742000	34210000	25249000	20997000	21829000	11143000	29554000	21097000	35400000	23594000	30321000	26961000	32633000	20197000	27083000	27694000	27064000	24091000	53028000	41221000	34907000	76835000	39485000	70244000	69595000	43953000	42870000	44383000	44440000	63620000	39051000	55256000	27033000	28781000	29410000	22639000
P43024	Cox6a1	Cytochrome c oxidase subunit 6A1, mitochondrial	87784000	86522000	80788000	117500000	97148000	70493000	86600000	78720000	83555000	80094000	142090000	95556000	96744000	119820000	77805000	91657000	58413000	63546000	285590000	85164000	86189000	68839000	66619000	64504000	66620000	65152000	84796000	163850000	279190000	52669000	41816000	423810000	68272000	48123000	242450000	50459000	74165000	66851000	172570000	56583000	283600000	60273000	69135000
P43274	Hist1h1e	Histone H1.4	14943000	16715000	0	16753000	26536000	24440000	26105000	15162000	0	0	17672000	15481000	17259000	12150000	27617000	19113000	20928000	26653000	30453000	17878000	28387000	17944000	25532000	24099000	27823000	17502000	14213000	17780000	0	52852000	23829000	0	14118000	12541000	0	0	0	0	20339000	16870000	24495000	21219000	15780000
P43275	Hist1h1a	Histone H1.1	54073000	36634000	81031000	49223000	64521000	41529000	50786000	46319000	51764000	71203000	45790000	48061000	51197000	58508000	27239000	33503000	25841000	54720000	228130000	42042000	32329000	27362000	53444000	25242000	29337000	29468000	37952000	80685000	83461000	52211000	34611000	56350000	15398000	33508000	50701000	21223000	29342000	24037000	52333000	25998000	159490000	18803000	21259000
P43276	Hist1h1b	Histone H1.5	12929000	12494000	8649500	12506000	16944000	14559000	25881000	11163000	18829000	11817000	14781000	12071000	17484000	12573000	14844000	12870000	14913000	19248000	22087000	10734000	17610000	10787000	15615000	17225000	13362000	12427000	10431000	10846000	16423000	21972000	11658000	15667000	7418600	7028000	11035000	5223200	6813900	8807700	14537000	8903400	14824000	11464000	8309700
P43277	Hist1h1d	Histone H1.3	14934000	12820000	9069300	11870000	13661000	13711000	27878000	11947000	16847000	13448000	16604000	12369000	15340000	10534000	19295000	12563000	15484000	14696000	12772000	8511600	16944000	7546200	15098000	16475000	11176000	8768600	8291400	9286100	11812000	25466000	9105100	8779200	5763300	5344900	8307000	5929300	7189000	8104600	8679300	9370200	9426500	10852000	7844500
P45376	Akr1b1	Aldose reductase	12338000	21243000	19481000	10257000	19457000	7861500	11946000	22175000	13409000	17914000	16106000	10157000	13291000	11467000	19966000	21607000	21815000	16590000	9908500	19350000	20076000	17336000	16387000	22912000	18086000	22392000	21310000	18328000	21106000	30084000	35595000	12968000	29875000	33191000	19180000	27974000	29407000	34219000	24565000	28707000	18631000	30110000	37411000
P45377	Akr1b8	Aldose reductase-related protein 2	0	0	0	0	0	1938600	0	0	0	0	0	0	0	0	0	0	0	0	0	0	2147000	0	1562000	0	0	0	0	0	0	0	0	0	0	0	0	0	0	0	0	0	0	1876200	0
P45591	Cfl2	Cofilin-2	28376000	28330000	18734000	27823000	26720000	19129000	22369000	34534000	27112000	26194000	38426000	26905000	32037000	36159000	20450000	27775000	20865000	31916000	42348000	28195000	17520000	34580000	29514000	23742000	19014000	21601000	27125000	27670000	59669000	42922000	37886000	71818000	36747000	41129000	78340000	28082000	29013000	29390000	51400000	35789000	95632000	31049000	33028000
P45952	Acadm	Medium-chain specific acyl-CoA dehydrogenase, mitochondrial	88231000	105970000	123120000	107470000	142680000	117780000	109000000	110220000	112480000	94423000	112390000	81674000	91561000	98120000	201650000	191070000	186530000	213290000	179710000	197350000	204870000	185330000	184920000	182230000	211500000	223180000	213330000	242530000	277360000	330520000	285310000	232430000	340980000	327710000	243580000	309490000	262080000	337950000	340390000	325790000	228580000	295690000	297950000
P46412	Gpx3	Glutathione peroxidase 3	0	0	0	0	0	0	0	0	0	0	0	0	0	0	0	0	0	0	0	0	0	0	0	0	0	0	0	0	0	0	0	0	0	0	0	0	0	0	0	0	0	0	1781800
P46471	Psmc2	26S protease regulatory subunit 7	0	4193600	10096000	3800100	9291900	6331500	7342000	3162200	5852100	8549800	7959600	5113400	7580400	5527600	4163200	4299400	5042900	4907000	4683200	7352500	5873900	6962500	6055900	5704800	7995800	8311300	4936900	5691400	0	4322800	6450000	0	7632400	5768600	0	7347100	7718300	4701800	7202400	0	0	5502100	5796500
P46638	Rab11b	Ras-related protein Rab-11B	12129000	11530000	14004000	9502500	11328000	13072000	8925900	13921000	12453000	11730000	11853000	11390000	11352000	11538000	11657000	11558000	12976000	13084000	9146000	12526000	9563700	13949000	12245000	9682500	11766000	16509000	14709000	9071900	5037100	7574300	11055000	10232000	9143300	11124000	7269100	9566600	13234000	12805000	9055600	12661000	8968300	10938000	9024700
P46735	Myo1b	Unconventional myosin-Ib	0	0	0	0	0	0	0	0	0	0	0	0	0	0	0	0	0	0	0	0	0	0	0	0	0	0	0	0	0	0	0	0	0	0	0	0	0	0	0	0	0	0	478880
P46935	Nedd4	E3 ubiquitin-protein ligase NEDD4	12512000	17581000	27845000	13911000	16730000	14392000	12880000	21663000	14733000	14600000	17137000	18215000	16577000	12772000	18379000	9799600	12316000	14566000	5342200	11463000	12411000	12172000	15533000	15628000	11974000	15083000	11800000	11952000	0	6955500	7041900	0	5912000	14039000	0	11899000	8666000	10737000	0	10949000	1904500	9534900	8130600
P46978	Stt3a	Dolichyl-diphosphooligosaccharide--protein glycosyltransferase subunit STT3A	45825000	34758000	35663000	50539000	44594000	55127000	29591000	46853000	36813000	42523000	39479000	55677000	44762000	39155000	35068000	23925000	38583000	47925000	0	29132000	33609000	24445000	25113000	21940000	36472000	41469000	46136000	0	0	16313000	25814000	0	19073000	35985000	0	34673000	27304000	29692000	0	26230000	0	39169000	25575000
P47738	Aldh2	Aldehyde dehydrogenase, mitochondrial	33953000	34968000	35783000	39305000	40771000	35495000	24565000	35277000	31462000	32933000	22589000	27565000	27249000	27888000	47882000	50327000	39886000	42645000	22286000	48656000	38762000	55659000	45449000	41332000	40328000	56859000	52248000	34021000	27592000	32769000	33056000	7473000	34701000	66022000	16787000	45180000	35045000	36750000	49001000	42805000	20301000	30731000	41500000
P47740	Aldh3a2	Fatty aldehyde dehydrogenase	0	0	0	5226800	4306900	0	0	0	0	0	0	0	0	0	0	0	4149100	4197400	0	3713600	0	0	0	5300500	0	0	3715100	0	0	0	0	0	0	3481300	0	0	0	0	0	0	0	0	0
P47753	Capza1	F-actin-capping protein subunit alpha-1	12239000	11127000	10543000	13867000	16873000	14378000	10888000	11053000	15147000	19464000	7145000	8956200	11121000	6985300	8362900	7387000	8717000	4763500	13450000	11981000	0	9108300	0	8897000	0	11673000	8265500	13764000	14649000	0	0	13865000	9220100	9576900	14376000	11497000	10909000	10089000	12954000	8763600	10522000	7549600	9016300
P47754	Capza2	F-actin-capping protein subunit alpha-2	30601000	25117000	33854000	32012000	34085000	18362000	19710000	33528000	28469000	33507000	22347000	29486000	26420000	29343000	22158000	23392000	31096000	24596000	48569000	19146000	16635000	40021000	31794000	25726000	25830000	37367000	25898000	40848000	62815000	30917000	34516000	39184000	42898000	31594000	26673000	26244000	30684000	31673000	61532000	30802000	44046000	24543000	17597000
P47757	Capzb	F-actin-capping protein subunit beta	27554000	27054000	16249000	21152000	19281000	10104000	26913000	17346000	21680000	15488000	20265000	14969000	21371000	21527000	15446000	18612000	15382000	19734000	15241000	17681000	18695000	20824000	13196000	22126000	20379000	15478000	26669000	15862000	26994000	20298000	21351000	10247000	16402000	16368000	27272000	13624000	17675000	11837000	33103000	16102000	29929000	18425000	20151000
P47802	Mtx1	Metaxin-1	0	0	0	0	0	0	0	0	0	0	0	0	0	0	0	0	0	0	0	0	0	0	0	0	0	0	0	0	0	0	2428400	0	0	0	0	0	0	0	0	0	0	0	0
P47857	Pfkm	ATP-dependent 6-phosphofructokinase, muscle type	64118000	72693000	65198000	67594000	71005000	57154000	62711000	66875000	61440000	63425000	57770000	44025000	49558000	86420000	55968000	81986000	77646000	70266000	13770000	72531000	71050000	70647000	61670000	82263000	84229000	81189000	95549000	57015000	25163000	54434000	105990000	5548300	58101000	130660000	15470000	97232000	110940000	116300000	37526000	89072000	8872100	117890000	91616000
P47911	Rpl6	60S ribosomal protein L6	72939000	57512000	85275000	62991000	61574000	75402000	64157000	89357000	67314000	65602000	78782000	84481000	90226000	89932000	50240000	59893000	56986000	60378000	86354000	53955000	40645000	56535000	83929000	66373000	66239000	52867000	48700000	64398000	134890000	45969000	60781000	51860000	19200000	42000000	51030000	28975000	25990000	17187000	87606000	36548000	82286000	44490000	29231000
P47934	Crat	Carnitine O-acetyltransferase	20014000	23806000	25689000	17218000	22704000	22733000	22509000	24975000	24812000	13600000	11715000	12138000	14218000	19539000	41828000	47783000	39705000	47077000	12109000	49408000	44373000	39359000	34594000	46529000	43703000	49795000	47649000	26010000	13661000	32841000	63383000	8580700	35927000	53586000	19711000	66323000	57234000	58089000	38759000	64428000	11118000	56565000	65514000
P47941	Crkl	Crk-like protein	0	0	0	0	0	0	0	0	0	0	0	0	0	0	0	0	0	0	0	0	0	0	0	0	0	0	0	0	0	0	0	0	3262500	0	0	0	0	0	0	0	0	0	0
P47955	Rplp1	60S acidic ribosomal protein P1	111870000	61114000	65825000	65158000	72479000	80769000	51704000	42067000	83445000	82936000	71605000	88751000	76199000	73253000	50576000	69492000	79805000	43706000	63070000	74648000	40665000	71123000	42599000	40401000	35611000	85873000	36219000	99543000	63351000	56409000	24124000	18060000	83367000	73181000	79246000	68780000	36031000	36703000	87714000	63946000	38640000	23841000	39050000
P47962	Rpl5	60S ribosomal protein L5	47523000	38338000	21116000	35325000	32851000	34628000	49679000	32333000	34403000	33655000	33639000	49724000	53428000	52037000	26150000	27054000	29539000	33007000	31809000	18537000	23885000	21348000	17560000	28733000	26516000	31274000	23571000	20388000	33593000	19247000	19716000	12512000	17727000	16529000	38125000	18849000	21561000	21151000	23782000	15383000	51247000	21677000	16797000
P47963	Rpl13	60S ribosomal protein L13	63897000	50890000	53592000	49588000	61995000	57991000	77441000	55577000	50626000	52250000	69587000	51262000	65619000	70463000	65792000	38111000	45783000	52821000	48452000	47570000	44952000	42427000	41428000	72425000	50892000	36606000	50396000	32845000	47761000	63255000	41921000	35482000	22626000	36192000	36822000	22844000	23088000	21631000	49675000	33355000	46598000	47155000	31654000
P47964	Rpl36	60S ribosomal protein L36	5411100	4874500	3842000	5539900	7785600	6361900	7673800	4830600	5347600	5202500	5731500	4684100	7698100	4070700	4473500	5313500	4100000	4671900	4851400	4169300	5344800	3972000	5358900	5186300	3830300	3472500	4342400	3201100	7625700	4642100	4254100	4746300	3533300	3079900	4790500	3277300	2876600	3722200	2950500	4004600	5825900	3753800	0
P48036	Anxa5	Annexin A5	60599000	81507000	117440000	53436000	108400000	63573000	41520000	52434000	68988000	123400000	75503000	45730000	78882000	40002000	106320000	72115000	93082000	88105000	147050000	106700000	84237000	131040000	156040000	85399000	97770000	145380000	98461000	127200000	126290000	120270000	89181000	181110000	109920000	145940000	140400000	110570000	74978000	75682000	122200000	90672000	95641000	90049000	96514000
P48193	Epb41	Protein 4.1	0	0	0	0	0	0	0	0	0	0	0	0	0	0	0	0	0	0	0	0	0	0	0	0	0	0	0	0	0	0	0	915780	0	0	0	0	0	0	0	0	0	0	0
P48678	Lmna	Prelamin-A/C	79686000	67350000	77335000	96697000	100460000	80736000	87681000	68488000	66500000	69163000	84987000	78362000	71503000	70517000	93441000	73887000	92154000	109120000	202670000	106300000	88407000	89395000	83052000	62059000	89224000	86307000	68949000	112270000	174940000	115520000	86823000	205300000	102090000	75981000	131410000	79340000	86254000	90933000	116080000	86254000	176900000	89622000	83791000
P48722	Hspa4l	Heat shock 70 kDa protein 4L	0	3960400	4321600	4046900	3792100	0	0	4434600	3878100	0	0	3557200	0	3670000	0	0	0	0	0	0	0	0	0	0	0	3595500	4065700	0	0	0	0	0	0	3625500	0	0	0	0	0	0	0	0	0
P48758	Cbr1	Carbonyl reductase [NADPH] 1	0	0	0	0	0	0	0	0	0	0	0	0	0	0	0	0	0	0	0	0	0	0	0	0	0	0	0	0	0	0	0	0	5868800	0	0	0	0	4741900	0	0	0	0	0
P48771	Cox7a2	Cytochrome c oxidase subunit 7A2, mitochondrial	26147000	28119000	31925000	29068000	45195000	55993000	24396000	27878000	30711000	46765000	37371000	34532000	30964000	28567000	33390000	38235000	20009000	51454000	77278000	50680000	70396000	29857000	32376000	59672000	57393000	32884000	25218000	47211000	54363000	33156000	58231000	130580000	47067000	24910000	109310000	37867000	50525000	75711000	51642000	31665000	157200000	39422000	56872000
P48772	Cox8b	Cytochrome c oxidase subunit 8B, mitochondrial	0	1144200	0	0	0	455700	0	1396900	0	0	0	0	1042100	0	9598300	920080	1656200	2291200	0	0	1457600	0	159910	3653700	8361700	665340	3186900	0	0	3202100	3455200	0	1332900	9014400	0	1407800	0	2365700	0	276930	0	3403600	9783700
P48787	Tnni3	Troponin I, cardiac muscle	21161000	25903000	14235000	17348000	25662000	30847000	47640000	20133000	23173000	30806000	27288000	24628000	30707000	30915000	41471000	36224000	43981000	40807000	38541000	22457000	43541000	34824000	45029000	52878000	34698000	30184000	22022000	24908000	136360000	197440000	60094000	117340000	118380000	67962000	147970000	72961000	69286000	76850000	132240000	100730000	107660000	92352000	81303000
P48962	Slc25a4	ADP/ATP translocase 1	551130000	411660000	440970000	519800000	448490000	588160000	477540000	473490000	487880000	497210000	494660000	595620000	516760000	428840000	526920000	447920000	670880000	538680000	74285000	410430000	481990000	348610000	460020000	436830000	586450000	611390000	517250000	189420000	69713000	260680000	476420000	74274000	284310000	417060000	67809000	482190000	424190000	496490000	102910000	473240000	58863000	548240000	518860000
P49312	Hnrnpa1	Heterogeneous nuclear ribonucleoprotein A1	62979000	69864000	79900000	87667000	90077000	74000000	86169000	78825000	64639000	78822000	54440000	82852000	74192000	74148000	33267000	46009000	55878000	61789000	62149000	58699000	59692000	59253000	54377000	33399000	46364000	60576000	55657000	63327000	36301000	32132000	37913000	39511000	34223000	37843000	35694000	39979000	30747000	30096000	38684000	36916000	34225000	39060000	25627000
P49442	Inpp1	Inositol polyphosphate 1-phosphatase	0	0	0	0	0	0	0	0	0	0	0	0	0	0	0	0	0	0	0	0	0	0	0	0	0	0	0	0	0	0	0	0	0	0	0	0	0	0	0	0	0	0	2065500
P49443	Ppm1a	Protein phosphatase 1A	0	0	0	0	0	0	0	0	0	0	0	0	0	0	0	0	0	0	0	0	0	0	0	0	0	0	0	0	0	0	0	0	0	0	0	0	0	0	0	0	0	0	1668800
P49717	Mcm4	DNA replication licensing factor MCM4	0	0	0	0	0	0	0	0	0	0	0	0	0	3275700	0	0	0	0	0	0	0	0	0	0	0	0	0	0	0	0	0	0	0	0	0	0	0	0	0	0	0	0	0
P49722	Psma2	Proteasome subunit alpha type-2	18953000	16174000	24926000	14342000	12790000	18974000	16878000	21855000	23168000	24629000	15356000	18056000	20134000	11249000	12651000	13966000	14506000	11702000	24666000	17377000	21593000	23756000	12685000	13417000	18941000	15362000	14486000	27525000	31528000	12048000	20149000	15279000	21111000	16297000	16369000	14078000	7349400	13429000	17687000	16987000	23316000	15945000	9374800
P49813	Tmod1	Tropomodulin-1	56740000	48738000	67202000	70644000	62623000	51867000	55393000	51000000	53397000	60605000	55889000	50511000	55126000	58522000	51801000	46148000	47900000	49510000	94293000	69365000	51453000	59414000	60328000	58299000	48696000	45870000	46856000	86278000	60034000	65656000	63374000	71039000	59783000	64970000	92527000	53758000	63417000	54395000	66857000	76126000	74214000	42647000	59855000
P49817	Cav1	Caveolin-1	19446000	18272000	17969000	27377000	12435000	25867000	23723000	19072000	21991000	21312000	9489000	13334000	7087900	17875000	29436000	23485000	14386000	30851000	8293800	16317000	17287000	21513000	8052600	10152000	24455000	16493000	18705000	20828000	11371000	16083000	39401000	13261000	15083000	23019000	12303000	16696000	25870000	39816000	6831800	20496000	4553300	18649000	26254000
P49935	Ctsh	Pro-cathepsin H	0	0	0	0	0	0	0	0	0	0	0	0	0	0	0	0	0	0	0	0	0	1574100	0	0	0	0	0	0	2920900	0	0	2905400	0	0	0	0	0	0	2017700	0	0	0	0
P50136	Bckdha	2-oxoisovalerate dehydrogenase subunit alpha, mitochondrial	0	0	4674100	0	0	0	0	4450300	3878000	0	0	0	0	0	0	0	0	0	3233800	0	0	0	0	0	0	4759200	0	0	0	0	0	0	0	0	0	0	0	0	9836600	0	0	0	4690900
P50171	Hsd17b8	Estradiol 17-beta-dehydrogenase 8	3799000	6268900	0	0	4840700	4324400	4573400	0	0	4552200	0	3167800	3286800	2938900	5651700	8004700	6652200	5798000	0	5384000	10066000	0	6257400	3533500	5720100	12523000	12660000	6885100	6441000	8388900	10557000	6817500	7882300	11933000	7481200	7698400	0	11961000	8347100	7483800	5313800	4859300	9364100
P50247	Ahcy	Adenosylhomocysteinase	6973100	12063000	11696000	7443700	8932800	7660800	7993800	10455000	7589800	8512100	10765000	6571300	11147000	5534600	13062000	7261900	10971000	12425000	3759500	10815000	10422000	9908900	11146000	13693000	10679000	7766700	9757700	4880700	12555000	8781300	8208000	4106900	11805000	6916500	13974000	9110100	9220900	11539000	12284000	9159100	14643000	11172000	8826300
P50396	Gdi1	Rab GDP dissociation inhibitor alpha	8874600	7174100	8792000	4996800	12358000	6314200	5078300	7521100	5793200	10481000	7972000	6073000	6877000	5877700	7005700	9226200	9427000	8397800	0	6060900	10140000	10593000	10891000	8254200	8079100	9709400	12004000	8607300	0	7420000	9673700	0	7509100	10670000	0	7455200	8972400	11034000	0	9005800	2004800	7543100	10448000
P50431	Shmt1	Serine hydroxymethyltransferase, cytosolic	3782800	6142200	0	0	3412400	0	0	0	6383800	0	4426700	3069500	3208700	3505000	3194000	2078400	2836300	2803500	0	0	0	0	0	2638000	0	4471000	2823800	0	0	2182100	0	0	2656600	0	0	0	0	0	0	0	3914700	1767800	0
P50462	Csrp3	Cysteine and glycine-rich protein 3	200490000	196210000	302800000	200680000	226130000	183830000	182040000	239670000	214980000	217400000	316280000	214160000	263840000	194010000	109050000	121160000	121350000	125690000	358090000	118960000	118720000	145080000	113180000	102200000	126290000	98126000	93484000	192700000	274440000	163940000	104780000	370580000	135680000	120740000	290540000	92287000	108730000	86047000	222530000	115690000	371670000	94330000	81211000
P50516	Atp6v1a	V-type proton ATPase catalytic subunit A	0	9334800	0	0	7067700	0	6581500	5625100	0	0	4759100	0	7454800	0	0	0	6936200	0	0	0	7100600	0	0	0	0	0	0	0	0	0	0	0	0	0	0	0	0	7567500	0	9180100	0	0	0
P50543	S100a11	Protein S100-A11	7082100	9162400	4146700	4499000	4140300	5520400	6073900	7373900	9213300	7330700	6137000	6285400	6069200	3713200	5572400	4344900	7536500	9799100	3415200	5177100	0	9814300	10036000	5527100	8497700	6974600	9569200	4136000	8746600	6718300	7673100	3941900	7744800	7528100	1606100	6940400	0	1423500	4503900	9469700	1973400	6880600	6473800
P50544	Acadvl	Very long-chain specific acyl-CoA dehydrogenase, mitochondrial	105230000	111080000	125860000	114360000	121720000	116480000	122210000	122710000	103080000	101800000	114350000	108930000	117830000	128740000	270750000	338670000	330510000	299430000	192010000	345760000	333360000	314920000	318100000	319030000	315250000	305270000	303520000	261930000	159620000	353180000	490390000	145560000	349590000	450270000	192210000	476020000	476450000	474200000	300630000	415970000	181850000	365060000	538270000
P50580	Pa2g4	Proliferation-associated protein 2G4	23484000	22456000	15981000	23800000	23424000	17788000	25895000	25709000	22101000	22300000	23290000	19678000	24637000	21806000	14681000	16822000	16332000	15028000	10788000	15823000	15500000	12844000	11317000	15026000	15922000	15770000	16952000	11165000	8129500	15483000	14016000	6216500	10830000	13258000	9380800	12253000	13332000	12726000	9697600	13860000	11844000	15611000	9381800
P50752	Tnnt2	Troponin T, cardiac muscle	857990000	750900000	897500000	964120000	930270000	703390000	806170000	765030000	823910000	945260000	930790000	982840000	909610000	901400000	750540000	795480000	750360000	819280000	1802100000	829330000	683940000	1046300000	698600000	818810000	817080000	702000000	633820000	1470200000	2138100000	1022000000	951090000	1886000000	969050000	760590000	2108800000	783730000	951130000	831180000	1782600000	883500000	2263100000	869710000	837870000
P51125	Cast	Calpastatin	2404000	2124000	1770200	940620	3173300	3248500	5312100	2500300	2945400	2416600	2726900	1780800	3316500	1535600	2163700	1856000	2538200	1855400	4165600	2039600	3131100	3440700	2172900	3254900	2448000	1604000	2226200	2960500	9212100	8985000	3323800	7351300	6122800	2654700	8732600	2328200	3042400	4483200	6376200	3794100	5369900	3019300	2845400
P51150	Rab7a	Ras-related protein Rab-7a	27883000	28570000	29094000	27469000	25981000	25180000	21489000	33368000	22492000	23946000	21996000	22757000	20746000	22124000	31665000	24883000	26882000	20240000	3602700	19086000	22878000	18349000	17109000	23229000	25829000	24513000	27385000	7225800	10081000	15028000	25621000	6830000	14443000	24771000	6441700	25094000	23670000	15302000	8496200	18176000	8430400	19674000	19224000
P51174	Acadl	Long-chain specific acyl-CoA dehydrogenase, mitochondrial	207530000	210140000	193790000	259510000	183970000	161560000	197400000	167290000	164780000	193260000	223470000	215380000	227290000	216340000	392830000	380810000	355620000	362560000	493930000	322320000	355350000	384760000	400850000	349420000	348990000	312880000	351270000	415330000	715180000	528100000	497100000	624280000	520680000	447770000	833070000	427320000	516600000	537810000	786000000	499760000	891800000	444640000	442940000
P51410	Rpl9	60S ribosomal protein L9	30421000	17918000	26296000	21656000	20822000	18293000	19623000	17282000	24868000	24627000	23174000	27417000	21952000	23451000	22888000	16447000	14358000	25821000	28232000	20126000	17813000	13410000	14313000	25884000	12683000	12421000	25280000	21013000	15804000	12567000	18183000	25519000	11155000	11490000	20674000	0	13102000	11845000	16381000	18653000	27501000	18171000	0
P51660	Hsd17b4	Peroxisomal multifunctional enzyme type 2	7890000	8582600	6730000	11263000	9524100	7942600	10915000	9123500	7044800	10961000	7424900	9129800	9788700	10517000	7881900	13485000	12760000	13207000	6291900	11900000	10181000	8333300	13855000	13400000	14756000	7540300	10134000	6885500	7652200	6770900	10767000	0	7031200	8193200	6857000	9254200	12104000	10801000	0	11928000	5543900	8570700	9673200
P51667	Myl2	Myosin regulatory light chain 2, ventricular/cardiac muscle isoform	1452500000	1196800000	1482800000	1262400000	1573000000	1562000000	1665000000	1204200000	1454000000	1646800000	1661600000	1472400000	2020600000	1815900000	1680100000	1470700000	1610600000	1838600000	2533100000	1694600000	1524400000	1916600000	1907400000	2057200000	1683500000	1487400000	1404900000	1911400000	2662800000	2818100000	1934800000	3455900000	2429400000	1901000000	3389800000	1942800000	1652300000	1782900000	2635300000	1829700000	2497900000	2136000000	1615000000
P51807	Dynlt1	Dynein light chain Tctex-type 1	0	0	0	0	0	0	0	0	0	0	0	0	0	780210	0	0	0	0	0	0	0	0	0	0	0	0	0	0	0	0	0	0	0	0	0	0	0	0	0	0	0	0	0
P51859	Hdgf	Hepatoma-derived growth factor	11498000	9867900	12120000	12329000	11755000	11435000	8022800	14817000	0	18496000	7497500	0	0	10343000	7438700	0	8035700	9651800	24667000	9983000	8674100	10052000	10851000	3723000	9068500	11799000	10898000	18460000	18008000	8299300	0	19032000	11485000	13471000	14310000	0	7858900	10981000	23306000	9800000	22747000	6901500	8969000
P51881	Slc25a5	ADP/ATP translocase 2	216090000	163830000	166990000	175060000	177350000	188750000	166520000	168350000	148860000	161850000	184450000	204660000	196470000	200990000	150340000	133510000	165470000	162340000	18816000	152680000	128870000	110080000	139120000	147630000	166820000	133240000	163610000	49142000	36916000	53064000	104620000	11912000	72884000	115270000	14615000	99074000	91681000	93257000	69718000	105420000	21607000	133860000	100050000
P51885	Lum	Lumican	4280500	4024900	5973300	3138400	1191500	0	2765100	6892900	4326300	0	7740300	4443000	0	0	4867200	2695300	2832400	7374800	1547700	4435300	7145700	5840800	2590400	3809700	6139200	3807400	3262600	0	3223800	7107600	5252400	0	9531100	13665000	0	6653800	7215300	11105000	0	1990900	4696000	7158400	6623200
P52196	Tst	Thiosulfate sulfurtransferase	0	0	4420200	0	0	0	0	0	0	0	0	0	0	0	0	0	0	0	0	0	0	3777200	0	0	0	2250200	0	0	0	0	0	0	0	0	0	0	0	0	0	0	0	0	0
P52293	Kpna2	Importin subunit alpha-1	0	8525100	5934700	4124200	4197800	3744600	3050300	2938800	5456900	4142200	3556500	4184800	5108400	6572500	3801200	2750300	2539500	4145700	3131600	3471100	2827900	4865500	4640700	2665100	2870400	4066800	4117500	2384400	0	0	0	0	0	0	0	2364600	2104700	0	0	0	0	0	0
P52480	Pkm	Pyruvate kinase PKM	510060000	564640000	660370000	521370000	528080000	472330000	452570000	625790000	566270000	610000000	534220000	441640000	523550000	456050000	314260000	404960000	384210000	345940000	233590000	382280000	346390000	537400000	443050000	305200000	417990000	378200000	440620000	431130000	1069300000	558700000	472860000	203220000	509840000	474170000	477080000	445650000	436570000	425680000	763900000	436070000	977580000	409560000	404120000
P52503	Ndufs6	NADH dehydrogenase [ubiquinone] iron-sulfur protein 6, mitochondrial	11647000	9630100	3110700	10631000	10612000	13411000	22983000	8843100	12576000	8387900	17854000	8330100	14462000	9137700	28349000	15314000	16930000	17215000	22210000	9221100	24390000	9886200	18779000	20821000	13584000	10298000	7511300	11428000	32960000	55888000	19109000	27462000	31531000	15537000	46298000	18296000	16692000	23865000	21553000	25929000	32612000	23616000	21014000
P52825	Cpt2	Carnitine O-palmitoyltransferase 2, mitochondrial	15693000	21871000	19032000	20014000	18740000	17659000	22649000	19772000	18047000	12985000	20157000	18625000	19663000	24344000	48901000	52584000	43803000	51324000	12719000	51750000	50721000	37526000	39453000	49824000	53554000	54369000	57584000	33107000	14147000	52055000	72397000	14313000	51174000	71456000	26109000	71301000	92442000	76381000	40954000	52902000	12610000	66357000	81441000
P53026	Rpl10a	60S ribosomal protein L10a	45787000	51496000	84219000	75689000	55868000	54437000	56452000	52199000	56568000	52223000	55351000	76937000	55252000	75535000	30791000	43482000	39279000	48770000	21269000	52046000	40013000	48137000	27073000	25552000	40410000	14271000	39152000	29069000	29099000	22397000	29730000	4457200	16520000	29312000	16716000	28742000	24103000	24371000	30571000	35326000	18217000	30317000	19058000
P53395	Dbt	Lipoamide acyltransferase component of branched-chain alpha-keto acid dehydrogenase complex, mitochondrial	4563800	3422100	9703900	2214800	2759900	4800500	1859800	2741400	4396800	5196200	3314200	2116200	0	6491500	4755500	4972200	8173600	5625600	3793200	6981700	4744800	8293300	7341800	3587800	4830200	6729900	5063800	2880700	1946700	3358600	3408000	1471900	4841500	5000700	1616800	5565700	4178000	4354600	9076000	0	0	2426600	5397500
P53810	Pitpna	Phosphatidylinositol transfer protein alpha isoform	0	0	0	0	0	0	0	0	0	0	0	0	0	0	0	0	0	0	0	0	0	0	0	0	0	0	0	0	0	0	0	0	0	0	0	0	0	0	0	0	0	1945000	0
P53986	Slc16a1	Monocarboxylate transporter 1	490390	456570	0	401740	0	655010	1958700	470850	401080	563400	334410	524840	597550	350700	432730	504540	337230	313130	0	398190	514150	236820	347600	387540	459780	397790	0	0	0	0	254990	0	226040	0	0	457380	555270	416000	0	426100	0	312980	504280
P53994	Rab2a	Ras-related protein Rab-2A	17605000	22718000	28661000	18167000	24776000	21577000	18641000	27291000	22256000	15110000	17474000	20213000	17319000	15132000	17634000	18594000	18416000	15950000	10945000	19010000	17164000	18836000	20254000	13886000	19289000	26816000	27019000	15235000	7589000	10048000	18105000	8427500	9987800	23853000	6553300	16600000	17248000	22040000	8326200	11355000	6889200	15596000	15413000
P53996	Cnbp	Cellular nucleic acid-binding protein	5872700	9711400	7412800	5521800	6013200	5248600	3785700	7054700	4693100	9007700	9665500	6104500	8028400	7129400	6093000	6424700	6589600	5894300	15135000	6203900	5799100	6057900	7496700	7831800	4812600	5385400	6243100	8592800	9778200	6933500	4772600	13034000	7459500	6276600	11942000	5399200	6253000	4699600	7922400	6651400	12689000	6109600	4494200
P54071	Idh2	Isocitrate dehydrogenase [NADP], mitochondrial	1186700000	1258800000	1156500000	1433500000	1377400000	995840000	1068000000	1250000000	1093900000	1325600000	1100900000	948700000	1070400000	1153500000	1256600000	1021400000	1227900000	1235200000	1074000000	1304800000	1177600000	1248200000	1321400000	1191800000	1424800000	1545400000	1337700000	1496800000	545970000	957720000	1123400000	648820000	1130400000	1204600000	651300000	1238600000	1261900000	1167600000	1022400000	1326200000	529160000	1041600000	1156300000
P54116	Stom	Erythrocyte band 7 integral membrane protein	0	3042200	1638900	0	0	0	2902400	3052400	0	0	3235200	2111700	2760500	2102800	0	2618900	0	0	0	3373400	0	0	0	0	3019500	0	0	1763200	0	0	3276700	0	0	0	0	0	2787600	2440400	0	0	0	0	2340000
P54227	Stmn1	Stathmin	17076000	27711000	28440000	21918000	25776000	12925000	10584000	27852000	18225000	27794000	29418000	15540000	15559000	18184000	12899000	6785900	7007900	9251200	29709000	13538000	11600000	13845000	7951100	8834000	8341800	8902400	9727200	19961000	15473000	7916000	5248800	21186000	7808300	7134600	17297000	8872500	6609400	6166500	9082100	6507100	25375000	7403700	5663100
P54320	Eln	Elastin	0	0	0	0	1554800	1403200	0	1535700	1580700	0	0	1630600	0	0	0	0	1750200	39287000	0	0	1356000	0	0	0	0	1536200	2003800	0	0	0	0	0	0	0	0	0	1498200	1675800	0	0	0	0	1570600
P54726	Rad23a	UV excision repair protein RAD23 homolog A	0	0	0	0	0	0	0	0	0	0	0	0	0	0	0	0	0	0	0	0	0	0	0	0	0	0	0	0	2461900	0	0	0	0	0	0	0	0	0	1971800	0	0	0	0
P54728	Rad23b	UV excision repair protein RAD23 homolog B	5410700	8585800	11221000	5060100	0	6761500	7437900	7550000	5098200	0	4309700	3804400	6049500	5842600	4235100	6886000	0	6099500	9528400	0	6968500	8509300	3892700	7438500	7606700	11059000	0	15331000	8249300	0	9466400	11155000	9498500	4847900	9589100	6842300	4128200	7556700	5925200	6900000	15133000	2793100	0
P54775	Psmc4	26S protease regulatory subunit 6B	12038000	14892000	15436000	7546400	10425000	10164000	11955000	11778000	11244000	15335000	14855000	8927700	14421000	17809000	15661000	12774000	11551000	16740000	18281000	14561000	13467000	10991000	14937000	17367000	12149000	9412200	11643000	7425500	10024000	14291000	12564000	12714000	12527000	9664500	20287000	10688000	13895000	11136000	9158300	10368000	12911000	15455000	13134000
P54823	Ddx6	Probable ATP-dependent RNA helicase DDX6	0	0	3737600	0	2579100	3103600	0	5381100	3833400	0	0	0	0	0	0	3089200	2654800	0	0	3469600	2937400	0	0	0	2547300	3420600	3602300	0	0	0	2464100	0	0	0	0	4186100	2879300	2283600	0	0	0	0	2034100
P54846	Nrl	Neural retina-specific leucine zipper protein	0	0	0	0	0	0	0	0	0	0	0	0	0	0	0	0	0	0	0	0	0	0	0	0	0	0	0	0	0	0	0	0	0	0	0	0	0	0	0	0	0	8883200	0
P54869	Hmgcs2	Hydroxymethylglutaryl-CoA synthase, mitochondrial	0	0	0	0	0	0	0	0	0	0	1410200	0	0	0	97207000	75274000	64083000	65323000	15917000	48564000	70390000	65538000	58591000	67106000	57171000	65467000	61170000	35486000	3068700	17008000	18946000	2973600	14815000	16688000	6076500	28708000	32229000	42186000	14148000	28649000	6759900	40981000	28818000
P55258	Rab8a	Ras-related protein Rab-8A	1458400	1113600	1275300	1458600	1415100	1627100	1278800	0	1199900	924490	1844500	1181300	1405200	2631200	1230000	1014500	1759600	1626700	0	1573600	1116700	1386600	1292200	1766500	1618200	1712800	1067400	0	0	1153600	0	0	811870	1610800	0	1188300	0	844550	0	1027800	0	0	1172500
P55264	Adk	Adenosine kinase	4784900	9715500	6124500	4357600	4776600	2458100	3754900	8547600	3672300	7011800	7799300	3538000	4580500	3679000	7918900	5559200	4811400	4624100	0	5357500	6230800	4609600	5113000	7574200	4672800	5132100	3921900	4350900	3195000	2629000	3898200	3957000	3926700	3972100	3239800	3644500	5016500	6735500	3361800	3641800	3377200	4938800	5296900
P55284	Cdh5	Cadherin-5	0	0	0	0	0	0	0	0	0	0	0	0	0	0	0	0	0	0	0	0	0	0	0	0	0	0	0	0	0	0	0	0	0	0	0	0	0	0	93896	0	0	0	0
P55302	Lrpap1	Alpha-2-macroglobulin receptor-associated protein	0	3445900	7654500	6386500	5940000	4708500	4283800	7362200	6663200	6347300	5256800	0	6899500	5012400	5861300	3603900	4061300	4198100	13454000	3954700	2899200	0	4978200	4013500	4319200	3974900	5373200	6375900	6285700	6941500	7347100	13316000	5997600	7518900	7704900	5791500	4536000	0	0	6705600	7452000	4021900	5439200
P55937	Golga3	Golgin subfamily A member 3	0	0	0	0	0	0	0	0	0	0	0	0	0	0	0	0	0	0	0	0	0	0	0	0	0	0	0	0	0	0	0	0	0	0	0	0	0	0	0	0	0	0	89075
P56135	Atp5j2	ATP synthase subunit f, mitochondrial	107640000	123090000	160380000	136950000	87782000	129660000	96704000	75075000	129280000	75039000	93299000	115900000	87734000	135960000	140250000	122660000	132170000	152840000	52990000	129850000	134880000	108610000	95581000	161890000	116890000	176820000	167390000	44953000	20303000	56249000	126340000	15025000	89918000	163770000	34551000	149240000	133680000	153550000	41385000	120430000	26635000	141630000	127360000
P56212	Arpp19	cAMP-regulated phosphoprotein 19	0	0	0	0	0	0	0	0	0	0	0	0	0	0	0	0	0	0	0	0	0	0	0	0	0	0	0	0	0	0	0	0	0	0	0	0	0	0	0	0	0	224100	0
P56375	Acyp2	Acylphosphatase-2	0	1965200	0	0	0	0	0	0	0	0	0	0	0	0	0	2087300	0	0	0	0	0	0	0	0	0	0	0	0	0	2116800	2618700	2394200	0	0	0	3135500	0	0	0	2334400	0	0	0
P56376	Acyp1	Acylphosphatase-1	0	0	4646400	0	0	0	0	4520800	0	0	0	0	0	0	0	5165900	5114200	0	5244800	5437600	0	4945100	5015300	0	0	5447500	0	5664800	0	0	5130900	0	0	0	0	4353600	3873600	4824200	0	0	4761000	0	5248500
P56379	Mp68	6.8 kDa mitochondrial proteolipid	0	0	0	0	0	0	0	0	0	0	0	0	0	0	0	0	0	0	0	0	0	0	0	0	0	0	0	0	0	0	0	0	0	0	0	0	0	0	0	0	0	0	1089100
P56391	Cox6b1	Cytochrome c oxidase subunit 6B1	77348000	88192000	67957000	96159000	91544000	80822000	90631000	78637000	82631000	83638000	98094000	83224000	88193000	82684000	91540000	82188000	96894000	119100000	175310000	71229000	75388000	82302000	88490000	104600000	93277000	104540000	95693000	98771000	175860000	174400000	154330000	349840000	159780000	192530000	280690000	127470000	106970000	128560000	230530000	116780000	319030000	141610000	131510000
P56392	Cox7a1	Cytochrome c oxidase subunit 7A1, mitochondrial	30499000	0	0	77479000	25353000	0	0	0	0	0	33781000	0	22077000	43781000	48600000	56077000	37254000	0	55323000	50427000	55329000	0	40672000	39850000	0	58548000	42550000	30993000	55540000	53189000	85643000	0	75316000	69653000	0	74238000	90039000	58336000	51850000	90241000	45546000	54901000	89748000
P56394	Cox17	Cytochrome c oxidase copper chaperone	0	0	0	0	0	0	0	707420	0	0	0	0	0	0	0	0	0	929980	0	0	939450	0	0	0	0	0	0	864020	2562300	0	0	5472900	0	0	1749400	0	0	0	1138900	0	0	945280	0
P56395	Cyb5a	Cytochrome b5	7027700	5051000	5301200	8863000	12421000	10019000	11822000	5528600	8060600	6920700	8626500	6823700	5721800	5554800	6617100	5139300	6097200	9309600	24169000	7769900	7735100	4602600	7563900	9840500	7336000	4083400	4484800	8861400	17434000	8307900	7204900	29574000	5231500	4189400	16191000	3661100	4254700	5983200	9446100	4771400	18822000	5978000	4236500
P56399	Usp5	Ubiquitin carboxyl-terminal hydrolase 5	12852000	20917000	20133000	18933000	18803000	17328000	9435600	12958000	16365000	17051000	11055000	6436400	12962000	10977000	17063000	12439000	13080000	15096000	4568200	11245000	12114000	20666000	17376000	20688000	13413000	19538000	14812000	9608900	1131000	12798000	15301000	1524700	11409000	20572000	4175100	15781000	14009000	18901000	13413000	13267000	4831800	15446000	10830000
P56480	Atp5b	ATP synthase subunit beta, mitochondrial	4066200000	3338600000	4094400000	3886900000	4017900000	4268700000	3717700000	3217300000	3885800000	3998100000	3580500000	4238600000	3905300000	4386700000	4655800000	4608200000	4253900000	4176500000	9969500000	4856800000	4140400000	5144900000	5064200000	4218600000	4457200000	4907900000	4398000000	8127500000	10096000000	7701700000	6025700000	15039000000	8080500000	7415400000	9434400000	5835000000	5836200000	5460400000	9765300000	6348100000	11165000000	5797500000	5381400000
P56501	Ucp3	Mitochondrial uncoupling protein 3	0	0	0	0	0	0	0	0	0	0	0	0	0	0	0	937310	0	0	0	0	594170	0	0	0	0	606520	922090	0	0	0	0	0	974050	1167900	0	1359100	0	0	0	0	0	929150	2611600
P56565	S100a1	Protein S100-A1	0	2203500	1764100	0	3699200	0	0	0	0	0	0	0	0	0	0	0	0	0	0	2086600	2118900	2747400	0	0	1588400	2285500	0	1593000	0	3818200	3041000	2829100	2996600	2900900	2781600	1666600	0	0	0	0	6739800	0	0
P56812	Pdcd5	Programmed cell death protein 5	13073000	13567000	17697000	10998000	16022000	12872000	0	14587000	12584000	19390000	10428000	10055000	15109000	6228800	13111000	13166000	17212000	12842000	20050000	17271000	11045000	16110000	11369000	10601000	14188000	15392000	13519000	19774000	13289000	14784000	0	23906000	15018000	15846000	19481000	15089000	9292800	10378000	13982000	15153000	13910000	18012000	15104000
P56959	Fus	RNA-binding protein FUS	28669000	31630000	46249000	34298000	27174000	25905000	25409000	32772000	24715000	27778000	27749000	38427000	29612000	40372000	19506000	26479000	22052000	27784000	38055000	22138000	25941000	30547000	18914000	21717000	24442000	25494000	19935000	40950000	21816000	19972000	18795000	27508000	25302000	23163000	24723000	23125000	20741000	17324000	25342000	25409000	33902000	20423000	15389000
P57716	Ncstn	Nicastrin	0	0	0	0	0	0	0	0	0	1503100	0	0	1343200	0	0	0	0	0	0	0	0	0	0	2436700	0	0	0	0	0	0	0	0	1999600	0	0	0	0	0	0	0	0	0	0
P57759	Erp29	Endoplasmic reticulum resident protein 29	13358000	15231000	16757000	7096600	14114000	12245000	11264000	12538000	16510000	13623000	11117000	9430200	13638000	10941000	12280000	12482000	12438000	10536000	18571000	10853000	9432100	15966000	16112000	14055000	14857000	13215000	18581000	15956000	19446000	10100000	12027000	22488000	11909000	14518000	13768000	9578100	10408000	10089000	14464000	14261000	15726000	11067000	14921000
P57776	Eef1d	Elongation factor 1-delta	36831000	33685000	24769000	25125000	42713000	35092000	36127000	36011000	43281000	31206000	35195000	32781000	28656000	26701000	27790000	36551000	36187000	30870000	79081000	34643000	28879000	28294000	34184000	38131000	37156000	23491000	30051000	58013000	68155000	46274000	40255000	92075000	42637000	31213000	70862000	29177000	28379000	30173000	45257000	32804000	83823000	35619000	29394000
P57780	Actn4	Alpha-actinin-4	79313000	69094000	76105000	117930000	77238000	91387000	88253000	76710000	75237000	89391000	80323000	94155000	80227000	107000000	57757000	72050000	68629000	71052000	42024000	70308000	75465000	55579000	67823000	55315000	76780000	60188000	95733000	54628000	39932000	47755000	87602000	37337000	49200000	75697000	31425000	67405000	68777000	62736000	44247000	65823000	36072000	58087000	57275000
P57784	Snrpa1	U2 small nuclear ribonucleoprotein A'	4970200	0	0	0	6566500	3918000	4812900	6689500	3795900	4836500	0	0	0	0	0	0	0	0	5138200	0	0	0	4780400	0	4755400	0	5419000	0	0	3982300	0	0	0	0	5267900	0	0	0	0	0	3913100	0	0
P58059	Mrps21	28S ribosomal protein S21, mitochondrial	4635500	4389300	4255500	0	4110100	0	3897400	0	4427100	4443300	4055300	5510400	4348500	4507900	0	0	3938600	0	0	0	3784700	0	0	4608800	3806100	3891000	3824800	0	0	0	3663400	0	0	0	0	0	0	0	0	4706600	0	0	0
P58252	Eef2	Elongation factor 2	169460000	229350000	209080000	140400000	155880000	185870000	181220000	209300000	202780000	239370000	255020000	185200000	214080000	186020000	187270000	163990000	193090000	188710000	65040000	170300000	182810000	145920000	213530000	205040000	183170000	172530000	187700000	79184000	55380000	105200000	129700000	23680000	91325000	151450000	56586000	150070000	120880000	151920000	67985000	162990000	62556000	164520000	150020000
P58281	Opa1	Dynamin-like 120 kDa protein, mitochondrial	11721000	11125000	13884000	22292000	9947800	13182000	10426000	14425000	14303000	11079000	11721000	11062000	11194000	14124000	11139000	17346000	13665000	20457000	8766900	16831000	16776000	16034000	19061000	15014000	17522000	20701000	15460000	13999000	10054000	12328000	19238000	4442500	21519000	20937000	8425800	17823000	13602000	13918000	11890000	23520000	5867200	18752000	15063000
P58389	Ppp2r4	Serine/threonine-protein phosphatase 2A activator	0	2995200	2875800	0	0	1964900	0	0	2026900	2322200	2409200	0	2482300	0	3567600	2397300	3159800	0	0	2715100	2670200	1611700	2894600	3666300	2812100	0	3727700	0	0	1659900	0	0	2646000	2671200	0	2415100	0	3167800	0	0	2002200	2715600	2725200
P58771	Tpm1	Tropomyosin alpha-1 chain	2526500000	2055400000	2382800000	2773000000	2712400000	2581600000	2967900000	2285200000	2324400000	3043400000	2771200000	2185100000	2949800000	2867400000	2946100000	2705700000	2326700000	2477800000	5863800000	2891100000	2790900000	2963000000	3160800000	2576300000	2726500000	2259400000	2452600000	4317900000	7268800000	5245500000	2774200000	10388000000	3918000000	2487600000	8392500000	2713200000	2815800000	2925700000	5288300000	3288700000	7458200000	3436100000	2858800000
P59017	Bcl2l13	Bcl-2-like protein 13	0	2164700	1540100	1086100	1841000	0	0	1910300	2312700	0	0	1748100	2428100	4992600	2986800	0	2368600	1775500	0	2409500	0	2316900	0	0	2635300	2093600	1372200	1221700	652460	0	0	986910	2376600	3343300	1249000	2927200	2774800	3032100	3688500	2969300	1950100	3069100	3702400
P59325	Eif5	Eukaryotic translation initiation factor 5	2039500	2147300	2169800	2048200	0	2646500	0	2927900	1349300	2957000	2213400	2748500	1746000	1510200	1090200	0	3345500	1657500	918490	2576500	0	0	2718900	1883100	1968500	1821500	2536300	0	0	0	0	0	1835800	0	0	0	0	953790	1572300	0	0	1351400	0
P59708	Sf3b6	Splicing factor 3B subunit 6	0	0	0	0	0	0	0	0	0	0	0	0	0	0	0	0	0	0	0	0	0	0	0	0	0	0	0	0	0	0	0	0	0	0	0	0	0	0	0	0	0	0	886960
P59999	Arpc4	Actin-related protein 2/3 complex subunit 4	7988000	14744000	14335000	8860900	11773000	12771000	7475500	13411000	12317000	12001000	7156400	9021400	6920600	5942300	14296000	11682000	12141000	14322000	7531500	10589000	12193000	11496000	6991500	14650000	15010000	13981000	12365000	5297500	4691100	7275000	10206000	7777300	7477400	8490800	5262200	13270000	14028000	11090000	0	9240600	4765700	10793000	8627900
P60122	Ruvbl1	RuvB-like 1	7697800	6953800	8308600	8422300	6676800	0	6168500	12847000	10483000	10734000	7419100	6285300	7589100	5930000	0	5159800	4979400	4670400	4231200	7436300	5287800	7830500	8659000	5894600	4387700	8986100	5220200	7649700	6688500	3249500	4194800	0	5366600	5233000	0	5057200	4704200	3921700	4713500	5703600	4087700	0	0
P60229	Eif3e	Eukaryotic translation initiation factor 3 subunit E	3935900	4677000	6035100	3215600	5029500	5006900	4415700	6385100	0	5041100	4599200	5127600	4805600	5409800	3851400	3505200	4047500	5684000	0	5069200	0	4150500	3324100	0	0	0	0	1129700	0	0	4286500	0	1709700	3314800	0	1939100	2185900	1526400	0	0	0	2327700	2871700
P60335	Pcbp1	Poly(rC)-binding protein 1	65502000	77048000	86360000	75917000	68161000	63233000	50009000	73138000	59943000	68699000	74949000	63695000	69551000	76956000	43710000	55881000	62814000	50583000	63721000	56162000	54349000	66732000	64906000	54973000	59831000	60543000	60669000	57353000	27537000	42620000	57356000	30908000	43111000	50252000	26256000	56334000	54799000	45879000	39842000	54298000	22301000	45227000	55832000
P60603	Romo1	Reactive oxygen species modulator 1	0	0	0	0	0	0	0	0	0	0	0	0	0	0	0	0	0	0	0	0	0	0	0	0	0	0	0	0	0	0	0	0	0	0	0	0	0	0	0	0	0	0	1627100
P60670	Nploc4	Nuclear protein localization protein 4 homolog	0	0	0	0	0	0	0	0	0	0	1714500	2848400	2974300	1976900	0	0	2574500	2274500	0	2443800	0	0	0	0	1937000	2213400	1320100	0	0	0	0	0	0	0	0	3623800	0	0	0	0	0	0	0
P60766	Cdc42	Cell division control protein 42 homolog	0	0	7170700	0	0	0	0	0	0	0	0	0	0	0	0	0	0	0	0	0	0	0	0	0	0	0	0	0	0	0	0	0	0	0	0	0	0	2537400	0	0	0	0	0
P60824	Cirbp	Cold-inducible RNA-binding protein	0	2821300	0	0	0	0	0	0	0	4136600	0	2473300	0	0	0	3400400	4596500	2535300	3903400	0	3269900	0	0	0	2941600	0	3709100	5966800	0	0	0	0	0	3860600	2654700	0	0	0	0	0	0	0	0
P60843	Eif4a1	Eukaryotic initiation factor 4A-I	96357000	110330000	113730000	96588000	100730000	71982000	73636000	126130000	96781000	125490000	114290000	107360000	118430000	116050000	84090000	89536000	78514000	90945000	104990000	92158000	77764000	81041000	77124000	98475000	96127000	74912000	93113000	94615000	76132000	76180000	78144000	90914000	74935000	62096000	87441000	68343000	79926000	66595000	93482000	74327000	88604000	82300000	86099000
P60867	Rps20	40S ribosomal protein S20	30372000	17339000	37606000	30253000	37455000	56363000	69978000	41616000	48112000	32611000	24241000	34244000	43077000	26370000	32248000	34352000	27014000	20524000	49950000	32323000	42708000	23316000	29107000	27022000	31098000	33319000	29529000	36471000	60651000	37579000	24450000	54027000	18409000	19233000	22981000	22518000	20239000	34031000	21194000	19920000	71048000	26090000	24484000
P61022	Chp1	Calcineurin B homologous protein 1	0	1829700	0	0	0	0	0	0	0	0	0	0	0	0	0	0	0	0	0	0	0	0	0	0	0	0	0	0	0	0	2732500	8636400	0	2799400	3593400	0	0	0	0	0	0	0	0
P61027	Rab10	Ras-related protein Rab-10	0	0	0	0	0	0	0	0	0	0	0	0	0	0	0	0	0	0	0	0	0	0	0	0	0	0	0	0	0	0	0	0	0	0	0	0	0	0	0	0	0	0	2802500
P61082	Ube2m	NEDD8-conjugating enzyme Ubc12	5936400	9401100	0	6484000	0	0	0	6029200	6302700	0	6647900	0	0	0	0	0	5090500	5779600	0	5463100	0	0	0	6377700	5682900	6713600	6275400	0	0	0	0	0	0	0	0	0	0	0	0	0	0	4731700	3591200
P61089	Ube2n	Ubiquitin-conjugating enzyme E2 N	0	13254000	0	5765600	14868000	0	0	7619800	10758000	3570000	8308200	0	6137100	2614100	8945400	6159300	9173400	6912200	14648000	6078800	9048500	23367000	7106000	10311000	8409900	10487000	5236800	8223400	0	14333000	7639200	38187000	13386000	6636600	10815000	6031400	6920400	12936000	22788000	8774700	13701000	9920200	5223900
P61161	Actr2	Actin-related protein 2	11311000	13357000	13612000	9727400	12208000	11436000	12018000	14288000	11872000	10884000	11857000	8768200	13348000	12119000	10723000	8816200	12039000	13145000	10741000	11815000	10227000	12403000	7474800	11890000	11323000	8941700	13149000	6517600	8867200	6265200	6938800	6959300	8795000	8489500	5375600	9032300	8920400	10916000	6657900	10066000	6830400	10084000	10018000
P61164	Actr1a	Alpha-centractin	11924000	10375000	17016000	10651000	12019000	11332000	7597900	13968000	11075000	14675000	10975000	13383000	13975000	13707000	11876000	12071000	13844000	13197000	7654400	15387000	10271000	20206000	13629000	15542000	12502000	11384000	13337000	12249000	4686800	14204000	15252000	6312600	10883000	19737000	8298700	17192000	16227000	11357000	17689000	15574000	9044000	16955000	9641100
P61202	Cops2	COP9 signalosome complex subunit 2	0	0	0	0	0	0	0	2203600	4673100	0	0	0	2443500	0	0	0	0	0	0	0	3230100	0	0	0	0	3548400	0	0	0	0	0	0	0	0	0	0	0	0	0	0	0	0	0
P61222	Abce1	ATP-binding cassette sub-family E member 1	2777400	0	0	0	2678200	0	2877600	4001900	0	0	3431400	0	3431800	4190500	2864000	0	0	0	0	0	0	0	2958100	2716200	4133500	0	0	0	0	0	0	0	0	0	0	0	0	0	0	4920700	0	3039000	0
P61255	Rpl26	60S ribosomal protein L26	13354000	13861000	9294500	11293000	11710000	9486400	18155000	6693100	9663700	7715200	14926000	11686000	14041000	17753000	15126000	10484000	9726500	10293000	13784000	11631000	7126700	7775200	7388500	13548000	10605000	7853200	10306000	7139500	9363200	8586800	9864500	8424200	5322900	6775800	10326000	4364100	8376300	4910400	9688000	5444000	19362000	8924100	5806600
P61294	Rab6b	Ras-related protein Rab-6B	0	0	0	0	0	0	0	0	0	0	0	0	0	0	0	0	0	0	0	0	0	0	0	0	0	0	0	0	0	0	0	0	0	0	0	0	0	0	0	0	0	0	11923000
P61358	Rpl27	60S ribosomal protein L27	48591000	91430000	65711000	86644000	86078000	68562000	68322000	63285000	63200000	72881000	107690000	56779000	65926000	102080000	68496000	71055000	63442000	78410000	105030000	49106000	67561000	51211000	59702000	45486000	56945000	49866000	55068000	88789000	86538000	57597000	54764000	92223000	27201000	36442000	54808000	25755000	40901000	20332000	63485000	30566000	101840000	55945000	36218000
P61750	Arf4	ADP-ribosylation factor 4	0	297270	0	0	0	0	0	128860	0	0	0	0	0	0	0	0	0	0	0	0	297540	0	0	0	0	89776	0	0	0	0	390780	0	0	0	0	0	0	0	0	0	0	0	0
P61804	Dad1	Dolichyl-diphosphooligosaccharide--protein glycosyltransferase subunit DAD1	0	0	0	0	0	0	0	0	0	0	0	0	0	0	0	0	0	0	0	0	0	0	0	0	0	0	0	0	0	0	0	0	0	0	0	0	0	930140	0	0	0	0	0
P61922	Abat	4-aminobutyrate aminotransferase, mitochondrial	0	0	168420	0	0	1343200	830420	0	0	793960	371760	0	0	0	0	0	0	445370	0	0	511430	0	0	0	0	0	0	0	0	0	0	0	0	0	0	0	0	0	0	0	0	0	0
P61924	Copz1	Coatomer subunit zeta-1	0	0	0	0	0	0	0	0	0	0	0	0	0	0	0	0	0	0	0	0	0	0	0	0	0	0	0	0	0	0	0	0	0	0	0	0	0	0	0	0	0	0	2659300
P61957	Sumo2	Small ubiquitin-related modifier 2	0	168040	0	0	0	0	0	130920	0	284390	0	0	0	162010	0	0	135990	0	256600	200630	145150	120680	0	0	0	0	0	0	0	0	0	514580	122760	126420	353590	0	175530	0	200150	165050	243940	137970	158960
P61961	Ufm1	Ubiquitin-fold modifier 1	5162600	0	0	2093300	0	0	0	0	0	7595200	4880100	2536100	0	5060400	2045700	0	0	0	0	0	0	0	7583100	0	0	0	0	0	0	0	0	0	0	0	4971300	0	0	0	0	7634800	0	4723700	0
P61971	Nutf2	Nuclear transport factor 2	0	0	0	0	0	5185500	0	0	0	0	0	0	0	0	0	0	0	0	0	0	0	0	0	0	0	0	0	0	22215000	0	0	0	0	0	0	0	0	5004700	10515000	0	0	0	0
P61979	Hnrnpk	Heterogeneous nuclear ribonucleoprotein K	141010000	129190000	164850000	161700000	233890000	141520000	171550000	152110000	143890000	177780000	142930000	152680000	148080000	128130000	99092000	125000000	126760000	120560000	196690000	110610000	121350000	165180000	126910000	120970000	112290000	127330000	104950000	210720000	133240000	104980000	97535000	159740000	128130000	77846000	142380000	87638000	118100000	114270000	171170000	126650000	109230000	94766000	106080000
P61982	Ywhag	14-3-3 protein gamma	12400000	22065000	12029000	17151000	12862000	12656000	20959000	16910000	16615000	18842000	25099000	14988000	26132000	22657000	24167000	27855000	19073000	22702000	46391000	17216000	19804000	19163000	23361000	26872000	21335000	15601000	18063000	21181000	49360000	27951000	19249000	67483000	24673000	23191000	49951000	18441000	19989000	19372000	26038000	26456000	60023000	18772000	26194000
P62073	Timm10	Mitochondrial import inner membrane translocase subunit Tim10	619820	555660	439400	586750	849720	0	1043600	0	0	733970	812440	368890	999570	707670	1213600	697250	571050	729870	0	786930	904150	712830	1360700	516630	998110	0	458180	479960	1798600	1887300	536000	2772200	712730	311600	2008200	311110	715640	658060	951300	629980	1639900	1006200	599960
P62075	Timm13	Mitochondrial import inner membrane translocase subunit Tim13	36347000	0	0	33881000	44562000	37182000	27069000	36004000	24204000	0	36383000	0	28954000	33714000	30034000	39716000	34830000	43757000	54746000	0	37347000	36869000	31155000	36689000	37271000	48834000	38626000	30828000	46623000	45647000	42011000	64104000	0	35622000	56937000	31955000	35790000	0	38548000	35777000	46373000	44603000	0
P62082	Rps7	40S ribosomal protein S7	77868000	57083000	80872000	42774000	38142000	49457000	51748000	45029000	53886000	61580000	55902000	81398000	60861000	78994000	37527000	55101000	38101000	42845000	90202000	46799000	34702000	64629000	51184000	39878000	32348000	46306000	36603000	82520000	80248000	57085000	38028000	78632000	49799000	51719000	69861000	40033000	43671000	26749000	96532000	38117000	50230000	45510000	41712000
P62137	Ppp1ca	Serine/threonine-protein phosphatase PP1-alpha catalytic subunit	0	0	0	0	0	0	0	0	0	0	0	0	0	0	0	0	0	0	0	0	0	0	0	0	0	0	0	0	0	0	0	0	0	0	0	0	0	0	0	0	1607100	0	0
P62141	Ppp1cb	Serine/threonine-protein phosphatase PP1-beta catalytic subunit	23636000	26254000	27794000	27533000	29523000	17532000	17825000	28764000	23044000	20334000	22992000	18396000	19799000	24590000	13829000	17738000	14319000	20132000	35075000	26874000	16266000	24930000	19543000	20984000	21858000	23016000	23326000	26944000	29588000	18518000	19639000	29742000	19815000	15930000	30324000	23580000	14915000	22128000	28888000	22450000	30101000	15442000	16382000
P62192	Psmc1	26S protease regulatory subunit 4	7823400	5168500	10642000	9105400	6748600	7674300	0	9887000	6599500	8920900	5802800	5699900	6490100	8170500	0	7498000	5956300	6231700	0	7160800	5365000	7255500	7640900	5435600	3889700	3556400	8290500	0	0	0	5880400	0	7017400	7269900	3914300	6724700	5413300	4447900	0	0	3885100	6356400	6938200
P62196	Psmc5	26S protease regulatory subunit 8	9064000	16579000	15656000	11040000	15532000	11097000	9864400	13670000	12322000	14131000	12324000	10605000	12720000	14945000	9933800	15135000	10288000	11398000	11741000	15386000	9966700	13019000	11514000	12028000	10673000	13514000	12000000	14995000	9568100	10675000	9174200	15293000	11194000	10157000	11598000	15759000	13006000	12705000	10595000	10162000	8796900	9490100	13436000
P62204	Calm1	Calmodulin	103360000	94546000	120910000	112090000	150830000	111850000	88757000	116760000	94800000	168890000	131580000	140190000	103400000	119800000	79722000	119990000	99068000	96742000	306490000	163830000	114670000	154010000	106740000	96062000	102220000	80120000	107920000	212110000	279980000	133890000	142850000	468420000	180640000	122280000	321460000	117220000	131540000	127960000	209160000	111660000	347820000	125250000	153040000
P62242	Rps8	40S ribosomal protein S8	145310000	129750000	127480000	162160000	172780000	131290000	133100000	144060000	114410000	144560000	124420000	148230000	131470000	124100000	89424000	101800000	102800000	118970000	90482000	102040000	109510000	90573000	86792000	114120000	110280000	136080000	129890000	98981000	113610000	84279000	92214000	96650000	56595000	82500000	72539000	67679000	65484000	55995000	95678000	80357000	118040000	110430000	62446000
P62245	Rps15a	40S ribosomal protein S15a	14054000	16427000	21667000	24747000	17968000	21593000	21036000	22281000	8793500	15933000	22098000	15457000	20420000	17762000	11826000	7863000	13384000	19185000	5583700	8801900	11437000	9075600	7766500	7563700	11586000	11785000	7705200	6864000	7984500	5657500	6237800	0	3661700	9487100	4182900	5803400	5536200	4748700	4193100	10208000	0	8896100	6072800
P62257	Ube2h	Ubiquitin-conjugating enzyme E2 H	0	0	0	0	0	0	0	0	0	0	0	0	0	0	0	0	0	0	0	0	0	0	0	0	0	0	0	0	0	0	0	0	0	0	0	0	0	0	0	0	1318500	0	0
P62259	Ywhae	14-3-3 protein epsilon	134050000	113050000	121680000	105680000	90395000	97965000	86675000	109680000	110720000	118930000	114930000	101050000	119520000	138650000	96856000	119400000	111650000	108060000	243670000	121560000	112020000	129900000	122130000	102420000	94052000	102410000	103300000	221490000	243040000	129040000	92805000	180040000	119870000	100030000	179410000	97660000	83338000	96240000	173560000	113720000	200220000	122670000	85073000
P62264	Rps14	40S ribosomal protein S14	30199000	25072000	24156000	43054000	27971000	28500000	36271000	25600000	26999000	24376000	29225000	31153000	31835000	43103000	25362000	19733000	18070000	19963000	39665000	15625000	27612000	19606000	21634000	21440000	18004000	16154000	15168000	34864000	36862000	18649000	15748000	38990000	11307000	11179000	37997000	13147000	12193000	13612000	24623000	14795000	32013000	15376000	14782000
P62267	Rps23	40S ribosomal protein S23	0	0	0	0	0	18459000	0	0	19688000	17774000	16947000	0	17359000	0	19813000	0	14706000	19889000	0	0	0	14907000	0	10701000	0	18113000	0	0	0	16122000	12312000	0	0	0	0	0	0	0	13256000	0	0	0	0
P62270	Rps18	40S ribosomal protein S18	43526000	52939000	54238000	51552000	55401000	46779000	41980000	61525000	43788000	67244000	39218000	58678000	45183000	63021000	40402000	31738000	38521000	34168000	46676000	32138000	33280000	37719000	41121000	49545000	34000000	40186000	47229000	36186000	49890000	32298000	33110000	51795000	23929000	27084000	38942000	27188000	22798000	23230000	34758000	35696000	57648000	31091000	19659000
P62274	Rps29	40S ribosomal protein S29	18564000	24116000	12179000	21683000	21014000	22999000	35266000	25301000	25628000	14880000	21660000	15169000	30159000	19286000	29808000	14641000	12996000	11629000	10164000	0	16428000	0	12265000	24577000	12492000	10542000	8922200	6534900	7727200	0	0	10722000	7550900	0	13972000	0	0	0	7507400	0	12800000	6701000	0
P62281	Rps11	40S ribosomal protein S11	22569000	21947000	15426000	19251000	25338000	17414000	28605000	19317000	18843000	14932000	24806000	23577000	23766000	26696000	17371000	11460000	16617000	16598000	24772000	18484000	17861000	11942000	13510000	12043000	18609000	12743000	16699000	12817000	10562000	11744000	12003000	19040000	7041200	4056300	13515000	4837900	7261000	6421300	15939000	4795200	30161000	9693700	5787000
P62301	Rps13	40S ribosomal protein S13	83778000	58776000	73587000	81111000	73186000	76997000	94059000	79112000	67582000	74254000	88173000	69273000	57814000	79337000	51755000	44661000	40460000	68026000	111400000	67077000	49831000	59445000	65593000	65305000	55234000	56978000	57575000	75986000	79189000	43849000	43598000	108350000	31784000	37915000	76672000	32471000	38021000	31507000	72668000	47549000	104810000	46936000	30258000
P62307	Snrpf	Small nuclear ribonucleoprotein F	0	0	0	0	0	0	0	0	0	0	0	0	0	0	0	0	0	0	0	0	0	0	0	0	0	0	0	0	0	0	0	0	0	0	0	0	0	0	0	49650	0	0	0
P62315	Snrpd1	Small nuclear ribonucleoprotein Sm D1	21129000	9913700	7235900	15878000	13456000	20086000	21688000	16453000	15766000	25124000	14956000	23196000	28375000	23643000	21524000	18988000	13882000	22404000	14084000	32859000	24202000	15558000	13732000	27472000	22843000	4765100	17707000	29132000	25184000	7631600	12255000	5489600	7392500	12887000	16593000	10461000	15756000	8071700	17457000	9012100	18629000	16246000	10721000
P62317	Snrpd2	Small nuclear ribonucleoprotein Sm D2	4912200	0	0	4930200	4834500	3259100	0	0	0	0	0	0	0	0	0	0	0	0	5875500	4788800	0	0	4409300	0	0	0	0	0	2229000	0	0	4083500	4025000	0	0	0	0	0	0	0	4098300	0	0
P62320	Snrpd3	Small nuclear ribonucleoprotein Sm D3	15509000	16863000	20884000	18762000	17979000	12540000	19872000	15886000	16248000	10292000	23531000	21188000	17740000	18575000	16844000	12839000	16900000	8361600	33541000	13730000	13327000	17511000	11013000	12948000	13623000	17467000	10605000	34786000	20742000	9250100	10553000	36819000	10225000	9386600	19626000	8671700	8696100	7779400	11173000	13156000	22971000	10465000	6988700
P62334	Psmc6	26S protease regulatory subunit 10B	4020700	0	5519100	0	0	0	0	0	7476300	3286500	2852200	5560200	3276900	4694600	0	0	3404200	0	0	4762600	0	0	5431800	0	0	10075000	0	4387200	0	0	5382300	0	0	0	0	7632800	0	2563300	0	0	0	0	0
P62627	Dynlrb1	Dynein light chain roadblock-type 1	9462000	6099700	0	0	6538900	0	6340000	0	8624600	0	7660700	10494000	8390300	0	7334100	6977700	0	10047000	0	10107000	7031500	10878000	0	0	5820600	10344000	0	17801000	10896000	0	7599100	32200000	0	0	0	0	0	6365600	12908000	0	12279000	7448100	7648500
P62631	Eef1a2	Elongation factor 1-alpha 2	31406000	22124000	32684000	27947000	21566000	24782000	23209000	21668000	29016000	21725000	23445000	21053000	17423000	28777000	21365000	26687000	19646000	19788000	21852000	22725000	23135000	33971000	20084000	16241000	20812000	26828000	24919000	17743000	12939000	17704000	21964000	14250000	18354000	21944000	13288000	35462000	33310000	22315000	20299000	29095000	19098000	35954000	32101000
P62702	Rps4x	40S ribosomal protein S4, X isoform	96142000	67101000	67452000	79067000	87856000	90523000	106790000	68927000	80167000	64763000	81948000	69588000	78505000	77626000	57727000	61738000	69406000	71656000	38006000	56180000	64223000	49592000	54621000	60899000	59358000	46390000	49992000	29706000	24363000	26893000	42006000	35871000	20608000	23270000	33054000	29248000	25422000	31826000	35075000	42325000	37780000	48894000	29022000
P62715	Ppp2cb	Serine/threonine-protein phosphatase 2A catalytic subunit beta isoform	0	0	0	0	0	0	0	0	0	0	0	0	0	0	0	0	0	0	0	0	0	0	0	0	0	0	0	0	0	0	0	0	0	0	0	0	0	0	0	0	0	0	1650200
P62717	Rpl18a	60S ribosomal protein L18a	20993000	26763000	18732000	25148000	26030000	27006000	26609000	25418000	21819000	25784000	25528000	26698000	19557000	25790000	16921000	22333000	20698000	20869000	20346000	18839000	23337000	20116000	16492000	23307000	24925000	15962000	17757000	13632000	15231000	6738700	15148000	9708000	9398800	6065300	10717000	8438100	8468300	7301400	17213000	11836000	16386000	16433000	9467200
P62737	Acta2	Actin, aortic smooth muscle	41558000	40322000	36810000	51789000	31448000	38350000	44413000	55332000	38814000	54019000	43673000	69945000	58263000	36731000	18967000	31955000	25703000	39588000	26762000	26592000	24907000	28415000	30653000	32274000	33417000	22646000	34865000	38520000	18107000	19341000	16462000	0	20159000	12875000	23007000	19078000	22172000	20587000	22586000	18210000	5891400	29156000	30260000
P62751	Rpl23a	60S ribosomal protein L23a	41265000	51234000	25742000	32648000	56414000	61481000	83486000	47730000	47277000	51132000	37949000	52430000	75080000	32048000	50567000	29535000	48311000	44840000	64135000	29961000	65239000	30584000	48080000	44518000	40638000	24461000	25152000	57244000	41424000	57532000	30397000	57524000	40442000	21239000	52926000	30679000	26678000	43338000	42423000	31317000	54413000	38778000	24230000
P62754	Rps6	40S ribosomal protein S6	57533000	54797000	54245000	57870000	68152000	68295000	65440000	59889000	58184000	68404000	57783000	59169000	75038000	63417000	49809000	43509000	47871000	51207000	56965000	46553000	57065000	50575000	54021000	48222000	56939000	53739000	51565000	45146000	55672000	35641000	48781000	25801000	27023000	33301000	30820000	32892000	31016000	33353000	43430000	39238000	65389000	35665000	33715000
P62774	Mtpn	Myotrophin	5262300	14341000	0	0	16837000	9892700	9574900	10145000	6628800	15065000	14591000	8707500	9191000	9626200	15537000	9255200	11365000	12645000	17484000	12554000	13259000	12065000	11272000	10846000	9533000	10570000	12593000	19870000	27329000	12547000	17224000	17123000	14415000	14956000	23999000	16981000	18348000	11728000	17035000	13945000	20847000	5988500	10042000
P62806	Hist1h4a	Histone H4	1789000000	1209800000	1694300000	1898500000	1868600000	2034700000	2248200000	1789100000	1634600000	1767500000	1576600000	1819300000	1653400000	1629300000	1691200000	1517900000	1766100000	1572500000	2825100000	1404300000	1670400000	1831200000	1897000000	1529800000	1439300000	1709700000	1678700000	2284900000	2499200000	1800000000	1668900000	2535800000	1140600000	754710000	1887700000	1044800000	1307400000	1259100000	1710700000	1139800000	2053500000	1439700000	987790000
P62814	Atp6v1b2	V-type proton ATPase subunit B, brain isoform	3751900	0	0	0	2320400	0	0	3749800	0	0	0	0	0	4911000	0	0	0	0	0	0	0	3912900	0	0	0	0	0	0	0	0	0	0	0	0	0	3497000	0	0	0	0	0	0	0
P62821	Rab1A	Ras-related protein Rab-1A	15773000	5688500	15701000	8234900	6919200	8524000	8186700	5669000	7990700	10657000	8567400	7890600	0	7580400	6535700	7321100	0	7337800	5363400	7773900	7784600	10236000	8008300	6345900	6441500	14893000	8408400	6354500	0	6269000	4760500	0	6812600	0	4906800	7650200	0	9271000	0	5942600	4839400	15505000	6141800
P62827	Ran	GTP-binding nuclear protein Ran	54102000	56142000	51475000	34849000	56522000	36437000	40293000	51696000	45359000	47249000	45676000	40076000	52102000	33329000	41361000	28613000	45924000	25458000	61050000	38431000	32419000	45236000	44566000	42149000	31201000	37333000	31319000	56379000	45376000	26228000	28497000	38649000	34762000	15574000	45381000	27149000	21814000	22383000	29257000	27110000	41104000	31628000	16567000
P62830	Rpl23	60S ribosomal protein L23	95587000	84683000	78596000	119250000	123150000	70298000	60573000	81563000	80714000	84640000	77969000	119810000	110870000	101920000	67796000	64335000	58355000	57735000	82557000	72587000	53893000	65106000	69190000	62460000	65855000	69007000	78285000	89055000	55094000	40693000	56469000	61240000	40125000	38708000	78495000	54091000	44142000	41565000	53350000	51854000	55816000	56622000	44450000
P62843	Rps15	40S ribosomal protein S15	4880100	7959700	3253400	4576000	2545300	3845000	3026800	2359500	7494600	2243100	3369500	6871700	8236000	3104600	8063200	9620900	5515600	10369000	5246000	3010700	3030300	0	2747900	8532200	7616500	1938700	7787500	1767400	2198300	4124600	3417000	1501000	1219100	0	4297100	3608700	0	4963200	7301700	3469500	1191800	4757300	6340600
P62849	Rps24	40S ribosomal protein S24	15803000	14746000	9485500	7807200	16157000	15134000	17354000	11829000	14777000	9395700	6456100	13181000	11936000	10668000	8450100	10557000	14343000	10074000	16914000	9829200	14245000	12600000	13650000	9150800	19668000	24422000	20601000	6925600	14623000	9609800	11775000	12490000	7600100	15052000	9112200	10544000	4111400	3563100	6637000	9261500	7698100	11005000	6471800
P62852	Rps25	40S ribosomal protein S25	59046000	57764000	39389000	51807000	63330000	47988000	53925000	40072000	37754000	46362000	47906000	43729000	55017000	42149000	44416000	39803000	29065000	39768000	68469000	32438000	48805000	34413000	38121000	34843000	50207000	40341000	39904000	43703000	54969000	35018000	45824000	42510000	23100000	24879000	46171000	20025000	19493000	24238000	34476000	35923000	54152000	22854000	15929000
P62855	Rps26	40S ribosomal protein S26	11354000	14293000	5566300	15481000	10012000	7758900	19914000	13541000	13317000	11848000	14510000	22721000	16979000	19170000	10698000	12269000	6935200	6817800	22154000	8754800	9264100	6107700	6399700	19218000	10203000	9082900	7120900	7979600	8197800	6844700	5056300	15060000	6925100	3646000	10348000	4981200	10902000	5110300	9515800	6989900	16174000	6349700	6177900
P62858	Rps28	40S ribosomal protein S28	26088000	21088000	50247000	0	37217000	22456000	24405000	28625000	24865000	32069000	18393000	30071000	20886000	29973000	0	30696000	18664000	20471000	31180000	18649000	14468000	24907000	24755000	11437000	18714000	25021000	19809000	48293000	22543000	15889000	15450000	45491000	14940000	25234000	32171000	20912000	24016000	14396000	25139000	17782000	22724000	0	18377000
P62867	Fau	>sp|P62867|RS30_MUSSI 40S ribosomal protein S30	23179000	17186000	11990000	17358000	25958000	16141000	24394000	21488000	19783000	16969000	21213000	19260000	24021000	17568000	18501000	15176000	18751000	24368000	23854000	12934000	13103000	20007000	14186000	26022000	24876000	19327000	19272000	19557000	24351000	17117000	16826000	22217000	12005000	16540000	18231000	13669000	10613000	9434900	14902000	16527000	41629000	14983000	13507000
P62869	Elob	Elongin-B	15207000	0	17095000	14668000	12568000	12366000	10009000	0	5465300	13995000	0	10614000	0	9923800	6789700	7942300	7282100	7273000	5999200	0	5614400	16066000	0	8986900	7799200	9676200	8406200	19167000	14033000	0	0	28464000	13116000	13007000	13644000	12338000	10561000	9847700	12551000	3916500	18747000	0	0
P62874	Gnb1	Guanine nucleotide-binding protein G(I)/G(S)/G(T) subunit beta-1	10654000	0	7818400	6045700	9093500	6948200	8909700	7404100	8192800	0	9386700	9329800	7258900	10384000	7388500	7376900	7614400	7411000	2941700	6435700	7526500	7305600	4896400	7802500	8169000	6938300	6130600	6198700	6748200	7081400	6494600	0	5976700	10535000	0	4480500	6115400	5426400	9584400	5424600	6719200	6025500	6265100
P62880	Gnb2	Guanine nucleotide-binding protein G(I)/G(S)/G(T) subunit beta-2	22933000	22995000	16824000	24633000	22982000	22257000	23864000	24018000	18558000	16210000	16915000	18591000	19816000	21711000	22767000	21730000	21088000	20552000	11028000	19983000	20447000	16494000	23294000	25380000	22564000	18219000	21712000	16500000	14282000	17390000	18411000	0	15408000	20085000	7754100	17338000	17387000	20232000	19094000	16420000	11538000	15956000	16558000
P62889	Rpl30	60S ribosomal protein L30	49649000	45921000	44662000	50175000	59485000	52992000	37591000	47904000	43126000	49876000	30806000	53566000	43650000	50955000	23120000	17983000	15379000	34553000	58843000	39559000	23760000	41451000	33333000	27354000	33195000	37629000	27442000	52915000	24511000	21928000	21641000	22913000	16457000	24612000	19435000	20182000	17147000	15130000	33263000	16972000	37899000	32169000	14242000
P62897	Cycs	Cytochrome c, somatic	146620000	158980000	203040000	134300000	149070000	192350000	143850000	170670000	120970000	152720000	202290000	89419000	195640000	109870000	387870000	261070000	305820000	334850000	440920000	277050000	315730000	246320000	335740000	410910000	252780000	230770000	263730000	286420000	586820000	744520000	396890000	750090000	438130000	384450000	654860000	312220000	340930000	427460000	580560000	415150000	542530000	464090000	358050000
P62900	Rpl31	60S ribosomal protein L31	14326000	7329200	22036000	14451000	7307300	12650000	10331000	11893000	17739000	20641000	14340000	2475400	0	16083000	6806100	8387600	12053000	6664600	0	7803500	0	0	11692000	0	0	0	5556800	26579000	26809000	6778600	5316200	29004000	0	10140000	12682000	14624000	0	9415300	14519000	10165000	10953000	10595000	0
P62908	Rps3	40S ribosomal protein S3	108850000	106770000	97839000	122880000	121470000	99388000	133980000	107660000	100050000	99541000	104880000	120400000	116590000	116150000	78740000	75193000	84992000	84656000	97112000	93826000	94999000	65444000	71612000	78641000	90270000	83942000	89604000	81597000	52988000	56362000	76234000	73917000	48671000	52084000	68154000	68631000	66848000	66370000	47557000	78405000	67319000	71879000	65853000
P62911	Rpl32	60S ribosomal protein L32	18426000	18119000	13696000	15817000	17462000	13788000	21342000	14217000	17029000	15774000	18005000	16833000	24262000	21821000	8699300	9827600	9254300	11172000	22474000	12269000	12318000	10311000	5705400	9663100	9634200	9335400	9659000	9561000	18251000	7321000	8854700	22557000	6461800	6787700	0	5242600	7737500	5330200	14665000	6838700	32622000	7731300	4537000
P62918	Rpl8	60S ribosomal protein L8	18315000	14325000	11288000	14595000	23281000	16994000	26634000	13059000	19584000	15285000	19374000	16111000	25836000	22825000	12034000	13179000	12352000	13071000	15153000	10075000	13087000	15952000	14915000	18912000	11893000	10409000	10864000	9867400	24342000	23507000	8250600	15558000	7277200	5312200	15959000	5943200	6911200	8189400	11309000	8357400	10807000	13918000	8632100
P62960	Ybx1	Nuclease-sensitive element-binding protein 1	15758000	9128600	9297200	11341000	15915000	15951000	25180000	9700200	13686000	12458000	17990000	9948000	11753000	14973000	9061000	8373100	9781100	8938500	17110000	6389900	12788000	8647500	11683000	6923600	8291100	6082900	7735300	10078000	22803000	20054000	8305300	38757000	12860000	5106500	23590000	5626300	8440500	10335000	15029000	12515000	26775000	9190400	5871300
P62962	Pfn1	Profilin-1	67372000	81979000	84230000	63105000	60032000	62235000	54130000	62198000	58490000	89566000	56350000	48188000	79311000	44205000	68509000	51310000	59596000	59430000	34962000	56317000	50123000	54369000	76466000	57640000	58110000	92660000	68881000	56211000	31710000	52154000	49364000	37290000	54085000	73648000	30661000	68069000	52097000	47834000	41363000	69350000	29528000	65258000	66957000
P62983	Rps27a	Ubiquitin-40S ribosomal protein S27a	22235000	20281000	20907000	20404000	21468000	22008000	20506000	20711000	13743000	11561000	19244000	23927000	21374000	40179000	13729000	17931000	11286000	17210000	23790000	12704000	18049000	12315000	12421000	11313000	11658000	14944000	17537000	18432000	32298000	16808000	17917000	29013000	15334000	16114000	26355000	14404000	11057000	12336000	22600000	14098000	46760000	16358000	10971000
P62996	Tra2b	Transformer-2 protein homolog beta	2755600	0	1914000	0	2152700	3196100	0	2288400	2059600	3121300	3604300	3669400	2362600	6388700	0	2084500	2426000	0	6975500	0	0	3314000	1128600	0	0	1520300	1006800	4548100	5983800	0	1028000	8651700	0	728390	7784300	923380	2720500	0	3197800	0	10764000	1664200	0
P63001	Rac1	Ras-related C3 botulinum toxin substrate 1	0	0	4272300	0	0	0	6744400	4106500	0	7682100	8556100	0	0	0	0	0	0	0	0	0	0	0	3125600	0	0	0	0	0	0	2056700	0	0	0	3173000	0	0	4881100	0	0	3666500	0	2885200	0
P63005	Pafah1b1	Platelet-activating factor acetylhydrolase IB subunit alpha	2664300	5904100	1915500	2638900	3226800	3683400	4114800	0	3968000	0	3996000	3120200	2626400	3368500	3647500	2372500	6298400	5343900	6952800	3239900	3875300	3839700	0	3399300	2722100	3928400	4362900	3501400	3384600	3652100	2485100	0	3806500	2628000	5256800	0	0	2494100	3813200	3017800	5614800	3661000	2389600
P63017	Hspa8	Heat shock cognate 71 kDa protein	872310000	930460000	990270000	840930000	881800000	813580000	943970000	852800000	833000000	947060000	939280000	843830000	911100000	764470000	742520000	798510000	766830000	855790000	1009300000	793130000	843780000	811530000	805470000	873850000	859710000	739710000	773120000	1028000000	849680000	834100000	760800000	1035600000	890690000	777410000	937190000	784870000	822330000	894540000	922580000	753750000	912510000	976100000	808120000
P63024	Vamp3	Vesicle-associated membrane protein 3	5326100	7244900	5446100	8149600	6905700	5709600	4471600	5921600	6370400	5749000	4696700	0	5623900	5692300	4916400	4225900	0	4554800	0	5410900	5455600	5165800	3324900	4438900	6149000	0	6012200	0	0	3017600	6104900	0	4330700	4099900	0	7169500	4833000	5300300	0	5688700	0	3176000	6134700
P63028	Tpt1	Translationally-controlled tumor protein	47129000	57409000	33999000	44390000	47171000	41401000	35639000	47585000	41036000	40940000	44524000	49952000	51598000	38721000	38350000	68864000	61235000	43515000	80866000	43950000	49721000	64959000	63163000	49266000	59966000	45386000	32045000	74360000	30928000	48102000	52610000	57554000	48654000	54191000	39087000	67195000	36302000	70232000	71158000	53816000	67972000	72054000	39620000
P63038	Hspd1	60 kDa heat shock protein, mitochondrial	317110000	373560000	361110000	378470000	377440000	343480000	284650000	343050000	332340000	357780000	307950000	346740000	363580000	351930000	369950000	378730000	333890000	354370000	474700000	430010000	353240000	388660000	362400000	351740000	390400000	333350000	374310000	482990000	441320000	362880000	372390000	477960000	394340000	361210000	487120000	397630000	375620000	389920000	530340000	333050000	424330000	334040000	421830000
P63044	Vamp2	Vesicle-associated membrane protein 2	0	0	0	0	0	0	0	0	0	0	0	0	0	0	0	0	0	0	0	0	0	0	0	0	0	0	0	0	0	0	0	0	0	0	0	0	0	923060	0	0	0	0	0
P63073	Eif4e	Eukaryotic translation initiation factor 4E	1134700	1676100	1644400	809560	943820	1380200	1241000	1729300	1409400	1449700	1394000	1066200	1630200	1254000	1789900	1711000	2081700	1788100	886570	1901000	1344000	1435100	1669000	2057100	1365200	1294700	1379500	1041700	786330	1156300	1508400	1159200	1460900	1581200	1509200	1614600	1159500	1755400	1408900	1714900	1267900	1424700	1466900
P63087	Ppp1cc	Serine/threonine-protein phosphatase PP1-gamma catalytic subunit	0	3849000	0	0	0	0	0	0	0	0	0	0	0	0	0	0	0	0	0	0	0	0	0	2269500	1424500	1001500	0	0	0	0	0	0	0	0	0	1032000	0	0	0	0	0	0	0
P63101	Ywhaz	14-3-3 protein zeta/delta	109390000	117210000	78005000	105780000	103150000	87401000	99258000	118260000	116050000	112990000	95672000	89619000	112040000	87079000	101800000	105640000	118230000	114320000	105030000	112780000	108290000	115330000	121120000	116160000	92789000	91138000	106510000	92834000	124310000	92674000	81980000	103870000	95241000	107450000	131480000	94941000	83665000	94429000	117970000	99253000	148900000	95045000	83916000
P63158	Hmgb1	High mobility group protein B1	62386000	67045000	61405000	50512000	86747000	62404000	85721000	79147000	69296000	91838000	88049000	71656000	79121000	62122000	55371000	59704000	62101000	86938000	126070000	56583000	66188000	52494000	60178000	53270000	60298000	52221000	55923000	77164000	93797000	77915000	51349000	104820000	48589000	36191000	92065000	29379000	37956000	40934000	50633000	41975000	87161000	54980000	35918000
P63168	Dynll1	Dynein light chain 1, cytoplasmic	20784000	8568600	13408000	13603000	16299000	20831000	15084000	18415000	18370000	15209000	17513000	14012000	17361000	23400000	12412000	11573000	10404000	9427500	11273000	9575900	7033100	8818700	9135300	9912800	12826000	7661000	11998000	7624300	0	8796200	7744500	9398000	5918300	10462000	5937000	8051500	10917000	12478000	5598600	6037800	15309000	11373000	7580000
P63242	Eif5a	Eukaryotic translation initiation factor 5A-1	47005000	53629000	64706000	61863000	65912000	54716000	55225000	60293000	49937000	54735000	59086000	51361000	48038000	59269000	38956000	51019000	42553000	60364000	101550000	48961000	53227000	51848000	49445000	42134000	52903000	53069000	58850000	89375000	93099000	43681000	63120000	67374000	50400000	44175000	95447000	41510000	41050000	49791000	64350000	43848000	46880000	47699000	46925000
P63254	Crip1	Cysteine-rich protein 1	853290	1391400	3303500	1179700	0	1055100	918770	0	1156400	3439200	1436900	0	1538700	0	0	0	0	0	21658000	883900	0	0	0	0	0	0	0	2596100	6519500	0	0	5146300	0	0	7881600	0	0	0	4185500	0	14547000	0	0
P63260	Actg1	Actin, cytoplasmic 2	525280000	392390000	438240000	426650000	535030000	481920000	308290000	435480000	566220000	501620000	428700000	651550000	403430000	474280000	341780000	364710000	496900000	359700000	245270000	417040000	314430000	503710000	532800000	335420000	365160000	511450000	340940000	394580000	233110000	354380000	393770000	201530000	369830000	498940000	200680000	492350000	436610000	407340000	376300000	421600000	233050000	365030000	365530000
P63276	Rps17	40S ribosomal protein S17	28184000	27646000	18473000	19968000	22151000	23602000	39970000	21182000	31774000	27170000	31270000	30788000	32063000	31598000	16925000	18882000	32130000	31111000	29877000	17457000	32617000	27334000	33644000	19872000	21075000	16557000	17157000	19513000	30521000	21815000	14175000	26298000	17801000	12998000	20624000	12416000	15842000	11515000	33348000	10979000	48117000	23321000	10234000
P63321	Rala	Ras-related protein Ral-A	6800000	8190300	8283300	9904900	6917000	6145900	7168900	6769200	6558300	7484700	6578400	8470100	6366100	8015500	4853500	4977100	5287000	4986800	0	7683800	7176100	5209900	0	0	5637100	6238500	6753900	0	3671700	0	5131000	0	4024500	5793300	0	3542100	5374100	4542300	3803600	0	0	4854300	4147500
P63323	Rps12	40S ribosomal protein S12	31991000	45947000	25963000	41479000	31288000	29869000	39008000	38029000	29768000	47184000	43298000	38547000	41213000	39952000	31920000	30195000	26449000	33971000	34438000	25358000	23816000	27715000	27168000	26201000	34638000	23569000	33263000	26248000	32468000	27433000	27396000	19207000	24657000	22685000	27177000	19654000	24166000	18390000	26643000	19684000	33895000	25875000	22617000
P63325	Rps10	40S ribosomal protein S10	27779000	33030000	45910000	37404000	33177000	36564000	29427000	28796000	30936000	36456000	40983000	46096000	48895000	50127000	23599000	31067000	23470000	27670000	35210000	30957000	22240000	14477000	26365000	24703000	26690000	21290000	30288000	23228000	6249400	13562000	14105000	18699000	14170000	12148000	24139000	23838000	20612000	18865000	14039000	19111000	29607000	15916000	18403000
P63330	Ppp2ca	Serine/threonine-protein phosphatase 2A catalytic subunit alpha isoform	28033000	31733000	22408000	27304000	28066000	18591000	22600000	26250000	25996000	24668000	31509000	22239000	27013000	27917000	25289000	17659000	24153000	21778000	22857000	23156000	23015000	27169000	31040000	23566000	25282000	18877000	25943000	26919000	23632000	32194000	23890000	10755000	21344000	23716000	26117000	18276000	23851000	16302000	23400000	23266000	29453000	23446000	23349000
P67778	Phb	Prohibitin	155470000	157510000	144230000	140100000	137020000	147920000	127790000	153360000	154130000	148460000	146480000	187570000	149810000	172110000	209560000	196430000	186400000	185000000	266170000	194440000	174640000	209620000	222240000	186700000	208240000	231710000	211860000	180420000	176440000	271670000	231160000	325630000	245260000	224350000	235600000	220160000	204590000	187080000	264760000	195970000	216330000	187750000	233210000
P67871	Csnk2b	Casein kinase II subunit beta	0	0	0	0	0	0	0	0	0	0	0	0	0	0	0	0	0	0	0	0	0	0	0	0	0	0	0	0	0	0	0	0	0	0	0	0	0	0	0	0	0	0	209000
P67984	Rpl22	60S ribosomal protein L22	38246000	44089000	19734000	29659000	48197000	27728000	41555000	34060000	38620000	30592000	56840000	41222000	48217000	35626000	35961000	32597000	29558000	34104000	64640000	19365000	33913000	23520000	33085000	29210000	35464000	18426000	27399000	35040000	32885000	21218000	18433000	38282000	14120000	18572000	33931000	14118000	20635000	17518000	17723000	23122000	50849000	24231000	15707000
P68033	Actc1	Actin, alpha cardiac muscle 1	6263700000	5612300000	6617500000	5890700000	6631700000	6510900000	6720100000	6472500000	6336000000	6185100000	6532400000	7301800000	6920600000	6115700000	5546100000	5826600000	6303500000	6257800000	3152800000	5665400000	5713800000	5739900000	6277300000	7030800000	5630200000	6527800000	4928200000	4988200000	2762400000	6152600000	5347800000	2619500000	5824700000	5257600000	3093200000	5906800000	6451400000	6973900000	4193700000	6041800000	2077300000	7054300000	5798000000
P68037	Ube2l3	Ubiquitin-conjugating enzyme E2 L3	9674100	10235000	24481000	9408700	8861100	7329900	7646800	12008000	8992200	16398000	13430000	8012700	0	10556000	8801400	11790000	7661300	12477000	11822000	13794000	15616000	17494000	11270000	8932300	13458000	15077000	10344000	23938000	14499000	12878000	12470000	10944000	10137000	14881000	14645000	14062000	12252000	14451000	20102000	10380000	12484000	10736000	6846900
P68040	Rack1	Receptor of activated protein C kinase 1	120750000	93831000	78802000	108450000	105000000	78194000	98727000	111280000	83470000	102760000	98559000	101380000	92656000	109540000	47830000	65650000	54523000	64602000	55494000	72941000	59908000	57778000	65386000	76344000	77310000	79259000	75288000	47089000	75671000	67092000	56259000	25165000	57100000	57803000	40675000	39664000	48329000	44355000	59725000	58725000	74490000	70107000	45524000
P68134	Acta1	Actin, alpha skeletal muscle	0	0	0	0	0	0	0	0	0	0	0	0	0	0	0	0	0	0	0	0	0	0	0	2381100	0	0	0	0	0	0	0	0	0	0	0	0	0	0	0	0	0	0	0
P68254	Ywhaq	14-3-3 protein theta	5637300	12030000	5287900	9059200	6817300	6467200	8172000	8725700	6345400	10079000	11528000	6265100	9131600	6968800	7505900	5565300	5283400	7506400	3601300	5126600	5147300	6087500	5815800	9063500	5896500	4365200	6519400	3918500	0	8069900	5340800	0	3008600	5644400	0	5028700	6075400	5999600	3186300	6059800	2379900	5691200	3758300
P68368	Tuba4a	Tubulin alpha-4A chain	6120500	4858000	5056300	3941700	0	7143000	4290500	1703100	6932100	4482300	4472200	4895500	4648400	6628700	9510200	14937000	13860000	13161000	6920900	12363000	10946000	16043000	12463000	14422000	15198000	18400000	14350000	19448000	26604000	27181000	27947000	7306800	22579000	26138000	18716000	23661000	18641000	17616000	23464000	25775000	12405000	32964000	23683000
P68369	Tuba1a	Tubulin alpha-1A chain	26522000	30087000	7506000	16222000	26910000	28416000	12924000	32049000	33733000	36946000	18375000	23634000	36132000	24900000	0	19180000	19758000	23369000	10202000	16304000	0	23913000	27282000	23878000	17550000	39414000	25050000	9473200	0	18531000	15584000	3272500	21162000	23967000	3695300	30231000	7912400	10720000	9173700	26439000	3152000	29152000	28534000
P68372	Tubb4b	Tubulin beta-4B chain	849140000	779470000	951810000	664910000	936590000	755400000	707550000	856900000	925090000	854270000	795420000	966080000	883470000	909120000	570680000	565930000	662480000	646670000	636020000	740310000	569950000	918260000	785620000	610910000	706120000	812870000	671740000	935840000	473430000	692720000	642130000	310880000	636760000	665300000	445980000	590690000	603200000	616810000	701480000	642850000	445580000	741340000	553230000
P68433	Hist1h3a	Histone H3.1	47216000	60754000	21123000	44000000	45926000	60911000	85775000	45849000	63656000	49527000	50540000	48308000	68963000	37021000	91187000	52208000	57137000	64877000	64080000	34488000	51928000	31619000	57768000	90690000	55428000	41351000	42640000	23154000	24563000	58059000	36737000	29926000	26868000	21693000	30394000	29913000	37069000	39439000	25980000	35020000	35337000	50973000	35368000
P68510	Ywhah	14-3-3 protein eta	15501000	13858000	16065000	15514000	24095000	16127000	13649000	23065000	21415000	18218000	12739000	14402000	13855000	10867000	10093000	10190000	6492100	10778000	23318000	10164000	10421000	17343000	8941500	14478000	11873000	15852000	13114000	17109000	21879000	10787000	14924000	15691000	12084000	11395000	17523000	10468000	22182000	12579000	17785000	10800000	18751000	10378000	11322000
P70168	Kpnb1	Importin subunit beta-1	9209900	11308000	6757700	8335800	0	9307400	8603800	8289100	12340000	10001000	5712200	8305800	4393400	9437600	7648500	8607400	8565700	9434600	1345400	10603000	7890200	8467000	8938900	9497600	8975800	6104800	6773700	0	1330600	2900600	4797900	0	0	5926900	575260	4900300	4481600	3824800	2785300	3851800	1177200	5701600	7847700
P70195	Psmb7	Proteasome subunit beta type-7	5102700	6190400	3916000	1814000	4095700	4328300	4290500	6068100	11889000	6816200	4967600	8724300	8364100	1947000	10524000	4505500	7500500	5093300	14283000	11838000	11542000	5542300	9284300	10072000	8613700	1768900	9295700	5330000	10080000	26130000	11954000	7319400	3936000	13425000	2171900	4515400	4504600	6480700	2020200	13043000	6277200	15117000	4324200
P70202	Lxn	Latexin	0	0	0	0	0	0	0	0	0	0	0	0	0	0	0	0	0	0	0	0	0	0	0	0	0	0	0	0	0	0	0	0	0	0	5207200	0	0	0	0	0	0	0	0
P70296	Pebp1	Phosphatidylethanolamine-binding protein 1	91742000	120380000	147110000	99160000	98182000	74014000	61358000	120870000	98461000	155420000	98313000	63025000	75736000	91473000	83431000	116470000	100530000	105200000	188660000	149200000	94768000	166580000	95021000	71286000	100190000	150230000	114820000	205150000	243270000	152430000	124840000	170330000	194620000	174770000	276540000	149590000	136800000	120020000	286670000	123990000	256220000	121900000	122370000
P70333	Hnrnph2	Heterogeneous nuclear ribonucleoprotein H2	6657700	4991900	7313300	4556100	3121400	5604200	4765000	5333100	4712000	6227800	5944600	5265800	5412500	6473400	3708100	6836100	7871600	7537400	3181900	7684500	5553300	6444800	7277500	6288500	4651800	7623200	5814500	8158800	0	0	4876100	1883200	6731100	0	0	0	0	4380500	6240600	6612000	0	6091600	0
P70336	Rock2	Rho-associated protein kinase 2	0	0	0	0	0	0	0	0	0	0	0	0	0	0	0	0	0	0	0	0	0	0	0	0	0	0	0	0	0	0	0	0	0	0	0	0	0	0	0	0	0	0	1085400
P70349	Hint1	Histidine triad nucleotide-binding protein 1	19319000	22031000	45007000	24155000	26975000	16858000	18475000	39656000	29578000	25795000	33122000	12745000	18136000	19422000	20385000	25541000	22822000	16229000	52196000	39358000	23039000	34952000	33405000	18480000	25563000	22474000	21287000	63273000	46634000	48562000	26015000	92222000	41316000	28692000	53029000	24667000	27657000	22874000	66902000	32255000	102330000	26382000	21364000
P70372	Elavl1	ELAV-like protein 1	34094000	43768000	37991000	39427000	41162000	34988000	44540000	39606000	40557000	29465000	28672000	44181000	36071000	43628000	20117000	25624000	27078000	29083000	29475000	32436000	28453000	32031000	33629000	23801000	28030000	30821000	33075000	51460000	26926000	14516000	24227000	13641000	21818000	28298000	23479000	24439000	36587000	16982000	19115000	20122000	19737000	19225000	28705000
P70404	Idh3g	Isocitrate dehydrogenase [NAD] subunit gamma 1, mitochondrial	61025000	69473000	58725000	85036000	61836000	48495000	51944000	51531000	76593000	48751000	62144000	55970000	39551000	63820000	47741000	69367000	49977000	53939000	54707000	59293000	56819000	66252000	63970000	57014000	64320000	63938000	31587000	109810000	51948000	68043000	77432000	57368000	70152000	52258000	46619000	62002000	61536000	72713000	86901000	50112000	55800000	79726000	61937000
P70414	Slc8a1	Sodium/calcium exchanger 1	36727000	34491000	33027000	29716000	22027000	41073000	24623000	20409000	31702000	23826000	25400000	48301000	27277000	27559000	33927000	24832000	32304000	22053000	1628200	20622000	20988000	24498000	17042000	23970000	23946000	30750000	25041000	8609800	0	7664600	13158000	0	8882400	22482000	0	20639000	16245000	20717000	0	13709000	0	20195000	19739000
P70460	Vasp	Vasodilator-stimulated phosphoprotein	2910700	2429900	2562400	1959800	2746900	2752800	3340300	2784100	2794600	2606100	0	1574900	2907900	0	0	2617500	2528500	2391700	4652900	2621400	2941500	2371200	2694800	2082300	3187700	2280500	1790400	2388000	3766400	4102400	1754100	3810700	2167000	1815700	2896600	1415600	2281900	0	2288500	2101300	2992600	3441400	2418900
P70663	Sparcl1	SPARC-like protein 1	0	0	0	0	0	0	0	0	0	0	0	0	0	0	0	0	0	0	0	0	0	0	0	0	0	0	0	0	371770	0	0	0	0	0	0	0	0	0	0	0	257140	0	0
P70670	Naca	Nascent polypeptide-associated complex subunit alpha, muscle-specific form	189240000	211920000	306060000	248990000	281740000	210040000	191200000	221890000	205260000	268720000	248420000	229750000	211630000	278740000	179240000	237390000	187570000	222420000	513570000	265950000	232040000	268150000	209420000	185790000	200730000	234730000	196650000	417580000	498160000	228620000	217340000	555250000	234370000	221110000	497960000	240410000	258520000	197530000	366800000	248090000	494270000	252330000	217620000
P70695	Fbp2	Fructose-1,6-bisphosphatase isozyme 2	0	0	0	0	0	0	0	0	0	0	0	0	0	0	0	0	0	3372700	0	0	0	0	0	0	0	0	0	0	5550700	0	0	12315000	3159800	0	7546700	4353900	0	0	5647800	0	3748200	3514200	0
P70697	Urod	Uroporphyrinogen decarboxylase	0	0	0	0	0	0	0	0	0	0	0	0	0	0	0	0	2972900	0	0	0	0	0	0	0	0	3651200	0	2577500	0	0	1894000	0	0	0	0	3255200	0	2446000	0	0	0	0	0
P70698	Ctps1	CTP synthase 1	5789100	7880700	5417100	2813600	2932300	10712000	4597100	8456300	9727100	8049100	5039300	6853400	5810700	4529000	8101000	0	6535800	3819400	0	5214100	8336800	7043500	4528500	2702100	9237000	7652800	7933200	0	0	6365600	3564600	0	3177900	4218200	0	0	0	0	0	6715700	0	5826000	0
P70699	Gaa	Lysosomal alpha-glucosidase	0	0	0	0	0	0	0	0	0	0	0	0	0	0	0	0	0	0	0	0	0	0	1218000	0	0	0	0	0	0	0	0	0	0	0	0	0	0	0	0	0	0	0	0
P80313	Cct7	T-complex protein 1 subunit eta	27201000	28880000	24637000	24238000	28566000	28907000	26831000	29611000	23282000	28566000	22426000	26203000	30535000	26754000	16976000	18889000	17793000	13779000	2127300	17103000	16985000	14525000	17912000	16731000	23753000	15227000	14786000	2796500	0	8857500	12633000	0	7543000	14724000	0	13288000	12045000	13811000	4097700	8528100	1390700	10089000	5938300
P80314	Cct2	T-complex protein 1 subunit beta	44365000	39130000	43691000	32194000	39865000	41287000	42140000	47512000	40407000	43709000	57436000	41829000	52266000	46653000	30704000	29380000	34501000	42263000	29933000	24079000	30390000	38598000	37490000	34469000	26570000	39568000	29586000	30800000	31288000	30145000	26911000	14840000	27957000	24637000	27288000	23936000	29504000	24380000	24243000	29319000	15915000	31385000	22062000
P80315	Cct4	T-complex protein 1 subunit delta	21256000	19240000	19227000	12970000	11748000	24555000	22588000	17662000	26899000	23328000	17910000	32777000	24696000	18546000	19093000	16631000	12240000	20128000	0	11477000	13135000	11134000	16721000	18361000	14338000	12829000	13850000	8653300	0	6646000	12155000	3335600	7998600	12324000	4495600	15991000	15130000	9346200	0	12873000	0	14069000	7191000
P80316	Cct5	T-complex protein 1 subunit epsilon	30167000	39535000	35505000	25955000	38643000	36080000	27816000	45242000	45158000	44323000	42964000	39605000	37929000	26790000	31466000	44391000	29223000	35093000	18101000	33801000	28451000	40975000	22822000	25080000	26051000	38906000	36021000	18994000	14248000	16631000	28840000	10296000	17513000	35782000	13747000	30315000	11284000	26587000	20722000	20196000	14405000	32962000	21543000
P80317	Cct6a	T-complex protein 1 subunit zeta	48801000	47921000	40274000	38926000	63101000	56388000	44011000	53120000	51709000	47038000	46215000	44624000	43920000	46602000	36804000	42416000	37485000	41930000	29012000	33635000	33008000	39278000	38538000	38092000	37030000	37116000	39049000	31112000	18761000	39236000	34014000	20823000	28362000	31791000	20368000	30936000	29139000	27146000	17618000	25578000	18188000	34721000	26805000
P80318	Cct3	T-complex protein 1 subunit gamma	73596000	70049000	79149000	84886000	81436000	64757000	63566000	78838000	65220000	70375000	71952000	64582000	72803000	71395000	39688000	65858000	61056000	55077000	31396000	58983000	51621000	53965000	55322000	47138000	59192000	51410000	71189000	49700000	25124000	40865000	47501000	15746000	38265000	45466000	20298000	53538000	43508000	41240000	42500000	42930000	19241000	44094000	42154000
P82347	Sgcd	Delta-sarcoglycan	0	0	0	0	0	0	0	0	0	0	0	0	0	0	0	0	0	0	0	0	0	0	0	0	0	0	0	0	0	0	0	0	0	0	0	0	0	0	0	0	0	2245900	0
P83917	Cbx1	Chromobox protein homolog 1	0	4188000	0	3229500	3597800	0	0	0	0	0	3531900	0	0	0	3955700	0	0	0	0	0	4403700	0	0	0	0	0	0	0	0	0	0	0	0	0	0	0	3011600	0	4620300	0	0	3230300	3913300
P83940	Eloc	Elongin-C	7452500	0	0	4359400	0	0	0	0	11279000	0	5662000	0	6537400	0	5312700	0	5228700	4506000	0	0	0	0	6629200	0	10568000	0	0	0	0	4307600	5592500	0	0	5323600	0	0	8238300	6708400	0	4331800	0	4538800	0
P84078	Arf1	ADP-ribosylation factor 1	15476000	21633000	15330000	11641000	15919000	12565000	9605600	17675000	13280000	19130000	13009000	16764000	12602000	14622000	12886000	13276000	13612000	15589000	5729400	19090000	16974000	16088000	14177000	12888000	14035000	15728000	17606000	9912400	0	10036000	13344000	0	7332500	14320000	0	24523000	11189000	14552000	6732200	14819000	0	11359000	10461000
P84089	Erh	Enhancer of rudimentary homolog	8510900	8134800	6426300	10344000	11040000	8719600	12104000	10430000	8611300	8081900	10470000	13378000	10291000	13072000	4427600	9018000	8548200	9148100	21359000	9776100	10090000	8407500	6426800	6415100	7673100	9047300	10121000	10460000	11121000	6724800	6451100	17048000	7234100	5542900	10229000	3982100	6410400	5224100	7234400	0	11490000	6095200	5513900
P84091	Ap2m1	AP-2 complex subunit mu	3994500	0	8867900	0	4213500	5459800	3214700	5519300	6146400	3948500	5762100	4848100	4280200	6708000	0	0	4664800	3164500	0	0	0	5086800	8034000	4023200	3238200	5568300	3640500	0	0	0	4036000	0	0	4990400	0	3781700	0	4794100	0	0	0	0	0
P84099	Rpl19	60S ribosomal protein L19	24792000	31914000	14377000	22770000	31301000	35639000	36074000	40224000	22545000	27751000	26720000	33414000	34526000	16405000	15016000	13473000	19960000	16716000	19513000	23406000	17484000	17934000	16437000	17634000	22099000	20598000	21535000	18570000	20828000	11562000	0	20683000	8349200	0	11312000	9160800	13194000	6331600	29669000	8899300	17047000	13222000	10601000
P84104	Srsf3	Serine/arginine-rich splicing factor 3	35323000	38235000	30069000	35349000	32968000	34163000	31486000	30424000	34400000	24986000	32654000	40568000	32432000	39025000	35630000	30510000	32699000	28282000	48359000	21467000	31435000	31939000	37973000	22930000	38184000	30235000	28164000	37578000	28387000	12913000	28764000	26802000	19810000	14535000	27073000	24836000	21360000	21267000	36691000	18937000	27040000	21016000	14892000
P84228	Hist1h3b	Histone H3.2	16685000	89721000	1646900	1650200	98447000	9479500	34291000	92205000	122020000	23863000	3723200	32143000	58041000	5216200	30382000	59494000	54676000	86121000	0	37372000	25434000	29720000	63271000	100380000	60919000	18243000	92286000	0	0	66989000	12039000	0	44897000	28631000	325250	17474000	4283800	26057000	1781200	20626000	0	96129000	24155000
P84244	H3f3a	Histone H3.3	6443700	23282000	834300	439160	2163100	11747000	19216000	124300000	48459000	0	3341900	18982000	31606000	1535500	6576200	23138000	40887000	36894000	0	26300000	17615000	1697500	9951100	27094000	24956000	0	46106000	0	0	22951000	28004000	0	12425000	30321000	0	3086600	1117200	14483000	0	4531400	0	48495000	22195000
P85094	Isoc2a	Isochorismatase domain-containing protein 2A	0	1582000	0	0	0	0	0	0	0	0	0	0	0	0	1505500	1834600	2084500	2977600	0	0	987330	2013400	0	3325500	0	1243400	0	0	0	1661800	1436200	0	1147300	2063900	0	0	0	0	0	0	0	0	0
P97298	Serpinf1	Pigment epithelium-derived factor	0	0	0	0	0	0	0	0	0	0	0	0	0	0	0	0	0	0	0	0	0	0	0	0	0	0	0	0	0	0	0	0	0	0	0	0	0	0	0	0	2615100	0	0
P97310	Mcm2	DNA replication licensing factor MCM2	0	4319200	0	0	0	0	0	4313600	3954300	0	0	3472400	0	0	0	0	0	0	0	0	0	0	0	0	0	5125500	0	0	0	0	0	0	0	2951500	0	0	0	0	0	0	0	0	0
P97314	Csrp2	Cysteine and glycine-rich protein 2	0	0	0	0	1041300	0	907730	0	0	710410	0	729210	0	0	0	0	0	0	0	0	0	0	0	0	0	0	0	0	0	0	0	0	0	0	0	0	0	0	0	0	0	0	0
P97315	Csrp1	Cysteine and glycine-rich protein 1	13489000	20180000	20868000	17725000	18514000	12535000	9353500	20679000	11374000	19231000	21365000	13035000	13697000	15682000	7112800	8813500	7640900	10355000	26202000	10457000	9489700	10594000	9339500	8519400	9679300	9128400	6326900	16799000	11691000	5947100	5157800	19494000	6429200	0	12498000	0	5011900	0	6448100	7892800	12449000	4712800	5341300
P97333	Nrp1	Neuropilin-1	2643700	3049000	1516300	3642000	2751500	2718700	2379400	2259700	2534800	2625000	2955900	2195000	2176800	2662200	1730000	1963300	2021700	1972200	1262400	1360600	2372100	2306300	1557300	1946200	2502600	2932200	1764300	0	0	0	1125300	0	2046900	1718500	0	3034400	2198700	1984100	0	2131400	0	1524100	2500000
P97351	Rps3a	40S ribosomal protein S3a	126650000	108660000	77096000	115310000	138500000	87285000	125190000	100740000	104630000	84096000	105060000	108090000	121220000	118320000	69105000	66903000	73372000	80389000	54098000	79301000	77246000	82835000	65672000	67885000	95691000	84671000	87765000	73944000	93172000	61169000	67298000	58204000	45878000	50560000	94781000	50420000	57183000	47863000	82472000	53969000	59643000	67739000	49372000
P97352	S100a13	Protein S100-A13	5418400	0	5661100	0	0	5630400	3094700	0	5650400	0	0	0	5368800	0	2667200	0	0	0	7682500	0	0	6199800	0	0	0	0	0	11433000	7746000	3256300	0	9014600	5681300	0	7040500	0	4770000	0	8149600	0	8991100	0	0
P97370	Atp1b3	Sodium/potassium-transporting ATPase subunit beta-3	0	0	0	0	0	0	0	0	0	0	0	0	0	0	0	0	0	0	0	0	0	0	0	0	0	0	0	0	0	0	0	0	0	0	0	0	0	0	0	0	0	0	57442
P97371	Psme1	Proteasome activator complex subunit 1	13675000	19388000	16047000	11612000	12390000	12533000	8350000	13683000	12516000	13175000	12855000	11857000	12609000	11040000	16091000	18562000	12585000	11958000	10285000	15591000	13967000	15251000	16744000	14648000	17511000	14815000	15838000	14332000	10756000	10730000	18100000	8548000	12892000	15755000	8430700	18610000	14491000	18962000	13142000	14308000	9476800	14634000	12691000
P97372	Psme2	Proteasome activator complex subunit 2	1503900	1919000	0	1136300	1739900	995490	0	0	1639900	2182400	1676000	0	1346700	998440	1626300	2252500	0	0	0	1539900	1607000	0	0	1271800	2852600	865410	1628400	0	0	0	1304500	0	1705500	2734900	978270	0	0	1121500	0	0	0	0	2234200
P97379	G3bp2	Ras GTPase-activating protein-binding protein 2	9285700	4960400	7471300	5830700	5177100	4814200	6991600	8268700	5408900	7034400	8663500	9278600	6604200	12656000	4460400	6889300	3804200	2352700	21232000	7300300	4182700	6695600	4984500	3084400	3629400	5271700	3357200	9131000	9517300	4313000	2213900	16224000	4508100	2947400	13710000	2920200	4711300	4009500	7121500	4009400	10706000	5892100	3258300
P97384	Anxa11	Annexin A11	6589300	8593400	6117100	4476700	7606500	6053000	4118800	8815700	6725500	4798800	5022000	5657100	6288300	4219200	6554300	5569300	5509300	4358700	1897900	7510400	6804900	5894000	5144500	6410800	5863100	8367700	8148600	4681300	0	8798800	6381500	3187300	6113700	8932000	3020300	7358400	6110100	7722000	4047500	7347300	3703800	7233400	10916000
P97429	Anxa4	Annexin A4	0	0	0	0	0	0	0	0	0	0	0	0	0	0	0	0	0	1977700	0	0	0	0	0	0	0	0	0	0	0	0	0	0	0	0	0	0	0	0	0	0	0	0	0
P97443	Smyd1	Histone-lysine N-methyltransferase Smyd1	5521900	13157000	4804200	8255000	6242900	4768500	4780800	10752000	8851900	3988000	4316000	10322000	9470700	6123000	15186000	16597000	10313000	8375100	0	13610000	8165700	3751700	4124800	10673000	8676100	25340000	13108000	7437400	0	4244000	12779000	0	6882600	15202000	0	6559600	11366000	11027000	0	3865600	0	8885300	10192000
P97447	Fhl1	Four and a half LIM domains protein 1	5553200	6527300	8405800	5888300	9936900	5822500	5585900	9245400	6009600	8311900	8892300	6119000	9917600	6955400	4714800	2617600	3262700	6897100	5369300	4545200	5020500	4221500	4736900	5327700	3888200	5041400	3284100	8817600	4517900	2671100	2085100	4670600	2667900	2579500	5914400	1951300	3724900	1660800	0	2347700	3487200	0	2867000
P97450	Atp5j	ATP synthase-coupling factor 6, mitochondrial	195570000	164630000	218090000	252200000	258520000	179050000	195940000	180060000	183420000	212420000	173460000	198300000	199230000	267580000	246620000	270990000	177280000	205630000	628030000	289100000	318290000	304310000	214760000	170320000	235880000	227010000	252770000	454900000	870550000	364440000	324510000	974340000	358370000	297550000	947250000	301840000	322200000	322750000	597650000	259220000	746760000	310800000	345650000
P97461	Rps5	40S ribosomal protein S5	11011000	15226000	9219100	5985400	12891000	6421000	4389800	10530000	9631300	4067700	0	0	12974000	8011600	7076700	4400400	0	10676000	0	0	5265200	0	0	14510000	18330000	3618900	19802000	0	0	0	3127700	0	0	9445200	0	8976500	0	3465400	0	6838100	0	5237300	7080900
P97478	Coq7	5-demethoxyubiquinone hydroxylase, mitochondrial	0	0	0	0	0	0	0	0	0	0	0	0	0	0	8289300	0	0	0	0	0	0	0	0	0	0	2028900	0	0	0	0	0	0	0	0	0	0	0	6853500	0	0	0	3739100	0
P97493	Txn2	Thioredoxin, mitochondrial	0	0	0	0	0	0	0	0	0	0	0	0	0	0	0	0	0	0	0	0	0	0	0	0	0	0	0	5235600	0	0	0	0	0	0	0	0	3410600	0	0	0	5173600	0	0
P97496	Smarcc1	SWI/SNF complex subunit SMARCC1	0	0	0	0	0	0	0	0	0	0	0	0	0	0	0	0	0	0	0	0	0	0	0	0	0	0	60406	0	0	0	0	0	0	0	0	0	0	0	0	0	0	0	0
P97807	Fh	Fumarate hydratase, mitochondrial	91694000	120840000	148600000	75189000	69290000	103020000	117350000	104710000	117090000	111660000	95079000	82668000	108320000	136270000	159720000	151480000	159690000	136980000	114700000	149870000	158000000	243770000	168620000	136340000	156810000	213930000	143320000	124330000	53050000	200740000	197080000	108240000	228260000	250040000	96736000	229960000	211610000	219990000	223420000	205030000	70017000	178870000	220620000
P97822	Anp32e	Acidic leucine-rich nuclear phosphoprotein 32 family member E	9966500	12166000	20718000	10862000	12056000	14100000	11283000	19665000	13328000	14449000	18774000	14595000	7863500	17989000	7588700	12820000	12632000	16593000	13202000	8929400	9518700	15803000	10516000	11437000	18422000	29569000	13721000	15673000	10233000	7266600	8875800	8966500	8292700	6349200	9225200	7909400	6002000	4335900	0	7180900	9122700	12360000	6704200
P97823	Lypla1	Acyl-protein thioesterase 1	0	0	4036400	5313800	0	0	1452200	2206300	0	7960000	0	0	5219300	0	3373700	3476400	2839400	6226000	0	6547000	4093400	0	8512500	6261100	2597300	5461400	5587400	3652000	8436600	14214000	0	0	0	11734000	6373100	3039800	3595900	3481700	0	7910400	7961500	9863500	5362600
P97825	Hn1	Hematological and neurological expressed 1 protein	0	0	0	5165000	0	0	0	4546700	0	8417300	0	0	5982600	7182500	0	0	0	0	8315100	0	0	0	5295300	4676000	0	0	0	7418800	8329400	4267500	4604600	12195000	5217700	5318600	7582300	0	0	0	6325700	4749700	16262000	5060600	0
P97855	G3bp1	Ras GTPase-activating protein-binding protein 1	17234000	9983100	12078000	17128000	13740000	18990000	19842000	13214000	17510000	18345000	15512000	20323000	14992000	15783000	10246000	11682000	13605000	11249000	31370000	16103000	9300500	11323000	11713000	11540000	11939000	11013000	9575800	14942000	22206000	15220000	8608600	24869000	13049000	7635500	18634000	9649900	10494000	14411000	15568000	12350000	24017000	18378000	11579000
P97927	Lama4	Laminin subunit alpha-4	26333000	25794000	32161000	32816000	32231000	23999000	28278000	25544000	29433000	27078000	28034000	31264000	24730000	37067000	21788000	21920000	15303000	21424000	33600000	25029000	21958000	20925000	24409000	19592000	21345000	21277000	25375000	26250000	45523000	31703000	22431000	38347000	22813000	22574000	43740000	22933000	23575000	23081000	26398000	17950000	28992000	23066000	23953000
P98203	Arvcf	Armadillo repeat protein deleted in velo-cardio-facial syndrome homolog	0	0	0	1840900	0	0	0	0	1411800	0	0	3750400	0	0	0	0	0	0	0	0	0	0	0	0	0	0	0	0	0	0	0	0	0	0	0	0	0	0	0	0	0	0	0
P99024	Tubb5	Tubulin beta-5 chain	133320000	114290000	154410000	168810000	161250000	126940000	85210000	129010000	107920000	142380000	142040000	123990000	140270000	164190000	78057000	109590000	112000000	91030000	67965000	96997000	76628000	127550000	116390000	70755000	118150000	114540000	85059000	118920000	78767000	67499000	60278000	35321000	93836000	73763000	34597000	96924000	65563000	90126000	98507000	104810000	41240000	79042000	51034000
P99026	Psmb4	Proteasome subunit beta type-4	8200100	7590600	0	0	0	0	0	5453900	5368300	8321700	7001200	0	6042900	5497200	10330000	5582300	5044000	4756900	10195000	0	0	6707100	6479400	7350200	6220200	0	8361800	9246000	14488000	9691900	4722500	11565000	4026000	9151100	0	0	5162600	4947200	8666800	3238100	12119000	6769000	7329700
P99027	Rplp2	60S acidic ribosomal protein P2	224200000	132710000	249880000	210380000	316660000	186490000	167310000	164590000	193060000	259020000	211690000	212370000	194090000	222480000	160150000	167430000	126850000	153950000	535560000	208480000	176440000	192350000	135340000	141650000	123660000	136250000	191220000	378110000	511750000	174770000	142590000	612560000	177950000	96365000	374640000	121520000	141260000	124340000	333160000	142450000	264230000	109180000	134430000
P99028	Uqcrh	Cytochrome b-c1 complex subunit 6, mitochondrial	102780000	76767000	168680000	121320000	114870000	84887000	84573000	57150000	85174000	128720000	103710000	81543000	72858000	104500000	63358000	81450000	140680000	90949000	195900000	173610000	107830000	157060000	79345000	100630000	121050000	103590000	128020000	153740000	88023000	112420000	90249000	338740000	181100000	152480000	226870000	95965000	98727000	106660000	172620000	143910000	273410000	70850000	164910000
P99029	Prdx5	Peroxiredoxin-5, mitochondrial	60977000	91368000	65641000	52860000	75728000	60332000	47108000	75455000	59558000	76964000	65749000	37894000	69337000	50277000	98690000	94226000	81206000	91150000	124790000	122320000	95470000	125050000	87711000	112700000	112590000	101420000	107400000	109630000	152060000	182650000	148580000	146930000	160530000	204500000	143280000	193650000	146630000	161240000	178860000	162960000	153560000	163290000	161920000
Q00623	Apoa1	Apolipoprotein A-I	18868000	33307000	24653000	27295000	21964000	17869000	13473000	26731000	15606000	24517000	30856000	18087000	20562000	17982000	50119000	53100000	49698000	59919000	96563000	51708000	48286000	57103000	47174000	63471000	54630000	45097000	50190000	67454000	135460000	87119000	75413000	143800000	100150000	90568000	115530000	92709000	73871000	78298000	92760000	81220000	122170000	87505000	103360000
Q00896	Serpina1c	Alpha-1-antitrypsin 1-3	0	0	215920	0	0	642550	0	0	576740	0	0	0	0	0	2479900	831370	1127700	1965100	0	646780	1217400	607420	1443000	1547500	1274600	0	845470	0	0	7650000	4923400	371220	2459000	3473000	1751900	3597000	3962600	5822700	1571600	3005900	0	3690100	6378500
Q00915	Rbp1	Retinol-binding protein 1	3356100	6959400	5535400	4982400	3944800	2534500	0	0	3815600	7368700	5234600	2909800	5256800	2443500	6185800	0	5346100	4385600	3711200	3488000	4167500	4484100	5964500	8755600	3992200	5308600	6303500	3209000	0	0	0	0	0	5253700	0	3506600	3180100	4105400	0	0	0	4758700	0
Q00PI9	Hnrnpul2	Heterogeneous nuclear ribonucleoprotein U-like protein 2	12095000	10010000	10803000	13614000	12161000	11183000	12945000	13863000	9617900	11799000	11020000	14228000	10675000	13711000	7284900	9898800	8805500	8738700	9208700	9806500	10564000	10482000	9173300	6745600	8747400	14269000	9738700	8994700	0	5762600	8751100	3630200	6684200	8919000	0	9174200	9964300	6965200	5492000	5702600	0	7994600	9610000
Q01149	Col1a2	Collagen alpha-2(I) chain	0	0	0	0	0	0	0	0	0	0	0	0	0	0	0	0	0	1355400	0	0	0	0	0	0	0	0	0	0	0	0	0	0	0	0	0	0	0	0	0	0	0	0	0
Q01339	Apoh	Beta-2-glycoprotein 1	0	5146500	6984300	4701900	7955100	5253500	4527600	9153400	4073100	6858300	5259800	6793100	5789400	6672100	4854600	4892700	4815600	0	5405600	4987400	0	5850700	0	4515500	4415400	0	4660500	4490100	0	0	3777200	0	0	0	0	0	0	0	0	0	6867300	0	0
Q01405	Sec23a	Protein transport protein Sec23A	6088100	5493300	9342600	5793000	9171300	7020400	4473600	3971600	5676800	4900800	5896100	6852000	4355800	6477200	5514200	5636800	5246100	4789900	0	5938600	3970300	3774300	6007100	4039100	6530000	7097100	4143500	0	0	3580600	4043200	0	2130200	7289100	0	5033500	3793300	4830000	0	4068000	0	6427000	3729700
Q01730	Rsu1	Ras suppressor protein 1	6380200	7796400	2891600	8527900	12660000	9710800	8235300	5309600	12381000	6559300	4741200	7053400	9769100	7408600	8648200	14505000	13536000	9423300	12747000	15541000	9454100	10030000	9963400	10710000	8781400	7745100	11532000	7961700	22226000	14844000	6238200	22119000	9952900	12409000	18979000	11518000	3032700	11682000	8482400	11426000	28382000	9272600	10925000
Q01768	Nme2	Nucleoside diphosphate kinase B	123590000	171290000	83275000	87191000	101440000	94169000	112280000	120250000	132000000	119370000	156020000	74058000	125840000	84802000	187570000	145060000	163490000	146850000	191440000	131830000	173510000	184150000	195600000	167700000	138870000	121970000	117800000	137990000	482660000	411190000	220100000	438070000	305480000	226500000	486120000	217160000	129370000	234900000	289180000	245270000	446790000	253750000	210780000
Q01853	Vcp	Transitional endoplasmic reticulum ATPase	274690000	292230000	336250000	274010000	317880000	284620000	239220000	296280000	294720000	306430000	295350000	335020000	269010000	313810000	207060000	242090000	230770000	259610000	323130000	278820000	263770000	411370000	227930000	242690000	263340000	278590000	261180000	327180000	521170000	327950000	270120000	604690000	334240000	266920000	542020000	256360000	252760000	236430000	472250000	290580000	420290000	273130000	254110000
Q02013	Aqp1	Aquaporin-1	0	0	0	0	0	0	0	0	0	0	0	0	0	0	0	0	0	0	0	0	0	0	0	0	0	0	0	0	0	0	0	0	0	0	0	0	0	0	0	0	0	0	1330100
Q02053	Uba1	Ubiquitin-like modifier-activating enzyme 1	72816000	118150000	108620000	89507000	94801000	78197000	66945000	120930000	82966000	120720000	102720000	76258000	80266000	69195000	90527000	91759000	105060000	82669000	2260400	95568000	102210000	89085000	74890000	111830000	97310000	99134000	105330000	57777000	14307000	50793000	69558000	0	64390000	105570000	15895000	96381000	83264000	103430000	35835000	92096000	4765000	80107000	77324000
Q02248	Ctnnb1	Catenin beta-1	21567000	20997000	18647000	24994000	11396000	17354000	16703000	20428000	14810000	7204200	19536000	18392000	23138000	19695000	14658000	23400000	18927000	9140300	1122900	11275000	14297000	13852000	10597000	11932000	13783000	6253400	15589000	6781700	0	1791900	5168800	0	3969800	6191900	0	12954000	8143200	11794000	7212400	6726500	0	8250900	8715300
Q02257	Jup	Junction plakoglobin	39492000	32599000	42133000	35432000	31465000	44131000	31160000	38411000	29812000	33938000	24882000	45452000	31464000	38352000	44527000	47736000	36678000	40770000	2980600	30074000	32570000	29672000	30563000	31917000	35352000	38887000	46370000	15923000	0	14708000	28790000	0	26253000	25315000	5025300	31333000	32877000	36173000	12775000	17349000	0	27043000	35888000
Q02566	Myh6	Myosin-6	1864900000	1385700000	1787100000	1931900000	1736300000	1602100000	1567500000	1543900000	1573300000	2058300000	1985100000	2171400000	1989100000	2330500000	2999500000	3285200000	3183200000	2890100000	4618300000	3217800000	2976500000	3250400000	3109200000	3236600000	3076600000	3110900000	2951100000	4214500000	6697800000	4562600000	4479300000	9062600000	4603800000	4208300000	6942600000	4702300000	5281400000	4505500000	5068700000	4893100000	6626200000	4490400000	4325100000
Q02788	Col6a2	Collagen alpha-2(VI) chain	12365000	14168000	8578100	13097000	12998000	14006000	10645000	8762300	8866500	4927000	11645000	10548000	11529000	10714000	12948000	6020900	14673000	31934000	8912900	11719000	14037000	9334400	9099700	10218000	10691000	12507000	8886500	7993400	6103900	8024100	16698000	9496500	11501000	20430000	9700300	18481000	20953000	11501000	6096000	18933000	11251000	11248000	23671000
Q02819	Nucb1	Nucleobindin-1	11265000	5412100	9453700	5346800	6269600	9565200	8013000	9219600	7210600	12641000	4858400	6156600	8842300	7336700	7015500	6410700	3565000	5276500	26763000	11474000	6152400	11934000	10862000	5064100	5811400	9266700	9538300	14805000	5891100	5274500	6226300	19868000	11209000	8557600	14134000	8147400	6442700	4636300	9247200	5896000	19741000	6738400	6964000
Q03173	Enah	Protein enabled homolog	0	0	0	0	0	1042000	0	0	0	0	0	0	0	0	0	0	0	0	0	0	0	878470	0	0	638350	0	0	0	0	0	0	0	0	0	0	0	0	0	0	0	0	0	0
Q03265	Atp5a1	ATP synthase subunit alpha, mitochondrial	2197200000	1944100000	1911000000	1739200000	2373800000	2354500000	2209600000	1737400000	2429400000	2011100000	2034300000	2358200000	2638300000	1896000000	2938300000	2664800000	2502600000	2416600000	3201400000	2221200000	2766700000	3094700000	3138600000	2470800000	2516000000	3092800000	2478800000	3550700000	4980200000	5009700000	3383500000	5006000000	3998300000	3237100000	4249900000	3389900000	3389100000	3449400000	4326300000	3002500000	3998600000	3691900000	3758000000
Q04447	Ckb	Creatine kinase B-type	88401000	97861000	147720000	98431000	102700000	84719000	65612000	93148000	85950000	118480000	97463000	105200000	85134000	83636000	57045000	66656000	85415000	72772000	65760000	78205000	68622000	81567000	61831000	70530000	71186000	83966000	72712000	122550000	49963000	62912000	61113000	47822000	76735000	107580000	70510000	57800000	56159000	69547000	65134000	54899000	36823000	87949000	69993000
Q04750	Top1	DNA topoisomerase 1	6044600	6261500	11074000	6404000	8713100	6304900	9460400	0	4402400	0	4241700	6792700	6404600	8078700	4630200	4943200	4900000	5163300	3662700	3948600	5464600	5083500	4771100	5602200	5841800	4678700	4876000	4871200	4280600	0	3773700	0	0	0	0	4197500	4765700	3347200	3641400	4216900	0	0	4696700
Q04857	Col6a1	Collagen alpha-1(VI) chain	18352000	19527000	17392000	22441000	23232000	17029000	18018000	20815000	22469000	16689000	18855000	28163000	13739000	14275000	21907000	20500000	26248000	56522000	15589000	27927000	27612000	18318000	24302000	22516000	15445000	23185000	24801000	15150000	15671000	19793000	25166000	23429000	23544000	25778000	19753000	25892000	34656000	28477000	17280000	27233000	24667000	23332000	29291000
Q04859	Mak	Serine/threonine-protein kinase MAK	0	0	0	0	0	0	0	0	0	0	0	0	0	0	0	0	0	0	0	0	0	0	0	0	0	0	0	0	0	0	0	0	0	0	0	0	0	0	0	0	0	0	137470000
Q05186	Rcn1	Reticulocalbin-1	0	0	0	0	0	0	0	0	0	0	0	0	0	0	0	0	0	0	0	0	0	0	0	0	0	0	0	0	0	0	0	0	0	0	0	0	0	0	3834200	0	0	0	0
Q05793	Hspg2	Basement membrane-specific heparan sulfate proteoglycan core protein	91227000	87065000	103070000	110150000	108720000	88685000	95088000	93575000	95083000	82561000	96095000	105870000	93915000	101900000	98341000	83726000	79067000	110590000	54284000	93879000	91964000	82782000	82685000	98260000	87139000	81655000	87352000	61810000	49241000	67852000	77343000	35732000	67278000	82125000	40456000	93725000	86536000	92794000	74064000	87873000	65282000	81083000	80969000
Q05816	Fabp5	Fatty acid-binding protein, epidermal	45248000	67077000	72495000	53759000	61689000	40838000	51569000	52930000	43842000	82038000	78132000	44581000	69594000	65997000	68786000	50593000	48989000	78236000	156340000	68409000	75870000	82932000	65390000	60988000	66621000	63090000	65167000	101780000	143100000	73991000	59753000	168530000	64719000	53036000	150910000	56821000	65336000	53218000	98286000	78917000	155420000	49933000	55367000
Q05920	Pc	Pyruvate carboxylase, mitochondrial	0	0	0	0	0	0	0	0	0	0	0	0	0	0	0	0	0	0	0	0	0	0	0	0	0	0	265590	0	0	0	0	0	0	0	0	0	0	0	0	0	0	0	0
Q05BC3	Eml1	Echinoderm microtubule-associated protein-like 1	0	0	0	0	0	0	0	0	0	0	0	0	0	0	0	0	0	0	0	0	0	0	0	0	0	0	0	0	0	0	0	0	0	1575300	0	0	0	0	0	0	0	0	0
Q05CL8	Larp7	La-related protein 7	0	0	0	0	0	0	0	0	0	0	0	0	0	0	0	0	0	0	0	0	0	0	0	0	0	0	0	0	0	0	0	0	0	0	0	0	0	0	0	0	0	0	1837600
Q06185	Atp5i	ATP synthase subunit e, mitochondrial	51081000	46766000	34633000	55701000	82748000	71223000	67031000	56847000	69243000	73907000	55716000	51721000	58135000	79739000	88838000	83584000	76125000	68818000	121720000	62116000	87925000	57470000	82405000	99167000	54700000	55002000	60890000	109850000	172740000	136430000	118090000	357490000	93791000	79699000	191110000	103910000	131260000	124490000	122650000	100220000	172430000	77251000	99749000
Q07076	Anxa7	Annexin A7	5911200	9440300	5418000	0	8202300	0	4329800	6113300	6682600	0	6095300	0	0	0	4487400	0	6719300	0	4856800	5754300	5152100	5255100	7131300	0	5917100	10598000	7196700	0	4025800	0	7229100	5617100	6767700	0	0	0	5996300	6864600	5826900	0	7208000	0	6687500
Q07113	Igf2r	Cation-independent mannose-6-phosphate receptor	63889000	62116000	66546000	81743000	77779000	79953000	65758000	80444000	59440000	64678000	67471000	80315000	74836000	87984000	24225000	21338000	14558000	15716000	10468000	18014000	30698000	21058000	21898000	21740000	20497000	21825000	19942000	9071900	1493700	2198500	4490800	1001200	3685600	2576900	2532800	3011800	2608000	3705400	2152900	3383700	2556400	991540	4622100
Q07174	Map3k8	Mitogen-activated protein kinase kinase kinase 8	0	0	0	0	0	0	0	0	0	0	0	0	0	0	0	0	0	0	0	0	0	0	0	0	0	0	0	0	0	0	0	0	0	0	0	0	0	0	0	0	0	0	503480
Q07417	Acads	Short-chain specific acyl-CoA dehydrogenase, mitochondrial	74356000	85289000	81334000	64379000	74528000	59202000	78160000	66364000	71467000	54069000	84764000	67159000	74837000	80924000	102250000	91958000	105020000	109490000	77123000	102060000	98562000	114340000	102050000	91869000	98372000	111260000	104050000	120720000	98308000	141360000	134990000	80938000	123270000	146090000	97445000	132570000	114860000	135360000	147180000	118360000	99375000	115760000	136620000
Q07646	Mest	Mesoderm-specific transcript protein	5329400	7647400	2821200	3058600	1523800	4742300	2734000	4228100	3841800	3171000	3526700	6703400	4110700	4550500	0	2102900	1931800	0	0	0	0	0	0	0	0	2532800	1587300	0	0	0	0	0	0	0	0	0	0	0	0	0	0	0	0
Q08093	Cnn2	Calponin-2	0	0	0	0	0	0	0	0	0	0	0	0	0	0	0	0	0	0	0	0	0	0	0	0	0	0	0	0	891950	0	0	0	0	0	0	0	0	0	0	0	0	0	0
Q08369	Gata4	Transcription factor GATA-4	0	0	0	0	0	0	0	0	0	0	0	0	0	0	0	0	0	0	2862600	0	0	0	0	0	0	0	0	0	1122800	0	0	0	0	0	0	0	0	0	0	0	0	0	0
Q08481	Pecam1	Platelet endothelial cell adhesion molecule	0	5115000	0	0	5793400	4185100	0	0	4415600	0	7807000	0	4900100	4522700	5202800	0	5645200	0	3639200	0	4519600	0	4620800	4744800	0	4802400	0	0	0	0	0	5157000	0	4227200	5863600	0	4823600	4905800	3607000	6959400	5221000	5339400	5391600
Q08857	Cd36	Platelet glycoprotein 4	30363000	32101000	32596000	54780000	26694000	37428000	24512000	30703000	25204000	29506000	28024000	42835000	26304000	30935000	31940000	63683000	44407000	38634000	0	71432000	60723000	47715000	44409000	49284000	48984000	56168000	50295000	27882000	0	17658000	50802000	5628100	31004000	47584000	4875200	41733000	59304000	40468000	22973000	37278000	7591300	52148000	60340000
Q08943	Ssrp1	FACT complex subunit SSRP1	0	0	2249800	2515000	0	0	0	0	0	0	0	2091400	0	0	0	0	0	0	0	0	0	0	0	0	0	0	0	781910	0	0	0	0	0	0	0	0	0	0	0	0	0	0	0
Q0II04	Nebl	Nebulette	64041000	44128000	66102000	69471000	66989000	62865000	75582000	59822000	57666000	59709000	70230000	70957000	65192000	80424000	55092000	61257000	54372000	59797000	120710000	60997000	70078000	55906000	52877000	70034000	51243000	65327000	50905000	122550000	105610000	74070000	75339000	118760000	79866000	56118000	118030000	59981000	91451000	68588000	87356000	71681000	115550000	68511000	58958000
Q0VGB7	Ppp4r2	Serine/threonine-protein phosphatase 4 regulatory subunit 2	0	0	0	0	0	0	0	0	0	0	0	0	0	0	0	0	0	0	0	0	0	0	0	0	0	0	0	0	0	0	0	0	0	0	0	0	0	0	0	0	0	0	21253
Q11011	Npepps	Puromycin-sensitive aminopeptidase	19660000	29751000	26392000	18340000	20726000	15943000	13409000	23684000	17726000	19637000	20906000	10070000	16098000	8764000	25725000	25819000	19571000	26988000	5231700	19339000	22764000	18740000	23734000	24073000	23342000	25917000	27281000	12694000	6634300	15565000	21880000	7491800	15447000	30061000	5707800	26655000	18867000	23814000	7507700	20422000	4125800	14129000	24512000
Q11136	Pepd	Xaa-Pro dipeptidase	0	2588800	0	0	0	0	0	0	0	0	0	0	0	0	0	0	0	0	2533400	0	0	3292900	0	0	1589500	0	0	0	1962600	0	0	0	0	0	0	0	0	0	3319400	0	3337000	0	0
Q148W8	Dusp27	Inactive dual specificity phosphatase 27	5423900	0	5939800	4763300	6078800	5141600	0	7676700	4824700	5504800	5363900	4161100	5459400	3746600	0	3187600	0	0	0	0	0	4349600	6445700	5185900	0	4160700	4462100	0	0	0	0	0	6236100	0	0	0	3373200	0	0	0	0	0	0
Q149B8	Perm1	PGC-1 and ERR-induced regulator in muscle protein 1	0	0	0	0	0	0	0	0	0	0	0	0	0	0	0	0	0	0	6130700	0	2094700	0	0	0	0	0	4217900	3385500	18092000	0	8238400	17608000	3512300	0	20120000	2201900	3692700	2762600	5615900	0	8452800	7226200	4436200
Q14C51	Ptcd3	Pentatricopeptide repeat domain-containing protein 3, mitochondrial	0	0	6213100	0	0	0	3970900	0	3381000	0	2392500	2702200	0	3019500	0	4480800	2631000	0	0	0	4411700	5104600	0	0	3211900	2429600	3098700	0	0	0	0	0	0	0	0	4192600	3681100	3453300	0	0	0	0	0
Q14CH7	Aars2	Alanine--tRNA ligase, mitochondrial	0	0	0	0	0	0	0	0	0	0	0	0	0	0	0	0	0	0	0	0	0	0	0	0	0	0	0	0	0	0	0	0	0	0	0	0	0	0	0	0	0	0	182220
Q1XH17	Trim72	Tripartite motif-containing protein 72	0	0	0	258920	1541400	945310	763840	0	394960	0	581510	0	308870	864380	1567400	2173500	2198900	1239100	675880	1903100	1325100	1590100	1367900	2154400	2052400	1986500	2419700	2234700	5576100	31644000	54314000	1724300	22946000	22378000	6643000	28575000	34790000	34039000	24076000	23033000	7277200	17544000	33223000
Q2TBE6	Pi4k2a	Phosphatidylinositol 4-kinase type 2-alpha	0	0	0	0	0	0	0	0	0	0	0	0	0	2342200	0	0	0	0	0	0	0	0	0	0	0	0	0	0	0	0	0	0	0	0	0	0	0	0	0	0	0	0	0
Q2TPA8	Hsdl2	Hydroxysteroid dehydrogenase-like protein 2	8092200	9715500	9211600	4886800	5572000	9329300	9789400	11418000	10119000	10588000	8828800	6227300	7596100	8701700	18197000	19512000	34628000	25963000	10925000	24147000	22349000	22408000	30524000	37094000	27716000	28147000	21746000	14517000	11260000	27651000	33100000	11791000	29987000	32777000	12593000	29406000	28006000	31537000	17960000	26588000	15487000	40462000	27621000
Q38HM4	Trim63	E3 ubiquitin-protein ligase TRIM63	8604600	4195900	5263100	0	0	5026700	2604800	3666900	0	0	0	3598100	5080600	0	0	0	0	0	0	0	0	0	0	0	1531000	3720000	0	0	0	0	0	0	0	0	0	2506900	0	0	0	0	0	0	0
Q3B7Z2	Osbp	Oxysterol-binding protein 1	1748500	0	0	0	0	0	0	0	0	0	0	0	2095400	0	0	0	0	0	0	0	0	0	0	0	0	0	0	0	0	0	0	0	0	0	0	0	0	0	0	1954000	0	0	0
Q3TBW2	Mrpl10	39S ribosomal protein L10, mitochondrial	1442700	0	0	368210	1358600	3512700	1878100	0	2459100	1751700	1211700	2892600	1768700	2477900	1651500	0	4576100	1494600	0	1239900	1821700	2208300	5083300	1641400	0	3003700	1928000	0	0	2091200	2336500	0	1792100	1942300	2012200	0	831450	1441700	0	0	251580	1224400	2452200
Q3TC72	Fahd2	Fumarylacetoacetate hydrolase domain-containing protein 2A	0	0	0	0	0	0	0	0	0	0	0	0	0	0	0	0	0	0	0	2569600	0	0	4263800	0	0	0	0	0	0	3263900	0	0	5943900	0	0	3402700	0	0	0	0	0	0	0
Q3TDQ1	Stt3b	Dolichyl-diphosphooligosaccharide--protein glycosyltransferase subunit STT3B	0	0	0	0	0	0	0	0	0	0	0	0	0	0	0	0	0	0	0	0	0	0	0	0	0	0	0	0	0	0	0	0	0	0	0	0	0	0	0	0	0	0	423900
Q3TEA8	Hp1bp3	Heterochromatin protein 1-binding protein 3	7998100	8518500	10549000	9474700	7355800	6352900	7967900	9132600	7261500	9456100	7610800	10315000	9612000	11873000	10031000	9129900	11064000	9539900	8738200	12812000	8431700	11329000	10336000	9594000	8894700	10220000	12059000	12618000	3293700	6272400	8346200	7052400	6088500	6636300	3796400	5966100	10122000	7546300	7724200	6810400	3122500	8278000	9810600
Q3THE2	Myl12b	Myosin regulatory light chain 12B	34581000	20399000	35777000	25021000	27189000	26304000	18855000	24908000	23590000	23334000	26698000	24581000	16641000	19153000	19289000	19522000	23751000	24572000	34468000	15244000	27845000	30730000	26419000	25218000	18450000	28959000	30175000	33397000	52849000	27080000	23123000	63902000	41840000	40664000	38957000	30050000	20628000	24169000	24677000	30404000	44287000	34868000	29099000
Q3THK7	Gmps	GMP synthase [glutamine-hydrolyzing]	4541000	6151600	3480100	6066400	0	4237400	2958700	5505400	3344800	0	8129200	4124300	4308100	0	5978700	4604700	0	3715200	0	5202900	4610900	0	5224800	6373800	5764500	7929200	4619500	0	0	3824000	0	0	3405200	4831300	0	4481600	6795300	0	0	5781400	0	4450600	5323500
Q3THS6	Mat2a	S-adenosylmethionine synthase isoform type-2	11088000	13757000	17348000	11815000	15469000	7927500	7338100	15791000	10183000	18530000	18657000	12395000	14993000	14922000	13562000	15234000	16785000	10012000	10435000	13833000	13444000	13424000	13629000	12826000	11350000	11789000	15269000	15663000	7863100	8210300	12306000	6619000	10914000	11179000	6080100	11873000	10287000	9787600	8570600	13038000	0	9565700	13994000
Q3THW5	H2afv	Histone H2A.V	28318000	33099000	18679000	26665000	42709000	35973000	55480000	27322000	33874000	19664000	23956000	34179000	26468000	17160000	64491000	24652000	38329000	35361000	62605000	32505000	40760000	25034000	37883000	35995000	48854000	24261000	26197000	23830000	40138000	38172000	40127000	55386000	26734000	16953000	52060000	19273000	22324000	25076000	25395000	19211000	52210000	28749000	20790000
Q3TJZ6	Fam98a	Protein FAM98A	0	0	0	0	0	0	0	0	0	0	0	0	0	0	0	0	0	0	0	0	0	0	0	0	0	0	0	0	0	0	0	0	0	0	0	0	0	0	1263000	0	0	0	0
Q3TLP5	Echdc2	Enoyl-CoA hydratase domain-containing protein 2, mitochondrial	0	0	0	0	0	0	0	0	0	0	0	0	0	0	0	0	0	0	0	0	0	0	0	0	0	0	0	0	0	0	0	0	0	54911	0	0	0	0	0	0	0	0	0
Q3TWW8	Srsf6	Serine/arginine-rich splicing factor 6	2232600	2074900	0	1884500	1706900	0	0	0	2010200	0	0	2455900	1954900	0	1781200	0	2032500	2236800	0	1855300	0	0	2258000	2339200	3600800	0	0	1604200	0	0	0	0	1486500	0	0	0	1364600	1480000	0	1908700	0	0	2256600
Q3TXS7	Psmd1	26S proteasome non-ATPase regulatory subunit 1	9152600	9186200	11386000	11656000	7731400	6794500	7254100	8090400	5999900	7026400	11242000	10206000	12213000	8328300	11556000	6773100	7996800	6067300	0	8647100	9142300	8490200	0	7490800	10370000	12580000	9098700	5242700	7798100	0	5959600	0	8670600	18889000	9687400	9880000	6785400	10068000	4642700	0	0	15269000	13624000
Q3TZ89	Sec31b	Protein transport protein Sec31B	114920000	125990000	123110000	121670000	109570000	103940000	110070000	118130000	102290000	128580000	112990000	104010000	103900000	90192000	139170000	134880000	134240000	128700000	80152000	117990000	249050000	121530000	131530000	142300000	142990000	138500000	137090000	125570000	77840000	104030000	145090000	62123000	116180000	152850000	78345000	141220000	124890000	126690000	82316000	142460000	48997000	152470000	146130000
Q3U0B3	Dhrs11	Dehydrogenase/reductase SDR family member 11	0	0	1368400	0	0	0	0	0	0	1839500	0	0	0	0	0	0	1908000	0	0	0	1479000	0	0	0	0	0	1408700	0	2791100	0	0	0	1779900	0	0	0	0	0	0	0	0	0	0
Q3U0V1	Khsrp	Far upstream element-binding protein 2	19382000	15940000	13047000	18123000	21741000	17336000	27796000	17620000	16614000	19019000	21129000	16474000	24966000	16521000	22709000	14230000	16351000	18629000	21172000	10879000	20695000	14931000	19961000	16219000	18469000	11915000	11690000	13910000	22049000	18380000	12338000	30130000	14015000	10738000	22269000	10437000	13784000	12138000	14818000	13908000	26057000	13769000	11050000
Q3U1J4	Ddb1	DNA damage-binding protein 1	12103000	18059000	15338000	19200000	15989000	11424000	16442000	14662000	16751000	13475000	18687000	12268000	16048000	11610000	16944000	18680000	18134000	18792000	21311000	15551000	15180000	20641000	14777000	18829000	19276000	10792000	20782000	19623000	30858000	22887000	15390000	13301000	19744000	14042000	44038000	17681000	11817000	12669000	26385000	14557000	42686000	18314000	16331000
Q3U7R1	Esyt1	Extended synaptotagmin-1	1066600	1714200	1597800	2659900	1914200	1661600	3429100	1744900	2282100	1743200	2060400	1643200	2350200	3056200	2153300	1841500	2754100	2614700	0	1943800	2117300	2142200	1874700	2217600	2837400	1782000	1759500	810130	0	2609400	2386000	0	1474500	966050	0	1741100	3111500	2112700	0	1660000	0	2013400	2724900
Q3U898	Cops9	COP9 signalosome complex subunit 9	0	0	0	0	0	0	0	0	0	0	0	0	0	0	0	0	0	0	0	0	0	0	0	0	0	0	0	0	0	0	0	0	0	0	0	0	0	0	540300	0	0	0	0
Q3U962	Col5a2	Collagen alpha-2(V) chain	0	0	0	0	0	0	0	0	0	0	0	0	0	0	0	0	0	0	0	0	0	0	0	0	0	0	0	0	0	0	0	2763900	0	0	0	0	0	0	0	0	0	0	0
Q3UBX0	Tmem109	Transmembrane protein 109	0	0	0	0	0	0	0	0	0	0	0	0	0	0	0	0	0	0	0	0	0	0	0	0	0	0	0	0	0	0	0	0	0	0	0	0	0	0	0	0	0	0	5809100
Q3UEB3	Puf60	Poly(U)-binding-splicing factor PUF60	5427100	0	9113500	0	6005800	5364000	4371700	2999300	6005500	3702800	4697100	4858000	4727800	5402900	4183300	3611300	3543500	3537200	6983500	3713700	3937600	6314900	4393400	0	2995200	5191400	3316700	5343000	2674000	2385200	0	3323200	5164900	3708300	3751600	3186900	3998500	4978100	6860300	3042500	5346200	2301300	3274300
Q3UGC7	Eif3j1	Eukaryotic translation initiation factor 3 subunit J-A	0	0	0	0	0	0	0	0	0	0	0	0	0	0	0	0	0	0	0	0	0	0	0	0	0	0	0	0	0	1372800	0	0	0	0	0	0	0	0	0	0	0	0	0
Q3UGR5	Hdhd2	Haloacid dehalogenase-like hydrolase domain-containing protein 2	4298400	6586600	5868700	2939300	2651500	2196400	0	0	5076000	4190700	4983800	1457600	1898400	2946200	6679800	4415900	4259900	2622800	6114800	4002900	10871000	7231700	4588700	3525700	3928000	4342500	4093700	5473100	6366100	4073900	5035900	18813000	7944300	7438500	11892000	4758800	9027300	4026100	7699600	3770400	6347000	2695000	0
Q3UHB1	Nt5dc3	5'-nucleotidase domain-containing protein 3	0	0	0	0	0	0	0	0	0	0	0	0	0	0	0	0	0	0	0	0	0	0	0	0	0	0	0	0	0	0	0	0	0	0	0	0	0	0	0	0	0	0	487700
Q3UHU5	Mtcl1	Microtubule cross-linking factor 1	0	0	0	0	0	0	0	0	0	0	0	0	0	0	0	0	0	0	0	0	0	0	0	0	0	0	0	0	0	0	0	0	0	0	0	0	0	0	0	0	0	0	829390
Q3UHX2	Pdap1	28 kDa heat- and acid-stable phosphoprotein	4387100	6681200	4502700	5959100	6787700	6666200	4482600	0	4855500	6097600	4558000	4152300	3955200	6286800	2851800	0	2877000	3193000	10356000	5525300	4558800	6434200	4709700	3568900	3857100	4743200	4866000	9683300	8873000	0	4739400	0	4274300	3033400	9866300	4612100	0	0	0	0	9697200	4447100	3192900
Q3UIJ9	Myzap	Myocardial zonula adherens protein	3244900	3605500	0	0	3040900	2416000	2877300	2398000	2003900	0	1562500	2352700	2160000	3349200	2593800	2645700	3375300	1898500	2208300	2279500	2591600	2003000	0	3337000	2224700	1625900	1897500	0	0	0	3277300	0	0	0	0	0	2328900	2040800	0	3889900	0	2620400	2105200
Q3UIU2	Ndufb6	NADH dehydrogenase [ubiquinone] 1 beta subcomplex subunit 6	20158000	14016000	29876000	26381000	7763400	13543000	12488000	9081500	21948000	22997000	14998000	17494000	17002000	27699000	10926000	18190000	21781000	17107000	4006300	16225000	12377000	25413000	20424000	17389000	11679000	31038000	14386000	12035000	0	8351500	14564000	3043500	13815000	23702000	2525800	21696000	17171000	17555000	8190100	17136000	0	12994000	18233000
Q3UIZ8	Mylk3	Myosin light chain kinase 3	6537600	6026200	11362000	10958000	5513700	9876800	5821400	7257900	7192400	11491000	8780400	7299000	6756800	7900000	11937000	14376000	13725000	11047000	8785000	11602000	7153700	14988000	15124000	9458300	10095000	14102000	11827000	10358000	4403400	9105700	7440400	0	9902600	12233000	0	17631000	15673000	8412800	14007000	17755000	6768300	14520000	7816800
Q3UKJ7	Smu1	WD40 repeat-containing protein SMU1	0	0	0	2958800	0	0	0	2232700	0	2553800	0	0	0	2879100	0	0	0	0	0	0	0	0	0	0	0	2894100	0	0	0	0	0	0	0	0	0	0	0	0	0	0	0	0	0
Q3ULD5	Mccc2	Methylcrotonoyl-CoA carboxylase beta chain, mitochondrial	4384700	3650200	0	3191600	3796700	3962300	3400500	4464200	4698300	0	3735600	4347100	3980000	3846100	5285200	4772300	6105200	7631500	0	4060400	6366300	6370100	5787500	4282100	6100100	5295700	7672200	6462600	8225600	7191300	6555500	0	4961100	4596000	6105000	5261200	6102300	4419700	6936200	5995600	5890900	5190300	3679400
Q3UM45	Ppp1r7	Protein phosphatase 1 regulatory subunit 7	0	4675600	4097400	0	3886100	3300700	2821700	6488800	4107700	5767100	3694700	3241200	4662400	3991100	0	3906100	0	9900200	6248100	4634500	3774100	5668200	0	3921900	5458400	3317500	5243000	1739700	7815300	9329500	4267700	5082900	3687900	8129900	4122300	4226800	4115400	3903400	5120900	4315500	9647200	4973900	0
Q3UPH1	Prrc1	Protein PRRC1	0	0	6185500	0	0	0	0	0	0	0	0	0	0	0	0	0	0	0	0	0	0	0	0	0	0	0	0	0	0	0	0	0	0	4960300	0	0	0	0	0	1064300	0	0	0
Q3UPL0	Sec31a	Protein transport protein Sec31A	6179300	6403200	7422200	4930000	7409800	4291100	5824400	7787800	4996800	5790300	9951200	5637800	5299100	5716600	4705500	6098500	6783100	6192300	5138700	6907100	6297600	5770000	5052400	5488400	8198500	5024700	8079400	5937100	0	5295000	0	0	0	4965500	0	5471700	5837900	0	0	4995200	4052700	0	5709200
Q3UQ28	Pxdn	Peroxidasin homolog	17318000	13979000	15742000	16959000	10043000	13050000	14526000	8559600	17397000	4778500	8702700	9208100	12840000	12297000	29342000	23406000	29883000	25731000	2826300	29064000	24492000	22294000	24768000	29491000	20675000	32953000	27481000	7111500	2907000	16871000	21433000	0	12937000	18249000	0	27706000	34208000	26919000	7421800	28095000	1644200	19701000	23526000
Q3UQS8	Rbm20	RNA-binding protein 20	0	0	0	0	0	0	0	0	0	0	0	0	0	0	0	0	0	0	0	0	4625600	0	0	0	0	0	0	0	0	0	0	0	0	0	0	0	0	0	0	0	0	0	0
Q3URD3	Slmap	Sarcolemmal membrane-associated protein	15928000	16113000	15255000	16545000	14654000	12821000	13155000	13693000	10468000	13891000	15448000	24437000	15926000	17943000	10975000	13328000	12739000	11183000	12851000	13410000	10395000	11091000	7395100	12168000	13653000	10857000	10400000	9681000	8597800	5717900	11084000	5740600	8512300	9554900	5632900	11491000	11673000	11290000	5567200	9697300	5356700	9500000	12777000
Q3UTJ2	Sorbs2	Sorbin and SH3 domain-containing protein 2	151580000	129900000	142720000	168170000	161300000	115570000	160940000	131620000	135460000	142430000	150440000	144470000	145570000	163460000	93738000	116350000	96357000	94079000	173290000	105590000	111170000	105910000	84995000	109850000	109050000	100250000	101420000	179600000	86394000	83396000	83518000	111870000	93853000	68269000	101210000	82929000	98043000	81663000	101790000	90846000	101180000	79286000	82865000
Q3UW53	Fam129a	Protein Niban	0	0	0	0	0	0	0	0	0	0	0	0	0	0	0	0	0	0	0	0	0	0	0	0	0	0	0	0	0	0	0	0	1825900	0	0	0	0	0	0	0	0	0	0
Q3UZA1	Rcsd1	CapZ-interacting protein	0	0	0	0	0	0	0	0	0	0	0	0	0	0	0	0	0	0	0	0	0	0	0	0	0	0	0	0	0	0	0	0	0	0	0	0	0	0	0	0	4125200	0	0
Q3V1L4	Nt5c2	Cytosolic purine 5'-nucleotidase	4088500	1942300	0	0	0	1489400	0	2691000	0	2336200	2274200	2017700	1649500	0	1401700	3135700	0	0	0	0	1345200	0	0	0	1650400	0	0	0	0	0	0	0	0	0	0	0	1142200	0	0	0	0	0	0
Q3V384	Lace1	Lactation elevated protein 1	0	0	0	0	0	0	0	0	0	0	0	0	0	0	0	0	0	0	0	0	0	0	0	0	0	0	1180000	0	0	0	1400000	0	0	0	0	0	0	0	0	0	0	0	1369500
Q3V3R4	Itga1	Integrin alpha-1	0	0	0	0	0	0	0	0	0	0	0	0	0	0	0	0	0	0	0	0	0	0	0	0	0	0	0	0	0	0	0	0	0	0	0	0	0	0	0	0	0	0	1497300
Q4KML4	Abracl	Costars family protein ABRACL	7385700	11598000	13025000	0	7466000	5964000	0	11977000	7236900	0	6829000	0	0	3251800	9861400	14053000	10759000	6179900	18547000	14310000	12331000	12335000	13320000	11410000	10426000	16905000	12491000	18125000	9440500	6183400	8771800	10665000	8655800	15997000	11028000	7906800	6363000	9573600	9729300	11472000	10248000	12092000	10101000
Q4U2R1	Herc2	E3 ubiquitin-protein ligase HERC2	0	0	0	0	0	0	0	0	0	0	0	0	0	0	0	0	0	0	7866200	0	0	0	0	0	0	0	0	0	0	0	0	11790000	5547800	0	5799500	0	0	0	0	0	6737100	0	0
Q4VA53	Pds5b	Sister chromatid cohesion protein PDS5 homolog B	0	0	0	0	0	0	0	0	0	0	0	0	0	0	0	0	0	0	0	0	0	0	0	0	0	0	0	0	0	0	0	0	0	0	0	0	0	0	0	0	0	579380	0
Q4VAA2	Cdv3	Protein CDV3	7781500	5679400	10900000	7609800	8105100	4428900	6950200	7420100	6009500	10428000	7487700	6915300	3682700	10979000	0	6714600	3552100	0	13022000	4973200	5935800	7875800	5270000	0	4922400	0	5957900	12266000	7968900	6911900	0	20439000	4072200	0	11819000	3767000	6452600	4740100	6440300	0	0	0	4402500
Q501J6	Ddx17	Probable ATP-dependent RNA helicase DDX17	13973000	14799000	14404000	19312000	19000000	14102000	12625000	14079000	11784000	12110000	15254000	15280000	9805100	14337000	10182000	8247700	10125000	13002000	4635200	10062000	9488000	11105000	7241700	11137000	11623000	10870000	15921000	10460000	0	6583800	6933200	0	6248200	7349800	0	6567700	7463900	0	8433300	6779700	0	10264000	6412300
Q505D7	Opa3	Optic atrophy 3 protein homolog	0	3839700	2527400	3296700	0	3257500	0	0	0	0	0	0	3325900	2924100	3375900	3474900	0	3272300	0	0	0	2783000	0	7169600	0	3833600	0	0	0	3055400	0	0	0	0	0	0	3418400	3544000	0	2958300	0	4708600	3441400
Q505F5	Lrrc47	Leucine-rich repeat-containing protein 47	5178500	7793200	7519200	6516200	8375300	6491300	3860400	4957100	8105300	7186400	6172100	3843800	4048600	3909300	3858700	5115400	0	0	0	6528500	5431600	8243300	5499400	0	5385100	6350700	5633700	3320200	0	0	4282300	0	4796700	5056500	0	5225000	4538400	3470000	0	0	6286800	0	5804400
Q569Z5	Ddx46	Probable ATP-dependent RNA helicase DDX46	0	0	0	0	0	0	0	0	0	0	0	0	0	0	0	0	0	0	0	0	0	0	0	0	0	0	0	0	0	0	0	0	0	0	0	0	0	0	0	0	0	0	130210
Q569Z6	Thrap3	Thyroid hormone receptor-associated protein 3	1640700	1124500	1408900	1172000	2183900	1987800	2388900	1983800	2270900	2249600	1824800	1808600	0	1305900	0	1272200	1076100	1145300	3197600	0	1401200	1316000	0	680750	1623400	912620	1005200	2014200	0	0	711050	0	943890	0	0	916530	1605900	1097300	0	0	1364500	0	945210
Q58A65	Spag9	C-Jun-amino-terminal kinase-interacting protein 4	304900	309960	284890	280110	293800	0	315760	301600	247600	306500	351490	0	327100	432180	358070	341180	320520	382560	0	0	340730	318280	326400	0	335670	0	321760	342790	436280	387380	365010	511530	367640	291940	454530	341280	442250	332320	369460	335730	484560	363170	365280
Q58FA4	E2f8	Transcription factor E2F8	0	0	0	0	0	0	0	0	0	0	0	0	0	0	0	0	0	0	0	0	0	0	0	0	0	0	0	0	0	0	0	0	0	0	0	0	0	0	0	0	0	0	595370
Q59J78	Ndufaf2	Mimitin, mitochondrial	0	0	0	0	0	0	0	0	0	0	0	0	0	0	0	0	0	0	0	0	0	0	0	0	0	0	0	0	0	0	0	0	0	0	0	0	0	0	482670	0	0	0	0
Q5BKP2	Usp13	Ubiquitin carboxyl-terminal hydrolase 13	0	0	0	0	0	0	0	0	387390	0	0	0	0	0	0	0	0	0	0	0	0	0	0	0	0	0	0	0	0	0	0	0	0	0	0	0	0	0	0	0	0	0	0
Q5DP50	Tex24	Protein Tex24	0	0	0	0	0	0	0	0	0	0	0	0	0	0	0	0	0	0	0	0	0	0	0	2215400	0	0	0	0	0	0	0	0	0	0	0	0	0	0	0	0	0	0	0
Q5DTJ9	Mypn	Myopalladin	0	0	0	0	0	0	0	0	0	0	0	0	0	0	0	0	0	0	1141600	0	0	0	0	0	0	0	0	0	0	0	0	0	0	0	0	0	0	0	0	1958100	0	0	0
Q5EBG6	Hspb6	Heat shock protein beta-6	5340200	8895000	5558900	4831600	4964100	8786600	6108600	6543300	9494300	4762900	10111000	6949300	9663800	4373000	15890000	12164000	11461000	26752000	14537000	15785000	18452000	16484000	15504000	19096000	19135000	9406000	19396000	17022000	32563000	51202000	24707000	38166000	19134000	20466000	29998000	14230000	15117000	18021000	19167000	18191000	37400000	39612000	24366000
Q5FW52	Mlip	Muscular LMNA-interacting protein	4884200	3680600	4776900	0	9844100	6069600	8414800	4739800	5956100	5378400	5053900	7035100	7154500	5790100	3585000	5670500	4834500	3102900	10460000	6523100	6191300	6994600	3659500	4669200	5854400	5098900	5514200	14839000	10066000	0	0	0	5149900	3619300	9565500	4968800	9228700	5854400	7742200	4464700	5660000	5399700	4752800
Q5FWK3	Arhgap1	Rho GTPase-activating protein 1	6249900	7031900	8979700	4833500	5189700	4989900	2890600	6490400	4652700	6096200	6296100	6245700	5726700	6606600	6754700	0	7975400	6449500	2288500	3997200	4123400	5092100	6377200	4110000	5671500	5233000	6192100	2747400	3097900	0	4170000	0	3592800	2351700	0	4309500	3905400	4420400	2039000	0	0	2955400	4206200
Q5I043	Usp28	Ubiquitin carboxyl-terminal hydrolase 28	3031000	4775800	4068700	6129200	5208600	5573300	5018800	3610100	5208300	4373000	4237700	4350800	3801000	2512200	3291400	0	4232400	3178400	0	1713800	2569100	3919600	0	3186100	4172500	2904700	0	0	0	0	2904600	0	2854600	2636100	0	2740400	3433000	0	1817100	2935300	0	2839100	3200400
Q5SS00	Zdbf2	DBF4-type zinc finger-containing protein 2 homolog	0	0	0	0	0	0	0	0	0	0	0	0	0	0	0	0	0	0	0	0	0	0	0	0	0	0	0	0	0	0	0	0	0	0	0	0	0	0	0	0	0	0	3597200
Q5SUC9	Sco1	Protein SCO1 homolog, mitochondrial	0	1656500	0	0	0	0	0	0	0	0	0	1990000	2997700	0	0	0	0	0	0	0	0	0	0	0	0	0	0	0	0	0	0	0	0	0	0	0	2986000	0	0	0	0	0	0
Q5SUF2	Luc7l3	Luc7-like protein 3	0	0	0	2605500	0	2143500	2598800	0	0	0	0	0	0	0	0	0	0	0	0	0	0	0	0	0	0	0	0	0	0	0	0	0	0	0	0	0	0	0	0	0	0	0	0
Q5SW19	Cluh	Clustered mitochondria protein homolog	17648000	18266000	16838000	18938000	19100000	15182000	10866000	12197000	8438100	14506000	15548000	14474000	16070000	21141000	13166000	17225000	11274000	16546000	0	17985000	15758000	13563000	12396000	15372000	14575000	15749000	18857000	3859800	0	0	13341000	0	9669400	15000000	0	14379000	13605000	11074000	3724800	13348000	0	10867000	16435000
Q5SX39	Myh4	Myosin-4	128510000	182460000	210240000	184050000	244930000	227680000	320490000	232490000	285560000	260300000	244400000	244710000	303390000	245290000	222280000	222290000	219570000	170860000	372530000	141400000	200690000	176460000	218120000	204700000	196990000	172800000	214060000	289830000	449190000	465120000	285860000	758230000	336440000	156440000	624930000	249250000	311440000	239620000	325560000	157170000	433900000	260560000	259950000
Q5U458	Dnajc11	DnaJ homolog subfamily C member 11	0	0	0	3405100	0	0	0	0	0	0	0	0	0	0	0	0	4802400	0	0	0	0	0	0	0	0	0	0	0	0	0	0	0	0	0	0	0	0	0	0	0	0	0	0
Q5UAK0	Mier1	Mesoderm induction early response protein 1	0	0	0	0	0	0	0	0	0	0	0	0	0	0	0	0	0	5776600	0	0	0	0	0	0	0	0	0	0	0	0	0	0	0	0	0	0	0	0	0	0	0	0	0
Q5XJY5	Arcn1	Coatomer subunit delta	5542200	6145200	10739000	5713800	8018300	6704500	6813500	5340100	8360200	3014500	6166500	0	0	0	0	0	4676600	4560600	0	0	0	0	6704200	6012700	6127900	5733300	7843100	7232500	8431900	4944200	4908300	0	7891900	6292800	5345500	5549900	6325500	4073600	8316600	0	0	0	6337300
Q60597	Ogdh	2-oxoglutarate dehydrogenase, mitochondrial	254480000	213010000	227850000	215000000	199860000	225700000	215620000	201340000	234300000	178120000	201810000	262300000	201130000	232430000	243700000	263410000	280030000	279180000	72469000	317230000	237520000	281850000	277130000	290100000	267270000	312820000	312230000	228230000	91417000	303610000	396930000	65670000	311450000	530760000	93805000	413430000	441110000	427180000	282390000	376170000	75292000	379060000	500760000
Q60598	Cttn	Src substrate cortactin	6840400	5391400	6627200	5651900	5023600	4941600	5318100	6031000	0	6245700	4482300	4004700	5815200	3864600	6549000	5916400	6073100	6387800	11068000	5607000	4365200	6241300	7088500	4488100	5225000	5295500	4548100	7525400	5584700	9287500	4388500	6815600	7365000	5758900	6775700	5549000	4781700	5331500	6952300	5581400	6864800	7166000	6091300
Q60605	Myl6	Myosin light polypeptide 6	33500000	38981000	50866000	26212000	43356000	38654000	32667000	47527000	29995000	40213000	32380000	37146000	35545000	36974000	30208000	25554000	35542000	34129000	53067000	31298000	42199000	37020000	38978000	26531000	34029000	38111000	31814000	34142000	42713000	40085000	42865000	57279000	37495000	28192000	44910000	30093000	31193000	30234000	46286000	46125000	59849000	33251000	24572000
Q60631	Grb2	Growth factor receptor-bound protein 2	11032000	11759000	7908300	11585000	12600000	10374000	7383300	9113700	8275600	9999600	10417000	8168300	8593600	10054000	9565300	9623300	9308500	10272000	19275000	11839000	10924000	10611000	9562500	10692000	11359000	11746000	13212000	10739000	10967000	9767000	8741800	11566000	8179200	9677800	8869700	8193400	7940600	8408200	9981800	8145900	7388600	9187000	8462000
Q60634	Flot2	Flotillin-2	0	0	0	0	0	0	0	0	0	0	0	0	0	0	0	0	0	0	0	0	0	0	3178300	0	0	0	0	0	0	0	0	0	0	0	0	0	0	0	0	0	0	0	0
Q60668	Hnrnpd	Heterogeneous nuclear ribonucleoprotein D0	72802000	62349000	74389000	89553000	80042000	68615000	68471000	83911000	71582000	92460000	86171000	83485000	79188000	92631000	65829000	69983000	74698000	60604000	98034000	62509000	72843000	75962000	108770000	56916000	52586000	81431000	66125000	129610000	94029000	76400000	67768000	126390000	54218000	68584000	101540000	62055000	49779000	49978000	79594000	46049000	98237000	63459000	47271000
Q60675	Lama2	Laminin subunit alpha-2	7728100	7102000	9215300	7567700	11511000	8536800	6170600	8175500	8898300	5806700	6564800	8492400	6926400	9881400	20412000	21507000	18707000	21355000	27570000	11878000	17713000	24325000	15709000	17358000	20015000	21068000	23092000	14681000	18487000	18714000	26570000	19662000	20958000	14563000	22524000	21154000	18851000	25866000	20371000	21024000	13313000	18151000	21589000
Q60676	Ppp5c	Serine/threonine-protein phosphatase 5	3253000	2718000	4081700	0	0	4590200	0	0	4377300	0	2447000	2037200	0	0	2469900	0	0	2477200	0	0	0	0	3598700	2061400	0	2928500	2418900	2953200	0	0	0	0	0	6426300	0	0	0	2618600	0	0	0	2863100	0
Q60692	Psmb6	Proteasome subunit beta type-6	7648400	7352300	6566000	4163700	7531300	5767000	5190100	6612000	6814800	11625000	4856500	5010600	7416700	5177500	5037400	5190400	6174400	10173000	6044800	5151300	6808300	11040000	6174700	6801100	10612000	3999000	4261900	7106000	23734000	14309000	9247200	10819000	8119800	8364500	19162000	5333600	3031800	6795000	8511000	6219400	11658000	6255800	6769800
Q60710	Samhd1	Deoxynucleoside triphosphate triphosphohydrolase SAMHD1	0	0	0	0	0	0	0	0	0	0	0	0	0	0	0	0	0	0	0	0	0	0	0	0	0	0	0	0	0	0	0	0	0	481640	0	0	0	0	0	0	0	0	0
Q60715	P4ha1	Prolyl 4-hydroxylase subunit alpha-1	0	4470400	4722500	5009500	3773400	5833900	0	4171200	4914700	4195300	0	0	4237500	0	0	0	0	0	0	0	0	0	0	0	0	0	0	0	0	0	0	0	0	0	0	0	0	0	0	0	0	0	0
Q60737	Csnk2a1	Casein kinase II subunit alpha	7905900	9821600	0	9243300	8941500	5099700	3170000	7384100	8743300	7331700	7831200	4356400	3295800	5658900	5686000	4869200	0	4386200	4065600	4917800	4316100	5685500	4506800	2796300	4660600	6735900	3304800	5241400	3450500	2763200	4403700	2229600	5444800	2683000	1327700	4277100	5570300	7112600	5188000	2329000	3439700	2893600	2307700
Q60739	Bag1	BAG family molecular chaperone regulator 1	0	0	0	0	0	0	0	0	0	0	0	0	0	0	532160	0	0	0	0	0	237960	0	0	516780	276810	0	0	0	0	0	0	0	0	0	0	0	0	0	0	0	0	0	962630
Q60749	Khdrbs1	KH domain-containing, RNA-binding, signal transduction-associated protein 1	0	0	6922800	10360000	6709200	0	0	0	5653700	0	0	0	0	0	0	0	0	6624800	0	0	0	5169500	0	0	0	0	0	7081500	0	0	0	0	0	0	0	0	0	0	4636700	0	0	0	0
Q60759	Gcdh	Glutaryl-CoA dehydrogenase, mitochondrial	3569900	3099700	0	0	0	3112100	2673500	2943700	2671800	0	2292200	2716800	1875100	2308100	0	0	2707100	4030600	0	0	2477600	0	2551900	2212200	4671200	3154300	3062200	0	0	0	2871200	0	2237200	2971300	0	0	0	0	2251500	0	0	0	2736500
Q60847	Col12a1	Collagen alpha-1(XII) chain	0	0	0	0	4119300	0	0	5079500	0	0	0	3677000	0	2192300	0	0	3570600	25059000	0	0	0	2736300	0	0	0	0	0	0	0	0	0	0	0	0	0	0	0	0	0	0	0	0	0
Q60854	Serpinb6	Serpin B6	0	0	0	0	0	0	0	6669200	0	9047300	0	0	7595600	0	7499400	0	0	8500500	0	0	0	0	0	0	0	0	0	0	0	6610800	0	0	0	0	0	0	0	0	0	11006000	0	14071000	0
Q60864	Stip1	Stress-induced-phosphoprotein 1	65284000	64401000	63937000	64388000	71019000	59641000	42862000	62599000	69946000	62047000	56277000	47579000	63606000	66032000	36484000	53566000	41763000	50820000	57222000	50440000	43216000	54850000	45108000	45736000	53107000	54743000	48240000	74103000	33942000	46365000	46396000	32209000	32964000	53390000	30608000	39264000	44081000	36873000	43589000	39170000	37586000	35982000	42941000
Q60865	Caprin1	Caprin-1	7134700	12610000	4481000	6394200	13829000	8398100	11757000	6497700	12092000	16699000	8341100	7055900	9451300	7454400	6474200	7443700	8778100	6029500	18721000	12192000	11888000	0	7478300	7859100	7885400	10544000	11515000	4128100	14326000	6555100	6073000	0	8228700	13102000	17280000	4035600	3529600	5314400	7297200	10922000	12000000	8901900	11499000
Q60870	Reep5	Receptor expression-enhancing protein 5	180480	170640	242810	168650	255750	288230	399560	192130	415670	259000	251200	191260	398130	181380	388700	224670	422500	280270	0	0	285290	234500	297290	427510	214090	0	192130	0	0	460220	326970	0	244330	167820	0	274510	422890	526680	155120	470700	0	353660	423970
Q60902	Eps15l1	Epidermal growth factor receptor substrate 15-like 1	0	0	0	0	0	0	0	0	0	0	0	0	0	0	0	0	0	0	0	0	0	0	0	0	0	0	0	0	0	0	0	0	0	0	0	0	0	0	0	0	0	0	884110
Q60930	Vdac2	Voltage-dependent anion-selective channel protein 2	172540000	155660000	152080000	199020000	186710000	167360000	182680000	182180000	162250000	148130000	208420000	165280000	162050000	222070000	177970000	171550000	172520000	188030000	93928000	214840000	196010000	162750000	170040000	159180000	179160000	195010000	195240000	111940000	53292000	121500000	138420000	36338000	122770000	128930000	24488000	124000000	145920000	135200000	70201000	143420000	39484000	152780000	179550000
Q60931	Vdac3	Voltage-dependent anion-selective channel protein 3	30848000	31223000	40954000	50456000	35636000	44579000	40526000	43909000	38679000	35647000	48257000	33920000	34778000	47247000	31954000	39512000	44233000	38517000	11958000	45470000	54033000	36538000	33116000	45918000	38814000	43056000	49383000	25054000	0	22551000	38792000	4858800	23228000	34157000	0	45579000	42010000	50892000	0	38365000	10789000	40082000	57466000
Q60932	Vdac1	Voltage-dependent anion-selective channel protein 1	355800000	319820000	337620000	378610000	448310000	360240000	360830000	397530000	344630000	342030000	400150000	409710000	365720000	431370000	439090000	389080000	446760000	476280000	550910000	497970000	478310000	419230000	443230000	362750000	468060000	453220000	412020000	487290000	448490000	490870000	457860000	567790000	473560000	436700000	508230000	418330000	408720000	411710000	503160000	406890000	510040000	435550000	423590000
Q60936	Coq8a	Atypical kinase COQ8A, mitochondrial	0	4188400	0	4641100	0	5627600	7416800	0	0	0	0	0	4032700	0	6595600	0	5295600	6278900	0	0	0	4411600	4197200	4316600	4744800	7730900	3814800	6772400	6672500	15097000	21768000	10540000	11214000	21195000	11559000	13206000	23210000	22863000	13766000	13511000	10339000	18805000	12882000
Q60972	Rbbp4	Histone-binding protein RBBP4	5015300	4726300	0	0	6833300	4041400	0	0	4358800	0	0	5975500	0	4851300	0	4411800	0	0	7059800	4521800	0	0	0	0	0	0	0	6234000	16282000	0	0	0	0	0	0	0	4418400	0	8478800	0	6574500	0	0
Q60973	Rbbp7	Histone-binding protein RBBP7	18990000	23010000	17822000	21680000	19826000	18279000	18600000	20717000	17654000	18349000	17592000	16875000	22817000	17146000	21473000	19619000	18170000	22456000	23429000	14736000	17923000	20451000	14589000	23332000	21473000	16954000	22172000	16414000	14723000	23620000	16722000	15143000	14321000	13187000	16326000	12960000	13445000	13909000	13401000	17362000	20022000	14263000	17287000
Q60994	Adipoq	Adiponectin	0	0	0	0	0	0	0	0	0	0	3481600	0	0	0	0	2286000	0	2859100	0	0	5724400	0	2132000	3051500	0	6477200	0	0	15147000	5570300	8607900	22500000	6890100	0	12975000	4026200	6743900	7527500	9960000	4515700	13197000	2946500	7240800
Q61001	Lama5	Laminin subunit alpha-5	0	0	0	0	0	1209700	0	0	0	0	0	0	0	0	0	0	0	0	0	0	0	0	0	0	0	0	0	0	0	0	0	0	0	0	0	0	0	0	0	0	0	0	0
Q61029	Tmpo	Lamina-associated polypeptide 2, isoforms beta/delta/epsilon/gamma	34722000	37269000	38950000	54285000	66238000	53961000	28395000	47730000	43908000	50415000	34650000	37896000	41324000	33204000	51949000	40855000	48694000	42002000	53105000	38978000	43225000	40365000	43701000	33570000	32496000	52005000	37510000	57923000	35390000	34633000	31352000	77690000	31661000	27576000	48458000	29026000	33196000	35926000	40661000	23850000	61520000	28389000	22891000
Q61033	Tmpo	Lamina-associated polypeptide 2, isoforms alpha/zeta	0	0	2071200	0	3242000	3480600	0	0	8399600	2042600	0	3695600	2654100	3361500	0	2938400	1746800	0	0	2852300	1613100	3095700	2731900	0	0	1543300	2593700	0	0	0	0	0	0	0	0	0	1943600	0	0	2847400	0	0	0
Q61035	Hars	Histidine--tRNA ligase, cytoplasmic	0	3590000	0	0	4701100	0	2975400	0	0	0	4406800	0	5497200	4509700	0	0	3924600	0	0	2619200	0	5553300	5136100	0	0	4187800	0	0	0	0	3373700	0	0	7640100	0	3124900	0	2739100	0	3130700	0	0	0
Q61081	Cdc37	Hsp90 co-chaperone Cdc37	6220800	3971600	9662000	7234900	2644400	4661200	4518400	3965600	9688500	8405100	12541000	5252300	4398200	5396600	4404400	6347100	7192800	3790900	4277100	6170400	5821700	6432400	6060900	3645600	7516000	6317700	4015600	3601300	0	4841000	0	0	4465600	6303200	3612100	6225800	6123500	5204100	6087200	7671500	0	5364900	4499100
Q61147	Cp	Ceruloplasmin	0	0	0	0	0	0	0	0	0	0	0	0	0	0	0	0	0	0	706480	0	0	0	0	0	0	0	0	0	804510	0	0	1520500	0	0	0	0	0	0	754140	0	1436300	0	0
Q61160	Fadd	FAS-associated death domain protein	0	0	0	0	0	0	0	0	0	0	0	0	0	0	0	0	0	0	0	0	0	0	0	0	0	0	0	0	0	0	0	0	0	0	0	0	0	0	0	0	0	227880	0
Q61166	Mapre1	Microtubule-associated protein RP/EB family member 1	11892000	16853000	11688000	12229000	16544000	10582000	12008000	15469000	10445000	15357000	13010000	12601000	10437000	13421000	8710000	8731900	10582000	9989900	13527000	11694000	14248000	10300000	8394100	12471000	10596000	5944700	11487000	16098000	11268000	12125000	9829100	15338000	10528000	7684600	10001000	9115300	10212000	12359000	9330800	13358000	11121000	6947600	11482000
Q61171	Prdx2	Peroxiredoxin-2	151720000	145160000	195220000	150010000	190050000	146960000	124450000	180680000	152860000	216950000	153230000	144130000	134440000	156380000	140280000	173300000	147780000	171140000	310200000	222810000	181820000	238580000	184270000	158800000	151460000	216830000	164810000	273470000	531050000	278460000	171570000	660500000	248780000	222160000	423600000	200400000	185990000	160400000	394120000	222590000	444670000	253930000	192780000
Q61205	Pafah1b3	Platelet-activating factor acetylhydrolase IB subunit gamma	0	0	0	0	0	0	0	0	0	0	0	0	0	0	0	0	0	0	0	0	0	0	0	0	0	2886000	0	0	0	0	0	0	0	0	0	0	0	0	0	0	0	0	0
Q61206	Pafah1b2	Platelet-activating factor acetylhydrolase IB subunit beta	8449200	5405800	11319000	7217400	13676000	7551600	4088900	5852500	10718000	11359000	9276200	8520700	11531000	6016000	5715200	5883500	12058000	7365500	0	11166000	0	17496000	14833000	0	8339500	19184000	9088100	9187300	7035900	8827600	4037100	0	9541800	12595000	4393000	8897600	8936400	6412000	6543100	9937400	0	7965700	0
Q61233	Lcp1	Plastin-2	0	4003700	0	0	0	0	0	4243700	0	3276600	0	0	0	0	4966900	3590500	7878000	0	3044400	5204100	4667100	0	3948000	6463400	5575900	2461200	4543100	0	8156300	4572700	3528900	0	4303200	5874200	4853000	4085300	2869200	4540900	6653300	5163600	5843800	4753500	4326500
Q61234	Snta1	Alpha-1-syntrophin	0	0	0	0	0	0	0	0	0	0	0	0	0	0	0	4886700	0	0	0	0	0	0	0	0	0	0	0	0	0	0	0	0	0	0	0	0	0	0	0	0	0	0	0
Q61292	Lamb2	Laminin subunit beta-2	3057400	3725100	3551000	3609900	3349900	3483100	4693200	3873600	3894700	3103000	2974900	4070300	3324900	4934500	3107800	4678200	3349800	4330100	5491900	4440100	4176400	2971900	3177100	3944900	3822200	3023100	3655500	3587700	4237800	4373900	3617800	5013000	4486300	3275900	5306500	3810800	4204100	4226400	2738200	3817700	6476700	3487500	4322100
Q61301	Ctnna2	Catenin alpha-2	5797700	0	0	0	0	0	0	0	5423200	0	0	0	0	5728600	2778400	3795900	0	8471800	3510100	0	0	0	0	6219700	5006100	0	9190700	0	0	1619200	6020100	0	0	0	0	0	0	0	0	0	0	0	0
Q61316	Hspa4	Heat shock 70 kDa protein 4	50331000	54338000	41408000	43069000	33876000	38806000	34652000	37888000	39024000	44004000	49479000	36175000	41252000	28924000	33606000	46481000	38524000	36712000	76835000	33221000	34426000	33149000	37224000	35859000	30878000	43338000	38466000	25450000	49131000	28318000	34220000	95572000	25853000	30590000	50941000	36116000	32956000	34824000	24629000	34214000	60466000	37170000	29224000
Q61337	Bad	Bcl2-associated agonist of cell death	0	0	0	0	0	0	0	0	0	0	0	0	0	0	0	0	0	0	0	0	0	0	0	0	0	0	0	0	0	0	0	0	0	0	0	0	0	0	718260	0	0	0	0
Q61387	Cox7a2l	Cytochrome c oxidase subunit 7A-related protein, mitochondrial	4905500	1649300	6148500	0	0	6232200	0	2998800	5722800	2872900	0	0	3190100	0	844190	0	1871100	1977100	0	2909500	0	2687900	3649900	1794100	0	3921400	0	0	0	0	0	0	0	0	0	3131800	0	0	0	1866700	0	0	0
Q61425	Hadh	Hydroxyacyl-coenzyme A dehydrogenase, mitochondrial	84674000	86098000	67286000	43489000	82488000	96987000	81546000	96769000	103560000	97435000	67600000	69475000	112840000	59613000	110280000	101870000	153230000	115180000	55165000	148750000	116890000	147980000	159620000	128730000	137520000	145450000	131800000	143710000	192930000	260890000	167040000	62625000	186660000	222100000	155160000	154070000	130080000	168980000	245020000	164350000	103470000	162750000	128680000
Q61543	Glg1	Golgi apparatus protein 1	0	0	0	0	0	0	0	0	0	0	0	0	0	0	0	0	0	0	0	0	0	0	0	0	0	0	0	0	0	0	0	0	0	0	0	1902900	0	0	0	0	0	0	0
Q61545	Ewsr1	RNA-binding protein EWS	9308700	11857000	13555000	10240000	9052400	11032000	9301700	9419400	6777000	10001000	10564000	10829000	9737400	11472000	7306900	10757000	4997100	13383000	20530000	8670400	11889000	6334900	6348500	7067600	7486300	7672800	8644100	15062000	13044000	5400700	5647800	9849700	5817400	5795200	12431000	6363000	7516700	4551000	9028300	7318900	12197000	7079100	9710400
Q61548	Snap91	Clathrin coat assembly protein AP180	3553400	4294300	4249200	1501100	1402900	3094800	2531300	2689800	3215800	5566400	2744900	1770200	2369900	3043800	1839900	1381400	1678700	1389400	0	2008100	1530600	1906300	2078900	2842800	1186400	2261700	1277900	510740	0	0	0	0	596710	1309700	0	0	0	0	0	0	0	0	1150900
Q61550	Rad21	Double-strand-break repair protein rad21 homolog	0	0	0	0	0	0	0	0	2828000	0	0	0	0	0	0	0	0	0	0	1692100	0	0	2283100	0	0	0	0	0	0	0	0	0	0	0	0	0	0	0	0	0	0	0	1337300
Q61553	Fscn1	Fascin	8340900	12145000	17859000	11007000	13402000	10755000	7356900	12967000	11367000	14205000	13124000	9525600	10629000	9860100	15864000	17294000	14365000	14840000	15381000	19884000	15610000	11379000	16192000	13174000	16924000	20437000	15685000	11553000	12326000	15859000	21232000	4663300	14465000	21887000	8866600	16339000	14858000	17429000	13857000	16263000	7944800	19392000	12332000
Q61554	Fbn1	Fibrillin-1	4558600	5357200	6354600	4098000	6698500	7013300	5421100	5820300	5688700	3910200	6301800	5458800	5172600	5077000	4869200	3916300	6779100	13397000	3412900	7279400	5917600	4749600	6481000	6662400	6565300	7990700	5101900	5106800	16292000	16575000	10522000	15490000	9289700	11569000	9072900	7222200	9393500	10823000	8226900	8614100	7757500	10973000	9544000
Q61576	Fkbp10	Peptidyl-prolyl cis-trans isomerase FKBP10	3270100	3561800	9368000	7102000	2493600	0	2329600	0	0	16897000	5255200	3033500	0	0	6681200	3710800	6751000	5957900	4414300	5140500	4365800	0	12633000	4038200	3929300	0	4859600	5611400	4916000	0	4441100	0	8687100	5890000	3724100	4126400	4778400	5447900	11696000	0	4859300	8044500	3141900
Q61584	Fxr1	Fragile X mental retardation syndrome-related protein 1	16037000	11745000	20256000	19717000	15603000	16386000	23321000	14862000	19052000	15756000	18687000	25788000	16511000	20833000	15762000	18961000	10645000	10339000	6645000	12457000	13488000	9583500	13304000	11768000	10993000	8896200	9618800	15418000	9766500	10576000	9156500	8933600	6933500	6387700	10226000	9724600	9364200	7396700	11063000	11012000	0	9340300	12110000
Q61595	Ktn1	Kinectin	16335000	13255000	13703000	16298000	11446000	11801000	18541000	14297000	13660000	10763000	13635000	17159000	13556000	13804000	13410000	13549000	12864000	17095000	13846000	16677000	11232000	11145000	16025000	10961000	13320000	13185000	8070500	9725100	8151600	16293000	13161000	11151000	10829000	11084000	5770400	10726000	14777000	14734000	10334000	13540000	12053000	16965000	11834000
Q61598	Gdi2	Rab GDP dissociation inhibitor beta	58635000	66290000	81593000	48121000	55697000	44922000	34250000	57458000	44647000	58948000	60948000	46383000	47813000	50242000	48602000	60699000	64444000	48452000	37029000	50282000	59667000	60577000	73425000	67215000	48650000	71429000	57148000	40859000	9996000	49176000	44137000	15191000	50927000	89126000	26228000	59100000	57369000	55770000	50407000	69103000	21054000	52282000	45771000
Q61599	Arhgdib	Rho GDP-dissociation inhibitor 2	0	0	0	0	2933900	0	0	0	0	0	0	2024100	0	0	952140	0	2483100	0	4141600	0	0	0	0	0	0	0	0	0	2259200	2061100	0	12755000	0	0	3934200	0	0	0	4075400	0	6339100	0	2062700
Q61655	Ddx19a	ATP-dependent RNA helicase DDX19A	0	0	0	0	0	0	0	0	0	0	0	0	0	0	0	0	0	0	0	0	0	0	0	0	0	0	0	0	0	0	0	0	0	0	0	0	0	0	0	0	0	0	3857900
Q61656	Ddx5	Probable ATP-dependent RNA helicase DDX5	54637000	52533000	64036000	69284000	69434000	59511000	40845000	64338000	46908000	66820000	62929000	62989000	62583000	64429000	52722000	47460000	49283000	54759000	40729000	48930000	43138000	40013000	45509000	48143000	50727000	59213000	58080000	54345000	14610000	33221000	45050000	11182000	28650000	35120000	18875000	42831000	30838000	34122000	31180000	40567000	16505000	42265000	23208000
Q61686	Cbx5	Chromobox protein homolog 5	1482100	1362000	0	1775800	1336200	2290800	0	0	0	0	0	1375400	1622400	0	1206600	0	0	1533100	6292100	0	0	0	1442700	0	1052700	1438800	0	1772600	0	0	0	1726800	0	0	0	0	0	0	0	0	1276800	0	0
Q61702	Itih1	Inter-alpha-trypsin inhibitor heavy chain H1	1610400	0	0	0	0	0	0	0	0	1204100	1474000	1225900	0	1449900	2460500	2511100	0	1596200	2542400	2185300	2780300	0	1939300	1957600	2255200	0	1914800	2025500	0	0	0	0	0	0	0	1846700	1957900	0	0	0	0	0	1864700
Q61703	Itih2	Inter-alpha-trypsin inhibitor heavy chain H2	0	0	0	0	0	0	0	0	0	0	0	0	1908600	0	0	0	0	0	0	2217400	2080100	0	0	2293400	2474800	0	0	0	0	0	0	0	0	1973400	0	0	3141800	0	0	2303600	3710100	0	2382100
Q61704	Itih3	Inter-alpha-trypsin inhibitor heavy chain H3	0	0	0	0	0	0	0	0	0	0	0	0	0	0	0	0	0	0	0	0	0	0	0	0	0	0	0	0	0	0	0	0	0	0	0	0	0	0	0	0	0	0	894440
Q61733	Mrps31	28S ribosomal protein S31, mitochondrial	1857600	2823700	2578400	3036300	2324500	2022800	2562200	2176100	2285100	2201500	3498200	2584400	3275000	3461200	2496000	2854200	1865700	2314100	5408900	2394100	2493200	2083100	1557700	2807400	2253500	2842500	2450200	3132000	3281400	2873800	2202800	6845200	3022200	2067100	5554600	1898200	3164000	2487200	4213300	1554200	3537200	2614100	3069000
Q61735	Cd47	Leukocyte surface antigen CD47	0	0	0	0	0	0	0	0	0	0	0	0	0	0	0	0	0	0	0	0	0	0	0	0	0	0	0	0	0	0	0	0	0	0	0	0	0	0	0	0	0	0	1114000
Q61768	Kif5b	Kinesin-1 heavy chain	11177000	7415000	14866000	12351000	12027000	11425000	14390000	10903000	11409000	11480000	12085000	8983600	9401700	15538000	9790200	11078000	7230000	10673000	6609100	4585100	10423000	7364900	8866400	7817100	10013000	8468100	10771000	9190800	5992400	8720400	6729500	7639200	5886000	6847500	6830900	9320100	12051000	12284000	20223000	7958200	7327200	5859500	6209700
Q61792	Lasp1	LIM and SH3 domain protein 1	0	0	0	0	0	0	3365000	3638000	3487400	0	0	0	0	0	0	4569200	3747800	0	0	3937600	4819300	5307700	5165800	4154700	0	6620500	0	0	3659600	6466400	4552900	7158500	5991900	0	0	0	0	0	5578800	0	3818700	3744100	0
Q61838	Pzp	Pregnancy zone protein	3357700	4369600	4498500	4083900	0	0	2522000	5964700	7898800	0	3986900	6371500	0	3566000	8133400	8584200	11691000	11383000	8437800	8010400	17415000	18005000	17473000	10477000	5994300	10954000	6362900	12700000	27096000	22942000	14063000	41324000	19244000	21092000	24397000	22093000	12166000	9752100	38524000	9751000	15817000	11170000	17298000
Q61879	Myh10	Myosin-10	80416000	67169000	67848000	80098000	110060000	92099000	91809000	83475000	78511000	82558000	92527000	81873000	81482000	82228000	55159000	42398000	59780000	53632000	131150000	46102000	62430000	56973000	68126000	54358000	57298000	43826000	42007000	65117000	100910000	60387000	37793000	114540000	46892000	36095000	110600000	31037000	35041000	34972000	55095000	37324000	102520000	38800000	31102000
Q61881	Mcm7	DNA replication licensing factor MCM7	6607300	8090200	0	5799300	5134300	5160800	3680300	6522000	4876700	0	3830300	8012200	6572700	3681700	3042900	0	3594500	3575300	0	5005700	3190800	5769800	0	0	3720700	5193100	4232800	0	0	0	2815900	0	0	0	0	3879400	0	0	0	0	0	0	0
Q61937	Npm1	Nucleophosmin	29752000	23512000	31847000	19102000	30224000	24854000	18502000	24399000	23329000	29237000	24894000	30568000	29394000	26277000	15712000	18467000	16218000	15573000	71097000	20698000	19518000	18156000	22146000	16632000	15455000	18558000	12228000	29741000	29065000	13080000	6572900	40732000	13618000	9044000	19796000	14215000	15281000	9957000	23044000	5920300	56092000	20682000	11356000
Q61941	Nnt	NAD(P) transhydrogenase, mitochondrial	166000000	126800000	168630000	157260000	122330000	173340000	182550000	141400000	149820000	121730000	138850000	166880000	138120000	179540000	201150000	187180000	231690000	168020000	47586000	170070000	197360000	179460000	187450000	188340000	194470000	204150000	172610000	96205000	65221000	123810000	252550000	35975000	190780000	240230000	43819000	268890000	269020000	246370000	54681000	277720000	34631000	233640000	243290000
Q61990	Pcbp2	Poly(rC)-binding protein 2	36627000	32779000	54043000	35235000	32507000	29567000	35941000	49198000	29474000	50502000	37891000	28434000	45115000	35035000	12625000	22306000	25658000	32154000	10369000	33773000	29312000	31922000	35556000	24579000	21844000	37585000	26720000	33951000	0	0	25694000	0	20491000	19365000	11379000	33593000	22748000	24214000	16105000	28094000	0	0	19353000
Q62000	Ogn	Mimecan	1631400	0	0	1878800	0	1494800	0	2818800	0	1389700	0	581780	2757700	0	2197900	1257700	5495300	9469400	0	2416700	0	0	1647300	1794500	2128100	1461200	1935000	1577300	0	2030100	3655700	0	3689600	0	0	1536100	1199200	2824800	2087700	0	1858000	2381000	2023300
Q62009	Postn	Periostin	14812000	18805000	10610000	23185000	21914000	8748300	9458900	17648000	13807000	12399000	13275000	36808000	17025000	12954000	10435000	7869700	16502000	162500000	2990400	11906000	17352000	16935000	16716000	12720000	13035000	12163000	18365000	12182000	1117500	10541000	11941000	0	6889000	17054000	0	10833000	10093000	10308000	3052700	2736700	788640	17246000	6592700
Q62059	Vcan	Versican core protein	2558100	0	0	3242100	4491100	3373400	2817500	2308300	2511300	2600900	2725000	3725500	2885600	2744600	2749800	2083700	3191700	2985100	2256200	0	2419900	2771800	3057400	1839900	0	3161000	0	0	0	0	0	0	0	0	0	0	1999000	0	0	0	0	0	0
Q62093	Srsf2	Serine/arginine-rich splicing factor 2	0	0	0	0	0	0	0	0	0	0	0	0	0	0	0	0	0	0	0	0	0	0	0	0	0	0	0	0	0	0	0	0	0	0	0	0	0	0	0	0	0	0	1360800
Q62095	Ddx3y	ATP-dependent RNA helicase DDX3Y	2227600	1993100	3134200	2636900	3507500	1810500	5565700	1503600	2047600	1578600	3520900	2296300	3579400	5254600	2926700	2360800	2446300	2192300	0	2255300	1887000	1678200	0	7033400	2539900	0	2767500	1853300	0	0	0	0	2395100	0	0	0	1882200	2135500	0	0	0	0	0
Q62148	Aldh1a2	Retinal dehydrogenase 2	0	0	0	0	0	0	0	0	0	0	0	0	0	0	0	0	0	0	0	2470100	0	2982500	0	0	2528700	2256800	2741300	1998000	0	3513900	2495300	3518300	4458300	2844600	7136600	0	3093700	0	2962300	2593300	3799800	3393900	0
Q62165	Dag1	Dystroglycan	0	0	0	2980100	0	0	0	0	0	0	0	2957900	0	0	0	0	0	0	0	2738400	0	0	0	0	2581300	2672400	0	0	0	0	0	0	0	0	0	0	3012000	0	0	0	0	0	3338700
Q62167	Ddx3x	ATP-dependent RNA helicase DDX3X	37418000	46700000	36220000	41555000	40270000	30457000	35920000	46113000	36367000	34985000	38525000	39166000	44405000	42507000	27290000	28297000	29318000	26813000	20262000	41332000	29914000	26102000	33358000	35847000	31567000	31168000	26132000	26668000	5625000	14454000	23599000	0	22121000	31393000	15038000	25863000	16036000	24325000	22821000	24336000	11223000	20309000	21806000
Q62186	Ssr4	Translocon-associated protein subunit delta	0	0	0	0	0	0	0	0	0	0	0	0	0	0	0	0	0	0	0	0	0	0	0	0	0	0	0	0	0	0	0	0	0	0	0	0	0	0	0	0	0	0	2900900
Q62188	Dpysl3	Dihydropyrimidinase-related protein 3	48944000	70108000	73843000	50082000	76701000	57319000	50908000	82250000	56072000	85945000	62486000	45363000	66165000	46076000	69062000	55171000	49520000	81025000	64473000	62322000	62627000	67606000	57525000	51138000	57390000	53115000	66704000	83181000	51103000	40992000	43710000	39210000	41963000	27668000	52782000	41333000	37900000	45219000	48092000	27910000	40311000	49046000	34057000
Q62193	Rpa2	Replication protein A 32 kDa subunit	0	0	0	0	0	0	0	0	0	0	0	0	0	0	0	0	0	0	0	0	0	0	0	0	0	0	0	0	0	0	0	0	0	0	0	0	0	1029100	0	0	0	0	0
Q62234	Myom1	Myomesin-1	200520000	191370000	220120000	204700000	183720000	196480000	173790000	187850000	182980000	174600000	194980000	196410000	174560000	219470000	158450000	194830000	197150000	174530000	88085000	197150000	183650000	189900000	172350000	203360000	195770000	170660000	187460000	182160000	83103000	166440000	263820000	70487000	202900000	182040000	107160000	223250000	228440000	216830000	185480000	202450000	76606000	213810000	240900000
Q62261	Sptbn1	Spectrin beta chain, non-erythrocytic 1	254370000	197920000	251870000	281290000	245740000	226330000	231260000	208330000	224210000	224000000	249090000	256160000	204900000	249110000	190510000	216240000	203620000	187350000	286390000	215720000	213580000	208100000	192260000	190090000	201010000	217140000	212900000	205400000	239410000	143080000	196380000	187430000	165780000	202410000	223450000	208610000	231030000	181890000	165020000	195890000	218050000	191010000	185140000
Q62318	Trim28	Transcription intermediary factor 1-beta	13147000	15936000	17303000	13341000	15368000	12898000	14222000	16832000	14027000	13044000	13767000	11027000	12833000	10372000	18645000	12314000	14008000	13367000	10766000	12450000	18349000	12996000	11649000	13739000	14490000	15787000	13558000	11646000	5934700	8362200	10359000	10213000	9725700	7024900	7028900	7805000	11628000	12460000	8573100	9086600	6305500	8519200	8643600
Q62351	Tfrc	Transferrin receptor protein 1	7970600	11212000	13142000	5984300	5237200	8095600	6420800	10990000	8925100	10337000	11396000	19117000	11627000	14684000	9903700	16911000	14286000	10921000	0	13567000	15540000	9903400	9519400	12660000	13264000	11389000	12654000	7109700	0	9584200	20667000	4368500	9077000	33363000	0	28829000	21014000	18736000	5509300	23551000	4566400	19405000	17492000
Q62376	Snrnp70	U1 small nuclear ribonucleoprotein 70 kDa	12368000	7544300	7092000	9452100	11028000	7843200	11315000	9845400	8781900	7425000	7417900	8600600	11358000	11668000	8393300	7172000	8231400	7440100	15140000	8162500	9495200	7629200	9602200	8330300	7881900	9250500	7324500	11256000	6299700	6229100	6971700	8842100	7539300	7045300	11370000	5447800	6933300	5718100	6976300	6417900	6848000	6303800	6807800
Q62393	Tpd52	Tumor protein D52	0	0	2989900	0	0	0	0	0	0	0	0	0	0	0	0	3229200	0	0	2439500	0	0	0	0	0	0	3165700	0	0	0	0	0	0	0	0	0	0	0	0	2578600	0	0	0	0
Q62417	Sorbs1	Sorbin and SH3 domain-containing protein 1	10115000	10799000	16840000	13373000	12834000	13091000	11732000	11120000	13171000	10246000	10461000	14608000	10872000	10258000	12389000	16049000	11969000	12817000	12155000	13822000	10394000	16477000	19530000	12370000	16038000	16684000	14840000	23261000	6126600	11527000	11251000	14866000	15000000	14972000	11455000	15153000	14410000	12439000	17015000	12032000	12824000	15861000	13893000
Q62418	Dbnl	Drebrin-like protein	2777600	2070400	0	0	2529700	1674100	1642900	2707600	2805800	0	0	0	1670400	0	0	0	2285900	0	0	0	0	0	2919100	2353900	2483700	1694100	2046700	2120500	2695700	0	0	0	1893000	2846100	0	1896000	1935200	0	0	1826600	0	0	0
Q62419	Sh3gl1	Endophilin-A2	0	0	0	0	0	0	0	0	0	0	0	0	0	0	0	0	0	0	0	0	0	0	0	0	0	0	0	0	0	0	0	0	0	0	0	0	0	0	0	0	0	0	1293200
Q62422	Ostf1	Osteoclast-stimulating factor 1	0	0	0	0	0	0	0	0	0	0	0	0	0	0	0	0	0	0	0	0	0	0	0	0	0	0	0	0	0	0	0	0	0	0	0	0	0	0	0	0	0	0	660070
Q62425	Ndufa4	Cytochrome c oxidase subunit NDUFA4	112840000	108140000	121700000	157840000	114710000	124630000	147270000	166240000	128400000	115700000	92352000	107950000	132820000	152510000	150690000	191300000	155270000	162110000	106850000	203970000	135180000	151910000	114120000	184180000	149330000	203490000	162670000	68569000	61923000	126540000	214700000	90104000	173520000	188680000	82587000	183230000	227950000	255490000	77203000	191440000	90502000	217120000	297020000
Q62426	Cstb	Cystatin-B	0	0	0	0	0	0	0	0	0	0	0	0	0	0	0	5477400	0	0	8571800	6848400	5447900	0	0	0	0	0	0	0	17263000	0	0	0	0	0	8381500	0	0	0	0	0	6900900	0	0
Q62446	Fkbp3	Peptidyl-prolyl cis-trans isomerase FKBP3	37667000	51936000	65680000	50029000	63044000	44543000	52342000	39573000	35196000	51412000	38977000	46630000	37641000	29558000	44922000	37754000	35268000	41475000	67635000	35414000	40971000	38546000	29238000	28140000	34707000	30372000	31978000	49610000	86865000	41869000	35754000	77531000	34606000	34448000	62699000	24499000	41291000	27354000	47440000	32579000	98273000	40584000	30119000
Q62448	Eif4g2	Eukaryotic translation initiation factor 4 gamma 2	0	0	0	0	0	0	0	0	0	0	0	0	0	0	0	0	0	0	0	0	0	0	0	0	0	0	0	0	0	0	0	0	0	0	0	0	987530	0	0	0	0	0	0
Q62465	Vat1	Synaptic vesicle membrane protein VAT-1 homolog	4103300	4247500	4250200	5842100	4043500	4021500	3306900	3260700	3597000	3408800	6097000	4168100	3236200	5702500	3180100	0	3618600	3280600	0	0	2622600	3625400	3912300	4055200	3560700	3860300	4190100	0	0	0	3280700	0	0	0	0	0	0	2858500	0	3108100	0	0	3050700
Q62523	Zyx	Zyxin	0	0	0	0	0	0	0	0	0	7211200	2078200	0	0	0	0	0	0	1167100	2057700	0	0	0	0	0	0	0	0	0	1161400	0	0	0	0	0	0	0	0	0	0	0	0	0	0
Q63829	Commd3	COMM domain-containing protein 3	0	0	0	0	0	0	0	0	0	0	0	0	0	0	0	0	0	0	0	0	0	0	0	0	0	0	0	0	0	0	0	0	0	0	0	0	0	0	0	0	0	0	644180
Q63918	Sdpr	Serum deprivation-response protein	9376100	10600000	9109000	11338000	10842000	7632300	12477000	11822000	8099100	10507000	10590000	12597000	10509000	10650000	14597000	12903000	18173000	14387000	21889000	11989000	13588000	12402000	11085000	4253600	13767000	13447000	11252000	13630000	28098000	22316000	12723000	41902000	21179000	13184000	33625000	12819000	16924000	19156000	19685000	17288000	31424000	13445000	18525000
Q64010	Crk	Adapter molecule crk	4667000	3860800	2146700	2212000	4051000	3393200	4162800	4710700	2753600	3706600	3236300	2295900	3631100	4329000	6880000	2896300	3600800	3741900	11504000	4159500	5355800	8103500	6718500	5585600	5034800	7602200	5000800	3425300	2440000	4354600	7012400	6084400	7453000	10585000	9664300	6635000	3941100	4144900	6915600	7323700	4512500	5098700	7691300
Q64012	Raly	RNA-binding protein Raly	9736400	9766800	9040400	8733900	14457000	9193200	10529000	11783000	8723100	8305000	10687000	10983000	9730400	10552000	8221900	6373300	9475300	8708400	12795000	6827200	10988000	7073900	9503800	7145200	10115000	7634600	8713200	10453000	7160000	0	5810700	9203700	5234500	0	8752000	0	3845400	4433600	5253100	4988200	9281400	6112800	4544500
Q64105	Spr	Sepiapterin reductase	6633500	12577000	11420000	10056000	11333000	6840700	0	11492000	9618700	10452000	7252100	6859700	7048100	5955800	8372800	9717500	0	8194000	8804000	10916000	7189800	9832800	10842000	9837500	8658800	11727000	13425000	10294000	0	13955000	7193700	5994600	12348000	10142000	5497400	8075400	12542000	8758200	7468200	9826900	0	9235900	15100000
Q64152	Btf3	Transcription factor BTF3	6244100	2310400	4417300	4086800	2002700	6775700	3055700	3771300	5905300	10961000	2275100	4175700	3837900	4674100	1441300	5402700	5872900	4185700	0	0	4852000	0	3023900	8202800	0	5934300	2267100	6723400	0	3936600	2243900	7891000	7399100	8133700	7728400	7215700	1987400	3332100	0	0	5908100	0	4356800
Q64213	Sf1	Splicing factor 1	0	0	0	2129900	0	1973500	0	0	0	0	1108900	2608000	3570300	0	0	0	0	3223900	0	0	1615300	0	2228500	0	2185200	0	1676100	0	0	0	0	0	0	0	0	0	0	0	0	0	0	0	0
Q64310	Surf4	Surfeit locus protein 4	1256300	0	530700	0	0	517380	0	0	0	399960	0	1592900	1345600	1480100	0	0	499100	0	0	0	756490	0	0	0	912380	0	0	0	0	0	0	0	0	0	0	0	0	0	0	0	0	0	0
Q64314	Cd34	Hematopoietic progenitor cell antigen CD34	0	0	0	0	0	0	0	0	0	0	0	0	0	0	0	0	0	0	0	0	0	0	0	0	0	0	0	0	0	0	0	0	0	0	0	0	0	0	1348200	0	0	0	0
Q64433	Hspe1	10 kDa heat shock protein, mitochondrial	110820000	97959000	149720000	131320000	150700000	111070000	100280000	96278000	113310000	148090000	105360000	84879000	87560000	100110000	93520000	105630000	98588000	90974000	153230000	111540000	105530000	141000000	136060000	84446000	105670000	113620000	116780000	198830000	199740000	125080000	90658000	271440000	137000000	120380000	181990000	141320000	117040000	104740000	177390000	97821000	181720000	122080000	85424000
Q64511	Top2b	DNA topoisomerase 2-beta	6598300	9073200	6799400	4057800	6042200	7018700	5432000	5266300	6729700	5258100	7301900	6855000	6300800	6331200	6131100	4569100	4916300	5591200	1695700	6147900	5637400	5414500	9319500	3807200	5284000	7651500	3971000	3903400	0	0	6794000	0	7087200	3618800	0	4157900	3527100	3110200	0	4800500	0	3005700	0
Q64514	Tpp2	Tripeptidyl-peptidase 2	0	0	0	0	0	0	0	0	0	6137200	5003600	0	0	0	0	0	4851000	3989500	0	0	3341600	0	0	5489000	0	0	4174400	0	0	2950100	0	0	3112900	4349300	0	0	3837800	0	0	0	0	2909300	0
Q64521	Gpd2	Glycerol-3-phosphate dehydrogenase, mitochondrial	0	0	0	0	0	0	0	0	0	0	0	0	0	0	0	0	0	0	0	0	0	0	0	0	0	0	0	0	0	0	0	0	0	0	0	0	0	0	0	0	0	875690	0
Q64523	Hist2h2ac	Histone H2A type 2-C	46465000	62924000	41106000	68866000	93570000	85532000	65496000	50734000	67973000	95225000	76977000	76089000	101440000	73873000	128430000	30021000	71641000	92385000	157940000	20688000	61521000	45367000	147920000	89778000	111250000	68682000	106460000	106710000	146490000	112470000	71624000	280880000	72205000	35526000	120890000	57881000	52353000	77094000	96014000	51648000	166250000	27198000	68969000
Q64727	Vcl	Vinculin	112750000	116330000	125570000	149800000	124570000	123460000	117790000	120860000	112440000	160260000	164550000	115820000	119290000	131060000	135750000	136380000	117370000	118970000	143580000	107770000	122220000	117600000	100020000	102500000	114360000	132090000	145160000	144620000	157810000	113170000	109910000	211440000	119430000	127730000	173200000	130620000	121900000	128580000	167480000	108000000	200270000	95521000	132030000
Q64737	Gart	Trifunctional purine biosynthetic protein adenosine-3	1994800	1639200	3524900	1497300	0	1835200	0	1098000	2259600	3429500	1915000	0	0	0	1703200	1938400	0	0	0	2181900	1259600	2312800	1393900	2488600	0	0	2313100	0	0	0	1882500	0	1529200	2810900	0	0	0	0	0	0	0	0	1532400
Q65CL1	Ctnna3	Catenin alpha-3	1564800	2188200	0	0	0	1163300	1792100	2417300	2473500	2122800	0	1941800	1410000	2644500	1635000	2761200	4923000	2888900	0	2062800	4340100	0	3378300	1989700	3595900	3716400	3094700	0	0	0	2151400	0	0	0	0	4328400	1697500	2185100	0	0	0	2368600	2742600
Q68FD5	Cltc	Clathrin heavy chain 1	205230000	200960000	240660000	223120000	166690000	206820000	180370000	206710000	215300000	185660000	204570000	210980000	141430000	216130000	164810000	173340000	155530000	143600000	20549000	157620000	159500000	148030000	144240000	174210000	175650000	185020000	188920000	92575000	4637500	66270000	142420000	1633700	71264000	132970000	5886700	138090000	132470000	155130000	38090000	125910000	2026600	121740000	123090000
Q6A0A9	FAM120A	Constitutive coactivator of PPAR-gamma-like protein 1	1507300	0	0	0	0	1762700	0	0	0	0	0	1600500	0	2007600	0	0	0	0	0	0	0	0	0	0	0	0	0	0	0	0	0	0	0	0	0	0	0	0	0	0	0	0	0
Q6A0D4	Rftn1	Raftlin	0	0	0	0	0	0	0	0	0	0	0	0	0	0	0	0	0	0	0	0	0	0	0	0	0	0	0	0	0	0	0	0	0	0	0	0	0	0	0	0	0	195580	0
Q6AW69	Cgnl1	Cingulin-like protein 1	1783200	2868900	1467100	0	763130	665830	2671800	1857300	711110	2514200	0	1280500	1937100	0	2693100	1782000	0	2448700	3689700	2006700	2865100	3474600	0	1896300	0	617190	2178500	2145700	0	0	1694100	0	1672600	2454800	1022600	1074000	2531800	1875100	2161000	0	3861200	0	0
Q6DFW4	Nop58	Nucleolar protein 58	2750900	0	0	4023500	1359600	0	1809900	3009800	3105700	0	2461100	4956400	3699100	0	3384700	0	0	0	0	1735300	2705100	0	2405700	3714100	0	0	0	0	0	0	0	0	0	0	0	0	0	2324000	0	0	0	0	0
Q6DIC0	Smarca2	Probable global transcription activator SNF2L2	0	0	0	0	0	0	0	0	0	0	0	0	0	0	0	0	0	0	0	0	0	0	0	0	0	0	0	0	0	0	0	0	0	0	0	0	0	0	0	0	0	0	4604000
Q6IRU2	Tpm4	Tropomyosin alpha-4 chain	23265000	26130000	17319000	24371000	29079000	19729000	45937000	27385000	23913000	26978000	39412000	18778000	21429000	21642000	33227000	23218000	30036000	37131000	72004000	23664000	32141000	37013000	26669000	30936000	26560000	22815000	18141000	40670000	82668000	63616000	26602000	150410000	50686000	24104000	131950000	26575000	41192000	34628000	52152000	35528000	102420000	30450000	29424000
Q6NVF9	Cpsf6	Cleavage and polyadenylation specificity factor subunit 6	0	0	1879100	1321700	403590	2375200	0	2623000	0	3363100	1602000	1139600	1546200	1616700	2829500	3735500	0	5396900	1532400	4262700	1253700	0	0	2667600	1825100	0	2799300	0	982920	284420	2272200	0	4449700	0	1183000	0	0	1460100	994030	1977200	724970	710420	1829600
Q6NZB0	Dnajc8	DnaJ homolog subfamily C member 8	0	0	0	0	0	0	0	0	0	0	0	0	0	0	0	0	0	0	0	0	0	0	0	0	0	0	0	0	0	0	0	0	0	0	2329500	0	0	0	0	0	0	0	0
Q6NZJ6	Eif4g1	Eukaryotic translation initiation factor 4 gamma 1	3301800	6046500	3493700	3716300	3993000	6406600	8818000	0	4735100	3343200	7013100	4182700	5672300	2716000	4551500	3901200	6056500	4666300	5956800	3008000	4183600	2784800	3614900	3718100	4549200	2843000	3172300	0	0	5014700	3895100	0	2887000	5343800	0	2635400	4020200	3895900	0	3443100	0	2520000	5400700
Q6P1B1	Xpnpep1	Xaa-Pro aminopeptidase 1	3319700	3183500	6597100	0	0	0	0	0	0	3706600	0	1640400	2622800	0	0	3291000	2409400	2984700	1356400	0	0	0	0	3295800	0	0	2744900	3121000	0	1234100	1655600	0	0	5268800	0	2493800	2584500	0	0	2775500	0	2018700	4281400
Q6P1F6	Ppp2r2a	Serine/threonine-protein phosphatase 2A 55 kDa regulatory subunit B alpha isoform	0	2238500	0	0	4990800	2831500	0	3088300	4096600	0	1617600	3662400	0	2100300	0	2954800	0	2551000	0	2134600	0	0	0	0	0	0	2796300	0	0	0	0	0	0	0	0	0	1413800	2063000	1932900	0	1242400	0	0
Q6P3A8	Bckdhb	2-oxoisovalerate dehydrogenase subunit beta, mitochondrial	0	0	0	0	0	0	0	0	0	0	0	0	0	0	0	0	0	0	0	0	0	0	0	0	0	6968400	0	0	0	0	0	0	0	0	0	0	0	0	0	0	0	0	0
Q6P4T2	Snrnp200	U5 small nuclear ribonucleoprotein 200 kDa helicase	3941300	3792900	2515200	4153300	2350900	4201300	2107800	3572600	4689300	2445400	3932400	3917500	4260100	0	4561500	3447000	2895700	4627500	0	3020800	4228100	3490200	6141200	4646000	2995300	3426000	5103800	0	0	0	2479700	0	0	3535400	0	2895400	0	2463900	0	4122300	0	0	0
Q6P542	Abcf1	ATP-binding cassette sub-family F member 1	491080	0	0	0	0	0	638570	468280	0	0	512690	0	631690	0	0	0	417860	0	419730	0	0	0	0	474550	0	0	0	0	0	502990	0	0	0	0	0	0	0	0	0	0	0	0	0
Q6P5E4	Uggt1	UDP-glucose:glycoprotein glucosyltransferase 1	15442000	34773000	24853000	0	0	13767000	19501000	21329000	0	15692000	18185000	28412000	15963000	15294000	27553000	24348000	31286000	12692000	0	18252000	28307000	0	16092000	28859000	15718000	13743000	53391000	15641000	0	27280000	8423700	0	11297000	21695000	18857000	30511000	16447000	0	0	22689000	0	21480000	32922000
Q6P5F9	Xpo1	Exportin-1	0	0	0	0	0	0	0	0	0	0	0	0	0	0	0	0	0	0	0	0	0	0	0	0	0	0	0	0	0	0	0	0	0	0	0	0	0	216600	0	0	0	0	0
Q6P5H2	Nes	Nestin	4835600	0	0	0	0	0	0	0	0	0	0	0	0	0	5444500	0	4574600	0	9999300	3907300	0	0	4959700	0	0	0	0	6207000	10230000	6702000	6716500	29406000	7093500	3229600	18015000	0	0	0	7873600	3977200	13534000	8032200	0
Q6P8J7	Ckmt2	Creatine kinase S-type, mitochondrial	41190000	37131000	44467000	49294000	43897000	43370000	28103000	45164000	45865000	39422000	37601000	42671000	35146000	51291000	50806000	52969000	45516000	49253000	19074000	62717000	29647000	47567000	43930000	48157000	59186000	52067000	62195000	49610000	89461000	165740000	210400000	110130000	179770000	235560000	145560000	242760000	167780000	203520000	196500000	185820000	66595000	184400000	276730000
Q6P9R2	Oxsr1	Serine/threonine-protein kinase OSR1	0	0	0	0	0	0	0	0	0	0	0	0	0	0	0	0	0	0	0	0	0	0	0	0	0	0	0	0	0	0	0	0	0	0	0	0	0	0	0	0	0	0	3982500
Q6PB66	Lrpprc	Leucine-rich PPR motif-containing protein, mitochondrial	78665000	78440000	90427000	79277000	80190000	92803000	75205000	73048000	62146000	70029000	64524000	62266000	72282000	84104000	68138000	76189000	80033000	57398000	12949000	76270000	64815000	74582000	69629000	85573000	59209000	93221000	86557000	43256000	16297000	57553000	86818000	2814300	51215000	98989000	16255000	101600000	97596000	75566000	52088000	96579000	5488700	64681000	81850000
Q6PCP5	Mff	Mitochondrial fission factor	2856900	1823500	0	3091500	2626100	0	2768400	0	4281200	0	0	0	0	0	0	0	0	0	0	0	0	7022000	0	0	0	0	0	3391100	0	0	0	0	0	0	0	0	4520900	0	0	0	0	0	0
Q6PD26	Pigs	GPI transamidase component PIG-S	0	0	0	0	0	0	0	0	0	0	0	0	0	0	0	0	0	0	0	0	0	0	0	0	0	0	0	0	0	0	0	0	0	0	0	0	0	0	0	0	0	104190	0
Q6PDG5	Smarcc2	SWI/SNF complex subunit SMARCC2	0	0	0	0	0	0	0	0	0	0	0	0	0	0	0	0	0	0	0	0	0	0	0	0	0	0	0	0	0	0	0	0	0	0	0	0	0	0	0	3945400	0	0	0
Q6PDI5	Ecm29	Proteasome-associated protein ECM29 homolog	0	0	0	0	0	0	0	0	0	0	0	0	0	0	0	0	0	0	0	4575000	0	0	0	0	0	0	0	0	0	0	0	0	0	0	0	0	0	0	0	7010200	0	0	0
Q6PDM2	Srsf1	Serine/arginine-rich splicing factor 1	26596000	19528000	12895000	28849000	19769000	17353000	24067000	16295000	21365000	17797000	15096000	29403000	23324000	16221000	20367000	21687000	19002000	16082000	27546000	16571000	15368000	19041000	15430000	20289000	16909000	18224000	16247000	14906000	26814000	14493000	14772000	14254000	14241000	14111000	21782000	15832000	10097000	13853000	16801000	19140000	24942000	17000000	14627000
Q6PDQ2	Chd4	Chromodomain-helicase-DNA-binding protein 4	494340	0	0	0	0	0	0	0	0	0	0	0	365930	0	0	0	0	0	0	0	0	0	0	0	0	0	0	0	0	0	0	0	0	0	0	0	0	0	0	0	0	0	0
Q6PE01	Snrnp40	U5 small nuclear ribonucleoprotein 40 kDa protein	0	0	0	0	0	0	0	0	0	0	0	0	0	0	0	0	0	0	0	0	0	0	0	0	0	0	0	3968300	0	0	0	0	0	0	0	0	0	0	0	0	0	0	0
Q6PEB6	Mob4	MOB-like protein phocein	0	0	0	0	0	0	0	0	0	0	0	0	0	0	0	0	0	0	0	0	0	0	0	0	0	0	0	0	0	0	0	0	0	0	0	0	0	0	0	0	0	309580	0
Q6PFR5	Tra2a	Transformer-2 protein homolog alpha	0	4217000	2810200	4565200	4153300	5150100	3407500	3756600	3867600	3988000	2865000	3575700	0	3445000	2330000	2378000	2424800	2327800	0	2333500	3066900	2600100	2686400	3466900	2508900	2551200	2447900	2804900	3625600	0	1533400	2212900	2433000	1708300	2011600	0	2168000	2583200	2366500	1966800	0	0	2451700
Q6PHZ2	Camk2d	Calcium/calmodulin-dependent protein kinase type II subunit delta	25424000	34578000	28516000	24228000	28697000	27905000	22779000	30960000	22197000	26939000	24640000	28318000	22552000	24021000	24794000	24343000	30098000	24825000	9091800	25515000	24839000	25634000	33037000	24910000	27071000	28827000	32557000	15735000	5535700	16454000	26451000	0	13133000	30065000	6269800	26252000	22292000	18908000	18672000	22847000	7337500	21270000	20218000
Q6PIC6	Atp1a3	Sodium/potassium-transporting ATPase subunit alpha-3	0	0	0	0	0	0	0	0	0	0	0	0	0	0	0	0	0	0	0	0	0	0	0	0	0	0	0	0	0	0	0	0	0	0	0	0	0	0	0	0	0	0	2740900
Q6PIU9	#N/A	Uncharacterized protein FLJ45252 homolog	0	0	0	0	0	0	0	0	0	0	0	0	0	0	0	0	0	0	0	0	0	0	0	0	0	0	0	0	0	0	0	0	0	0	0	0	0	0	0	0	0	600720	0
Q6R0H7	Gnas	Guanine nucleotide-binding protein G(s) subunit alpha isoforms XLas	5446600	11015000	8082000	5518900	16505000	8053900	17840000	12039000	11832000	7820500	5236700	9444000	7851900	4130100	4228700	9739100	10183000	0	0	10936000	16902000	7183600	0	3525100	11418000	9533900	9691600	8126200	7105600	0	4772900	0	9315300	8457400	0	8366600	11310000	11501000	11928000	4046100	0	0	9713500
Q6WVG3	Kctd12	BTB/POZ domain-containing protein KCTD12	2662800	3024900	2731500	2229200	5165300	2717000	1816900	2781300	2385900	2001700	2232700	0	1873900	1425900	2670200	2331200	3978900	2924900	6495900	4078600	3447900	4796300	4681900	4461900	2567000	3586800	4766400	3474000	11575000	4725500	5649700	8110600	5889600	3926900	9835400	5445400	3513600	3058100	5521200	4028600	10596000	3984900	5045300
Q6ZQ38	Cand1	Cullin-associated NEDD8-dissociated protein 1	9304100	7915000	3348800	7125100	9203800	7628700	5341600	7443700	10779000	6364800	3873000	2952500	6720400	4466900	8219300	7895900	6919900	7810200	0	7653100	6699400	6228900	7317300	7257800	9884800	5429300	4437000	0	0	2787600	8261200	0	2363000	7691200	0	6327500	3430700	6652100	0	3624200	0	0	9463400
Q6ZQ73	Cand2	Cullin-associated NEDD8-dissociated protein 2	23884000	27932000	23899000	19822000	16020000	25285000	20898000	26075000	26046000	19410000	21660000	26915000	24533000	18796000	22405000	20806000	20465000	21177000	2701700	17023000	17103000	15512000	15433000	23768000	21455000	17226000	19025000	5490600	0	7856000	20078000	0	9610300	22816000	0	17541000	18374000	17522000	7183400	19922000	3629200	16293000	29782000
Q6ZQI3	Mlec	Malectin	3890700	2948600	0	4031100	3305000	2740000	4143100	2554100	0	0	3147200	2913700	2293000	2698800	3035400	3108900	3409800	0	0	0	0	0	0	3444800	0	0	0	0	0	0	0	0	0	0	0	0	2782900	0	0	2303900	0	0	0
Q6ZWN5	Rps9	40S ribosomal protein S9	48043000	49971000	54860000	64277000	73462000	44759000	57447000	58246000	51547000	51157000	48507000	50104000	44295000	54608000	30772000	41491000	34240000	42774000	46825000	41970000	44957000	42634000	38563000	49703000	47830000	33829000	44331000	44364000	39385000	20773000	27900000	37652000	19228000	23674000	24488000	26613000	15362000	18558000	43765000	27152000	39787000	38966000	25395000
Q6ZWR6	Syne1	Nesprin-1	0	0	0	0	0	0	0	0	0	0	0	0	0	0	0	0	0	0	0	0	0	0	0	0	0	0	0	0	0	0	0	0	136620000	0	0	0	0	0	0	0	0	0	0
Q6ZWU9	Rps27	40S ribosomal protein S27	14396000	8535600	6801700	7395300	11437000	20795000	24347000	8576300	8166900	11477000	8452400	10475000	10305000	11164000	7549500	9899500	7665200	9020000	0	6403600	6910700	6351000	6865000	7359000	8242200	5014000	6867500	4226900	0	0	5587000	0	0	2806700	0	3799000	4845500	5331600	0	0	0	9056200	3722700
Q6ZWV3	Rpl10	60S ribosomal protein L10	45671000	46604000	58201000	52834000	62255000	52281000	56658000	50773000	47702000	53389000	45812000	55757000	52325000	54466000	38742000	34100000	31768000	39912000	18623000	42461000	30212000	37051000	39949000	39865000	36382000	46452000	37405000	30602000	43379000	32124000	31117000	18866000	23069000	19053000	18199000	25706000	23747000	21076000	32975000	24027000	27120000	29708000	22457000
Q6ZWV7	Rpl35	60S ribosomal protein L35	17424000	16181000	9402700	14559000	18273000	16724000	21154000	11221000	20040000	11984000	17151000	13203000	13445000	10580000	14328000	13464000	13848000	12645000	10624000	5952000	14839000	5840600	10207000	10210000	10085000	6002400	8254000	5765700	12089000	15128000	8766400	8240000	4096300	2208300	8597700	4598300	4333400	6117900	9574200	8161700	10733000	17856000	7285100
Q6ZWX6	Eif2s1	Eukaryotic translation initiation factor 2 subunit 1	5316400	5409100	5562700	4777100	6335600	5201500	6264400	5080500	6451000	4863700	4945400	6560900	4732500	6795900	5186800	4872000	0	0	7813200	3810400	3954200	5035300	4107300	3428200	3263800	5484100	3103900	4335200	3490600	0	4038500	0	3665100	0	2066500	0	0	3480300	5137000	2916700	7013700	4815700	3007200
Q70FJ1	Akap9	A-kinase anchor protein 9	17534000	22902000	23377000	0	20561000	0	0	0	20717000	20793000	23923000	0	0	0	0	19593000	15965000	19840000	0	18343000	23315000	22617000	25370000	0	30519000	8714800	14361000	21834000	0	20335000	29047000	23444000	23037000	0	44171000	22969000	40635000	48270000	15143000	0	0	0	24939000
Q71FD7	Fblim1	Filamin-binding LIM protein 1	0	0	0	3017500	0	0	0	4411600	4669100	0	0	0	0	0	0	5484000	4311700	0	7089900	7059600	0	5649000	4478400	5902700	4500200	7516900	5658100	6004300	9314800	0	8899200	8179400	7988900	12322000	7632800	10078000	9150900	7727000	11906000	0	7881200	0	6661400
Q71LX4	Tln2	Talin-2	20015000	25320000	25861000	18221000	19415000	17553000	20569000	19259000	17777000	22611000	21053000	27815000	21608000	29909000	28077000	29662000	22890000	22221000	4788100	27908000	17663000	21910000	18332000	27455000	29495000	22127000	26565000	9652900	3716700	8329600	17195000	0	14686000	15732000	3904800	19626000	23635000	21491000	9346200	25111000	0	17910000	18116000
Q76LL6	Fhod3	FH1/FH2 domain-containing protein 3	0	0	0	0	0	0	0	0	0	0	0	0	0	0	0	0	1116500	0	0	0	0	0	0	0	0	0	0	0	0	0	0	0	0	0	0	0	0	0	0	0	0	0	0
Q76MZ3	Ppp2r1a	Serine/threonine-protein phosphatase 2A 65 kDa regulatory subunit A alpha isoform	48274000	65280000	60208000	49614000	40476000	40052000	48877000	56204000	47722000	40457000	48825000	52084000	59003000	41909000	41229000	44797000	37925000	32831000	19874000	51705000	40870000	40962000	37893000	30616000	49032000	40546000	53277000	52114000	36971000	20042000	41391000	7348000	21702000	50101000	27770000	47231000	49203000	58468000	36383000	32205000	24296000	29613000	50917000
Q78IK2	Usmg5	Up-regulated during skeletal muscle growth protein 5	18162000	19317000	11327000	19972000	18066000	17481000	15010000	17956000	12892000	10313000	20372000	17617000	14009000	19491000	31275000	18891000	19779000	24194000	12544000	21850000	21624000	13788000	16942000	19369000	21506000	21102000	21263000	8951600	4970900	14384000	22859000	8358600	15173000	27056000	0	27716000	22929000	30750000	6207500	26996000	0	22552000	30944000
Q78IK4	Apool	MICOS complex subunit Mic27	10408000	6413000	10339000	7672800	10004000	8644900	6763200	6879400	9051300	6288200	8267700	7559000	5529300	10897000	13366000	6916800	9104500	8080500	4928800	8238900	6806400	6970800	8221400	8027300	4561100	8228900	8049100	0	5153100	7799300	6932900	7696100	5293900	8585800	5411400	9357000	8616600	6157300	6022800	10589000	4869000	6464600	7949000
Q78PY7	Snd1	Staphylococcal nuclease domain-containing protein 1	32959000	36987000	37387000	37839000	32086000	27564000	28355000	33483000	33412000	35102000	30137000	34335000	31425000	35607000	17435000	23943000	25565000	22454000	16505000	20293000	18111000	21503000	23767000	29083000	20854000	29036000	21560000	20694000	3515500	7112700	19458000	0	12350000	13448000	5412600	20352000	20274000	16233000	10706000	20979000	8339500	12284000	16345000
Q78XF5	Ostc	Oligosaccharyltransferase complex subunit OSTC	0	0	0	0	0	0	0	0	0	0	0	0	0	0	0	0	0	0	0	0	0	0	0	0	0	0	0	0	0	0	0	0	0	0	0	0	0	0	0	0	0	0	355240
Q78ZA7	Nap1l4	Nucleosome assembly protein 1-like 4	24788000	33702000	28429000	26195000	29018000	28414000	31735000	26718000	28716000	32417000	25109000	27950000	28265000	26261000	29742000	31104000	22671000	21540000	43251000	28281000	26910000	27792000	26651000	21195000	28049000	23713000	23058000	41326000	49072000	24292000	24038000	47576000	19915000	22169000	45618000	28642000	24749000	27216000	30376000	26665000	24161000	22013000	21266000
Q791V5	Mtch2	Mitochondrial carrier homolog 2	14321000	12548000	9896400	16107000	8149500	15492000	19804000	13030000	9080700	7191800	19060000	13711000	10857000	18329000	21065000	11075000	13580000	9141200	0	8509200	16833000	9824300	12565000	12799000	10382000	19301000	13950000	0	0	7353500	11345000	0	6551200	8764500	0	10288000	12145000	11180000	0	12400000	0	12889000	12163000
Q7M6Y3	Picalm	Phosphatidylinositol-binding clathrin assembly protein	0	0	0	0	0	0	0	0	0	1151000	0	0	0	0	0	0	0	0	0	0	0	0	0	0	0	0	0	0	0	0	0	0	0	0	0	0	0	0	0	0	0	0	0
Q7TMF3	Ndufa12	NADH dehydrogenase [ubiquinone] 1 alpha subcomplex subunit 12	32272000	25453000	14866000	34499000	20995000	33161000	20755000	24246000	24680000	25672000	19789000	21731000	26430000	33443000	27487000	23514000	32877000	21432000	16871000	22959000	30892000	16867000	29203000	22239000	26967000	23491000	24741000	16440000	13325000	22680000	23107000	18389000	29397000	29003000	17771000	33661000	29839000	27470000	11728000	23346000	20311000	23133000	29003000
Q7TMK9	Syncrip	Heterogeneous nuclear ribonucleoprotein Q	45167000	40194000	44902000	43576000	44835000	30874000	29710000	41590000	39576000	38341000	37079000	44868000	40741000	45046000	28303000	37417000	37741000	43446000	34232000	31188000	32149000	32903000	33249000	31736000	33507000	38955000	35640000	44438000	21352000	32481000	38448000	28059000	36116000	38685000	28685000	35629000	26711000	28334000	37838000	31378000	35711000	34303000	28115000
Q7TMM9	Tubb2a	Tubulin beta-2A chain	0	1855000	1884700	1568100	0	1823600	0	1478400	1656200	2103500	0	1418700	1856500	0	0	1744300	0	0	0	1795700	0	1836200	1524400	1849200	1726000	1713000	1675600	1592500	0	0	0	0	1627600	1665600	0	1888900	2904400	1483100	1366000	1623300	0	1819100	0
Q7TMY8	Huwe1	E3 ubiquitin-protein ligase HUWE1	0	0	0	0	83516000	0	125820000	239750000	161290000	0	215630000	0	0	0	0	0	0	0	0	186480000	0	226560000	264580000	216380000	187100000	151770000	285160000	0	0	0	187740000	0	0	308620000	0	153040000	314480000	193740000	0	0	0	230310000	151090000
Q7TNC4	Luc7l2	Putative RNA-binding protein Luc7-like 2	7992000	4244900	5424100	5421800	5690700	4871700	4731100	6232800	5493200	4761800	6465800	4963100	4970500	4214500	4113700	4789800	3610600	4255700	4849700	3868400	4637200	2940100	6015500	4159500	3572700	4407800	3612000	3584600	4167300	2986200	3931800	3946100	3913800	3751300	5510200	3440200	3894500	3571700	4583500	3379100	0	3521500	3536900
Q7TNG5	Eml2	Echinoderm microtubule-associated protein-like 2	0	8294500	15127000	4957700	6854500	0	5716400	7592100	0	7498700	6895200	0	6285700	0	0	12118000	0	5588200	0	11722000	8895500	8360300	10806000	3668700	10069000	9732400	8022100	6535300	0	4910900	8593500	0	6881300	6368100	0	5447100	6182100	6687900	8027600	0	5174000	5957100	5829200
Q7TNV0	Dek	Protein DEK	3611200	0	0	4161100	0	0	4804300	0	0	3469300	2878600	0	3538700	3231400	3159000	3338400	3278100	3406900	3741400	0	4880200	4000100	2918400	2225600	0	3152400	0	3237100	0	2976400	0	0	0	0	0	0	3207900	0	0	2151400	1972300	3294400	0
Q7TPR4	Actn1	Alpha-actinin-1	247070000	227590000	302590000	220440000	256580000	243410000	212670000	201770000	247020000	163140000	230730000	207010000	208420000	269390000	159050000	168220000	202370000	176400000	75084000	176250000	179370000	231290000	161510000	186700000	199520000	291040000	227050000	136960000	90593000	131190000	139670000	32922000	134940000	146940000	62608000	197200000	173370000	200550000	114290000	189740000	65265000	152990000	194580000
Q7TPV4	Mybbp1a	Myb-binding protein 1A	1266700	964160	0	0	0	0	0	0	0	0	1114400	1244400	1111000	924840	807880	0	0	0	0	0	0	0	0	1330900	1031100	0	1572400	0	0	0	0	0	0	0	0	0	0	0	0	0	0	0	0
Q7TPW1	Nexn	Nexilin	19660000	14805000	14109000	13758000	17402000	17388000	23063000	13730000	13915000	14268000	19822000	20384000	20415000	21171000	11140000	10710000	11388000	11683000	25176000	14009000	14629000	13743000	16219000	12861000	8943400	7182200	10102000	16002000	20433000	19389000	12216000	35959000	14423000	7659400	27321000	9235000	13586000	10646000	17175000	10420000	22987000	12659000	10407000
Q7TQ48	Srl	Sarcalumenin	181280000	170010000	211630000	183780000	169230000	160400000	182410000	187180000	157810000	188660000	212280000	206120000	162850000	225460000	231720000	252120000	206120000	192450000	177770000	218610000	216280000	259520000	248970000	222690000	236980000	263910000	241980000	255010000	243680000	291490000	274690000	271960000	302980000	305650000	298250000	296780000	352390000	313410000	281060000	298970000	252600000	259080000	306990000
Q7TQH0	Atxn2l	Ataxin-2-like protein	0	0	0	0	0	0	0	0	0	0	0	0	0	0	0	0	0	0	0	0	0	0	0	0	0	0	0	0	0	0	0	0	0	0	0	0	0	0	0	0	0	0	1408500
Q7TQI3	Otub1	Ubiquitin thioesterase OTUB1	10170000	16055000	11099000	12019000	10877000	6567600	8755500	16012000	8711600	12254000	9041500	12039000	9491300	6440800	8598900	10385000	12082000	9105900	12306000	11083000	10904000	10536000	10402000	10496000	8459200	12979000	9965100	11180000	3193600	9840000	9815300	0	9228900	10987000	7625700	12785000	10397000	12582000	8060600	8721100	6562000	9838100	9665100
Q7TT37	Ikbkap	Elongator complex protein 1	0	0	0	0	0	0	0	0	0	0	0	0	0	0	0	0	348120	0	0	0	0	0	0	0	0	0	0	0	0	0	0	0	0	0	0	0	0	0	0	0	0	0	0
Q80TV8	Clasp1	CLIP-associating protein 1	8624400	6314900	11464000	5060800	0	7054200	5641200	0	7056400	4164700	5309800	0	0	0	6333700	0	0	5046800	0	0	0	5410000	0	6531500	0	8049400	7165200	0	0	0	6435500	0	0	0	0	0	0	4680500	0	0	0	0	5610100
Q80U19	Daam2	Disheveled-associated activator of morphogenesis 2	0	0	0	0	0	0	0	1352800	0	0	0	0	0	0	0	7325800	0	0	0	0	0	0	0	0	0	0	0	0	0	0	0	0	0	0	0	0	0	0	0	0	0	0	0
Q80U93	Nup214	Nuclear pore complex protein Nup214	0	0	0	0	0	0	0	0	0	0	0	0	0	0	0	0	0	0	0	0	0	0	0	0	0	0	0	0	0	0	0	0	0	0	0	0	0	0	474200	0	0	0	0
Q80UG5	Sept9	Septin-9	3570600	3250900	2305600	0	3315400	3052500	0	7393600	0	5260500	2543300	3144100	0	2425100	0	3319900	2173200	0	0	4926700	3144700	0	0	0	3117200	3983500	3506300	2490700	3242800	0	3157500	5657700	2474700	3048100	4304200	5045600	3290900	4946200	0	3148500	3883900	4221100	2893900
Q80UU9	Pgrmc2	Membrane-associated progesterone receptor component 2	10252000	10238000	8949500	11973000	9613900	11506000	11321000	7975900	9081800	3768100	7143500	8979200	9207100	12762000	7471000	9183900	8390100	8131600	0	7665800	6892400	4995000	6382400	0	7827600	9208400	10348000	1864100	0	0	5330600	0	1933700	4040000	0	0	4718700	5191700	0	5275700	0	3132400	4263700
Q80VP1	Epn1	Epsin-1	0	0	0	0	0	0	0	0	0	0	0	0	0	0	0	0	0	0	0	0	0	0	0	0	0	0	0	2161700	0	0	0	2228400	0	0	0	0	0	0	6085300	0	0	0	0
Q80X19	Col14a1	Collagen alpha-1(XIV) chain	4197000	3023500	0	3792500	5678700	0	4812300	2266700	2807200	2911000	0	0	2457600	5143000	2676700	3037100	4700500	10435000	3698700	2882900	12159000	3965000	3995200	8803500	6309000	2466100	7731100	3159100	0	0	3552100	0	0	4693400	2105100	12653000	12862000	8744000	5180600	2932000	0	8424600	4805300
Q80X50	Ubap2l	Ubiquitin-associated protein 2-like	0	0	16075000	0	0	4406900	0	5222200	0	0	3710500	4685900	5278900	0	4974100	9160100	0	3000000	5368800	0	3752400	0	0	0	4700300	2973200	7518400	0	0	5978000	4460300	0	0	5170600	3755100	4273300	0	0	0	5158100	4808900	3709700	0
Q80X66	Btbd10	BTB/POZ domain-containing protein 10	0	0	0	0	0	0	0	0	0	0	0	0	0	0	0	0	0	0	0	0	0	0	0	0	0	0	0	0	0	0	0	0	0	0	0	0	273270000	0	0	0	0	0	0
Q80X85	Mrps7	28S ribosomal protein S7, mitochondrial	4452100	4049100	4680000	5877100	4881500	3916000	3541800	4350700	3142400	4892000	6442200	3823300	4159200	6973400	3357800	2958200	3272900	3731600	5370500	5110400	2074400	3440600	3147800	4473500	3480300	3810000	2158500	6253700	2243900	2459800	3167100	4459500	3210000	2071800	3956700	2521600	4156600	3370000	2461600	3452300	5053300	2668400	3566200
Q80X90	Flnb	Filamin-B	15144000	10735000	17312000	19243000	18644000	20002000	16913000	13058000	16548000	14711000	15071000	13035000	12973000	18896000	14682000	15392000	17434000	13674000	8457700	14643000	13540000	14151000	19082000	13899000	16758000	15831000	22445000	10317000	8420100	10774000	14285000	8605500	14642000	27267000	8270600	19378000	20411000	14615000	11848000	19159000	7216100	16079000	19439000
Q80Y14	Glrx5	Glutaredoxin-related protein 5, mitochondrial	10082000	14080000	16019000	18546000	17988000	11481000	11289000	10539000	10703000	17689000	14169000	8964900	10207000	10654000	13207000	15088000	18760000	13195000	18622000	16503000	15173000	20044000	15637000	13625000	9215300	18377000	18493000	25976000	34570000	18127000	18743000	17845000	17517000	17671000	28121000	17858000	17582000	13768000	23172000	11718000	17194000	19164000	17188000
Q80YY7	Znf618	Zinc finger protein 618	0	0	0	0	0	0	0	0	0	0	0	0	0	0	0	0	0	0	0	0	0	0	0	0	0	0	0	0	0	0	0	0	0	0	0	0	0	0	0	1025500	0	0	0
Q80ZS3	Mrps26	28S ribosomal protein S26, mitochondrial	2190200	1896000	2911100	1991700	2436300	0	0	1901000	1597200	1303800	1526300	2394900	1867500	2814300	2174600	2715300	1858200	0	4601600	2603000	0	2711200	2811300	2872600	1936500	2894700	2100600	5106800	3568400	0	2457100	4299700	2733000	2794800	2489900	2862000	2344700	1722200	2837900	1965400	4345400	3821700	2217000
Q810I2	Trim50	E3 ubiquitin-protein ligase TRIM50	0	0	0	0	0	0	0	0	0	0	0	0	0	0	0	0	0	0	0	0	0	0	108200	0	0	0	0	0	0	0	0	0	0	0	0	0	0	0	0	0	0	0	0
Q811I0	Atpaf1	ATP synthase mitochondrial F1 complex assembly factor 1	0	0	0	0	0	0	0	0	0	0	0	0	0	0	0	0	0	0	0	0	0	0	0	0	0	0	0	0	0	0	0	0	0	0	0	0	0	0	0	0	1808100	0	0
Q811U4	Mfn1	Mitofusin-1	5495400	5529100	7695700	8587900	4878500	5571600	2767600	6202200	5503800	4600900	9662700	3956100	4930900	7144800	8918900	9718600	8825600	5185900	0	6099500	6274600	6025000	7090100	7042100	5660700	11105000	8085700	4221800	0	0	4489700	0	4924500	5243200	0	6220800	6132600	8119900	0	5388700	0	7586900	0
Q8BFP9	Pdk1	[Pyruvate dehydrogenase (acetyl-transferring)] kinase isozyme 1, mitochondrial	9234600	10875000	12838000	8662100	6908400	6821300	6870300	8444400	10812000	6588100	9345600	8902200	7590800	10632000	10512000	6133100	8140900	10614000	6339800	7019600	4675200	9792300	9455200	12455000	11141000	10169000	6944500	5366800	0	3734100	7714700	1776600	6013600	7149300	0	7586200	7829500	9893100	6759400	7647700	0	6396000	5766500
Q8BFR5	Tufm	Elongation factor Tu, mitochondrial	118200000	75357000	109120000	93674000	109030000	111020000	149910000	92883000	101240000	102490000	115100000	76660000	121000000	113120000	168720000	125020000	132340000	152750000	90799000	117840000	119960000	125310000	136200000	128970000	117690000	123290000	99329000	116120000	144450000	198350000	139660000	120620000	167010000	126130000	155940000	124950000	144550000	158220000	175130000	169540000	113420000	169510000	161740000
Q8BFW7	Lpp	Lipoma-preferred partner homolog	3997100	3767000	3384000	4322500	3434900	2822500	4804000	5608500	3362400	4101700	4158800	0	5171600	3439800	3086300	4329100	3836400	3892900	0	4887400	4042100	4320700	2918000	0	4044100	3802600	2763000	3219900	3156400	3059800	3683000	0	3793400	2623700	3817700	3437500	3423300	3781900	3399200	3240800	3659400	2882600	3232500
Q8BFZ3	Actbl2	Beta-actin-like protein 2	0	0	0	0	0	0	0	0	0	0	0	0	0	0	0	0	0	0	0	0	0	0	0	0	0	0	0	0	0	0	0	0	0	0	0	0	0	0	0	0	0	0	172420000
Q8BFZ9	Erlin2	Erlin-2	0	0	0	0	0	0	2994300	2195700	2726100	2728600	0	0	0	0	0	1998400	2381000	2375900	0	2016700	2601800	0	0	0	2551400	0	2030100	4370900	0	0	1858800	0	2189700	0	0	2106400	0	2327400	0	0	0	2342500	2298500
Q8BG05	Hnrnpa3	Heterogeneous nuclear ribonucleoprotein A3	184660000	188090000	168370000	207270000	232260000	201880000	263620000	222780000	199610000	213130000	250770000	207800000	212090000	230990000	141960000	157870000	144870000	174640000	209600000	188560000	165690000	148250000	161760000	137280000	157640000	163020000	157250000	246130000	134520000	129700000	115100000	155020000	129300000	100920000	131960000	108070000	142550000	130910000	145550000	100540000	100090000	115650000	105260000
Q8BG32	Psmd11	26S proteasome non-ATPase regulatory subunit 11	16528000	19496000	22487000	18973000	18849000	18980000	14826000	23035000	14737000	21063000	14076000	13593000	13588000	14935000	21196000	17186000	20479000	15629000	21620000	20767000	18244000	19346000	24349000	17359000	18193000	18718000	18073000	17960000	13272000	17770000	16070000	14475000	15865000	17419000	11349000	19199000	15961000	21275000	13577000	14953000	9468100	19615000	18408000
Q8BG51	Rhot1	Mitochondrial Rho GTPase 1	0	0	0	0	0	5475300	0	0	0	0	2517700	0	3966200	2978900	3680700	0	0	2737600	0	0	0	0	0	2922000	0	0	0	0	0	0	0	0	0	0	0	0	0	0	0	0	0	0	0
Q8BG95	Ppp1r12b	Protein phosphatase 1 regulatory subunit 12B	0	0	2467800	2809000	0	0	0	0	2894900	2948000	0	0	0	5153100	2487400	2309000	2327800	0	0	3123400	2871100	2763700	2076500	0	3027300	0	2522200	2589400	2958200	5235300	5121800	0	0	1852200	0	3362500	3598100	2432200	0	0	8442200	3615500	3955400
Q8BGC0	Htatsf1	HIV Tat-specific factor 1 homolog	0	0	0	0	0	0	0	0	0	0	0	0	0	0	0	0	0	0	0	0	0	0	0	0	0	0	0	0	0	0	0	0	0	0	0	0	0	0	0	0	427960	0	0
Q8BGC4	Zadh2	Prostaglandin reductase-3	0	8304600	5989700	7411800	6706400	7168000	6703500	8632800	5736700	7864800	6552900	5734100	8156200	8076000	9544400	8548400	7650000	6143400	0	6844000	6381900	7419700	6012500	9399900	10621000	8084000	11424000	8217300	0	6981000	9964800	0	9520200	11670000	0	9346600	9055600	9441900	0	10269000	3616300	6905700	7301400
Q8BGD8	Coa6	Cytochrome c oxidase assembly factor 6 homolog	0	0	0	0	0	0	0	0	0	0	0	0	0	0	0	0	0	0	0	0	0	0	0	0	0	0	0	0	0	0	0	0	0	0	0	0	0	0	0	0	0	0	408320
Q8BGD9	Eif4b	Eukaryotic translation initiation factor 4B	2195200	3246100	485480	2217400	1478200	1422700	4778200	2928300	4336100	2441800	0	2840000	4301700	2631300	3922100	2050100	3729000	3119000	7170400	2096800	2348600	1144500	3051600	3405500	3591600	0	5226300	3125400	2988600	2692600	3570500	4336200	1538800	2295200	4219400	2160300	1440900	2116300	2466900	1910900	0	4167700	2194700
Q8BGE6	Atg4b	Cysteine protease ATG4B	0	0	0	0	0	0	0	0	0	0	0	0	0	0	0	0	0	0	0	0	0	463020	0	0	0	0	0	0	0	0	0	0	0	0	0	0	0	0	0	0	0	0	0
Q8BGH2	Samm50	Sorting and assembly machinery component 50 homolog	16790000	11209000	18700000	16598000	17555000	17167000	15551000	17934000	21857000	10941000	13682000	15171000	17626000	21030000	24089000	15640000	18808000	24304000	9616800	18784000	24125000	19028000	17046000	22401000	20466000	19532000	16769000	11724000	7463100	14770000	15021000	0	22331000	19408000	0	18170000	14146000	17716000	0	20693000	8166600	18496000	21168000
Q8BGK2	Adprhl1	[Protein ADP-ribosylarginine] hydrolase-like protein 1	11131000	11899000	8128200	9500800	9766200	6299200	6023000	7637500	7666900	8501100	9250300	8252600	7322500	6480100	8341700	9375300	13071000	10980000	0	9725600	19232000	8364100	9715900	10276000	8595600	10980000	11071000	5667000	5546200	8729000	16025000	5013000	9437700	19750000	5727900	13250000	15715000	16662000	13463000	13134000	4575800	10615000	14562000
Q8BGQ7	Aars	Alanine--tRNA ligase, cytoplasmic	1539800	2785300	0	2616800	2103300	0	1401800	2293900	0	3206600	3982000	1735800	3073500	2086800	0	1606900	0	1512300	0	2010300	0	2778500	0	2924100	2347800	1568200	2090300	0	0	0	0	0	0	0	0	2566600	2975000	2245700	0	0	0	0	0
Q8BGX2	Timm29	Mitochondrial import inner membrane translocase subunit Tim29	0	0	0	0	0	0	0	0	0	0	0	0	0	0	0	0	0	0	0	0	0	0	0	0	0	0	0	0	0	0	0	0	964180	0	0	0	0	0	0	0	0	0	0
Q8BH04	Pck2	Phosphoenolpyruvate carboxykinase [GTP], mitochondrial	0	2352200	0	2737000	0	0	0	0	0	2304700	0	0	2461600	0	0	0	0	2292900	0	0	0	0	2063000	0	0	0	0	0	0	0	0	0	0	0	0	0	0	0	0	0	0	0	0
Q8BH43	Wasf2	Wiskott-Aldrich syndrome protein family member 2	0	0	0	0	0	0	0	0	0	0	0	0	0	0	0	0	0	0	0	0	0	0	0	0	0	0	0	0	0	0	0	0	0	0	0	0	0	0	0	0	0	0	284320
Q8BH58	Tiprl	TIP41-like protein	0	0	0	0	0	0	0	0	0	0	0	0	0	0	0	0	0	0	0	0	0	0	0	0	0	0	0	0	0	0	0	0	0	0	0	0	0	0	0	0	0	0	205930
Q8BH59	Slc25a12	Calcium-binding mitochondrial carrier protein Aralar1	73203000	45009000	60001000	63472000	47481000	67057000	62885000	48383000	62318000	39079000	57002000	52265000	51500000	54946000	69616000	64465000	70918000	55600000	6299400	57716000	60783000	53101000	50817000	64802000	60513000	75026000	65976000	25990000	8505400	33297000	64096000	3533400	44085000	76067000	3206100	86736000	58955000	60815000	17570000	85788000	9052400	58985000	72335000
Q8BH64	Ehd2	EH domain-containing protein 2	21715000	16570000	22948000	16100000	16474000	18464000	11440000	13477000	20578000	17452000	15603000	16636000	16138000	11814000	31165000	21793000	25667000	23147000	14242000	20464000	23868000	24034000	22416000	19197000	22068000	21211000	24829000	20743000	30138000	28171000	36647000	16240000	30191000	42964000	23732000	39374000	33662000	32081000	26445000	37806000	19614000	47967000	31649000
Q8BH69	Sephs1	Selenide, water dikinase 1	0	0	0	0	0	0	0	0	0	0	0	0	0	0	0	0	0	0	0	3773200	0	0	0	0	0	0	0	0	0	0	0	0	0	0	0	0	0	0	0	0	0	0	0
Q8BH95	Echs1	Enoyl-CoA hydratase, mitochondrial	37978000	47778000	35050000	54273000	59950000	43190000	51229000	40403000	34977000	39168000	54001000	33675000	43613000	36172000	72445000	48925000	67116000	61951000	62359000	52425000	58671000	57364000	63781000	72057000	53055000	41038000	54989000	65847000	101770000	114560000	78084000	54126000	77817000	65645000	62606000	65240000	69230000	65330000	99571000	51333000	135210000	87250000	74333000
Q8BH97	Rcn3	Reticulocalbin-3	0	3168900	3745300	0	6038700	5151800	3536900	0	0	3809800	8585700	3340700	0	6237800	3925400	3390200	0	7810800	26669000	3091300	3034100	5292100	0	0	3441000	12295000	2773000	13858000	34351000	0	4171800	37560000	3502100	3903300	25127000	0	4507600	0	14803000	4015600	41550000	3531900	4182300
Q8BHN3	Ganab	Neutral alpha-glucosidase AB	11596000	12839000	9413600	4932400	9647300	10969000	9324400	9383400	9266200	7519700	0	10689000	9891200	9439300	7340100	6867100	9485100	7177100	0	9080500	8095300	12026000	11661000	6848100	9117500	8346000	11132000	10427000	9948000	5688200	6007300	0	0	10148000	7029400	8183500	7846300	8618600	11714000	11842000	8551000	6242900	10363000
Q8BIJ6	Iars2	Isoleucine--tRNA ligase, mitochondrial	8467900	7107700	7225400	10569000	8015700	5904300	9359100	5600100	8744600	7882000	9825100	7710200	7335400	11052000	11322000	7568300	8405200	8555200	0	9921100	5627300	8572300	9644200	11517000	9407800	8653200	9633400	9299300	14725000	7949700	11938000	0	7032900	5526500	8980100	7873400	9452300	10827000	11965000	11413000	8889200	6245200	7817900
Q8BJU0	Sgta	Small glutamine-rich tetratricopeptide repeat-containing protein alpha	7522200	5495600	8284900	6509900	7017500	4932300	5103800	5713800	6034700	6908100	5659800	4170400	7374200	4402800	5739100	4818200	7712200	5857300	10513000	5374300	6087200	5737500	7379700	7635500	5853800	4932500	5136900	7004600	5660100	5217000	0	2964300	5645700	4071800	6403300	5458500	4294400	5467800	5354600	4479400	0	6290700	4118600
Q8BJW6	Eif2a	Eukaryotic translation initiation factor 2A	0	3123000	2752300	2587500	3248300	3530200	3619400	3983400	3273400	3264600	3101000	2945100	2457100	4752100	2169900	2280700	0	2250700	0	2554500	2877600	2429800	2078900	2217400	2693400	0	2331100	0	0	0	1969800	0	1589400	0	4004800	0	1876000	2100800	2533800	0	0	2035900	1752100
Q8BJY1	Psmd5	26S proteasome non-ATPase regulatory subunit 5	0	3122200	0	0	0	0	2368200	3065800	3174400	0	0	0	0	0	2454900	2609700	2698200	0	0	3349800	0	2453200	0	0	3011300	0	3053100	0	0	0	3305600	0	3146900	0	0	0	2577700	0	0	0	0	0	0
Q8BJZ4	Mrps35	28S ribosomal protein S35, mitochondrial	0	0	0	0	0	2723100	0	0	0	0	0	0	0	0	0	0	0	0	0	0	0	0	0	0	0	0	0	0	0	0	0	0	0	0	0	0	0	0	0	0	0	0	0
Q8BK08	Tmem11	Transmembrane protein 11, mitochondrial	0	5879200	0	0	0	0	8101200	5041200	0	0	0	6617000	4122700	8205400	0	6703600	0	5872500	0	9571600	6354600	0	0	1748400	8060000	9155500	6734300	0	0	0	0	0	3412400	0	0	5854100	0	0	2710900	0	0	0	0
Q8BK30	Ndufv3	NADH dehydrogenase [ubiquinone] flavoprotein 3, mitochondrial	0	3857900	2796200	6410500	6856400	4916100	0	0	5369000	5283300	0	0	0	3864900	0	5907700	6566900	6113300	29780000	5226500	9292000	5991600	0	0	7524000	4192200	3149600	7640500	26819000	13879000	7740700	47544000	11805000	4196000	33482000	7617300	8715300	10154000	12889000	7024700	46427000	0	7161000
Q8BK72	Mrps27	28S ribosomal protein S27, mitochondrial	0	0	0	3699500	0	5716500	0	3094600	0	0	0	0	0	2733900	0	0	3411300	0	0	0	3346300	0	0	0	0	6709100	0	0	0	0	0	0	0	0	0	0	2044100	2709000	2944100	0	0	2955000	0
Q8BKC5	Ipo5	Importin-5	4291700	0	0	2807000	2952800	0	3825600	15218000	0	4918200	4530500	3351700	10079000	2653000	1930100	2346800	0	0	0	0	0	0	4175900	3178400	1926100	2049100	2205100	0	0	0	0	0	0	0	0	0	0	0	0	0	0	3571900	0
Q8BKG3	Ptk7	Inactive tyrosine-protein kinase 7	0	0	0	0	0	0	1867000	0	0	0	0	3043000	0	0	0	0	0	0	0	1593300	0	0	0	0	1484400	0	0	0	0	0	0	0	0	0	0	0	0	0	0	0	0	0	0
Q8BKZ9	Pdhx	Pyruvate dehydrogenase protein X component, mitochondrial	12983000	12230000	9402100	15386000	12173000	11247000	9323700	10101000	6826500	15188000	7133700	9751900	7887800	9315700	16373000	22356000	14919000	15162000	10799000	16821000	16822000	14005000	19615000	15713000	16784000	16370000	18388000	27049000	23904000	19002000	24655000	19232000	25737000	22495000	27147000	30879000	18464000	21392000	25710000	22641000	25438000	22609000	24804000
Q8BL66	Eea1	Early endosome antigen 1	0	0	8531600	0	0	8889100	8061800	9065600	7509300	14498000	0	0	0	0	0	11169000	0	0	17511000	0	16241000	12219000	10715000	0	0	0	0	16172000	42446000	21936000	0	56148000	12397000	0	28706000	0	0	0	20506000	0	22157000	0	0
Q8BL97	Srsf7	Serine/arginine-rich splicing factor 7	28417000	18922000	21192000	31461000	18157000	24234000	31160000	15842000	25208000	17399000	21177000	31942000	19482000	21625000	15016000	13987000	18768000	15813000	24268000	16306000	12533000	20475000	22900000	15153000	13910000	24612000	13736000	37447000	22438000	12854000	13552000	28720000	14618000	13159000	33743000	18960000	16093000	15165000	22273000	14400000	28783000	9932300	20105000
Q8BLF1	Nceh1	Neutral cholesterol ester hydrolase 1	2876000	3566700	0	3106200	2777400	0	4046400	0	3306700	3038900	0	2986700	3363500	2016900	4924300	5704600	6758900	2984600	0	4818300	3995500	1907900	2909800	4990300	9292100	5762600	4221800	0	0	0	7395000	0	5562800	7790900	0	15408000	5665600	4797600	493040	5304500	0	3781400	5335300
Q8BMA6	Srp68	Signal recognition particle subunit SRP68	0	0	0	0	0	0	0	0	0	0	0	0	0	0	0	0	0	0	0	0	0	0	0	0	0	2465200	0	0	0	0	0	0	0	0	0	0	0	0	0	0	0	0	0
Q8BMF3	Me3	NADP-dependent malic enzyme, mitochondrial	0	0	0	0	357190	0	0	0	0	0	0	0	0	0	0	0	0	0	0	0	0	0	0	0	0	0	0	0	1150400	4333600	0	0	0	0	1368200	3053600	4117200	0	9836800	0	1978300	0	0
Q8BMF4	Dlat	Dihydrolipoyllysine-residue acetyltransferase component of pyruvate dehydrogenase complex, mitochondrial	125710000	102650000	104270000	153710000	81755000	98183000	69463000	100220000	119250000	101990000	83027000	109610000	86168000	127870000	135970000	130370000	132330000	117420000	89336000	114470000	121260000	152220000	146310000	106490000	108890000	214000000	130350000	179340000	92995000	146160000	147290000	99689000	176570000	173730000	108140000	169940000	168260000	157950000	181060000	184490000	58474000	176370000	149420000
Q8BMJ2	Lars	Leucine--tRNA ligase, cytoplasmic	0	0	0	0	0	0	0	0	0	0	0	0	0	0	0	0	0	0	0	0	0	0	0	0	0	0	3280200	0	0	0	0	0	0	0	0	0	0	0	0	0	0	0	0
Q8BMK4	Ckap4	Cytoskeleton-associated protein 4	46471000	38629000	45226000	52956000	55475000	50973000	59126000	37664000	46811000	47089000	67806000	51334000	54215000	60823000	44474000	29905000	34396000	35969000	29189000	36980000	32057000	33060000	34686000	40458000	35645000	34352000	34092000	19779000	20833000	27247000	33173000	22799000	24978000	27668000	19545000	26249000	35715000	27155000	12122000	34108000	21455000	29824000	29723000
Q8BMP6	Acbd3	Golgi resident protein GCP60	0	0	0	468660	564220	516490	0	473630	645630	429910	0	530660	0	689380	550650	457710	604480	583770	0	512790	510560	375080	494100	568060	0	0	540760	447320	0	0	475100	0	0	0	0	410740	586840	0	764980	0	0	619300	0
Q8BMS1	Hadha	Trifunctional enzyme subunit alpha, mitochondrial	311980000	375680000	316220000	315910000	330300000	337320000	337150000	324020000	310320000	363990000	307940000	351120000	351700000	379020000	832880000	712110000	741300000	867130000	285660000	631510000	611830000	756260000	832760000	659230000	743780000	739450000	673400000	624240000	202200000	703910000	889580000	191050000	725250000	904120000	263300000	898990000	811990000	793120000	631890000	976790000	253080000	894450000	947510000
Q8BMS4	Coq3	Ubiquinone biosynthesis O-methyltransferase, mitochondrial	4282200	5210700	6512400	7333800	7634800	4496900	5267700	7297200	5172800	9056000	5980600	5909700	7622200	6837100	7600700	10402000	12507000	11842000	14723000	11153000	11270000	10789000	5591400	6795000	12743000	16290000	13842000	16067000	16991000	13124000	17663000	20647000	13755000	15041000	12180000	14924000	13866000	18286000	19225000	14323000	8558800	15161000	9094100
Q8BP40	Acp6	Lysophosphatidic acid phosphatase type 6	0	0	0	0	0	0	0	0	0	0	0	0	0	0	0	0	0	0	0	0	0	0	0	0	0	0	0	0	0	0	0	0	0	0	0	0	418180	0	0	0	0	0	0
Q8BP47	Nars	Asparagine--tRNA ligase, cytoplasmic	0	0	0	0	0	0	0	0	0	0	0	0	0	0	0	1815400	0	0	0	0	0	0	0	0	0	0	0	0	0	0	0	0	0	0	0	0	0	0	0	0	0	0	0
Q8BP67	Rpl24	60S ribosomal protein L24	46203000	39073000	44987000	54480000	65042000	44582000	35685000	44869000	40452000	58764000	50569000	68662000	57224000	48908000	36358000	29140000	29703000	33818000	35756000	37078000	32334000	32919000	41100000	46207000	42262000	43907000	45936000	32003000	33003000	38220000	35047000	19750000	14214000	24136000	14154000	22173000	15743000	14927000	31523000	33336000	25555000	30391000	15776000
Q8BP92	Rcn2	Reticulocalbin-2	0	0	0	0	0	0	0	0	0	0	0	0	0	0	0	0	0	0	0	0	0	0	0	0	0	0	0	0	0	0	0	0	0	0	0	0	0	0	0	0	0	0	1148100
Q8BR92	Palm2	Paralemmin-2	0	3408800	0	3764400	0	3252600	3624300	0	0	4076100	0	3867700	3321900	3689600	0	0	0	0	4963100	3839600	0	0	2856300	0	0	3487500	3464600	3452700	0	0	0	0	0	0	4276900	0	0	0	0	0	3791400	0	0
Q8BRF7	Scfd1	Sec1 family domain-containing protein 1	0	0	0	0	0	0	0	0	0	0	0	0	0	0	0	0	0	0	0	0	0	0	0	0	0	0	3208600	0	0	0	0	0	0	0	0	0	0	0	0	0	0	0	0
Q8BSY0	Asph	Aspartyl/asparaginyl beta-hydroxylase	10886000	9519000	9890600	15680000	15203000	13660000	9700400	12044000	8736900	9805400	10115000	11242000	5979700	8970300	8179600	9195400	9318700	6207400	7787200	10388000	6678900	7162400	7316400	7448500	8177100	14390000	9849900	7890500	0	4478600	9581900	0	6836400	11071000	0	10106000	9198500	8933000	6368600	7675400	6235200	6924100	8346000
Q8BT60	Cpne3	Copine-3	5617700	4995400	3717900	0	5334700	5114700	3421900	5567500	4945000	0	2881500	5023400	3609000	2055900	4319900	3026400	2376000	4210000	1367600	3536200	3425300	3993900	0	0	3364600	6140200	4104100	0	2719200	0	0	1262700	2723200	3922900	0	2952000	2328200	4339200	2677200	0	0	2547100	3520800
Q8BTE0	Sdhaf4	Succinate dehydrogenase assembly factor 4, mitochondrial	0	0	0	0	0	0	0	0	0	0	0	0	0	0	0	0	0	0	0	0	0	0	0	0	0	0	0	0	0	0	0	0	0	0	0	0	0	0	3461600	0	0	0	0
Q8BTG7	Ndrg4	Protein NDRG4	0	0	0	0	0	0	0	0	0	0	0	0	0	0	0	0	0	0	0	0	1094500	0	0	0	0	0	0	0	0	0	0	0	0	0	0	0	0	0	0	0	0	0	0
Q8BTI8	Srrm2	Serine/arginine repetitive matrix protein 2	0	0	0	0	0	0	0	0	0	0	0	0	0	0	0	0	0	0	0	0	0	0	0	0	0	0	0	0	0	0	0	0	0	0	0	0	0	0	0	0	0	0	4289100
Q8BTM8	Flna	Filamin-A	50972000	62244000	64048000	69536000	87006000	63560000	54997000	75389000	60313000	67123000	67968000	62791000	64802000	48954000	71978000	52115000	67082000	75639000	64736000	62913000	63616000	58228000	55561000	55947000	56365000	68368000	66399000	54461000	61764000	58277000	68025000	65034000	60511000	68653000	59756000	70295000	77157000	66887000	52626000	63812000	69760000	69570000	66291000
Q8BTV2	Cpsf7	Cleavage and polyadenylation specificity factor subunit 7	0	0	0	0	0	0	0	307630	0	0	0	0	269380	0	0	0	0	0	0	0	346690	0	0	0	0	0	0	0	0	0	0	0	0	0	0	0	0	0	0	0	0	0	0
Q8BTY1	Kyat1	Kynurenine--oxoglutarate transaminase 1	0	0	5119600	0	0	0	0	0	0	0	0	0	0	0	0	4150500	3743300	3921100	0	5332300	5570500	4323300	4754600	3547400	5549800	6645300	5561100	6169800	12081000	0	3813200	0	7129300	0	9767000	0	0	6690500	7782900	0	0	4342400	4786500
Q8BU30	Iars	Isoleucine--tRNA ligase, cytoplasmic	0	7473600	0	0	0	8294800	0	5638600	3770200	0	4661600	0	0	0	0	3854900	3443800	0	0	0	3159100	0	0	0	5009500	3922500	5100100	0	0	0	0	0	0	0	0	4579500	0	0	0	0	0	0	4624000
Q8BU85	Msrb3	Methionine-R-sulfoxide reductase B3, mitochondrial	0	0	0	0	0	0	0	0	0	0	0	0	0	0	0	0	0	0	0	0	0	0	0	0	0	0	0	0	0	0	0	0	0	0	0	0	0	0	0	0	2403200	0	0
Q8BVI4	Qdpr	Dihydropteridine reductase	0	2227700	0	0	0	0	0	0	0	3467800	0	2253400	0	0	1540600	2806200	2850900	2687200	0	3108900	0	0	0	1492500	1996300	0	2330600	1497100	2173400	4546100	2674000	2191700	1903800	2346200	2048500	2237900	2146000	2549400	0	1972500	0	3210400	2536000
Q8BWB1	Synpo2l	Synaptopodin 2-like protein	132070000	101190000	132830000	131330000	139090000	121660000	169020000	121310000	129790000	118560000	126670000	134980000	141400000	131930000	102300000	111680000	97434000	100070000	122290000	98451000	89806000	105620000	84810000	108290000	101330000	97547000	78113000	108520000	66590000	65354000	83041000	77508000	65741000	77466000	67543000	75703000	91084000	70569000	87889000	70074000	65243000	64718000	69943000
Q8BWF0	Aldh5a1	Succinate-semialdehyde dehydrogenase, mitochondrial	14232000	14685000	9991000	13146000	10825000	12475000	8684400	12865000	13323000	11611000	10742000	10299000	9002500	13256000	14130000	16362000	15840000	11821000	10754000	13101000	10360000	11847000	13647000	13448000	11712000	13699000	16401000	15045000	10863000	10762000	13082000	5825900	11935000	16566000	6391600	13728000	13166000	12074000	13562000	11231000	7505000	10137000	12733000
Q8BWM0	Ptges2	Prostaglandin E synthase 2	4813500	3856200	5819600	5156600	4821500	4846900	4530200	3533000	9065700	5454600	5630300	0	3510000	4331000	3154500	4153500	0	0	0	4503300	4033100	7010000	7970000	5476200	2530800	7779500	3981900	4140400	0	0	3211300	4579200	5379000	2743600	0	5884000	4271700	3148500	6286600	0	4122200	3130300	3714900
Q8BWT1	Acaa2	3-ketoacyl-CoA thiolase, mitochondrial	385170000	377880000	435400000	458530000	435840000	354460000	384740000	445260000	406010000	408570000	381120000	385140000	403950000	441400000	939770000	995420000	963590000	858190000	1019300000	852010000	918530000	1146300000	828020000	736660000	841000000	937090000	905710000	1122000000	1714300000	1405500000	1401600000	1299500000	1551300000	1333000000	1369300000	1325700000	1365500000	1297300000	1840100000	1193400000	1337900000	1308400000	1246600000
Q8BWY3	Etf1	Eukaryotic peptide chain release factor subunit 1	6545000	10913000	9707100	7874900	8994200	8073900	3929000	8594800	9381800	5723300	7912400	8324800	7274200	6606000	5466200	8181100	5640300	7065100	0	6896100	6778000	5186100	6335600	8535600	8112200	9360900	8812100	0	0	4211800	5146400	0	3929100	5275300	0	6296500	3180000	7103000	0	0	1711600	6191600	7737500
Q8BX02	Kank2	KN motif and ankyrin repeat domain-containing protein 2	0	0	0	0	0	0	0	0	0	0	0	0	0	0	0	0	0	0	0	0	0	0	0	0	0	0	0	0	0	0	0	0	0	0	0	1185900	0	0	0	0	0	0	0
Q8BXK9	Clic5	Chloride intracellular channel protein 5	0	0	0	0	0	0	895490	0	0	0	0	0	0	0	0	0	0	0	0	0	0	0	0	0	0	0	0	0	0	0	0	0	0	0	0	0	0	0	0	0	0	0	0
Q8BYL4	Yars2	Tyrosine--tRNA ligase, mitochondrial	0	2505600	2433900	2247400	2186900	3050200	1324300	2683000	3602300	3275700	2417300	2923700	0	2031200	2075100	2186400	2250000	2268600	2436700	2585400	2369200	2365700	3044200	0	2172700	2366000	0	2623900	0	0	2161700	0	2171900	2295900	0	1734400	1204600	2139000	2589600	2363500	1801500	1296000	2099500
Q8BZF8	Pgm5	Phosphoglucomutase-like protein 5	2552200	4278400	0	0	0	0	2514600	0	0	0	0	2670200	2211800	0	2497100	3182600	0	2781300	0	4959200	0	0	0	9241300	3181400	1221900	3074400	0	0	0	928860	0	0	2928000	0	4276600	0	2661300	0	0	0	8159400	1452300
Q8C129	Lnpep	Leucyl-cystinyl aminopeptidase	0	2279500	1481700	0	0	0	0	0	0	1825200	0	0	1529300	3975700	2375300	0	0	0	0	0	0	0	0	2296200	2311500	0	0	0	0	0	0	0	0	0	0	0	2132200	2278100	0	0	0	0	2752300
Q8C1A5	Thop1	Thimet oligopeptidase	0	0	0	2998800	0	0	3292100	3008900	0	0	3581700	0	3213800	4391800	6426100	0	4508100	3207500	0	5374800	4630100	0	0	5558700	3591400	3709100	4673000	0	0	0	3509700	0	0	0	0	3850500	3851400	3129200	0	0	0	4617400	0
Q8C1B1	Camsap2	Calmodulin-regulated spectrin-associated protein 2	0	0	0	0	0	0	0	0	0	0	0	0	0	0	0	0	0	0	0	0	0	0	0	0	0	0	973020	0	0	0	0	0	0	0	0	0	0	0	0	0	0	0	0
Q8C1B7	Sept11	Septin-11	3037700	3206500	2492500	3147000	3905200	2773600	4413100	2108000	2759300	2022900	3423600	1316400	2723200	2397800	2440400	2400300	2413600	2789800	2644100	1727200	3020200	2359800	2163500	2285700	3049700	1878900	1717300	2226300	4695300	5194500	2822800	4798400	3826600	3372400	4371300	1874700	2291200	2240400	3075100	2369000	3645400	3312900	1901700
Q8C2Q3	Rbm14	RNA-binding protein 14	3501900	4716600	3517700	3403800	3200500	4016100	4425500	4202800	2572100	3766900	3192600	3969000	4314500	5269300	3952400	3156600	3374300	0	2406200	3588300	4183100	2364400	2610100	4788300	3549600	3215000	2930600	0	0	2333300	2572400	0	2619500	2270900	0	2409600	2567500	2623500	0	2166100	0	3116700	2701700
Q8C3X2	Ccdc90b	Coiled-coil domain-containing protein 90B, mitochondrial	0	0	0	0	0	0	0	0	0	0	0	0	0	0	0	0	0	0	0	0	0	0	0	0	0	0	0	0	0	0	0	0	0	0	0	0	0	0	0	0	31200	0	0
Q8C5H8	Nadk2	NAD kinase 2, mitochondrial	0	0	0	0	6015700	0	4989100	4756200	0	0	4751400	0	0	0	0	0	6359100	0	0	6339000	4948900	5566600	0	0	0	5830800	5506700	0	0	0	0	6576000	0	0	0	0	0	0	0	0	0	0	0
Q8C5Q4	Grsf1	G-rich sequence factor 1	2180000	0	0	0	0	0	2758800	2646100	0	0	4196600	0	0	0	0	0	0	0	0	0	0	0	2303700	0	0	0	0	0	0	0	0	0	0	0	1901000	0	2348800	0	0	0	0	0	0
Q8C6I2	Sdhaf2	Succinate dehydrogenase assembly factor 2, mitochondrial	0	0	0	0	0	0	0	0	0	0	0	0	0	0	0	0	0	0	0	0	0	0	0	0	0	0	0	0	0	0	3478700	0	0	0	0	0	0	0	0	0	0	0	0
Q8C6K9	Col6a6	Collagen alpha-6(VI) chain	0	0	0	0	0	0	0	0	0	0	0	0	0	0	0	0	0	10220000	0	0	0	0	0	0	0	0	0	0	0	0	0	0	0	0	0	0	0	0	0	0	0	0	0
Q8C7E7	Stbd1	Starch-binding domain-containing protein 1	3177200	3073800	2600200	2845600	0	3116600	4472500	2859700	3682600	3252900	4062500	0	0	3710900	0	3334900	0	0	0	0	0	2488500	0	0	0	0	0	0	0	0	0	0	0	0	0	0	0	0	0	0	0	0	0
Q8C7X2	Emc1	ER membrane protein complex subunit 1	0	0	0	2122200	0	0	0	987630	0	0	0	0	0	0	0	0	0	0	0	0	0	0	0	0	1623100	0	0	0	0	0	0	0	0	0	0	0	0	0	0	0	0	0	0
Q8C8R3	Ank2	Ankyrin-2	10999000	17920000	9979100	12817000	11988000	19145000	9843600	13497000	10072000	8373900	9671000	14015000	11625000	9286100	10746000	13321000	12212000	11384000	0	12768000	10040000	12614000	10517000	11172000	16081000	13804000	13646000	6195300	0	6363300	15336000	0	13938000	13817000	0	20860000	10206000	14374000	0	11164000	0	12170000	11860000
Q8CAK1	Iba57	Putative transferase CAF17 homolog, mitochondrial	0	0	0	0	0	0	0	0	0	0	0	0	0	0	0	0	0	0	0	0	0	0	0	0	0	0	0	0	0	0	0	0	0	0	0	0	0	0	0	0	0	0	1389400
Q8CAQ8	Immt	MICOS complex subunit Mic60	139480000	110510000	140090000	146340000	148800000	165270000	164090000	133830000	126360000	121180000	153050000	141490000	150910000	168500000	211190000	148110000	166990000	162470000	202220000	163920000	173660000	160220000	177400000	158890000	181210000	153140000	150970000	190590000	178570000	224760000	200840000	174720000	194410000	172840000	195100000	185650000	206400000	179810000	190850000	172300000	153870000	188200000	211700000
Q8CC88	Vwa8	von Willebrand factor A domain-containing protein 8	10474000	10711000	17174000	8516700	0	9877800	7708600	8639600	11780000	9435100	6873000	4010700	10107000	8173000	35166000	43697000	39553000	38151000	10496000	35404000	41080000	50693000	37360000	40928000	38829000	40874000	40165000	50053000	21044000	61779000	58053000	12885000	50905000	45197000	23371000	56601000	56281000	86654000	60054000	49231000	16301000	58023000	69632000
Q8CCK0	H2afy2	Core histone macro-H2A.2	0	2321100	0	0	0	0	0	0	0	0	1825100	0	0	0	0	0	0	0	0	2179100	0	0	0	0	0	2328000	2497300	0	0	0	0	0	0	0	0	0	0	0	0	0	0	0	0
Q8CDN6	Txnl1	Thioredoxin-like protein 1	13713000	19857000	19925000	11729000	20121000	19545000	13898000	19107000	13097000	18815000	17402000	18885000	15135000	12856000	13633000	12850000	16944000	13455000	17802000	16393000	16450000	15239000	18571000	13530000	14544000	13039000	10949000	22710000	18635000	15103000	14621000	16361000	19038000	12880000	16183000	14479000	16136000	13047000	16107000	19855000	20064000	12434000	11802000
Q8CEI1	Bola3	BolA-like protein 3	0	0	0	0	0	0	0	0	0	0	0	0	0	0	0	0	0	0	0	0	0	0	0	0	0	0	0	0	0	0	0	0	0	0	0	0	0	0	0	0	2022400	0	0
Q8CFI0	Nedd4l	E3 ubiquitin-protein ligase NEDD4-like	0	0	0	0	0	0	0	0	0	0	0	0	0	0	0	0	0	0	0	0	0	0	0	0	0	0	0	0	0	0	0	0	0	0	0	0	0	0	0	0	0	1711600	0
Q8CGA0	Ppm1f	Protein phosphatase 1F	240140	272300	271970	234280	0	231430	0	247060	204940	203940	347050	208040	330510	414170	291230	315750	178870	148180	209890	0	397680	200010	0	289140	0	228770	150840	169870	157750	195630	261410	0	0	0	265750	292720	455420	464640	245380	241350	0	278030	266340
Q8CGC7	Eprs	Bifunctional glutamate/proline--tRNA ligase	10607000	10685000	14707000	9324900	5661200	9740500	21546000	13133000	9079500	9486700	12908000	10882000	8528600	8956800	8662900	8503000	7988500	6152200	7825600	5828300	9347800	6490800	7942300	8880400	7093700	6326700	6729600	4552000	0	5788200	7289200	0	5552500	6587500	0	9010300	9920800	11654000	7516100	10133000	0	7401400	9613000
Q8CGK3	Lonp1	Lon protease homolog, mitochondrial	25570000	27614000	27665000	18570000	24817000	20534000	21784000	20673000	23116000	17879000	17589000	15977000	18700000	15857000	22968000	22421000	23439000	22000000	19352000	26214000	22322000	23016000	23809000	23167000	21820000	25488000	23968000	23261000	9581200	21031000	27121000	9035100	27258000	30228000	12317000	25168000	25998000	25772000	26468000	28459000	10953000	24735000	31490000
Q8CGP2	Hist1h2bp	Histone H2B type 1-P	1208600000	1248200000	883420000	1215100000	1136400000	1136500000	1742800000	1502900000	1191300000	1233100000	1372200000	1405900000	1484000000	1095300000	1531500000	1265900000	1240700000	1248800000	1634100000	786150000	1193900000	834160000	1157000000	1302700000	1074700000	986100000	945090000	1033400000	981420000	1295700000	928340000	1771400000	1087000000	779100000	1447500000	704470000	1053000000	1027800000	982780000	928550000	1677300000	987410000	997730000
Q8CGP6	Hist1h2ah	Histone H2A type 1-H	1544200000	1042400000	1241100000	1528300000	1769200000	1427300000	1547900000	1424800000	1837300000	1823200000	1491900000	1137900000	1514100000	1677700000	995940000	1119200000	1026900000	1271600000	1694500000	1044900000	870110000	1235000000	1465200000	809110000	1101100000	952770000	1047500000	2176100000	2613000000	1343400000	1011000000	2645500000	947320000	1044600000	1863300000	661870000	730230000	837730000	1775800000	897300000	1396900000	995620000	832400000
Q8CGY6	Unc45b	Protein unc-45 homolog B	41690000	60981000	69941000	46146000	37353000	46042000	34969000	60649000	47436000	59727000	45541000	53732000	50867000	44270000	21069000	29379000	23502000	21577000	2661900	20583000	26138000	25258000	24817000	26437000	21534000	26934000	27475000	13521000	3039500	10610000	26904000	0	14265000	19592000	0	32004000	19917000	25782000	6673700	23958000	0	19938000	19765000
Q8CHE4	Phlpp1	PH domain leucine-rich repeat-containing protein phosphatase 1	0	0	0	0	0	0	0	0	0	0	0	0	0	0	0	0	0	0	0	0	0	0	0	0	0	0	0	0	0	0	0	0	0	0	0	0	0	0	0	0	0	0	7907600
Q8CHH9	Sept8	Septin-8	0	0	0	0	0	0	0	0	0	0	0	0	0	0	0	0	0	0	0	0	0	0	0	0	0	0	0	0	0	0	0	0	0	0	0	0	0	0	0	0	0	0	2595400
Q8CHP8	Pgp	Glycerol-3-phosphate phosphatase	0	0	0	0	0	0	0	0	0	0	1310300	0	3434300	0	0	0	0	0	0	1164500	1673900	0	0	2946600	1363900	0	2936700	0	0	0	1029700	0	1213900	0	0	1789900	0	0	0	0	0	0	1978800
Q8CHT0	Aldh4a1	Delta-1-pyrroline-5-carboxylate dehydrogenase, mitochondrial	3087700	3428300	0	3949700	3429000	3936800	3979300	3457000	3981200	0	0	3112700	0	0	0	3784200	3599400	0	0	3399400	0	3684100	4289200	0	0	3000500	0	0	0	0	3581700	0	3765300	0	0	0	0	3672700	0	0	0	4263000	0
Q8CI51	Pdlim5	PDZ and LIM domain protein 5	25554000	38811000	26271000	35407000	30079000	27851000	38376000	29899000	32331000	30881000	29483000	31070000	29230000	32948000	29663000	30347000	30636000	37601000	28954000	27172000	25820000	27134000	22327000	30162000	30752000	36181000	30254000	29179000	21356000	18917000	25365000	26438000	23379000	25197000	22079000	21706000	33364000	31780000	25959000	22698000	19520000	27868000	33406000
Q8CI94	Pygb	Glycogen phosphorylase, brain form	104200000	119270000	160490000	112480000	117340000	107700000	82809000	101240000	112890000	125830000	110390000	108250000	110720000	106490000	94804000	110620000	105670000	89293000	23892000	95362000	96205000	119190000	96303000	92866000	103660000	103970000	110890000	56307000	116460000	64094000	96679000	4970400	62658000	93300000	58336000	112410000	114620000	93808000	103830000	96916000	81522000	93885000	119500000
Q8CIB5	Fermt2	Fermitin family homolog 2	10275000	18744000	14781000	4893500	6893000	8819400	8908600	13789000	13525000	12125000	6610500	10644000	7917300	10376000	9211700	10337000	17245000	10943000	0	14101000	17411000	11479000	16571000	16346000	11110000	20464000	10319000	0	2585300	4713100	5314200	0	7373400	14828000	0	12552000	7763000	10437000	6179500	10941000	0	9919500	9062700
Q8CIE6	Copa	Coatomer subunit alpha	8423100	10791000	12279000	10224000	6947600	12877000	4999100	10340000	9343200	9213100	8839200	5806400	7484300	9662900	3426200	4836900	5977700	8520200	0	7364200	6395600	6596400	8560200	7611800	6339200	7868300	8690400	2649100	0	4542900	6774900	0	3207300	6884900	0	6804800	6366600	4834300	0	6156400	0	4171100	4381300
Q8CIN4	Pak2	Serine/threonine-protein kinase PAK 2	0	0	0	0	0	0	0	0	0	0	0	0	0	0	0	0	0	0	0	0	0	0	0	0	0	0	0	0	0	0	0	0	0	0	0	0	0	0	0	0	0	0	744150
Q8JZN5	Acad9	Acyl-CoA dehydrogenase family member 9, mitochondrial	13208000	11198000	8056800	10316000	11944000	12202000	15932000	12317000	11332000	10631000	9080900	12484000	10716000	11309000	14084000	14971000	12946000	11103000	7427100	15360000	17532000	16019000	15455000	14641000	20102000	16065000	14686000	7848000	9148300	14516000	15731000	0	9745600	19151000	0	19190000	16183000	19216000	12471000	14702000	7654700	17475000	18983000
Q8JZQ2	Afg3l2	AFG3-like protein 2	0	0	10114000	8912600	13095000	12365000	6836400	6905200	6987200	10495000	10753000	8297500	10382000	6534800	8949900	7572100	5864400	2578700	0	5818900	4180200	4186400	8242500	4752900	6564600	8950900	0	0	0	5398000	5296600	0	0	6655800	0	9377200	6348300	7349300	0	5831000	0	6940500	9650200
Q8JZQ9	Eif3b	Eukaryotic translation initiation factor 3 subunit B	7554400	9027100	6941100	8957300	8640400	8554000	10584000	7708300	8354700	7807700	10510000	9653700	8463400	8700600	5597000	7126300	6854600	5642400	0	8072100	6922500	4657600	8887100	9091500	8588000	6346000	9837500	4126800	3079800	6708900	6011300	0	4771100	0	0	6891100	6556300	4929100	8923800	6456500	0	6653100	5106100
Q8K009	Aldh1l2	Mitochondrial 10-formyltetrahydrofolate dehydrogenase	3373700	4233900	0	0	3521000	3066000	2511600	3027400	3882300	3980500	1934100	3240400	2172000	2904600	7325700	5068100	4393700	3913700	2810500	2844100	5998500	4915800	5026900	4105200	4571300	5403400	6815100	0	0	2548200	3626600	0	2199300	3820300	0	4010700	2738000	3706300	1879000	4089300	0	3738800	7530100
Q8K019	Bclaf1	Bcl-2-associated transcription factor 1	0	0	0	0	0	0	0	0	0	0	0	1490900	1806900	1800900	0	0	0	0	0	0	0	0	0	0	0	0	0	0	0	0	0	0	0	0	0	0	0	0	0	0	0	0	0
Q8K021	Scamp1	Secretory carrier-associated membrane protein 1	0	0	0	0	0	0	0	0	0	0	0	0	0	0	0	0	0	0	0	0	0	0	0	0	0	0	0	0	0	0	0	0	0	0	0	0	0	0	0	0	0	0	1999500
Q8K0D5	Gfm1	Elongation factor G, mitochondrial	14157000	19880000	17534000	13923000	15496000	18826000	14669000	18128000	17452000	15544000	11608000	12570000	12804000	14282000	16355000	15087000	14223000	16598000	11575000	15863000	15898000	15366000	19725000	15594000	16991000	17164000	23062000	14280000	6559200	13390000	21807000	7535600	15432000	19463000	6957500	20279000	19820000	19584000	14013000	18938000	5572600	15576000	19333000
Q8K0E8	Fgb	Fibrinogen beta chain	9355200	10258000	14550000	7124700	5975600	8395600	7999300	16166000	8515300	8619800	12696000	14876000	11264000	9333700	8262700	7391300	4905100	7904600	3468000	5609400	5749400	3600100	8583600	6168200	5338500	5973000	4240200	0	0	6115200	5930000	0	4730800	3916500	0	4488900	8015200	0	6839900	5105100	6601400	4954400	6262200
Q8K0Q5	Arhgap18	Rho GTPase-activating protein 18	0	0	0	0	0	0	0	0	0	0	0	0	0	0	0	0	0	0	0	0	0	0	0	0	0	0	0	0	0	0	0	0	0	0	0	0	0	0	0	0	0	0	238540
Q8K0Z7	Taco1	Translational activator of cytochrome c oxidase 1	0	3715600	2992000	0	3824100	5138700	3387900	4548500	3873200	3225100	0	0	3088800	4765300	0	3970300	5785400	0	0	5114200	4692700	5784500	5019400	3200400	5102100	4435500	4001800	5862200	5029900	5811100	5532900	3965400	7641000	6846800	4550000	3394800	5395000	5864200	5726300	0	0	5434000	8668500
Q8K1M6	Dnm1l	Dynamin-1-like protein	13069000	17405000	13474000	8685500	7523600	19231000	16412000	17223000	14086000	15386000	10843000	8659600	15388000	11439000	17234000	15523000	16124000	16648000	4790700	17847000	17802000	16437000	20920000	14064000	16721000	19483000	20046000	15020000	6070200	12791000	16139000	13359000	16292000	18657000	11131000	19916000	17281000	24194000	11314000	10322000	4969100	20364000	21704000
Q8K1Z0	Coq9	Ubiquinone biosynthesis protein COQ9, mitochondrial	9594300	5920400	5732000	8382600	8697300	11541000	16965000	7897700	8960400	9482100	10039000	8523400	9654500	6742500	7040700	7977400	12021000	9847100	18356000	15175000	11654000	11776000	8124400	7780600	10181000	8230700	9041700	8630000	35855000	37516000	15363000	42086000	23870000	9397900	38105000	9340200	20582000	29193000	40561000	17229000	27322000	22596000	18013000
Q8K215	Lyrm4	LYR motif-containing protein 4	2472900	0	2042500	0	0	0	0	0	0	2374900	0	0	0	0	2373300	0	0	2511800	2256600	0	0	2232800	0	3652000	0	0	0	3757000	5343900	0	0	0	2974200	0	8357400	0	2033900	1759100	5240700	0	3793700	0	0
Q8K297	Colgalt1	Procollagen galactosyltransferase 1	0	0	0	0	0	0	0	0	0	0	0	0	0	0	0	0	0	0	0	0	0	0	27841000	0	0	0	0	0	0	0	0	0	0	0	0	0	0	0	0	0	0	0	0
Q8K2B3	Sdha	Succinate dehydrogenase [ubiquinone] flavoprotein subunit, mitochondrial	340010000	291050000	207940000	385280000	262750000	272370000	396590000	274700000	317950000	285530000	372840000	321460000	342940000	399030000	369070000	315930000	323340000	293470000	181230000	268470000	350160000	270350000	268290000	340960000	305920000	277170000	278640000	240610000	426040000	449280000	314940000	142260000	348540000	318970000	347890000	297970000	362430000	374640000	403830000	311590000	518510000	346380000	317300000
Q8K2M0	Mrpl38	39S ribosomal protein L38, mitochondrial	3965200	2780200	0	0	2912500	0	2176900	2446300	0	3814700	2842300	3253000	2754600	3165600	3215700	0	0	3723800	3713100	4046200	3104200	3298900	3489800	0	2947600	4042400	3739200	4155600	0	3532700	0	0	0	5017800	0	0	3018900	0	0	0	0	3619200	0
Q8K2Q7	Brox	BRO1 domain-containing protein BROX	0	0	0	0	0	0	0	0	0	0	243710	0	0	0	0	0	0	0	0	0	0	0	0	0	0	0	0	0	0	0	0	0	0	0	0	0	0	0	0	0	0	0	0
Q8K2Z4	Ncapd2	Condensin complex subunit 1	0	0	0	0	0	0	1753500	0	0	0	2202500	2031500	0	1482300	0	0	0	0	0	0	0	0	0	0	0	0	0	0	0	0	0	0	0	0	0	0	0	0	0	0	0	0	0
Q8K310	Matr3	Matrin-3	52486000	58308000	63416000	48825000	61912000	44663000	47098000	45297000	58156000	44762000	47983000	52313000	70913000	55309000	31443000	46236000	35695000	34835000	32099000	53352000	40324000	50698000	49696000	43367000	41243000	42576000	50061000	58784000	22809000	32470000	31340000	24349000	35299000	30193000	24661000	30050000	33959000	31904000	41075000	29838000	28273000	33159000	27021000
Q8K370	Acad10	Acyl-CoA dehydrogenase family member 10	1931400	2442200	0	0	0	0	0	0	0	0	0	0	2306700	2153700	3125400	3030000	3556800	3228100	3625000	2895300	0	3294300	0	2880300	3538400	3581400	2948100	3501000	0	0	0	3405000	3874100	2999700	2953000	2488700	0	0	4534100	2649400	5043600	3277400	0
Q8K3J1	Ndufs8	NADH dehydrogenase [ubiquinone] iron-sulfur protein 8, mitochondrial	37235000	32813000	35289000	47337000	35885000	36500000	26862000	31355000	38526000	39792000	27394000	24677000	28371000	33326000	24764000	41344000	49216000	34624000	30578000	40145000	22771000	58913000	59114000	38108000	32032000	61280000	42798000	53611000	35452000	53260000	59324000	60146000	60527000	59660000	37289000	46199000	49491000	41178000	67207000	45264000	60669000	49448000	62664000
Q8K411	Pitrm1	Presequence protease, mitochondrial	7256500	7857700	10011000	6952000	5788900	7443900	7744400	8424200	8943600	7035500	9967800	6369400	9204600	10723000	5252300	7167100	7130100	7712800	4425600	8568500	6617900	11937000	6195900	4350000	5807100	10867000	7064800	9509300	16366000	5725500	6033200	0	8369300	8560300	15248000	4636200	8583500	5207200	15283000	10830000	14365000	5325700	8063000
Q8K482	Emilin2	EMILIN-2	1231500	1601200	0	0	0	0	0	1510100	0	0	0	1474400	0	0	2483600	0	0	0	1671100	1763500	0	0	0	1973000	0	0	1857100	0	0	0	0	0	0	2481700	0	1312100	0	0	0	0	0	0	0
Q8K4F5	Abhd11	Protein ABHD11	0	0	0	0	0	0	0	0	0	0	0	0	0	0	0	0	0	0	0	1870700	0	0	0	0	0	0	0	0	0	0	254450	0	0	0	0	0	0	1324200	0	0	0	0	1013400
Q8K4G1	Ltbp4	Latent-transforming growth factor beta-binding protein 4	0	0	0	0	4578700	2341000	0	2748100	2501900	2485600	0	2896900	0	0	0	0	2983900	6032000	0	2702200	2743700	3172000	0	0	2756100	2961600	0	0	0	2179200	0	0	2646000	0	0	0	0	0	0	0	0	0	0
Q8K4G5	Ablim1	Actin-binding LIM protein 1	13365000	10329000	16150000	20215000	6303000	7822500	10770000	13595000	9755000	11757000	11474000	13262000	14108000	19973000	14765000	17466000	15023000	16515000	23387000	14484000	12937000	20891000	20036000	14444000	11388000	13772000	13998000	29581000	30259000	19358000	24282000	13493000	20091000	19891000	19999000	17926000	21442000	14137000	31714000	23395000	22959000	24919000	18105000
Q8K4L3	Svil	Supervillin	5996000	5895600	4476900	7299400	5658000	6139600	4503700	5508200	4148200	3972600	4901000	5979500	3884700	5354600	3142600	3097100	4270600	0	4189400	3122200	3804900	3015600	3682900	0	3386800	4043600	3854200	3813800	0	0	3255700	0	2415700	3838200	0	0	0	0	0	0	3743500	2932700	0
Q8K4Z3	Naxe	NAD(P)H-hydrate epimerase	9268500	8219800	10513000	7101100	14406000	8297300	6685400	10973000	10359000	11018000	11612000	7769800	8375600	6206800	10558000	8662400	15391000	12083000	9833500	12654000	4966900	18456000	16457000	11844000	11416000	13010000	12397000	14900000	25134000	11234000	15126000	19066000	17888000	14880000	17367000	9558000	10647000	11966000	24656000	12199000	22081000	15780000	16958000
Q8K4Z5	Sf3a1	Splicing factor 3A subunit 1	5711200	7670600	5019500	5756100	7310000	5695600	6054300	6292300	6232900	5891000	6812100	6207700	5323800	7158200	6629100	5380900	4932000	0	10031000	6736300	5267800	7068900	5151000	9271400	5601400	6268400	6025700	9670500	7403600	5842200	3786100	10876000	7499200	5181800	6281700	5087600	0	4749200	5790300	6495400	9846000	7690400	0
Q8QZS1	Hibch	3-hydroxyisobutyryl-CoA hydrolase, mitochondrial	5278100	6626100	3232700	6889700	4921100	4620900	4221100	3691300	4739600	5516800	5285700	2327500	4507100	4140900	5257100	7280100	13864000	8323400	4003800	11390000	9046600	7189200	8485000	12623000	9908100	5845800	13165000	8715200	12401000	11080000	15409000	4048200	13647000	17542000	4349000	14681000	9804800	12604000	14953000	19135000	4889800	14950000	12483000
Q8QZT1	Acat1	Acetyl-CoA acetyltransferase, mitochondrial	195690000	191060000	205090000	244550000	211090000	184640000	234050000	210570000	198580000	207060000	239860000	206080000	202440000	284840000	255000000	300880000	262030000	295390000	443260000	304540000	312710000	294560000	250160000	271490000	242090000	283210000	258930000	348800000	718650000	403640000	348510000	693150000	423220000	331030000	733150000	359300000	425070000	329890000	644050000	349890000	720490000	323990000	401630000
Q8QZY1	Eif3l	Eukaryotic translation initiation factor 3 subunit L	7945400	12109000	10483000	9664700	7998900	14594000	8789000	10298000	9240000	8498000	11029000	11385000	8297800	9231100	8187600	7084700	6138800	6686100	0	8129400	8462500	6314900	6202900	10112000	8572900	5038400	8308700	3936200	0	3776400	8378500	0	6287000	5186800	0	6190700	5905900	7185500	0	5042200	0	4684300	6306800
Q8R001	Mapre2	Microtubule-associated protein RP/EB family member 2	9201800	11506000	14095000	9692400	7336800	8022700	6484600	10209000	9391600	15507000	8433100	9953100	11351000	9398900	10706000	17568000	8509300	16491000	19195000	8894300	9240300	10707000	13419000	14322000	7953600	6978300	10151000	14991000	11395000	7308700	6930700	9599800	8726200	12229000	6217300	14582000	10309000	9556600	10727000	6279100	6325300	11809000	10010000
Q8R010	Aimp2	Aminoacyl tRNA synthase complex-interacting multifunctional protein 2	0	0	0	0	0	0	0	0	0	0	0	0	0	0	463000	0	0	0	0	0	0	0	0	0	0	0	0	0	0	0	0	0	0	0	0	0	0	0	0	0	0	0	0
Q8R016	Blmh	Bleomycin hydrolase	3720000	0	6919200	0	0	0	0	7075400	0	7804100	0	0	0	0	0	3570200	0	0	0	0	0	0	0	0	3544300	3088700	0	0	9299600	0	0	0	0	0	8981100	0	0	3943800	4654400	0	22112000	0	0
Q8R081	Hnrnpl	Heterogeneous nuclear ribonucleoprotein L	67456000	66377000	69558000	97604000	76243000	58065000	72734000	78615000	67901000	85081000	71426000	102030000	69345000	88905000	48814000	51255000	51149000	57309000	60777000	63247000	56459000	42802000	55703000	45760000	42432000	56261000	55248000	86141000	37605000	29472000	36797000	26774000	37531000	31393000	33691000	46452000	43995000	38121000	44088000	33136000	23105000	34431000	33811000
Q8R086	Suox	Sulfite oxidase, mitochondrial	0	0	0	0	0	0	0	0	0	0	0	0	0	0	0	0	0	0	0	0	0	0	0	0	0	0	0	0	0	0	0	0	0	0	0	0	0	0	0	0	0	0	666530
Q8R0F8	Fahd1	Acylpyruvase FAHD1, mitochondrial	0	0	0	0	0	0	0	0	0	0	0	0	0	0	0	0	0	0	0	0	0	0	0	0	0	0	0	0	0	0	0	0	0	0	0	0	2814200	0	0	0	0	0	0
Q8R0H9	Gga1	ADP-ribosylation factor-binding protein GGA1	0	0	0	0	0	0	0	0	0	0	0	0	0	0	0	0	0	0	0	0	0	0	0	0	0	0	0	0	0	0	0	0	0	0	0	0	0	0	0	0	0	313770	0
Q8R0N6	Adhfe1	Hydroxyacid-oxoacid transhydrogenase, mitochondrial	0	0	0	0	0	0	0	0	0	0	0	0	0	0	5561000	4414300	5833400	0	6543600	7519800	5012400	6186200	0	4972900	4317100	4404000	5557600	0	0	7341100	0	0	4590900	0	0	0	0	5318500	0	0	6772200	0	0
Q8R0W0	Eppk1	Epiplakin	12533000	9562500	0	9394000	10966000	9823500	0	11429000	0	0	0	8889700	0	4189900	18871000	11872000	6003400	20828000	0	0	18272000	0	0	13988000	0	0	19086000	12440000	30192000	0	19684000	0	17159000	18305000	0	18401000	7838000	19357000	20591000	9740200	0	13721000	24467000
Q8R127	Sccpdh	Saccharopine dehydrogenase-like oxidoreductase	0	0	0	0	0	0	0	0	0	0	0	0	2862800	0	0	0	0	1597500	0	0	0	0	0	0	0	0	0	0	0	0	0	0	0	2793500	0	3024800	0	2865000	0	0	0	0	0
Q8R146	Apeh	Acylamino-acid-releasing enzyme	3631100	2811300	4308800	0	4734500	3004400	0	3237700	2959800	0	4073100	0	3673200	3269400	3569600	0	3223000	0	0	4590000	3429300	3891200	3383200	4047300	3562200	3529500	3362800	4347500	4386500	4990600	3804500	6107700	5600400	4579200	10724000	3124300	3232600	0	7970200	3668200	11127000	3632000	3768500
Q8R164	Bphl	Valacyclovir hydrolase	5535800	6674900	3549200	0	3988000	3752700	0	3454200	3188400	3051000	2838000	2779000	3715600	2680300	4567900	4767800	7265200	5003800	4633000	7291200	6458000	6135400	5195400	5852400	5405900	4315500	6619100	6169800	4021000	4543600	6991300	0	5263300	5415900	0	6272300	5981000	6386500	4629400	5031300	3476800	4546700	5930900
Q8R1B4	Eif3c	Eukaryotic translation initiation factor 3 subunit C	14180000	22417000	18340000	16913000	16888000	19102000	14633000	20848000	15961000	14752000	12441000	12013000	15917000	17337000	12293000	12381000	11581000	11826000	13478000	14868000	13471000	10813000	10265000	17585000	14556000	14362000	16259000	7416300	0	6757300	13058000	0	6717500	11817000	0	12815000	8657400	8396400	4459300	13131000	0	8707800	9634800
Q8R1H0	Hopx	Homeodomain-only protein	0	4934700	6054000	0	3890400	0	0	6170800	0	9046600	0	4252400	3937000	0	0	4923400	3141600	2224400	15778000	3967300	0	7832600	5735500	0	0	0	0	12440000	21625000	5008500	0	24961000	5867100	3940300	18318000	4022300	0	0	7784500	3496600	11240000	3128100	0
Q8R1I1	Uqcr10	Cytochrome b-c1 complex subunit 9	49518000	30644000	37868000	63272000	38871000	37656000	24990000	33200000	28377000	18445000	35116000	29156000	23918000	41319000	36722000	34957000	29101000	36386000	20576000	57012000	43594000	30161000	36089000	25842000	27629000	39126000	37311000	41047000	18222000	34485000	36272000	67667000	34014000	32938000	44352000	45471000	37620000	50237000	24545000	43809000	35666000	40923000	23311000
Q8R1Q8	Dync1li1	Cytoplasmic dynein 1 light intermediate chain 1	0	0	1254500	0	4196700	6942800	0	3256400	0	0	5095700	2657800	0	6877900	0	0	0	0	0	0	0	0	0	0	0	0	0	0	0	0	0	0	0	0	0	0	0	0	0	0	2533700	0	0
Q8R1S0	Coq6	Ubiquinone biosynthesis monooxygenase COQ6, mitochondrial	85751000	86520000	90515000	95443000	89294000	61579000	55880000	79394000	67052000	33618000	69565000	93157000	137260000	148110000	128720000	170350000	73531000	144040000	156670000	120430000	86769000	148360000	126950000	124560000	90455000	161000000	152750000	167910000	171310000	193280000	128480000	269510000	155120000	198780000	190910000	162070000	218120000	221700000	178790000	271010000	155050000	205830000	117050000
Q8R2K1	Fuom	Fucose mutarotase	0	0	0	0	0	0	0	0	0	0	0	0	0	0	0	0	0	0	527860	0	0	0	0	0	0	0	0	0	0	0	0	0	1701800	0	0	0	0	1365700	0	0	0	0	0
Q8R2L5	Mrps18c	28S ribosomal protein S18c, mitochondrial	0	0	0	0	0	0	0	0	0	0	0	0	0	0	0	0	0	0	0	0	0	0	0	0	0	0	0	0	0	12247000	0	0	0	0	0	0	0	0	0	0	0	0	0
Q8R2Q4	Gfm2	Ribosome-releasing factor 2, mitochondrial	0	0	0	0	0	0	0	0	0	0	0	0	0	0	0	0	186990	0	0	0	0	0	0	0	0	0	0	0	0	0	0	0	0	0	0	0	0	0	0	0	0	0	0
Q8R2Y2	Mcam	Cell surface glycoprotein MUC18	15490000	20353000	20146000	21965000	28583000	21968000	22821000	19944000	19332000	13201000	11454000	19792000	15302000	17959000	10602000	12069000	9851400	5258600	5776300	12693000	8555800	9342400	6015000	8996500	13590000	10974000	12306000	5863700	10233000	9803000	13915000	10254000	9625100	9281400	13810000	10237000	8475500	9918400	6034900	8486500	6259200	6954100	10293000
Q8R2Y8	Ptrh2	Peptidyl-tRNA hydrolase 2, mitochondrial	5101500	3812800	4616400	2566000	2030200	4599600	2850900	4425400	2921300	5565800	2960600	0	3247000	3824600	2447800	2384200	5056800	0	2362500	2692300	2962500	4064800	6896000	1820700	2453200	3526900	1770700	1543000	0	2711200	1820000	0	3190100	3486100	0	3011000	4919700	2114900	5023600	0	967210	0	1439100
Q8R326	Pspc1	Paraspeckle component 1	2224600	3539700	0	0	1124500	4993800	0	4441300	4734300	0	0	0	4449500	0	0	0	0	4339500	0	0	3802000	2632900	5070300	2606400	0	0	0	3187600	0	0	0	0	0	0	0	0	0	0	0	0	3214100	0	0
Q8R3F5	Mcat	Malonyl-CoA-acyl carrier protein transacylase, mitochondrial	117220	0	0	69365	94372	84128	174590	103710	79730	93230	114760	124630	95470	161850	148960	142900	93195	130340	0	147220	138210	85427	160550	131050	103070	105380	140610	0	142770	155320	145430	0	134130	86106	156300	63136	136140	122370	147420	65896	0	81376	107330
Q8R3Q6	Ccdc58	Coiled-coil domain-containing protein 58	2591600	3724100	0	0	3164000	0	0	0	0	3183500	3881300	0	0	2964400	3549300	0	2747500	3621200	4033900	0	2706500	3338600	2645800	4174900	0	0	2981600	4956900	3996400	4517800	0	6089100	3291700	3269700	5255300	0	3658000	3745200	4269000	0	19406000	0	2826700
Q8R404	Mic13	MICOS complex subunit MIC13	3331500	5022000	3165800	1981300	2137900	6283000	3456100	3705400	6521300	6873000	3752000	6646200	2556600	2855400	4227100	2993500	9080200	3577900	4653400	3142300	4276600	6434700	5805800	3544000	3318300	3073000	5456400	443310	0	7126900	3173300	5334500	3484900	6242600	4255800	4793500	5449900	5218400	3730100	2919800	4153500	3184600	4176300
Q8R480	Nup85	Nuclear pore complex protein Nup85	0	0	0	0	0	0	0	0	0	0	0	182440	0	0	0	0	0	0	0	189700	0	0	0	0	0	0	0	0	0	0	0	0	0	0	0	0	0	0	0	0	0	0	0
Q8R4N0	Clybl	Citrate lyase subunit beta-like protein, mitochondrial	9789800	10788000	9879400	10247000	9817500	7995000	11111000	10359000	11665000	11577000	8251400	7847500	9618800	8849400	14919000	17054000	18368000	18345000	20933000	12339000	15193000	13883000	15676000	13744000	15375000	13193000	17795000	16978000	36181000	19517000	13087000	20305000	21035000	19685000	34746000	15426000	12990000	16035000	25170000	14513000	46298000	15610000	14376000
Q8R4S0	Ppp1r14c	Protein phosphatase 1 regulatory subunit 14C	0	6716000	4250800	4316600	6757300	5558800	4293900	6401700	5735200	8831800	8651600	3868000	2352000	5487400	5786900	6815800	0	3148700	10454000	8738800	7376600	8265400	2060200	5400900	4405100	4659400	5918300	12346000	23044000	8489400	5020700	17812000	8445700	0	16772000	5427400	7427400	6688900	12033000	2635300	11944000	0	5263300
Q8R5A0	Smyd2	N-lysine methyltransferase SMYD2	0	0	0	0	0	0	0	0	0	0	0	0	0	0	0	0	0	0	0	0	0	0	0	0	2205200	0	0	0	0	0	0	0	0	0	0	0	0	0	0	0	0	0	0
Q8R5C5	Actr1b	Beta-centractin	0	0	0	0	1512400	0	0	0	0	1625000	0	1261800	0	0	0	0	0	0	0	0	2856100	0	0	0	2268400	2911600	0	0	0	0	0	0	1823700	0	0	0	0	0	0	0	0	2835000	2255600
Q8R5J9	Arl6ip5	PRA1 family protein 3	0	1606100	3377100	2096500	0	2054900	0	2338300	0	0	2769700	3030200	2537700	2569300	0	0	0	1502100	0	0	1648500	0	2036300	0	2165400	2155800	0	0	0	0	0	0	0	2481500	0	0	2293000	0	0	0	0	0	0
Q8VBT0	Tmx1	Thioredoxin-related transmembrane protein 1	1891300	1967300	3626700	3561200	2211100	0	1787000	2133000	1876900	1861800	0	0	2393500	3016400	1877000	0	1957700	1705600	0	1916800	1918200	1666700	1451800	1885900	2035600	1974400	2762400	0	0	1024900	1613900	0	0	1587700	0	1716900	2013400	1748400	0	1447600	0	0	0
Q8VBT1	Txlnb	Beta-taxilin	0	4539300	6299600	0	4904900	0	0	4616700	4105400	4764500	4361900	3679600	2960800	4441000	4136200	6110100	5003600	5433800	4419000	6147800	4118500	0	7988000	5259800	5443200	0	7213500	6843400	0	9089400	10681000	7673600	8025400	8478000	9118500	6299800	8129000	7084700	5503700	6767600	7305400	0	0
Q8VBT3	Oscar	Osteoclast-associated immunoglobulin-like receptor	0	0	0	0	0	0	0	0	0	0	0	0	0	0	812100	0	0	0	0	0	0	0	0	0	0	0	0	0	0	0	0	0	0	0	0	0	0	1246200	0	0	0	0	0
Q8VBV7	Cops8	COP9 signalosome complex subunit 8	4661400	7417100	5266500	4295200	6204300	3385900	3939500	6236500	5006500	7638500	5181400	4459900	3917900	5048900	7081900	7069900	6821600	4936600	11852000	6839200	5177200	9647500	4524400	3072200	5803200	5491900	4958900	6238000	11888000	6875400	5487300	9966900	6228600	6505700	10135000	4303100	6364400	5195400	8875100	5600900	8932900	0	5038600
Q8VCF0	Mavs	Mitochondrial antiviral-signaling protein	0	0	0	0	0	0	0	0	0	0	0	0	0	0	0	0	0	0	0	0	0	0	0	0	0	0	0	0	0	0	0	0	0	0	0	0	0	0	0	0	0	0	1115100
Q8VCH8	Ubxn4	UBX domain-containing protein 4	0	0	0	0	0	0	0	0	0	0	0	0	0	0	0	0	0	0	0	0	0	0	0	0	0	0	0	0	0	0	0	0	0	0	0	0	0	0	0	0	0	0	1453100
Q8VCI5	Pex19	Peroxisomal biogenesis factor 19	0	1185000	0	0	0	0	0	2192800	0	1562700	0	0	0	0	0	2487900	0	2408900	4601700	0	3448400	0	0	0	0	0	0	0	0	1152700	0	4678200	2772200	0	0	0	0	0	0	0	7197500	0	0
Q8VCM7	Fgg	Fibrinogen gamma chain	17759000	20479000	51121000	15772000	12669000	17973000	16799000	33389000	14067000	13245000	23070000	26015000	24637000	23381000	6372100	9072800	6369500	5915900	3835700	12290000	8635800	7191900	6337500	13157000	6444800	7723300	11325000	5554500	0	0	6641800	0	5136400	5303000	0	7367400	6082700	7178200	2808900	0	0	5314700	9230500
Q8VCW8	Acsf2	Acyl-CoA synthetase family member 2, mitochondrial	0	2074200	0	0	0	0	0	0	0	0	1034300	0	0	0	0	0	2926600	3076300	0	3202100	5190000	4114100	2813400	4409100	2772000	3085800	2808000	0	0	4034500	5265800	0	7493200	5068900	0	4042100	9202400	8214400	4525900	4151400	0	5051000	7576100
Q8VDC0	Lars2	Probable leucine--tRNA ligase, mitochondrial	0	0	0	0	0	0	0	0	0	0	0	0	0	0	0	0	0	0	0	0	0	0	0	0	0	0	0	0	0	0	0	0	0	0	0	2359300	0	0	0	0	0	0	0
Q8VDD5	Myh9	Myosin-9	94155000	76486000	98815000	87908000	109070000	95530000	91291000	91789000	91715000	92223000	104360000	84387000	82732000	92090000	94533000	80489000	84976000	100190000	192290000	89376000	84718000	85660000	105420000	66770000	82519000	87268000	78703000	96878000	234730000	106320000	108120000	370570000	108150000	100720000	271290000	106490000	104890000	98571000	128990000	111010000	259540000	96897000	86679000
Q8VDJ3	Hdlbp	Vigilin	7142100	8828100	9369600	11156000	12322000	8931400	11086000	6687200	10459000	12128000	12337000	10155000	12750000	17281000	10297000	9989800	7403700	10401000	11166000	9850400	8989400	8926800	8419500	12189000	11750000	7738300	7209800	11313000	6170700	7896600	10245000	7637700	7988900	8721300	5571600	10286000	13546000	8157100	7855800	11815000	6077300	8829000	9018200
Q8VDL4	Adpgk	ADP-dependent glucokinase	0	0	0	0	0	3957700	0	0	0	0	0	0	0	0	0	0	0	0	0	0	1661900	0	0	0	0	1761200	1801500	0	0	0	0	0	0	0	0	0	0	0	0	0	0	0	0
Q8VDM4	Psmd2	26S proteasome non-ATPase regulatory subunit 2	16698000	15884000	20773000	22595000	9421400	19466000	14952000	18840000	19139000	17361000	18543000	14820000	14585000	14284000	14148000	18679000	18265000	15609000	8731600	16502000	18569000	24112000	14881000	22772000	20268000	28412000	24473000	15247000	8799700	9076800	21823000	0	14445000	20450000	12192000	23961000	15435000	20728000	14850000	16183000	7145100	16640000	17538000
Q8VDM6	Hnrnpul1	Heterogeneous nuclear ribonucleoprotein U-like protein 1	0	0	0	0	0	0	0	0	0	0	0	3366700	3124400	0	0	0	0	0	0	0	2100700	0	0	0	0	0	2968300	3573200	0	4025200	0	0	0	0	0	0	0	0	0	0	0	0	0
Q8VDN2	Atp1a1	Sodium/potassium-transporting ATPase subunit alpha-1	295060000	227140000	211610000	285140000	249280000	291040000	305070000	254180000	250770000	194810000	261890000	282650000	244870000	224530000	267730000	218440000	216910000	207430000	24297000	189350000	225080000	154060000	175200000	224060000	217000000	210550000	259930000	65243000	25470000	94159000	146800000	16388000	88373000	146310000	13033000	173710000	179840000	194110000	32177000	170410000	20576000	162020000	170280000
Q8VDQ1	Ptgr2	Prostaglandin reductase 2	3907400	2577000	6499200	1387300	0	2669200	788780	3474500	2097400	0	2149100	0	2529200	0	0	3672300	4604300	2733700	0	2767400	3666500	6137300	3982800	3632500	4056700	4488800	4660400	7186900	779590	4679600	6214900	0	7137700	7335500	0	5502700	4949200	6005900	3546300	1940300	0	5691500	5722400
Q8VDW0	Ddx39a	ATP-dependent RNA helicase DDX39A	0	0	0	0	0	0	0	0	0	0	0	0	0	0	0	0	0	0	0	0	0	0	0	0	0	0	1222100	0	0	0	0	0	0	0	0	0	0	0	0	0	0	0	0
Q8VE22	Mrps23	28S ribosomal protein S23, mitochondrial	3377400	3448600	0	0	2034800	3661300	4218400	4263200	2273600	3101300	3891600	0	4276900	0	0	0	3923200	4353900	4876900	0	2026800	4288000	2243600	4438200	3052100	3181500	0	4331300	7653100	11231000	4606900	6107700	2766800	0	4687500	1940100	2982300	2573500	4932100	2018900	4894000	2405500	3231900
Q8VE37	Rcc1	Regulator of chromosome condensation	0	0	0	0	0	0	0	2181000	0	0	0	0	0	0	0	2220200	1894600	0	0	0	2188700	0	0	0	2164900	1869400	2444700	0	0	0	0	0	0	0	0	0	0	2017300	0	0	0	0	0
Q8VEK3	Hnrnpu	Heterogeneous nuclear ribonucleoprotein U	153660000	122870000	144840000	144770000	143260000	148630000	141440000	141230000	147490000	132610000	149030000	134980000	167000000	144520000	105470000	111660000	108350000	109620000	93130000	132080000	107960000	108870000	105090000	122940000	112370000	137000000	116500000	127290000	61387000	85986000	90289000	57499000	69394000	82591000	82049000	104860000	103780000	85893000	83805000	102270000	74135000	88644000	90503000
Q8VEM8	Slc25a3	Phosphate carrier protein, mitochondrial	70441000	72135000	57423000	60593000	53825000	87621000	78083000	51600000	68011000	45918000	78249000	82022000	77719000	64324000	96470000	73079000	89992000	78665000	14794000	87357000	85945000	61210000	57695000	98569000	76433000	89534000	81753000	18015000	0	45302000	78497000	5337100	51805000	74397000	8894300	68697000	74147000	99679000	7883900	102270000	3688200	86490000	93824000
Q8VH51	Rbm39	RNA-binding protein 39	10977000	9528000	11929000	12695000	12678000	11115000	8014400	12592000	8539900	9165400	8135400	8844000	7301300	8258000	6278200	8575700	9725000	8546400	7293200	9175200	8750400	11664000	7765600	8565000	8412700	12231000	13751000	11377000	7494000	6295700	6963100	7814500	8881700	7906900	5118300	8462900	6082800	6231600	7133700	7634100	7178200	8489000	8536300
Q8VHN7	Gpr98	G-protein coupled receptor 98	0	0	0	0	0	0	0	0	0	0	0	0	0	699300	0	0	0	0	0	0	0	0	0	0	0	0	0	0	0	0	0	0	0	0	0	0	0	0	0	0	0	0	0
Q8VHX6	Flnc	Filamin-C	307300000	340680000	393420000	332240000	318460000	344250000	297440000	345120000	281960000	311360000	330480000	323280000	288780000	339520000	227290000	232510000	234000000	221630000	214940000	251860000	235860000	223240000	258060000	223060000	216930000	242650000	228790000	227440000	147940000	134150000	182430000	97295000	155670000	177550000	118560000	191130000	192820000	186400000	149310000	171490000	141890000	161640000	184250000
Q8VHY0	Cspg4	Chondroitin sulfate proteoglycan 4	16504000	9760600	13637000	15571000	18771000	13882000	20129000	15668000	12183000	14137000	12485000	20889000	17908000	17185000	7074200	10542000	8019100	9442900	6414400	11096000	10826000	10938000	12354000	7868400	11606000	9225000	12578000	10876000	10848000	5953200	7278600	10798000	6511800	5732700	6679100	7399300	8009800	7658000	7189700	8707700	0	8348300	5673800
Q8VI75	Ipo4	Importin-4	0	0	0	0	0	0	0	0	0	0	0	0	0	0	0	0	0	0	0	0	0	0	0	0	0	0	0	0	0	0	0	0	0	2318400	0	0	0	0	0	0	0	0	0
Q8VIJ6	Sfpq	Splicing factor, proline- and glutamine-rich	53071000	30200000	36155000	58472000	60242000	54179000	75108000	41656000	52033000	45117000	47729000	73070000	43163000	57939000	54886000	44747000	26490000	46909000	41872000	38399000	42143000	40905000	46277000	33740000	30537000	30423000	38224000	54374000	42144000	42569000	28832000	43774000	34347000	29139000	44890000	26327000	34704000	24887000	39170000	33099000	22443000	31443000	24693000
Q91V12	Acot7	Cytosolic acyl coenzyme A thioester hydrolase	2929300	2993000	2860200	1583800	2513600	0	1836200	2112900	1933500	2401600	2764200	2111200	2505000	1431500	2193700	3488700	4741300	4661300	1499600	6170000	4361400	5063100	6960700	3260100	5811700	8294300	6398400	4475200	8186700	2925200	3380600	3394500	5013300	5215200	1247800	6003700	4499000	2525100	3238300	4240700	2528800	4424900	6458200
Q91V41	Rab14	Ras-related protein Rab-14	22429000	21034000	33257000	29103000	30181000	20337000	22953000	27829000	23903000	22929000	23529000	19114000	19404000	30220000	22056000	23950000	26157000	19070000	19590000	25468000	25266000	19819000	19094000	30788000	20767000	22093000	29915000	16891000	12669000	12444000	22926000	8209400	14187000	19694000	10510000	22314000	24121000	21175000	16566000	17001000	16249000	19566000	15823000
[truncated: 578 more rows]

## Sheet: Set2_LFQintensities
Accession	Gene name	Protein name	P01_01	P01_02	P01_03	P01_04	P01_05	P01_06	P01_07	P01_08	P01_09	P01_10	P01_11	P01_12	P01_13	P01_14	P04_01	P04_02	P04_03	P04_04	P04_05	P04_06	P04_07	P04_08	P04_09	P04_10	P04_11	P04_12	P04_13	P04_14	P09_01	P09_02	P09_03	P09_04	P09_05	P09_06	P09_07	P09_08	P09_09	P09_10	P23_01	P23_02	P23_03	P23_04	P23_05	P23_06	P23_07	P23_08	P23_09
[truncated: 2,131 more rows]
[truncated: 1 more columns]

[truncated: 28 more sheets: Foldchanges_q-values, Set1_P01toP04, Set1_P01toP09, Set1_P04toP09, Set2_P01toP04, Set2_P01toP09, Set2_P01toP23, Set2_P04toP09, Set2_P04toP23, Set2_P09toP23, Set1_P01toP04_up_DAVID, Set1_P01toP04_down_DAVID, Set1_P01toP09_up_DAVID, Set1_P01toP09_down_DAVID, Set1_P04toP09_up_DAVID, Set1_P04toP09_down_DAVID, Set2_P01toP04_up_DAVID, Set2_P01toP04_down_DAVID, Set2_P01toP09_up_DAVID, Set2_P01toP09_down_DAVID …]
