# Supplementary material for: Molecular Atlas of Postnatal Mouse Heart Development
Source: J Am Heart Assoc. 2018 Oct 14;7(20):e010378. doi: 10.1161/JAHA.118.010378 (PMC6474944; doi:10.1161/JAHA.118.010378)
Supplement: Supplementary file 5 — Appendix S4. Metabolomics. [file JAH3-7-e010378-s005.xlsx]

## Sheet: LC_MS_sampleset1
Peak information				Normalized peak intensities (P01 = day 1 (N=15), P04 = day 4 (N=14), P09 = day 9 (N=15), Ntotal = 44)
ID Number	Mass-to-charge ratio (m/z)	Retention time (min)		P01	P01	P01	P01	P01	P01	P01	P01	P01	P01	P01	P01	P01	P01	P01	P04	P04	P04	P04	P04	P04	P04	P04	P04	P04	P04	P04	P04	P04	P04	P09	P09	P09	P09	P09	P09	P09	P09	P09	P09	P09	P09	P09	P09	P09
M27303	100.025	0.756049		0.00330377	0.0268301	0.0843581	0.0173796	0.00439229	0.00935554	0.00550557	0.0164442	0.0193636	0.00424202	0.0088584	0.0943913	0.0186249	0.0212328	0.00688361	0.00865519	0.0174208	0.0202122	0.0171056	0.017112	0.0133319	0.0258272	0.0173482	0.119289	0.128482	0.0165791	0.0600693	0.0815068	0.0734791	0.0214902	0.0141536	0.266586	0.0191881	0.0176768	0.0166294	0.0198499	0.02031	0.0179222	0.00768349	0.210041	0.131039	0.115363	0.0185988	0.00801541	0.270085
M7869	100.939	24.7486		0.162349	0.0302306	0.00511521	0.017217	0.0930111	0.481496	0.0156018	0.0385153	0.151354	0.00621455	0.0291615	0.157252	0.10768	0.0137745	0.00955253	0.175461	0.0145037	0.00601945	0.0165602	0.00962099	0.608879	0.0274657	0.371208	0.0100448	0.114153	0.214082	0.0967689	0.0336743	0.0137579	0.0116532	0.00565934	0.0163052	0.0338654	0.0158568	0.0146649	0.029156	0.0457544	0.0287098	0.0188248	0.135841	0.0180212	0.00571124	0.0107264	0.661639	0.0316172
M8035	100.939	24.9342		0.0231658	0.0221124	0.00964528	0.0403193	0.0187851	0.0844238	0.0190891	0.0172796	0.0952444	0.0277872	0.0341929	0.00460538	0.0911459	0.0216205	0.0104053	0.0135336	0.00573693	0.0822416	0.0138866	0.0190822	0.00975712	0.0232828	0.0149067	0.2663	0.104911	0.024592	0.0503353	0.0545017	0.00574015	0.36913	0.406009	0.176566	0.0209356	0.0353966	0.0496543	0.0210396	0.0899121	0.193933	0.00794858	0.0270714	0.0223346	0.00662455	0.0192067	0.0124236	0.0160287
M3038	102.055	0.856279		0.0980359	0.310902	0.0918462	0.247461	0.104975	0.157223	0.116194	0.348972	0.331232	0.0940369	0.172925	0.0745284	0.0904691	0.13555	0.126609	0.20133	0.253725	0.32037	0.343922	0.326254	0.337333	0.414774	0.310312	0.250449	0.474569	0.206796	0.395992	0.206785	0.202176	0.20472	0.397148	0.382248	0.331392	0.435188	0.301442	0.420923	0.379941	0.362659	0.261336	0.541828	0.365736	0.208388	0.255392	0.255995	0.39214
M11109	102.938	24.4783		0.00489801	0.00797688	0.0485834	0.00795609	0.110499	0.100891	0.0176376	0.0198689	0.0136873	0.0738616	0.157514	0.00386177	0.00801772	0.00799483	0.0091603	0.00335087	0.0247276	0.00911018	0.0340844	0.00778623	0.00617185	0.158686	0.00615141	0.01285	0.00566702	0.00804049	0.0100779	0.00237604	0.00430656	0.00531943	0.0130485	0.011215	0.0386963	0.0137829	0.00648426	0.0187733	0.0534897	0.0070088	0.012626	0.0774519	0.00558846	0.0329382	0.0341778	0.0792077	0.0280498
M8661	102.938	24.6286		0.0370812	0.00829063	0.0272481	0.185206	0.0091553	0.0037175	0.0167554	0.0104373	0.133698	0.00532955	0.0187492	0.00326911	0.00950712	0.00614525	0.0114763	0.00583235	0.0385257	0.0412581	0.0357796	0.00753394	0.00452278	0.0184146	0.048425	0.00847976	0.00509197	0.0325764	0.0256642	0.0179069	0.0052028	0.034049	0.0157114	0.0161771	0.0606737	0.0109587	0.00648426	0.130865	0.00792946	0.00498393	0.00674762	0.0499727	0.00918976	0.0054965	0.00570844	0.043313	0.0364879
M5165	102.938	24.9862		0.010112	0.0109752	0.00714914	0.0876962	0.0132855	0.00669238	0.195205	0.0320022	0.0099606	0.0670191	0.00547632	0.00513986	0.130197	0.0159406	0.00888989	0.0066413	0.00567059	0.0149819	0.0119068	0.00613922	0.00384818	0.00589452	0.0563334	0.011048	0.0443266	0.00911727	0.00344076	0.00418831	0.00817258	0.017099	0.020923	0.0268852	0.00657918	0.00914803	0.0697189	0.0199652	0.008374	0.00848865	0.0133997	0.0127818	0.0288241	0.0288119	0.0125344	0.00919759	0.123902
M6186	102.959	24.6672		0.0116881	0.0136036	0.00507658	0.00600707	0.0125909	0.0677971	0.0898732	0.0118423	0.00792482	0.00545144	0.00341499	0.0114954	0.132927	0.00815001	0.00563445	0.00443129	0.0670996	0.0192683	0.105238	0.0062239	0.0808472	0.00688506	0.0207524	0.00882344	0.00853314	0.00780146	0.00674976	0.00493749	0.0104233	0.00616648	0.00738931	0.0767359	0.0897224	0.0478535	0.0492761	0.00960945	0.0393617	0.0162612	0.00583514	0.015711	0.0533479	0.0511192	0.028067	0.00394725	0.00952386
M11083	102.959	24.7791		0.0111033	0.011562	0.00540963	0.00836757	0.0415163	0.013666	0.00738572	0.00465764	0.0124241	0.056031	0.00341499	0.0252948	0.0170934	0.00815001	0.00563445	0.0123471	0.0145622	0.0192683	0.00769179	0.00563556	0.00597227	0.0184626	0.069417	0.0139879	0.00690304	0.00780146	0.0139474	0.00614276	0.0104233	0.0256636	0.0138656	0.0267797	0.0797147	0.0533262	0.0233641	0.00426666	0.0358027	0.0151318	0.00683174	0.015711	0.0327415	0.0111394	0.0188965	0.00771916	0.0156026
M11102	102.959	24.9798		0.00927465	0.00697563	0.0285414	0.00512069	0.0602713	0.0101847	0.0161946	0.0242322	0.0169925	0.0408367	0.00769022	0.0254089	0.0106268	0.00415485	0.0580389	0.0757902	0.0699015	0.113313	0.0111329	0.00627422	0.00720538	0.0149835	0.0424166	0.0383273	0.00845739	0.00473683	0.00874897	0.00319169	0.00942747	0.0073789	0.00946838	0.0242392	0.0404187	0.0828516	0.00489684	0.00557223	0.00635874	0.00659729	0.00863632	0.0518673	0.00902336	0.00313808	0.006305	0.173008	0.00862723
M9011	102.959	24.4995		0.010494	0.00855732	0.0357231	0.00600707	0.0061729	0.00502203	0.00564049	0.152363	0.214568	0.00671181	0.00477287	0.0156313	0.0108245	0.0371595	0.0060172	0.00335391	0.0072397	0.0525294	0.00831658	0.0286873	0.0463634	0.00942833	0.0456146	0.0894664	0.0214352	0.00546573	0.00456389	0.0324755	0.0105847	0.0462974	0.00633989	0.00585337	0.0131181	0.010097	0.076125	0.0092596	0.0336324	0.00747906	0.0856488	0.0417569	0.00627898	0.00325471	0.152355	0.0113128	0.0158686
M13397	103.039	0.857111		0.0294584	0.0525163	0.0198232	0.0495887	0.0241248	0.0351709	0.0269342	0.0488649	0.043216	0.0244861	0.0401382	0.0198879	0.0254175	0.0173499	0.0311233	0.0380192	0.0491477	0.0745675	0.0775792	0.0745149	0.0703818	0.0898409	0.0730988	0.0594766	0.093547	0.0398121	0.0711593	0.0343567	0.0129265	0.0336021	0.0552783	0.0824544	0.0606437	0.0542802	0.073657	0.0776184	0.0830168	0.0618067	0.0580686	0.0948153	0.0730839	0.0287529	0.0367624	0.0490354	0.0711739
M15401	103.054	3.07642		0.0482993	0.0853796	0.0344607	0.0541544	0.049403	0.0617817	0.0242291	0.115945	0.045163	0.0249509	0.063352	0.0331496	0.0345996	0.040168	0.0490235	0.0423284	0.0565213	0.0516841	0.0357675	0.0375865	0.08911	0.0771545	0.0534404	0.0968619	0.0441219	0.0553636	0.0554489	0.0424557	0.0849193	0.0582444	0.116718	0.119814	0.101679	0.0974297	0.0924481	0.0996546	0.109137	0.0922719	0.100744	0.156191	0.098044	0.0492214	0.0415136	0.0477514	0.123202
M14277	104.053	1.33662		0.0380332	0.0732295	0.0296727	0.065173	0.0319474	0.0459148	0.0332913	0.0773246	0.0684126	0.0400162	0.0572581	0.0288626	0.0357869	0.0525926	0.0440654	0.0758694	0.035951	0.0792086	0.0702108	0.0941475	0.0824745	0.0863431	0.0853349	0.088021	0.111999	0.0531188	0.0716765	0.0423038	0.0220339	0.0299071	0.120569	0.127097	0.124442	0.12903	0.114754	0.130123	0.149811	0.113801	0.101273	0.181286	0.114724	0.0871984	0.0888657	0.103152	0.140332
M3671	104.107	15.8407		0.0619267	0.0539708	0.00131436	0.0564146	0.0770347	0.0720088	0.0708084	0.0712657	0.0729329	0.0640096	0.0592569	0.00131444	0.00919263	0.0424345	0.0450916	0.0449305	0.0262628	0.0634337	0.0703251	0.0704708	0.0813459	0.0764679	0.0268692	0.00108243	0.00138586	0.0554029	0.00268837	0.00185999	0.00151053	0.00498512	0.091272	0.00137788	0.121488	0.0705977	0.102569	0.0260562	0.0876046	0.0891704	0.0760783	0.00238569	0.00143874	0.00125616	0.0433826	0.0518434	0.00171606
M3391	104.107	16.1353		0.0559953	0.0569538	0.0018841	0.0333928	0.078689	0.0888658	0.0987887	0.10106	0.116535	0.0801783	0.0957481	0.00230997	0.00794079	0.00862416	0.0676358	0.131238	0.0650441	0.139353	0.157822	0.161531	0.123931	0.1582	0.142533	0.0014179	0.00725334	0.0703049	0.00658909	0.00450432	0.00247598	0.0267602	0.164185	0.00212083	0.203794	0.17414	0.170016	0.112821	0.183196	0.209063	0.174843	0.009481	0.00181295	0.00126027	0.0438349	0.0836776	0.00335861
M12033	104.107	15.1036		0.107976	0.120802	0.00186998	0.104958	0.115288	0.0374065	0.0398199	0.155133	0.0511743	0.0303123	0.0603265	0.0026323	0.143581	0.0923968	0.0990358	0.249487	0.134856	0.364437	0.333791	0.303288	0.255075	0.273149	0.300227	0.0301043	0.105388	0.168309	0.0975545	0.00257469	0.00715263	0.0989052	0.242685	0.0100395	0.254018	0.252949	0.243438	0.233627	0.248937	0.265787	0.260902	0.0147439	0.0724065	0.00701842	0.0351066	0.200532	0.0112884
M2250	104.107	15.5093		0.32017	0.310315	0.00637485	0.203669	0.171365	0.174916	0.199951	0.390452	0.212561	0.212022	0.193196	0.0181462	0.311765	0.257757	0.305703	0.54111	0.302412	0.377397	0.361197	0.357285	0.539529	0.431699	0.387083	0.0504843	0.0701858	0.203978	0.0846382	0.00914615	0.00713725	0.117606	0.461642	0.019092	0.42657	0.364648	0.512952	0.366606	0.443502	0.586378	0.552968	0.0489041	0.0189081	0.0144403	0.204302	0.217756	0.00331458
M1483	104.107	0.832665		0.344291	0.497134	0.283085	0.564954	0.241713	0.323421	0.296618	0.670403	0.68923	0.398061	0.467633	0.25557	0.34057	0.419026	0.332912	0.207706	0.156774	0.23842	0.237307	0.21579	0.227529	0.255437	0.241305	0.20904	0.300443	0.192285	0.275352	0.131544	0.142416	0.155462	0.471536	0.461453	0.340652	0.419272	0.383002	0.365563	0.421688	0.372473	0.386424	0.51501	0.507644	0.393939	0.328646	0.402089	0.541482
M7114	105.003	0.754804		0.0117893	0.0810681	0.22328	0.0489101	0.0169628	0.0320387	0.0193141	0.0519678	0.0602211	0.015226	0.0283915	0.210292	0.0739348	0.0701472	0.0195115	0.0263923	0.0537385	0.0602469	0.0531764	0.0533849	0.0417522	0.0824548	0.0556856	0.286328	0.330514	0.0521386	0.166283	0.181214	0.2182	0.0742896	0.0452596	0.583962	0.0600504	0.0559358	0.0545882	0.057215	0.0623846	0.0515268	0.0237691	0.474814	0.393202	0.271007	0.0588955	0.0288821	0.60524
M8407	106.944	24.3137		0.00833226	0.0138416	0.0643503	0.0330203	0.0114865	0.0198746	0.0128052	0.0165929	0.247785	0.107502	0.0505125	0.0187589	0.00597616	0.00685314	0.00671774	0.0370778	0.00662981	0.00649699	0.013653	0.0144706	0.00906826	0.00831246	0.00944408	0.012672	0.0816659	0.0112211	0.00677627	0.0321643	0.0430648	0.00725932	0.00556408	0.0269709	0.00709727	0.0125209	0.0265702	0.189379	0.0649215	0.0147045	0.00807262	0.114968	0.00705781	0.0181866	0.0154427	0.00819964	0.0127614
M15565	106.944	24.7887		0.0320567	0.00742204	0.0155304	0.581228	0.0265752	0.0249059	0.0125175	0.00905838	0.015707	0.00594227	0.123081	0.0262638	0.0092794	0.0112239	0.014864	0.00885443	0.0958654	0.018574	0.0174344	0.0338594	0.0117503	0.18204	0.0077406	0.283375	0.0155304	0.0212538	0.0580043	0.0113353	0.127034	0.0153516	0.0807231	0.217919	0.226576	0.0164111	0.0367803	0.0121251	0.0499782	0.00496514	0.00780188	0.0218664	0.0527366	0.0445836	0.0821	0.0202872	0.162137
M4333	106.944	24.9534		0.0116927	0.0568539	0.016798	0.0266889	0.0455463	0.273819	0.106103	0.0890757	0.0292567	0.0251052	0.0169274	0.0143268	0.14704	0.126351	0.00402871	0.0102871	0.0120402	0.191027	0.00864651	0.0202982	0.0163902	0.00862616	0.0171919	0.0167998	0.0241724	0.0139648	0.00418412	0.00895566	0.0281479	0.0110775	0.0580286	0.0354599	0.0654648	0.0157285	0.0367803	0.0351611	0.0352393	0.0252535	0.223516	0.024992	0.0125984	0.0172256	0.0284061	0.324207	0.101396
M4852	107.049	18.5698		0.00813498	0.0341204	0.00254463	0.0471672	0.0428773	0.0484201	0.0510986	0.0517453	0.0459896	0.0409133	0.0467578	0.00179408	0.0218076	0.00759736	0.00471172	0.0229734	0.028353	0.052234	0.0469698	0.0459079	0.0372103	0.0466261	0.0490466	0.00453458	0.0110091	0.0136768	0.00841541	0.000507814	0.00696799	0.00591412	0.0103259	0.00513194	0.0642101	0.0587109	0.0583623	0.0555527	0.048409	0.0176473	0.0447425	0.00588466	0.00600576	0.00122254	0.0303584	0.0448898	0.0039633
M3325	107.049	19.9558		0.197889	0.00988957	0.00191425	0.0464869	0.0687596	0.0770586	0.0915775	0.2292	0.28549	0.190883	0.171925	0	0.00354004	0.00553886	0.0441425	0.133805	0.00241515	0.137229	0.108343	0.130581	0.0471466	0.192819	0.24683	0.000725337	0.00331615	0.0486283	0.000892047	0	0.00239238	0.00154478	0.0389621	0.00109509	0.189344	0.241624	0.216943	0.231253	0.189106	0.126902	0.253451	0.00164649	0.00217029	0	0.0047277	0.0186876	0
M13510	107.07	15.2482		0.0301009	0.253866	0.0465234	0.320417	0.0857317	0.264503	0.0481213	0.251667	0.0366387	0.0515683	0.24659	0.0192381	0.143045	0.0769126	0.186269	0.162245	0.145543	0.273284	0.236836	0.0636889	0.196683	0.293223	0.269737	0.0191731	0.0493912	0.21204	0.150052	0.00144889	0.0174575	0.0577959	0.214311	0.0266064	0.0137112	0.318264	0.277443	0.32273	0.281993	0.235524	0.124161	0.046659	0.0719371	0.00638412	0.135177	0.0152727	0.0132525
M2317	107.086	10.2432		0.0438613	0.019787	0.468528	0.573808	0.513675	0.53436	0.514618	0.08923	0.0830926	0.0270975	0.0528475	0.0370344	0.0613161	0.0733681	0.0485961	0.0266511	0.323678	0.556155	0.543915	0.548101	0.438538	0.717396	0.0372071	0.0442823	0.044128	0.0543544	0.0239481	0.181374	0.746675	0.392609	0.0278475	0.788882	0.64536	0.787029	0.752248	0.769031	0.666227	0.0266535	0.0458903	0.149562	0.03503	0.585964	0.44729	0.432497	1.02003
M5646	107.972	24.244		0.0118924	0.0106401	0.01011	0.255635	0.24876	0.00717533	0.0722605	0.0135671	0.212593	0.0144965	0.0188453	0.00732255	0.0170518	0.00993306	0.005307	0.00580699	0.156101	0.0359079	0.00605058	0.0829789	0.0108441	0.0762907	0.137642	0.0623545	0.0135023	0.00633931	0.00493756	0.0061118	0.019577	0.0212384	0.0158858	0.137546	0.0259585	0.0226559	0.0103323	0.0343965	0.00810347	0.0797197	0.00670394	0.0667714	0.00694895	0.00907662	0.0645786	0.0117262	0.0139213
M12158	107.972	24.4493		0.0281788	0.0142134	0.0553825	0.0254434	0.104393	0.255829	0.0404894	0.0816749	0.0255332	0.0128687	0.157477	0.00598718	0.0229919	0.00478032	0.0046212	0.0171869	0.0288149	0.0186179	0.00876128	0.018962	0.0164362	0.116354	0.012328	0.00374254	0.137549	0.0615255	0.0253399	0.065033	0.02563	0.0354945	0.00982724	0.0268193	0.0219059	0.0152533	0.0179121	0.00915731	0.0209585	0.043043	0.00898165	0.0217783	0.102083	0.0104564	0.0246777	0.0135116	0.323984
M8113	107.972	24.5687		0.0140374	0.00613974	0.0231934	0.257618	0.0437757	0.0265955	0.0164531	0.262147	0.399149	0.00429518	0.0391004	0.003122	0.00572597	0.00429236	0.00852588	0.0172784	0.0657159	0.050248	0.0174662	0.00995406	0.0254016	0.278731	0.00718074	0.0125061	0.0145599	0.00520421	0.0299052	0.00926089	0.307333	0.00992043	0.0151009	0.0691697	0.0211169	0.0112528	0.256838	0.00977076	0.0162063	0.101335	0.00898165	0.0142399	0.0172837	0.0295902	0.0147386	0.0165414	0.0196674
M7487	108.012	0.84097		0.0208814	0.0825301	0.0197142	0.0838755	0.0104682	0.0127452	0.0156643	0.13396	0.120456	0.0196534	0.0288056	0.00830325	0.0215555	0.0106395	0.049851	0.0197517	0.0209265	0.0633305	0.0250614	0.0192466	0.0602814	0.0146393	0.069957	0.0276066	0.0721657	0.022194	0.0669926	0.0276516	0.0156324	0.0224689	0.112918	0.0497637	0.0967742	0.10448	0.0849476	0.0997522	0.109034	0.109256	0.0727209	0.138746	0.0928948	0.0370853	0.0642768	0.0590865	0.0323114
M22486	110.009	0.761988		0.00323592	0.0465763	0.204048	0.0198134	0.00524756	0.00873118	0.00527633	0.0217511	0.0277122	0.00508401	0.00927331	0.525918	0.0230956	0.0347723	0.00981667	0.0114378	0.0399742	0.027683	0.022364	0.0217602	0.0179651	0.0330264	0.0200436	0.478239	0.440708	0.0235065	0.161382	0.514917	0.139967	0.0330161	0.0215745	1.20767	0.0249454	0.0236639	0.0242208	0.0252039	0.0274532	0.0263895	0.0120068	1.09783	0.588966	0.581772	0.0271904	0.0124923	1.44068
M16455	110.035	2.21576		0.0546244	0.115069	0.0447714	0.0562683	0.0505541	0.0862637	0.0344184	0.149501	0.0547186	0.0415776	0.0995092	0.0518531	0.0118505	0.0241058	0.0775234	0.0401947	0.070387	0.0354336	0.0323718	0.0657529	0.0982154	0.129717	0.0862521	0.0427493	0.105166	0.0589458	0.0957943	0.0554067	0.0455062	0.0149022	0.122074	0.137925	0.116959	0.134657	0.11503	0.131832	0.159492	0.119527	0.0950029	0.250919	0.123274	0.0214587	0.0338131	0.0194492	0.126388
M5573	110.071	0.818752		0.0304683	0.0531138	0.00631178	0.0580867	0.0189784	0.0425867	0.033591	0.0791683	0.0581748	0.0280638	0.032626	0.00713486	0.0220692	0.0334755	0.0263275	0.123213	0.137786	0.158694	0.132599	0.203639	0.157437	0.21936	0.133596	0.145372	0.199673	0.128704	0.144303	0.0971218	0.0709017	0.114766	0.298768	0.391537	0.375539	0.374028	0.322333	0.36873	0.39051	0.300042	0.252652	0.413217	0.31217	0.211779	0.281417	0.312439	0.369764
M3864	111.044	16.3309		0.023668	0.0161794	0.0053712	0.00750505	0.0479181	0.0259922	0.0678536	0.00677978	0.0110918	0.016024	0.0287563	0.000836294	0.0306721	0.0208932	0.0127102	0.0248978	0.0249691	0.0388251	0.0168698	0.0108707	0.0338834	0.0518094	0.0100633	0.00128862	0.00365178	0.00602548	0.00510488	0.00123178	0.00270346	0.00484743	0.0329536	0.00193772	0.0122442	0.0652485	0.0353737	0.0155561	0.0512627	0.016874	0.0110803	0.00990801	0.00631569	0	0.0173724	0.0400396	0.00279122
M4026	111.117	16.1479		0.0445228	0.0263871	0.00154154	0.0926191	0.0907423	0.0940333	0.0940131	0.0597504	0.0151778	0.0466226	0.0712312	0.00232269	0.0399935	0.0661822	0.0689077	0.084337	0.0300928	0.0724367	0.0180871	0.0371451	0.0533243	0.0269876	0.066478	0.00394887	0.00630607	0.0484219	0.0254181	0.000532999	0.00151118	0.0074078	0.012539	0.00552611	0.00695481	0.0362645	0.0429405	0.00791394	0.0216586	0.0151998	0.0643812	0.00260842	0.00265513	0.00133357	0.0087544	0.0104978	0.00234263
M4087	111.117	14.0834		0.0938547	0.086605	0.0892053	0.128539	0.129911	0.11867	0.122181	0.0569585	0.120281	0.0449511	0.120628	0.0160248	0.110239	0.164895	0.154638	0.0331639	0.0704858	0.116337	0.0930607	0.0916146	0.0810748	0.143526	0.0419818	0.0296348	0.0733969	0.0347452	0.170346	0.0152409	0.0848127	0.0867021	0.0222052	0.132993	0.144117	0.0567124	0.113163	0.120326	0.0757521	0.0748863	0.0735948	0.261183	0.0921039	0.0588363	0.0764803	0.0921903	0.146795
M6935	112.051	1.20862		0.101147	0.165634	0.0599136	0.211493	0.0956641	0.128617	0.0960967	0.17518	0.187588	0.0566621	0.105493	0.0764366	0.114478	0.137879	0.101944	0.122247	0.135948	0.160346	0.155966	0.103412	0.143145	0.154485	0.175915	0.198072	0.211036	0.0862565	0.156738	0.0698334	0.121831	0.206379	0.28789	0.199237	0.289247	0.237957	0.259706	0.239506	0.240544	0.199809	0.289412	0.322564	0.211756	0.410665	0.510157	0.418335	0.190721
M3679	112.051	0.897746		0.122132	0.235812	0.101659	0.184158	0.153547	0.184949	0.129922	0.288582	0.282304	0.116696	0.152544	0.0832986	0.128048	0.102456	0.131255	0.131007	0.130439	0.164264	0.140681	0.121671	0.197559	0.25092	0.206593	0.0768242	0.227802	0.156703	0.207155	0.0766112	0.121912	0.0137878	0.37493	0.220699	0.317651	0.2977	0.284334	0.295281	0.28575	0.312465	0.346128	0.498899	0.286306	0.0701393	0.0712532	0.24506	0.255832
M28109	112.112	0.750164		0.00019071	0.0228008	0.125508	0.00818398	0.00573459	0.00361791	0.00145845	0.00486517	0.0115085	0.000533885	0.00481445	0.280083	0.0111682	0.0218397	0.00201061	0.00162425	0.0145792	0.00618007	0.00618524	0.00502871	0.00356681	0.0109768	0.00389341	0.1901	0.171877	0.0146181	0.0915077	0.214863	0.0846531	0.0231977	0.00579473	0.394883	0.00660935	0.0065452	0.00848966	0.00769241	0.0075727	0.00732139	0.00171347	0.417755	0.298373	0.270024	0.00730366	0.00471503	0.449712
M12682	112.939	24.7976		0.0159514	0.00990052	0.0635564	0.0787928	0.122383	0.0748282	0.0107201	0.0135565	0.0319293	0.00819913	0.00928326	0.0045673	0.0155793	0.0112541	0.110153	0.00805195	0.0105887	0.0130311	0.0322499	0.104404	0.210949	0.0114479	0.119912	0.113847	0.00515099	0.00922296	0.00530557	0.038398	0.0187341	0.13022	0.0114	0.0214577	0.0697339	0.0417291	0.00617665	0.0335685	0.0108809	0.0296026	0.106137	0.0172	0.0606192	0.190986	0.0213178	0.0285865	0.103626
M5329	112.939	24.6861		0.0119679	0.0088428	0.00690068	0.0283958	0.0325789	0.00589114	0.0996498	0.297858	0.612598	0.00513969	0.00928326	0.0423364	0.0155793	0.00535677	0.0211907	0.00849214	0.0105887	0.0235729	0.138816	0.0137247	0.00712778	0.0202403	0.0144653	0.0818949	0.198972	0.00922296	0.0525608	0.0174095	0.0944645	0.00814941	0.143089	0.0637964	0.0454191	0.017517	0.0349332	0.148711	0.00794297	0.0109803	0.0106926	0.0172	0.0587228	0.0164275	0.0771415	0.0191253	0.121882
M5404	112.939	24.9939		0.0757445	0.0247384	0.00545801	0.0168755	0.0192064	0.0343248	0.0809195	0.00754509	0.0123368	0.224142	0.0152397	0.0375966	0.0315093	0.0112541	0.00723083	0.0174987	0.1624	0.00825086	0.0746825	0.010967	0.0518794	0.0198147	0.00765058	0.0779019	0.0984813	0.0253164	0.087688	0.00861391	0.0255255	0.0295844	0.0285061	0.103016	0.0123316	0.0192813	0.0328799	0.00543426	0.0920764	0.00634587	0.00459013	0.0109787	0.0532433	0.00596329	0.00757464	0.0129832	0.00605274
M10590	112.939	24.2608		0.00431608	0.0167799	0.0381519	0.222474	0.00988532	0.234777	0.0124524	0.0737753	0.0139785	0.125838	0.0118699	0.00638746	0.0119894	0.0107345	0.00432181	0.0191984	0.00456252	0.0258234	0.078986	0.0155989	0.0155241	0.0889993	0.0167386	0.00765947	0.0538379	0.0149907	0.0045377	0.00735219	0.176914	0.0270476	0.00568248	0.0153737	0.0266507	0.0156087	0.0148424	0.0133401	0.00736642	0.0198854	0.0873104	0.108105	0.00814722	0.00895157	0.00929207	0.0483258	0.0503056
M5469	112.939	23.9858		0.00363725	0.00327753	0.00803513	0.0417825	0.0245923	0.0597038	0.126256	0.0748362	0.0801734	0.00434728	0.00601077	0.00234278	0.00258672	0.00134503	0.00182097	0.0040733	0.0130225	0.274583	0.0701407	0.0589489	0.0640855	0.0792403	0.0193348	0.00428984	0.00771291	0.00364285	0.00175451	0.00406302	0.00566634	0.130289	0.00784736	0.0546039	0.00847798	0.0188943	0.0182443	0.07977	0.0108667	0.00452469	0.00395895	0.00375671	0.00681614	0.00468053	0.0122977	0.0164216	0.00944429
M12721	112.939	24.159		0.0207945	0.00487029	0.158127	0.0640198	0.164056	0.00645119	0.0369725	0.0056016	0.0139785	0.00759802	0.0118699	0.00525732	0.0076786	0.0034114	0.00578415	0.0403386	0.00601398	0.0153233	0.0885587	0.0063739	0.0796256	0.0435246	0.00743608	0.0716172	0.0114877	0.0171988	0.00459126	0.00533986	0.0104252	0.00979454	0.00686247	0.0377803	0.234084	0.0125275	0.142603	0.00765384	0.00736642	0.00452469	0.0103481	0.0241477	0.012507	0.0141323	0.0174982	0.034512	0.0829841
M10458	112.939	24.5644		0.0238965	0.0152508	0.0188281	0.0158226	0.0913474	0.017653	0.0248828	0.020932	0.0431186	0.126713	0.192478	0.00841306	0.0422732	0.00535677	0.0429206	0.0145275	0.00715616	0.0235729	0.0144276	0.0897986	0.00589005	0.0832716	0.0241153	0.0336789	0.00990496	0.0722381	0.00799168	0.0292381	0.0187036	0.00536727	0.00868789	0.0890509	0.015503	0.0134085	0.0913904	0.0100876	0.0351367	0.0838351	0.00568306	0.0100973	0.0197876	0.00396727	0.00858944	0.160098	0.00851607
M5862	112.939	24.4325		0.0255643	0.0146729	0.00649189	0.0164814	0.00988045	0.0159703	0.0469164	0.00553672	0.00659351	0.0146124	0.0231708	0.00304748	0.113456	0.0140048	0.038755	0.0860121	0.0130724	0.104994	0.006968	0.00764237	0.00612315	0.0160241	0.0241153	0.0510741	0.0144834	0.00826226	0.0954522	0.0134479	0.012489	0.0647359	0.0103353	0.00947049	0.00733952	0.153091	0.00971327	0.153069	0.189567	0.00446408	0.138162	0.0100973	0.0686934	0.0122166	0.090743	0.0146272	0.107252
M12653	112.939	24.3607		0.0843772	0.0146729	0.00649189	0.0226288	0.0718116	0.0131615	0.0108875	0.0110126	0.0253323	0.00800547	0.0630659	0.0190716	0.00614324	0.0107345	0.00748017	0.0352754	0.173754	0.0179048	0.006968	0.122516	0.00612315	0.1204	0.0167386	0.00381527	0.0144834	0.0125741	0.00478424	0.0315959	0.0159292	0.0247522	0.0507318	0.123267	0.0163285	0.0605803	0.0148424	0.0249378	0.00844451	0.00446408	0.0119938	0.0894955	0.0538056	0.0122166	0.0233695	0.0458877	0.0200723
M9087	113.035	1.19368		0.0480548	0.135507	0.0230881	0.0613411	0.0354714	0.0477212	0.0319267	0.171201	0.123713	0.0368328	0.11004	0.0320752	0.055647	0.0649192	0.0447175	0.122766	0.0849569	0.154465	0.136976	0.133554	0.132957	0.123857	0.17235	0.159302	0.169592	0.0883883	0.145305	0.0507876	0.0560347	0.0449291	0.279338	0.148665	0.205127	0.20464	0.210699	0.204969	0.243255	0.224862	0.239777	0.193733	0.22999	0.1665	0.156566	0.181809	0.169764
M4268	113.035	1.67627		0.143639	0.332173	0.130435	0.357986	0.156772	0.24924	0.20017	0.37463	0.353864	0.142233	0.254848	0.132734	0.170545	0.23703	0.210502	0.184511	0.201037	0.15509	0.192516	0.180946	0.155479	0.335788	0.157895	0.118787	0.340065	0.196542	0.297164	0.143445	0.150413	0.166237	0.140555	0.0741638	0.124199	0.157899	0.140463	0.159666	0.133075	0.16121	0.0589617	0.725284	0.216872	0.0824465	0.193276	0.0588065	0.0700977
M2442	113.06	10.3718		0.124949	0.206384	0.153219	0.277766	0.249962	0.219994	0.210693	0.247915	0.261063	0.589951	0.198932	0.0982137	0.289873	0.159614	0.144241	0.156008	0.168895	0.207215	0.144702	0.15097	0.138625	0.247024	0.22264	0.213623	0.260866	0.180423	0.408091	0.076958	0.205924	0.204935	0.150652	0.246391	0.180795	0.153616	0.147005	0.15381	0.140897	0.176145	0.375261	0.216165	0.252896	0.149208	0.207278	0.216538	0.1623
M4886	113.133	16.1402		0.048643	0.0732397	0.00234188	0.0455395	0.0823427	0.0508529	0.0686146	0.0753241	0.0785457	0.0662066	0.0145888	0.00297715	0.0656243	0.0538145	0.0594675	0.0471682	0.00743521	0.0562437	0.0465628	0.0646449	0.0503082	0.0868301	0.0226737	0.00375274	0.0120519	0.0456889	0.00891226	0.000543201	0.00482536	0.00346825	0.0386483	0.00177537	0.0625136	0.0675261	0.0129938	0.0259472	0.0627633	0.0556058	0.0531021	0.00294523	0.00466113	0.00143035	0.00798413	0.0220751	0.00358553
M777	113.133	16.3037		0.692533	0.876774	0.218506	1.02632	1.02318	0.801523	0.977795	0.884751	0.936579	0.800089	0.727542	0.16118	0.988133	0.919524	0.674748	0.699455	0.59421	1.03317	0.811551	0.838827	0.753408	1.10921	0.990035	0.234599	0.381552	0.663338	0.549061	0.0569749	0.266917	0.497706	0.689894	0.280928	0.996043	1.04274	0.838326	0.954365	0.895613	0.76863	0.840565	0.332069	0.351853	0.0636435	0.638446	0.76598	0.253798
M7457	114.066	0.88348		0.0400339	0.0727138	0.0353991	0.0554849	0.0326719	0.0465797	0.00984984	0.0806712	0.0766787	0.0323201	0.0552851	0.0189658	0.0243961	0.0293158	0.0312699	0.0284232	0.0167097	0.0388833	0.0437009	0.0382122	0.0437109	0.053672	0.0416024	0.0275984	0.0596505	0.0244702	0.0504506	0.0155976	0.022585	0.015226	0.0985239	0.10218	0.0898783	0.088466	0.0776283	0.0921257	0.108826	0.086368	0.0618113	0.139325	0.0942212	0.0388965	0.0512196	0.0533311	0.0829083
M1587	114.091	3.09186		1.90844	2.90465	0.963972	1.7216	1.52882	1.21032	1.37491	2.54154	1.20172	1.07607	2.25977	1.40857	3.06831	2.1367	1.31688	0.824028	0.898354	1.04047	1.14719	1.27395	1.06823	1.49229	1.28327	2.44293	1.50317	2.13311	2.20915	0.461723	1.38134	1.30523	1.9091	1.57244	1.39854	1.42181	1.29083	1.35019	1.21902	2.44962	2.19893	0.499262	1.78724	0.846256	0.826131	1.12844	1.78426
M1098	116.071	0.88592		0.347055	1.06994	0.301953	0.87676	0.501428	0.80855	0.414014	1.27962	1.06194	0.317717	0.498584	0.240153	0.332816	0.54538	0.439804	0.534544	0.629181	0.75184	0.626014	0.767642	0.802265	0.983295	0.817951	0.608668	1.11121	0.529404	0.597825	0.412217	0.471054	0.426251	0.844697	0.916901	0.867452	0.986098	0.781619	1.03619	1.01811	0.876814	0.792818	1.24919	0.764291	0.491399	0.557293	0.693058	0.894864
M5069	117.091	16.5965		0.0624968	0.155226	0.00393037	0.135153	0.018768	0.0107287	0.120214	0.00782887	0.0262988	0.02111	0.00793625	0.00311652	0.0305684	0.0772752	0.0222625	0.0109972	0.0154976	0.0469477	0.0404177	0.0726825	0.0103318	0.094844	0.0080973	0.00181857	0.0042025	0.0228524	0.00376684	0.000848668	0.00172208	0.0101771	0.0145511	0.00307873	0.17407	0.020255	0.0672391	0.00911544	0.0316362	0.0112539	0.0257295	0.00570754	0.00471745	0.000958476	0.00694601	0.00843598	0.00399377
M2970	117.091	16.3512		0.410477	0.142445	0.0121349	0.175988	0.543877	0.138728	0.511015	0.163044	0.56858	0.0472229	0.443364	0.0109923	0.247165	0.15159	0.418155	0.21958	0.0918312	0.475042	0.229361	0.455073	0.111751	0.170266	0.442393	0.0109229	0.121106	0.208984	0.0273577	0.0029936	0.0139276	0.0682243	0.0995888	0.0299965	0.164508	0.154344	0.0570056	0.255647	0.116292	0.135173	0.129409	0.0154191	0.0211935	0.00210182	0.0824848	0.0412773	0.00890748
M9433	117.091	16.1269		0.0390959	0.128714	0.0170499	0.40091	0.118079	0.329715	0.0998968	0.364066	0.199356	0.42357	0.0865083	0.0128524	0.376739	0.254136	0.0892215	0.170118	0.149169	0.120202	0.216873	0.0700549	0.284997	0.412728	0.0528866	0.0213006	0.00863277	0.119515	0.0834035	0.00135789	0.00582576	0.0663838	0.282393	0.0141575	0.362646	0.364391	0.443961	0.259287	0.320119	0.299442	0.274507	0.0228047	0.0545542	0.00218024	0.0909892	0.0453882	0.0167524
M11070	117.091	9.26913		0.0311757	0.445971	0.0253905	0.102315	0.115903	0.0552094	0.094403	0.0371468	0.0891377	0.387765	0.350805	0.0280315	0.0707161	0.459581	0.372148	0.333814	0.039465	0.0633261	0.38383	0.0515085	0.0434653	0.0986517	0.449808	0.0229352	0.0168135	0.0307446	0.383341	0.164872	0.0254918	0.0156092	0.414412	0.496395	0.050291	0.0779943	0.0284778	0.0888967	0.0322874	0.0788656	0.370235	0.104424	0.0613177	0.0282052	0.0211272	0.0623142	0.422994
M330	118.086	0.842098		1.13209	3.55306	1.15953	3.98186	1.90986	2.90702	2.05986	4.58599	4.38887	1.2004	1.36168	0.556392	1.10362	2.99102	1.29196	1.56102	1.09997	1.98517	1.5839	2.08558	1.80921	2.43474	3.07635	1.24266	2.80139	1.22137	2.01091	0.951349	0.985955	0.834321	0.730183	1.23758	1.1048	1.24656	1.22046	1.36462	1.12727	0.873244	0.967956	1.21473	1.36694	0.353358	0.495362	0.712376	1.55471
M4562	118.967	24.7644		0.0263737	0.0250181	0.0175206	0.317095	0.0257048	0.191005	0.0601639	0.14582	0.329349	0.0169522	0.0303946	0.00425488	0.100515	0.100011	0.0126782	0.0458961	0.0232353	0.035729	0.0234544	0.0123642	0.167969	0.0529634	0.0272724	0.0369241	0.00653547	0.0208202	0.00896529	0.0139931	0.04125	0.16085	0.0145604	0.0773317	0.0259314	0.00723216	0.280473	0.0207768	0.0436192	0.00673889	0.0194031	0.0602053	0.0781032	0.0163067	0.0189584	0.197599	0.0183358
M5154	118.967	24.5791		0.0185433	0.00821435	0.0175206	0.0187967	0.236812	0.0126695	0.121549	0.0269638	0.0208746	0.0169522	0.0138509	0.00991217	0.0608114	0.023179	0.00828574	0.00880819	0.0461128	0.231249	0.0239312	0.259638	0.0660741	0.0397403	0.0859803	0.0225131	0.0124608	0.0882312	0.062115	0.00589317	0.0210279	0.015715	0.083631	0.340675	0.00969601	0.0999007	0.0144742	0.0620098	0.0716966	0.0258992	0.0250245	0.0207663	0.0461889	0.0766247	0.0132249	0.00572386	0.0471207
M8182	118.967	24.8729		0.316296	0.0252483	0.160794	0.0258602	0.0179883	0.0144391	0.0119791	0.0231749	0.111053	0.505107	0.0867206	0.00392212	0.0156533	0.00671711	0.00441575	0.00876248	0.0232353	0.085463	0.164465	0.0123642	0.008784	0.0147102	0.0792481	0.023195	0.00945871	0.0529495	0.0991487	0.00684322	0.0122731	0.132892	0.0113139	0.0424843	0.0159769	0.0309065	0.00802416	0.0118624	0.115191	0.0929369	0.360702	0.0113352	0.0465549	0.0106726	0.0189584	0.0164639	0.0183358
M26590	119.019	0.758857		0.014159	0.112441	0.3506	0.0701316	0.0202987	0.0390133	0.0257832	0.0678982	0.0819257	0.0172682	0.0361997	0.469015	0.107878	0.0971858	0.0294645	0.0349653	0.0824626	0.0823019	0.0684192	0.0730389	0.0559333	0.11071	0.0737167	0.597044	0.586868	0.0692154	0.280758	0.532304	0.307519	0.114387	0.0622183	1.49246	0.0819912	0.0751363	0.0713198	0.0763307	0.0847701	0.0696693	0.0344279	1.06701	0.797471	0.604751	0.0944417	0.0405976	1.54446
M14374	119.035	1.42176		0.0160594	0.0433508	0.0250967	0.0439024	0.0327717	0.0432136	0.0269755	0.0534178	0.0338938	0.0350662	0.0394797	0.0191255	0.0309129	0.0324151	0.0231534	0.102215	0.0352607	0.0696647	0.108542	0.0693035	0.0945376	0.0403342	0.1128	0.0975463	0.0851166	0.0384412	0.0513363	0.020623	0.0350888	0.0278702	0.247084	0.175371	0.211437	0.182526	0.206196	0.169693	0.226321	0.213134	0.203788	0.165212	0.219905	0.126015	0.148473	0.144162	0.19225
M7976	119.035	2.21611		0.106057	0.19216	0.0821277	0.11265	0.0999243	0.142329	0.0332905	0.244443	0.141307	0.0791121	0.155562	0.0826935	0.0279425	0.024805	0.124373	0.0931879	0.114981	0.094893	0.0956877	0.105024	0.156258	0.207224	0.136563	0.0792794	0.172897	0.125019	0.157258	0.0866829	0.124468	0.0299065	0.204787	0.230979	0.185247	0.219557	0.191553	0.219073	0.268861	0.199826	0.153723	0.408913	0.197028	0.0316869	0.0455893	0.0467854	0.209297
M14049	119.049	1.90307		0.0483113	0.0932793	0.0325707	0.0626793	0.0405151	0.0545976	0.0326768	0.112612	0.0689575	0.0309042	0.0736461	0.0370623	0.0349605	0.0327743	0.0550006	0.0956689	0.0847566	0.0951114	0.0795623	0.102775	0.115443	0.131989	0.115822	0.0645093	0.142143	0.0878307	0.0898317	0.0615193	0.0873694	0.0329264	0.147909	0.119623	0.122132	0.112229	0.104171	0.111171	0.144889	0.122169	0.122083	0.207229	0.105964	0.0697458	0.0678225	0.0633223	0.106469
M28025	120.02	0.758657		0.00148368	0.0143778	0.0486147	0.00815441	0.00222063	0.00453338	0.00300364	0.00864091	0.00916314	0.00148846	0.00442503	0.06331	0.0124425	0.0125513	0.00351722	0.00420587	0.00969767	0.0102712	0.00840835	0.00849309	0.00680281	0.0142102	0.0100974	0.0753931	0.0775994	0.00860246	0.034182	0.0690834	0.0411506	0.0149503	0.00733037	0.193545	0.00967319	0.00870611	0.00850754	0.00976898	0.0103929	0.00862349	0.00377881	0.132474	0.10992	0.0846186	0.0119579	0.00493477	0.203529
M6905	120.066	0.851509		0.0247336	0.0994553	0.0149156	0.0905424	0.0331356	0.0650002	0.0273272	0.131418	0.125408	0.0200697	0.0548059	0.0107248	0.0202349	0.0239584	0.0301657	0.058244	0.0740278	0.0877209	0.0640716	0.0960155	0.0985253	0.132971	0.0897586	0.076413	0.140822	0.0656813	0.0948428	0.0571623	0.0323991	0.0582562	0.0863464	0.0899149	0.0761978	0.0963681	0.0748763	0.100094	0.0911672	0.0767166	0.066616	0.105274	0.0441572	0.054126	0.0556075	0.0643666	0.0814886
M1456	120.081	3.07759		0.853115	1.44018	0.618992	0.875874	0.799686	1.064	0.397602	1.97878	0.74843	0.393659	1.09376	0.580855	0.523532	0.702976	0.857987	0.741362	0.985937	0.895787	0.609824	0.612219	1.47705	1.33494	0.8737	1.63603	0.72578	0.949306	0.979526	0.750802	1.47423	1.01906	1.98573	2.05414	1.81549	1.64549	1.61334	1.72752	1.90864	1.61405	1.71789	2.68044	1.65279	0.876972	0.722278	0.783182	2.13039
M10884	120.966	0.829281		0.0140996	0.0603294	0.00820394	0.0618978	0.0191912	0.0550375	0.0435011	0.068263	0.0434535	0.0394975	0.0493553	0.00892823	0.0203951	0.0386835	0.0244409	0.0481861	0.0450059	0.0577316	0.0562105	0.0584402	0.0566708	0.0627363	0.058231	0.0232545	0.0515674	0.0432636	0.0368716	0.00752257	0.00490093	0.0158023	0.0494746	0.0194082	0.0577522	0.0317661	0.0593915	0.0587299	0.0578695	0.0527799	0.0511466	0.0667937	0.0230236	0.0142341	0.0429195	0.0410775	0.0194694
M27381	121.017	0.757395		0.00245263	0.0223673	0.0765515	0.0121386	0.00327687	0.00747233	0.00285512	0.0115868	0.014365	0.00324051	0.00634054	0.107841	0.0191526	0.0189422	0.00525223	0.0064268	0.0134191	0.0161995	0.0127699	0.013376	0.0101464	0.0203732	0.0133613	0.116596	0.117581	0.0128259	0.0555177	0.103285	0.0630588	0.0217134	0.0115715	0.307793	0.0159888	0.0137408	0.0126119	0.0137772	0.0152701	0.0126858	0.0062272	0.207732	0.183163	0.127246	0.0175851	0.00664837	0.28303
M4919	121.028	16.9444		0.00544159	0.0188804	0.00100653	0.0549486	0.0518693	0.160457	0.0816589	0.024842	0.0139732	0.00743453	0.00787233	0.000867652	0.0107557	0.00885017	0.00842293	0.0166877	0.0358956	0.0206518	0.0127021	0.0399431	0.0844422	0.0436246	0.0215485	0.00333085	0.0041732	0.102499	0.0162123	0.000565494	0.00321119	0.0102266	0.0344057	0.00201573	0.0684356	0.0939986	0.028377	0.0604692	0.0126652	0.0272456	0.0116159	0.00558966	0.00785542	0.000972627	0.00897185	0.00867835	0.0019564
M4263	121.028	16.8872		0.0950912	0.0237085	0.00212397	0.119433	0.238884	0.0257272	0.22293	0.024842	0.0139732	0.0221918	0.00857956	0.000867652	0.165041	0.206003	0.0108131	0.0384574	0.00700494	0.0207835	0.18786	0.137797	0.0731863	0.142161	0.183542	0.00153926	0.0041732	0.0080044	0.00992312	0.000565494	0.0058208	0.018911	0.0518212	0.00201573	0.0614375	0.0188577	0.028377	0.188564	0.0164136	0.211068	0.00991273	0.00558966	0.00785542	0.000972627	0.00807725	0.0198911	0.0019564
M1006	121.029	16.3032		0.428887	0.58101	0.148007	0.643127	0.674321	0.571298	0.641849	0.615995	0.691367	0.407621	0.520484	0.0863894	0.595923	0.577357	0.473601	0.46168	0.350179	0.644453	0.589104	0.604369	0.535062	0.757267	0.669357	0.131021	0.228785	0.499142	0.334457	0.0273443	0.131354	0.312671	0.511699	0.175322	0.709355	0.662049	0.46012	0.681369	0.60594	0.538454	0.388402	0.180883	0.214709	0.0341409	0.395485	0.518527	0.126533
M8993	123.044	1.90459		0.0575229	0.115352	0.0401456	0.0721401	0.0488796	0.0668377	0.0386704	0.131185	0.0881706	0.0519623	0.0905706	0.0441897	0.0229416	0.0395017	0.0666532	0.11169	0.0984456	0.108396	0.0906084	0.121806	0.132328	0.151985	0.136794	0.0795249	0.16352	0.105338	0.106882	0.071079	0.114054	0.0440768	0.175326	0.142386	0.139469	0.130964	0.124253	0.132723	0.167319	0.142738	0.142342	0.242722	0.125869	0.0798967	0.0820101	0.0756842	0.129638
M659	123.055	1.30202		1.53515	3.55788	1.34839	3.58505	1.48975	2.37838	1.84824	3.63565	3.71073	1.56267	2.4165	1.16327	1.71288	2.49503	1.87223	3.00752	2.81903	4.11134	4.11798	4.09716	3.74102	4.64264	3.93517	3.3183	4.66523	2.69361	3.73467	1.88289	2.235	2.59579	4.73428	4.86368	5.02097	4.98919	4.53796	4.63493	5.4226	4.34786	3.90203	6.76693	5.07728	3.14722	3.62181	3.87219	5.08426
M5168	124.958	24.4829		0.159473	0.109189	0.0195827	0.059121	0.00575474	0.0084541	0.0607862	0.0539296	0.0122417	0.0391968	0.0144364	0.0833791	0.048455	0.0127563	0.0222024	0.317279	0.00291611	0.163347	0.0117727	0.00810655	0.201545	0.00925823	0.0577593	0.0780353	0.151122	0.0198396	0.0157509	0.00242091	0.00333175	0.00370854	0.0112369	0.0164657	0.109683	0.026125	0.16389	0.0519882	0.0333465	0.0185326	0.0307481	0.032056	0.0104972	0.00763315	0.00463616	0.00397142	0.0188129
M5750	124.958	24.7741		0.00780027	0.184105	0.00509806	0.0614482	0.00995048	0.00752541	0.067343	0.028126	0.0597463	0.266802	0.24579	0.0292236	0.0352476	0.624926	0.212966	0.0112424	0.0033375	0.0275232	0.0134454	0.047258	0.00908014	0.010653	0.01605	0.107768	0.00742315	0.0103281	0.0322736	0.00116946	0.00304929	0.00341433	0.0405183	0.0157651	0.243413	0.39247	0.321173	0.0337854	0.0263479	0.00658155	0.0204038	0.0134827	0.0580039	0.00333384	0.00505597	0.00607427	0.0160681
M5994	124.958	24.0291		0.0471481	0.00526162	0.0140882	0.0391764	0.125809	0.19301	0.0310074	0.0151118	0.0614255	0.0131004	0.0185144	0.00205035	0.0110912	0.00508868	0.00348694	0.0218497	0.00216076	0.116667	0.159793	0.0909041	0.0249003	0.239058	0.069765	0.0156473	0.00643252	0.0150219	0.00400221	0.000615802	0.00703914	0.00135651	0.00386275	0.0917005	0.273353	0.0106269	0.0173651	0.144432	0.171663	0.00459452	0.00438124	0.012769	0.0040391	0.00276645	0.00618762	0.00464444	0.0122477
M5606	124.958	24.6587		0.0257893	0.0178134	0.128229	0.043817	0.052153	0.17509	0.0270751	0.0273131	0.0421138	0.0144819	0.00586146	0.0151462	0.0336092	0.0183216	0.00932081	0.00719363	0.00309852	0.137669	0.184171	0.113889	0.0109873	0.0241879	0.01605	0.0211719	0.0379074	0.358294	0.0284354	0.000865652	0.00498297	0.00336473	0.0225529	0.0157651	0.0154911	0.0135259	0.0212877	0.0872315	0.298013	0.303787	0.0201509	0.340655	0.103862	0.00902969	0.00491274	0.0067526	0.0310637
M5261	124.958	24.1811		0.0758793	0.0150519	0.0982438	0.0186853	0.0088639	0.0084566	0.0873257	0.0112125	0.165133	0.0107929	0.0162773	0.0520549	0.00869782	0.00985929	0.00465731	0.0176468	0.00586681	0.0302156	0.0280316	0.149469	0.147793	0.176848	0.315954	0.0260078	0.0817952	0.0178344	0.00255056	0.0016292	0.00720453	0.00529237	0.0283974	0.0307445	0.0588837	0.28623	0.00944197	0.124095	0.0114062	0.0697001	0.0513309	0.0443739	0.0140107	0.00129266	0.00336762	0.00651505	0.0565147
M1343	126.022	0.841673		0.564968	1.23752	0.547324	1.11944	0.549849	0.815512	0.623534	1.80617	1.69886	0.553989	0.804878	0.332403	0.476277	0.764739	0.711087	0.535309	0.616812	0.913981	0.901381	0.783644	0.845846	1.16211	0.98568	0.446716	1.21798	0.588043	0.975821	0.438886	0.51485	0.442312	1.54936	1.55393	1.32376	1.44014	1.22258	1.35027	1.50915	1.46663	0.997211	1.86916	1.39245	0.607923	0.595823	0.889922	1.18782
M6088	127.039	0.883456		0.197075	0.2198	0.146536	0.197172	0.173643	0.203458	0.153398	0.271443	0.287608	0.153856	0.190144	0.00909571	0.163073	0.0143467	0.159797	0.0287265	0.0213134	0.0378482	0.133787	0.0200085	0.137052	0.101906	0.155338	0.0157286	0.0386156	0.136595	0.112675	0.00862155	0.007997	0.00617016	0.145997	0.00677606	0.0255032	0.0886943	0.0337555	0.188597	0.0126561	0.0738465	0.0324948	0.0855646	0.0330418	0.00666704	0.0141526	0.0164949	0.0252413
M12290	127.112	14.7741		0.0373369	0.0811841	0.0479688	0.0380965	0.0578094	0.0578609	0.0394091	0.0478972	0.0482455	0.0346608	0.0154238	0.0329618	0.0391644	0.0649026	0.0483631	0.0458496	0.0375964	0.0594344	0.0350594	0.0251203	0.0219704	0.0750537	0.059526	0.0291736	0.0671495	0.0505793	0.0543846	0.0177793	0.0567113	0.039696	0.0321328	0.0323135	0.0419538	0.0521197	0.0356825	0.0429348	0.0177203	0.0553909	0.0205584	0.0819166	0.047227	0.0255837	0.0288105	0.0331076	0.0875192
M612	127.148	16.7609		0.299581	4.94853	1.37036	5.23951	5.0279	4.42711	4.6872	4.08865	4.9392	3.66064	3.57707	0.70716	5.17687	4.03745	3.48742	3.0089	2.76555	3.43198	3.78114	3.94116	3.70718	5.11726	3.9327	1.21751	2.47597	3.28746	2.501	0.26928	1.50486	2.66263	3.26537	1.54541	4.93095	5.07523	4.46981	4.52451	4.1323	3.71547	3.59706	1.68523	2.0165	0.404833	3.27079	3.73156	1.29512
M14096	127.964	24.7314		0.00885389	0.00404021	0.00420259	0.126612	0.0249631	0.0111147	0.0099101	0.0121605	0.0310227	0.0101283	0.0752647	0.00648693	0.0104131	0.0746565	0.00835628	0.0130784	0.00320086	0.181969	0.037031	0.171172	0.00950773	0.00834454	0.0542324	0.019341	0.104313	0.050836	0.00325002	0.00930176	0.259764	0.0137545	0.0119671	0.0121146	0.0180252	0.00941032	0.0119062	0.0188742	0.0579485	0.00912277	0.0911865	0.00683675	0.0437917	0.00691385	0.0100184	0.0204793	0.016584
M5698	127.964	24.8017		0.0102667	0.0063424	0.0190974	0.0161799	0.0249631	0.0111147	0.0829993	0.0121605	0.10369	0.100771	0.0174546	0.0428471	0.0104131	0.00721338	0.0130375	0.0158259	0.00697938	0.0129105	0.177369	0.00547238	0.0412412	0.00834454	0.0102448	0.127257	0.0636904	0.0286524	0.00434897	0.00930176	0.021214	0.0769743	0.0181598	0.0256014	0.0431977	0.0272541	0.0273619	0.0509738	0.0197575	0.0519335	0.0047807	0.0170533	0.0147461	0.00691385	0.0130544	0.0846483	0.0973374
M5163	127.964	24.999		0.0200934	0.00904439	0.00598205	0.0707566	0.506799	0.377232	0.11342	0.17356	0.0765753	0.0125807	0.0283355	0.00673909	0.0923899	0.0175478	0.0273274	0.192469	0.0225937	0.375477	0.0181001	0.00954122	0.101378	0.174472	0.0215723	0.0136264	0.0758897	0.0130485	0.0284375	0.00700096	0.196744	0.0304265	0.0860364	0.0196588	0.111508	0.0152335	0.385968	0.0317742	0.0148494	0.0848118	0.131325	0.0170863	0.0151488	0.00919522	0.00775528	0.0747856	0.0157988
M5655	127.964	24.5634		0.0100691	0.00888485	0.0378241	0.0846672	0.019848	0.00914632	0.281783	0.0050573	0.0103662	0.0206177	0.0180344	0.00361466	0.0230825	0.0326515	0.00286345	0.0118369	0.00725119	0.0126116	0.10421	0.0106493	0.0275228	0.225814	0.0942124	0.0367527	0.00705901	0.00869519	0.0219277	0.0068613	0.00869835	0.0127	0.0201101	0.0777612	0.0180252	0.00893866	0.0194769	0.0683771	0.0153116	0.0927359	0.00720734	0.0423546	0.00510009	0.0138422	0.0160759	0.00678473	0.0164697
M14169	127.964	24.3896		0.048787	0.00587585	0.0339204	0.0860739	0.00986452	0.00866447	0.0277985	0.107953	0.0149797	0.0108192	0.0047783	0.0133759	0.00674387	0.006013	0.00298003	0.0168576	0.00725119	0.0218729	0.0283665	0.0576515	0.0784944	0.00792873	0.00725472	0.0042619	0.00444757	0.00977474	0.00484507	0.0118784	0.0306186	0.00586967	0.115781	0.100579	0.0114492	0.0440648	0.101725	0.10273	0.0142474	0.00379477	0.0125612	0.0598049	0.00963825	0.00425943	0.00454903	0.0242362	0.0205537
M8531	127.964	24.2469		0.0108662	0.0201032	0.0030228	0.0726537	0.00902963	0.0103895	0.0277985	0.126938	0.0460682	0.0414799	0.0697975	0.00474986	0.00740972	0.00369571	0.00234602	0.00693358	0.00316561	0.00957792	0.0842119	0.0193617	0.0077212	0.0133247	0.0101224	0.0042619	0.00812868	0.00414042	0.0060558	0.0281888	0.00771584	0.0113656	0.00589389	0.0418735	0.0161282	0.0570281	0.0177756	0.0111243	0.00421379	0.00379477	0.0128197	0.0107768	0.0359516	0.00493525	0.0107292	0.0127767	0.0467086
M6638	128.019	0.757574		0.0203753	0.172321	0.611146	0.106713	0.0343142	0.0590539	0.0397047	0.101933	0.122701	0.0321377	0.052786	0.799667	0.130537	0.14618	0.0426229	0.054227	0.141312	0.129063	0.106252	0.108608	0.0854269	0.162256	0.109418	0.940253	0.981657	0.103575	0.43717	0.750709	0.482812	0.154224	0.0880842	2.39511	0.121825	0.116207	0.109633	0.117352	0.129125	0.108884	0.0500534	1.75629	1.12392	0.999693	0.128209	0.0589389	2.37448
M27424	129.02	0.758762		0.00232801	0.0228723	0.0749365	0.0146809	0.00382052	0.00767162	0.00468119	0.013628	0.0159416	0.00301009	0.00666949	0.100295	0.0165744	0.0190251	0.00539929	0.00679228	0.0152433	0.0165111	0.0136581	0.0144056	0.0114062	0.0206658	0.0141576	0.11869	0.11581	0.0139422	0.0570173	0.0995589	0.0649391	0.0178709	0.0112516	0.296935	0.0156103	0.0150734	0.0149485	0.0147126	0.0169638	0.0146321	0.0068829	0.216502	0.136474	0.121816	0.0161975	0.00767654	0.366089
M2441	129.055	16.3393		0.0914167	0.125833	0.0234892	0.128734	0.179414	0.144797	0.154547	0.120858	0.123441	0.129312	0.107292	0.0138893	0.157832	0.101741	0.116555	0.110323	0.0748301	0.164314	0.109977	0.144353	0.133972	0.151083	0.15982	0.0308342	0.0580565	0.0628241	0.0726734	0.00252664	0.00950226	0.0687192	0.0893317	0.0230827	0.150292	0.15879	0.151887	0.136008	0.0948762	0.117315	0.119985	0.0262502	0.00856689	0.00627787	0.0877281	0.0772238	0.00469716
M27561	129.139	0.752158		0.000255142	0.0456385	0.177389	0.0180036	0.00852232	0.00501209	0.00451101	0.00648168	0.0208891	0.00144037	0.00821644	0.343699	0.00898046	0.0224864	0.00420366	0.00389995	0.013011	0.0106047	0.0108025	0.0121705	0.00648317	0.0177681	0.00761473	0.29735	0.299313	0.0238678	0.113818	0.359726	0.108626	0.0090624	0.00699369	0.62145	0.0123701	0.0149903	0.0181728	0.0122027	0.0131807	0.0107702	0.00309804	0.529262	0.51554	0.387005	0.00336056	0.00837193	0.71467
M491	130.05	0.85058		1.13962	3.18436	1.06934	2.69486	1.25759	1.84656	1.38984	3.51553	3.46027	1.09569	1.80909	0.841313	1.16306	1.47011	1.41474	1.8862	2.17927	2.69739	2.84638	2.83807	2.89622	3.44656	2.75623	2.31465	3.95962	1.75483	3.19479	1.62436	1.66957	1.80712	4.35597	4.25539	3.52572	4.34955	3.42616	4.27959	4.22595	4.28717	2.92124	6.16764	4.08025	2.45079	3.07756	2.98597	4.05201
M2911	130.086	0.780259		0.178084	0.295592	0.236611	0.310952	0.18914	0.204698	0.187441	0.379583	0.310256	0.244134	0.247153	0.207473	0.158868	0.205706	0.205992	0.242789	0.220792	0.363195	0.306781	0.26037	0.294063	0.301673	0.301181	0.311501	0.35089	0.190714	0.344895	0.1694	0.0738502	0.209031	0.549385	0.579093	0.5533	0.531984	0.453301	0.541969	0.581692	0.480473	0.429974	0.709024	0.512592	0.542263	0.450896	0.413498	0.611202
M19310	130.098	0.819405		0.0128486	0.00739104	0.00794385	0.0137785	0.0153198	0.0137832	0.0126607	0.0283726	0.0134773	0.00592685	0.0108444	0.00871078	0.00724788	0.0146221	0.00978338	0.0327371	0.0232645	0.0377848	0.0236278	0.020853	0.0322358	0.02877	0.0300579	0.0333441	0.0314737	0.010982	0.0272601	0.0182432	0.00515888	0.0105317	0.0532787	0.051609	0.0468904	0.0431328	0.0282075	0.0475776	0.0558725	0.0423772	0.0425712	0.0623403	0.0403479	0.0538876	0.043876	0.0401086	0.0384787
M6003	131.019	0.757371		0.0156199	0.137315	0.450763	0.081512	0.0284792	0.0458639	0.0270432	0.0823827	0.101992	0.0197274	0.0451458	0.583276	0.120982	0.124198	0.032126	0.0482626	0.124052	0.103394	0.0848841	0.0932002	0.0659248	0.133223	0.0823241	0.721803	0.75278	0.0852373	0.344484	0.551641	0.668172	0.148049	0.0688078	1.537	0.100971	0.0965799	0.0898356	0.0929361	0.100067	0.0827461	0.0442414	1.2437	0.76122	0.84044	0.122051	0.0521053	1.72489
M26569	131.019	0.757371		0.0154366	0.139198	0.450763	0.0859998	0.028049	0.0488153	0.0295324	0.0859222	0.105959	0.0230618	0.0480979	0.584962	0.125064	0.122821	0.0355142	0.0455077	0.124052	0.107249	0.0871285	0.095279	0.0692155	0.137169	0.0840713	0.724592	0.75278	0.0883856	0.344484	0.559907	0.668172	0.146012	0.0707414	1.85818	0.0974521	0.0930214	0.0942093	0.0949651	0.0998296	0.0870037	0.0414873	1.2437	0.76122	0.849082	0.125227	0.0502572	1.72489
M6051	131.961	24.6166		0.0369762	0.00686368	0.0271338	0.0170345	0.1077	0.00883886	0.0687051	0.00740378	0.00500277	0.00884797	0.00765963	0.00547859	0.0248328	0.00451685	0.00567502	0.0135963	0.00465338	0.00851689	0.08662	0.0556634	0.060981	0.0129223	0.00606587	0.014181	0.0123151	0.00887724	0.043917	0.0343334	0.0929489	0.0280323	0.00478726	0.0250778	0.0100328	0.0106054	0.0134875	0.05849	0.0855716	0.00578546	0.00841113	0.10152	0.0058246	0.014105	0.00918595	0.0222207	0.0231188
M14385	131.961	24.7737		0.0334887	0.00711845	0.043509	0.0106064	0.0357499	0.00849218	0.00636008	0.00794419	0.00867104	0.00375126	0.00710313	0.00189184	0.0166266	0.00533176	0.00294749	0.00330282	0.0673885	0.0177599	0.0413568	0.0399913	0.007283	0.121237	0.00618565	0.00488053	0.0375352	0.00616555	0.0278246	0.0226394	0.0417976	0.0451852	0.0330115	0.0307044	0.178749	0.0846123	0.161968	0.0763097	0.0063784	0.00646445	0.00517723	0.017502	0.0100902	0.013149	0.00876384	0.0179586	0.0169449
M27685	132.02	0.757999		0.000969449	0.0182716	0.056173	0.0103542	0.00114676	0.00555473	0.00355623	0.0100676	0.0115002	0.00254129	0.00529687	0.0716599	0.0146415	0.0151322	0.00347224	0.00610632	0.0154974	0.0121308	0.0110558	0.0114698	0.00870664	0.0163001	0.0101809	0.0906664	0.0899987	0.011228	0.0402525	0.0685742	0.0833011	0.0172982	0.00872689	0.26369	0.0112926	0.0111379	0.010718	0.0114585	0.0122658	0.0102904	0.00532229	0.155486	0.0940474	0.108496	0.0148182	0.00577064	0.2204
M2579	132.066	0.843592		0.125925	0.337751	0.128614	0.238801	0.144634	0.237347	0.154725	0.410724	0.4375	0.120812	0.181165	0.0905938	0.123335	0.207553	0.18973	0.233715	0.221359	0.312862	0.334123	0.35034	0.333519	0.493045	0.381671	0.295887	0.455348	0.178047	0.367423	0.217652	0.214467	0.189892	0.103562	0.236372	0.159825	0.256813	0.229869	0.244976	0.182124	0.101382	0.111357	0.163877	0.186262	0.109345	0.115085	0.157519	0.217213
M140	132.077	0.885923		4.6821	8.47976	4.26187	6.85326	4.31672	6.01862	4.21245	9.56169	9.4303	4.18597	6.38852	3.20784	4.28992	4.7689	5.4498	3.61471	3.73802	5.16367	5.58948	5.27438	5.71499	7.07188	5.39416	3.68772	7.71687	3.11085	6.4172	3.09611	4.15651	2.53904	12.1947	13.0655	11.8365	11.6898	10.5742	12.2104	14.7332	11.0701	7.85369	16.3646	11.6206	5.79714	6.9692	7.41564	11.0363
M4438	132.102	2.14413		0.227678	0.373424	0.151292	0.217555	0.203656	0.23585	0.126727	0.490053	0.27272	0.175309	0.284698	0.144894	0.0932171	0.117007	0.211847	0.358559	0.356192	0.370065	0.30041	0.332437	0.473803	0.48668	0.433509	0.378253	0.511587	0.326899	0.410987	0.247229	0.446588	0.2439	0.646488	0.547822	0.572147	0.496498	0.512843	0.545875	0.587128	0.558958	0.5826	0.768806	0.604691	0.287269	0.255	0.247976	0.540505
M8843	132.998	0.758088		0.00596577	0.0439859	0.150499	0.0257466	0.00550914	0.0120059	0.00711433	0.0257715	0.0298047	0.006445	0.0143034	0.260888	0.0367988	0.0389689	0.0118298	0.0144504	0.0264467	0.0286251	0.0249343	0.0244969	0.019766	0.0380929	0.0295996	0.301409	0.316469	0.0284677	0.131773	0.207096	0.117953	0.0356939	0.0228824	0.616489	0.0280397	0.0254227	0.0249694	0.0279541	0.0277014	0.0276612	0.0133103	0.506602	0.403552	0.300585	0.0316158	0.0143285	0.781149
M6231	133.008	1.24222		0.0772269	0.190517	0.0322383	0.138308	0.0626443	0.108252	0.091245	0.162306	0.172981	0.0896795	0.125822	0.0188037	0.102783	0.146276	0.134977	0.119953	0.111578	0.145341	0.135016	0.165881	0.127373	0.200068	0.182372	0.0944088	0.170327	0.135219	0.147244	0.0356657	0.05922	0.0760921	0.151667	0.0353458	0.181385	0.162724	0.154468	0.149136	0.203254	0.167066	0.123183	0.170252	0.142514	0.0373308	0.114852	0.118803	0.0661229
M27605	133.017	0.757815		0.00182105	0.0191549	0.0643468	0.011334	0.00310767	0.00663762	0.00381963	0.0117862	0.014809	0.00276275	0.00618325	0.0838848	0.0166571	0.0160269	0.00412071	0.00690962	0.0167881	0.0136356	0.011752	0.0129193	0.00913329	0.0188509	0.0114587	0.10461	0.106865	0.0121364	0.0440923	0.0816326	0.0979749	0.0199497	0.00988797	0.268703	0.0135644	0.0132041	0.0123872	0.0126393	0.0136903	0.0122531	0.00559082	0.178362	0.107143	0.123772	0.016044	0.00666818	0.25507
M4654	133.032	1.33712		0.12823	0.243649	0.0990671	0.229592	0.106365	0.15311	0.115555	0.270613	0.231128	0.139261	0.193839	0.100644	0.12311	0.176173	0.145152	0.260932	0.197356	0.279237	0.249187	0.327634	0.289218	0.302576	0.294007	0.301862	0.387107	0.182507	0.255247	0.146333	0.159185	0.168957	0.402192	0.442358	0.43313	0.450054	0.401017	0.44468	0.52251	0.395651	0.34148	0.631941	0.400837	0.301275	0.308587	0.352593	0.466782
M7666	133.061	0.838524		0.0164937	0.0674142	0.0111395	0.0539952	0.0101507	0.0209144	0.0111406	0.0919349	0.0856729	0.00701285	0.0254591	0.00922045	0.00772216	0.00545413	0.023739	0.0379593	0.0293935	0.057173	0.0575712	0.0632139	0.0616057	0.0825197	0.0566853	0.0434781	0.0876925	0.0192263	0.0634547	0.0391697	0.0179604	0.0373801	0.0840912	0.102912	0.0769597	0.0959059	0.0672023	0.093689	0.0916758	0.0815223	0.0546896	0.0736139	0.0733218	0.0495577	0.058034	0.0583846	0.085365
M7104	133.074	0.88511		0.0431183	0.0412198	0.0413767	0.0473512	0.0386572	0.0531403	0.0414544	0.0922823	0.0902378	0.0274791	0.0614641	0.0304859	0.0239721	0.0332775	0.0541543	0.0338197	0.0325075	0.0289392	0.0509248	0.0479471	0.0543527	0.0688183	0.0506839	0.023442	0.0740288	0.0205563	0.0602587	0.0297399	0.0406836	0.0208108	0.121626	0.133999	0.117703	0.116722	0.104658	0.11717	0.146213	0.110141	0.0774343	0.164185	0.119639	0.0533122	0.062085	0.0699497	0.106778
M10639	133.086	15.2935		0.0305109	0.0164847	0.00459765	0.0210293	0.151302	0.0245674	0.0112256	0.0488797	0.0286151	0.151744	0.00955955	0.00357872	0.0557624	0.015883	0.0893934	0.00964252	0.0287306	0.103695	0.0158047	0.00542601	0.0618006	0.208949	0.1255	0.00488462	0.0135915	0.0194469	0.0539707	0.00402408	0.00355522	0.00792723	0.0396301	0.00730697	0.0416619	0.0384155	0.0152801	0.193299	0.0206936	0.0588523	0.0287906	0.00817847	0.00670854	0.00153078	0.0358513	0.0219569	0.00551854
M3337	134.045	0.843408		0.123082	0.270234	0.0933671	0.278826	0.0999992	0.173473	0.112506	0.326851	0.361461	0.0855953	0.173029	0.0746228	0.0921277	0.131459	0.141136	0.0517531	0.112302	0.161561	0.124458	0.110223	0.128597	0.226806	0.135498	0.128565	0.183442	0.0765063	0.169455	0.0814954	0.0909572	0.0951343	0.164019	0.212258	0.151419	0.185906	0.196635	0.202603	0.200683	0.178295	0.107715	0.161281	0.117197	0.0976215	0.109631	0.141145	0.13178
M8644	134.081	0.888237		0.0232793	0.0550822	0.00548244	0.0226119	0.0142889	0.0242485	0.0119111	0.0529689	0.0544857	0.0140964	0.0346644	0.00990617	0.00755131	0.0134308	0.0184216	0.0102974	0.0122203	0.0129122	0.0338145	0.016263	0.0174133	0.0191958	0.0172242	0.00420041	0.0255796	0.00851149	0.0333495	0.0129711	0.00828152	0.00893021	0.0604757	0.0677356	0.0644927	0.0679864	0.0499161	0.0665986	0.0676157	0.0572811	0.03933	0.0506758	0.0439602	0.0206329	0.0183934	0.0208101	0.0341177
M1547	135.081	10.2525		0.06041	0.0573503	0.575153	1.0943	1.02669	0.951935	0.819828	0.10411	0.0724925	0.0253409	0.0442542	0.0258928	0.0398207	0.0213108	0.0285294	0.0157949	0.552447	0.942879	0.953926	0.888861	0.783097	1.15283	0.0217871	0.0255613	0.0979621	0.0234224	0.0112003	0.333741	1.08081	0.551886	0.0407768	1.09772	1.0346	1.26129	1.1974	1.15509	1.11103	0.0284997	0.0325667	0.0689365	0.0808871	0.561511	0.669516	0.588468	1.36198
M2773	135.102	16.0028		0.231232	0.302853	0.00383641	0.282653	0.281189	0.269876	0.271975	0.290083	0.35205	0.227782	0.237494	0.0102401	0.289808	0.233847	0.228846	0.20257	0.0220953	0.0404839	0.111596	0.23177	0.207648	0.289611	0.226565	0.00924739	0.0285237	0.204246	0.0150686	0.000875386	0.00283772	0.0101292	0.211655	0.0143776	0.302567	0.137123	0.21943	0.278124	0.244492	0.237779	0.224787	0.0161472	0.0145756	0.000926544	0.0682136	0.167678	0.0112342
M2212	135.117	14.0191		0.212655	0.423988	0.394826	0.351391	0.32119	0.21499	0.273976	0.238534	0.333177	0.237761	0.232601	0.27183	0.202974	0.375921	0.464483	0.259427	0.167434	0.268479	0.231227	0.276872	0.454212	0.402793	0.270762	0.628905	0.697348	0.295196	0.425603	0.126089	0.394471	0.232963	0.28396	0.708248	0.70103	0.626518	0.438825	0.505372	0.19181	0.366012	0.324825	3.37471	3.29643	0.818157	0.244535	0.225462	1.4651
M5288	136.048	0.886744		0.0369054	0.0474435	0.0437712	0.0519473	0.0360422	0.0379993	0.0444971	0.0433641	0.0391942	0.0362565	0.0517971	0.0255834	0.0338962	0.0236493	0.0434585	0.0289876	0.0277654	0.0364301	0.0436091	0.0399937	0.0457646	0.039696	0.025574	0.0243569	0.0453213	0.0203066	0.0226308	0.03046	0.03278	0.0254406	0.0603758	0.0750263	0.0770759	0.0690353	0.0695295	0.0698927	0.0846612	0.0470395	0.0588014	0.0967537	0.0822512	0.0748552	0.053591	0.0648982	0.105344
M4006	136.062	1.16363		0.0843894	0.163943	0.156572	0.244831	0.23516	0.272144	0.235758	0.119299	0.173419	0.0845705	0.221209	0.142505	0.212747	0.113307	0.183418	0.065512	0.0336332	0.0797462	0.162043	0.190364	0.171163	0.132399	0.193943	0.102911	0.114057	0.0614757	0.0681283	0.095472	0.0282636	0.0533925	0.471147	0.151901	0.471532	0.309559	0.454535	0.302449	0.344607	0.337298	0.363826	0.557744	0.415242	0.201915	0.312985	0.225949	0.164239
M7409	136.062	4.29004		0.0558309	0.17205	0.0438911	0.09326	0.0551372	0.0982175	0.0478176	0.153687	0.0839299	0.0491805	0.106027	0.0423616	0.0483363	0.121849	0.0835546	0.0399917	0.0445039	0.0581429	0.0851612	0.0762777	0.1113	0.134275	0.0879229	0.100944	0.135202	0.087942	0.0668316	0.0417609	0.109816	0.0897444	0.165612	0.122719	0.148143	0.17024	0.127047	0.149293	0.12715	0.159988	0.127774	0.175243	0.12326	0.0491192	0.0258444	0.0755484	0.0662716
M3140	136.062	2.04951		0.299911	0.0367515	0.251554	0.156173	0.38694	0.583171	0.274693	0.386759	0.0553502	0.176588	0.213558	0.228392	0.194684	0.057443	0.40574	0.0238546	0.0105682	0.0475587	0.0146238	0.0157246	0.0375286	0.112684	0.0451396	0.0195999	0.0189877	0.00708936	0.00763657	0.0099284	0.0107564	0.00656136	0.0385292	0.0345322	0.0337267	0.0312026	0.0335876	0.0212618	0.0574058	0.0279423	0.0440005	0.0116387	0.00510031	0.00983832	0.0088386	0.00748226	0.0537958
M3958	136.076	1.90555		0.193497	0.393899	0.147864	0.288787	0.186776	0.247888	0.159621	0.4599	0.309979	0.173884	0.306476	0.15177	0.144562	0.143137	0.223887	0.389507	0.343396	0.38319	0.326143	0.430984	0.471586	0.534391	0.477664	0.271912	0.580204	0.363752	0.36978	0.250461	0.357483	0.210391	0.603501	0.495589	0.493771	0.467637	0.439718	0.466504	0.593149	0.50273	0.488893	0.843924	0.440954	0.281199	0.277427	0.268879	0.456559
M5446	136.954	25.0014		0.0505219	0.00557834	0.0101796	0.0181376	0.0904411	0.0599458	0.0598117	0.0177721	0.038079	0.0334687	0.0101768	0.00377044	0.00984291	0.00637472	0.00644012	0.0154684	0.0704017	0.0840828	0.0105912	0.0254523	0.0791156	0.132151	0.00902174	0.0569798	0.116637	0.0765653	0.0110197	0.0186922	0.126103	0.00705457	0.0310072	0.020504	0.00685969	0.00867572	0.0220313	0.202637	0.015636	0.011741	0.0158222	0.00688398	0.00493201	0.0420725	0.0122934	0.0075379	0.0142443
M5894	136.954	24.8786		0.0559154	0.0107763	0.0321508	0.076565	0.0143272	0.089002	0.0478884	0.224852	0.179988	0.0132769	0.103323	0.00377044	0.00645266	0.00637472	0.00748697	0.0764119	0.0393396	0.171708	0.0105912	0.00995204	0.0916773	0.0287299	0.0121277	0.0211358	0.0136164	0.0110803	0.00348083	0.00562575	0.0162565	0.08451	0.081733	0.0324011	0.081624	0.109519	0.0158463	0.0176937	0.0425384	0.0522367	0.0100776	0.0329199	0.0114663	0.0498096	0.00843679	0.0379226	0.0101462
M6073	136.954	24.7429		0.0125156	0.0107763	0.0062197	0.0774872	0.0119652	0.00467563	0.0737595	0.0151488	0.0156559	0.108508	0.00679787	0.00268976	0.00645266	0.00578041	0.00395438	0.0038125	0.00383901	0.0200984	0.157449	0.0061054	0.00585931	0.046418	0.0472736	0.00716123	0.0781411	0.0458234	0.0795613	0.0327161	0.00556478	0.0197192	0.00865028	0.063601	0.0790363	0.0104171	0.00762383	0.015472	0.00749637	0.00397414	0.0086532	0.0138517	0.0534547	0.0072663	0.0123709	0.0424015	0.0101462
M371	137.046	1.42561		5.77847	8.59769	4.54295	8.48927	6.0537	7.38943	4.84576	11.3501	9.32132	6.16125	6.89626	3.14102	6.42365	6.69497	6.0745	11.5371	6.40694	11.6192	12.4385	11.0882	10.9004	9.15148	13.2229	10.8937	14.1554	6.88422	9.31413	3.95608	6.80792	5.68507	26.472	19.9213	23.3865	20.2561	22.1207	19.2101	24.5579	23.3077	22.122	18.9054	24.9034	15.0332	17.7543	17.4553	21.7336
M150	137.046	2.21647		14.5578	25.5846	10.8833	16.5763	13.5482	18.6914	9.94409	31.9991	19.4055	11.0641	20.497	11.0539	5.59046	7.69046	16.5022	12.9053	16.3608	13.4615	13.7338	14.8746	21.0396	27.5904	18.5097	11.2264	23.1449	16.615	21.2786	12.399	19.0614	10.1515	26.6938	30.6586	24.6788	28.9772	25.2371	28.7457	33.2423	26.0089	20.7097	52.2098	27.5473	7.45172	10.7225	9.16044	27.2004
M11403	137.06	12.5101		0.00262219	0.144103	0.0405822	0.242674	0.183768	0.113524	0.0407001	0.00579212	0.00667354	0.00226345	0.00348291	0.0097968	0.338977	0.24468	0.199096	0.00452749	0.118357	0.0180005	0.00561617	0.00750313	0.00293347	0.00690448	0.00401203	0.0130151	0.143454	0.120772	0.156352	0.0252888	0.122625	0.168402	0.0106634	1.08892	0.00567149	0.00645552	0.00324594	0.0065227	0.00135235	0.0116309	0.0103056	0.0242193	0.0955472	0.682752	0.205948	0.159251	0.0131003
M5116	138.043	2.2151		0.202947	0.36107	0.150374	0.222662	0.187678	0.259627	0.134849	0.45656	0.269601	0.155859	0.291356	0.154619	0.0555141	0.10341	0.228409	0.180742	0.223482	0.187248	0.189341	0.204819	0.293506	0.38294	0.262354	0.159955	0.329861	0.229848	0.298882	0.176153	0.263233	0.140973	0.379561	0.432563	0.355142	0.411168	0.35748	0.409669	0.47001	0.370325	0.291703	0.729004	0.387441	0.104407	0.147354	0.125916	0.385064
M13679	138.043	1.42417		0.025516	0.0657112	0.0417901	0.0711235	0.0522133	0.0703156	0.0249036	0.153096	0.0694701	0.0546485	0.0924125	0.0278472	0.0557629	0.0508329	0.0512233	0.162325	0.0831398	0.160897	0.174347	0.150926	0.151483	0.0825944	0.182102	0.151924	0.194056	0.0573311	0.122908	0.0525374	0.0591813	0.0390306	0.373988	0.277994	0.330479	0.284946	0.313638	0.271227	0.343696	0.33264	0.313297	0.263337	0.355392	0.211041	0.252296	0.243898	0.303397
M27196	139.112	10.3716		0.0541881	0.114325	1.09681	0.0902618	0.0305381	0.0855359	0.0700026	0.0178885	0.0652472	0.0445901	0.0537725	0.978973	1.91529	0.100732	0.0953623	0.0365458	0.376651	0.0396098	0.0440626	0.0274614	0.0321852	0.0428305	0.0229624	1.62445	2.03279	0.0525941	1.22176	0.997006	2.50875	0.705086	0.0555872	2.93109	0.0692635	0.0239876	0.0756619	0.0542613	0.0518252	0.0894872	0.0362862	2.23973	2.32766	2.08624	0.478036	0.427806	2.68478
M6454	140.068	0.821757		0.0287364	0.14147	0.0798676	0.223044	0.054301	0.125764	0.0600571	0.160146	0.135183	0.0297094	0.0180853	0.0458021	0.0332788	0.0494873	0.0229968	0.0254925	0.153413	0.0489106	0.0992819	0.110231	0.114233	0.0614526	0.0956291	0.0393022	0.052389	0.0309686	0.0374498	0.267101	0.223239	0.173742	0.0199883	0.0526936	0.0298276	0.0281885	0.0334992	0.0397539	0.0230981	0.0247837	0.0121087	0.0253788	0.0361803	0.0988254	0.0669069	0.0836891	0.0787858
M1704	141.164	16.9525		0.876617	1.48602	0.118629	1.61339	1.61968	1.41922	1.44707	1.45681	1.57503	1.14036	1.19178	0.0878263	1.72373	1.35315	1.06557	0.927293	0.905426	1.51851	1.29469	1.25352	1.12002	1.77377	1.30542	0.124181	0.776153	1.0649	0.0961586	0.00720876	0.0991044	0.901335	1.06439	0.0373191	1.62618	0.472013	0.291933	1.45205	1.36955	1.18615	0.0866778	0.0259536	0.0921955	0.0085628	1.0893	1.24922	0.0190068
M10385	143.953	24.424		0.0232976	0.0262507	0.00895561	0.00805635	0.118551	0.0194642	0.0106776	0.0161466	0.0146493	0.0762001	0.0111622	0.130124	0.203619	0.00899016	0.0539955	0.0174367	0.0198673	0.0214206	0.00644332	0.0228434	0.0146528	0.0182438	0.118282	0.0141119	0.0104097	0.0311214	0.0107104	0.0330502	0.132066	0.275355	0.122014	0.0184861	0.24544	0.0291679	0.0120357	0.230655	0.15388	0.0319732	0.0222692	0.0216723	0.0193144	0.00561413	0.0253399	0.0119328	0.0200895
M16773	144.081	4.47714		0.0223443	0.0459981	0.0279119	0.0304702	0.0229638	0.0295072	0.018621	0.0586927	0.0189623	0.00898548	0.0408753	0.0260455	0.0232744	0.0548876	0.0316722	0.0104443	0.0155716	0.021114	0.0298165	0.0282444	0.0336511	0.0410204	0.0325778	0.0443815	0.0426037	0.0285066	0.0146117	0.0196344	0.040296	0.0382326	0.053965	0.0433686	0.0510264	0.04619	0.0377974	0.0429598	0.0506775	0.0466414	0.0366679	0.0452136	0.0456981	0.0301962	0.0112071	0.0111518	0.0164001
M4947	144.102	0.901906		0.0438701	0.0914323	0.0315625	0.0839034	0.0494486	0.0741434	0.0498046	0.125625	0.105284	0.0473337	0.0728689	0.0228587	0.0273238	0.0658561	0.061433	0.00222898	0.001301	0.00147582	0.00334294	0.0023224	0.00249342	0.00189445	0.00344558	0.00145537	0.00460204	0.0058902	0.00123455	0.000788868	0.00226642	0.00110118	0.0028304	0.00427373	0.00971744	0.00232742	0.00182455	0.00133057	0.00483723	0.0047435	0.0024651	0.00663473	0.00731068	0.000327405	0.000686483	0.00103034	0.000803372
M15289	145.05	0.917509		0.0896265	0.0388144	0.0572533	0.0226095	0.0436105	0.047506	0.0166623	0.141534	0.0584018	0.0841576	0.0646072	0.0407342	0.0243596	0.015946	0.0596183	0.0972638	0.0410199	0.0384677	0.0338056	0.0219749	0.089928	0.078298	0.0892541	0.103796	0.0292632	0.0656451	0.027887	0.0211926	0.0144961	0.00266889	0.0952432	0.0280134	0.0518446	0.0296523	0.0459668	0.102476	0.0378295	0.0741199	0.0544656	0.111618	0.0940317	0.00891153	0.0164172	0.00767133	0.0204468
M5789	145.952	24.6516		0.0152985	0.0321505	0.0101128	0.0609772	0.0285423	0.0284964	0.0254715	0.210048	0.0825579	0.0368309	0.0360305	0.00802434	0.0158904	0.00773497	0.0694235	0.0147012	0.00561293	0.121647	0.00933827	0.0318973	0.107787	0.0117687	0.155316	0.033106	0.0289765	0.102698	0.0045173	0.00205121	0.0108029	0.1183	0.0869248	0.012852	0.0558278	0.0327361	0.0122803	0.0455116	0.0807738	0.0367819	0.108875	0.0816963	0.0599686	0.0199986	0.0493825	0.00889101	0.0107723
M5785	145.952	24.882		0.0110493	0.0636494	0.0370248	0.0781592	0.0703366	0.0115825	0.0417993	0.00863156	0.133652	0.0184671	0.0591067	0.0319905	0.110438	0.00852227	0.0334937	0.0587164	0.00769347	0.00997545	0.0122446	0.0428987	0.0171785	0.0364692	0.0341104	0.00773007	0.0361009	0.04448	0.00485228	0.00213141	0.0234328	0.0379864	0.0527076	0.0102981	0.11028	0.0556989	0.0117104	0.0426664	0.0351264	0.0221834	0.0056692	0.0132662	0.0315103	0.00322405	0.00793044	0.0467392	0.00880313
M5998	145.952	24.7476		0.119342	0.0267215	0.00687508	0.0550988	0.0536537	0.0201648	0.0997994	0.00863156	0.0212789	0.00727832	0.0111973	0.00802434	0.0909972	0.0761288	0.0290778	0.0288528	0.0461804	0.016294	0.0487561	0.0206932	0.0247998	0.0371834	0.0138225	0.00753579	0.0143156	0.0063618	0.0574512	0.0508096	0.0632523	0.017031	0.030044	0.0213203	0.00906466	0.0585089	0.0529246	0.0409416	0.0169006	0.0112172	0.0336792	0.0321185	0.0497796	0.0417295	0.0497926	0.0602859	0.00880313
M8491	145.952	24.5304		0.0264536	0.0978431	0.0370696	0.0471533	0.011135	0.028428	0.00873093	0.0158337	0.0912066	0.0887026	0.0481281	0.026261	0.0417459	0.00773497	0.0794305	0.0693227	0.0537266	0.00976775	0.00452347	0.0476858	0.0118205	0.143485	0.00827458	0.00581355	0.054272	0.00574219	0.00400558	0.00684746	0.0695283	0.0358647	0.00855095	0.156338	0.0497326	0.00920587	0.00507329	0.0606065	0.035065	0.0502243	0.00527549	0.0152164	0.0515707	0.0506112	0.0485856	0.0550005	0.00698534
M5673	145.952	24.2918		0.00626068	0.00757213	0.0207911	0.0138744	0.0385534	0.0223762	0.153619	0.0575275	0.057428	0.0116772	0.0673779	0.118166	0.0187659	0.00697094	0.00598221	0.050239	0.00570564	0.00876325	0.00508043	0.0637573	0.021331	0.0739769	0.0561804	0.00470488	0.181874	0.0746907	0.00564822	0.021123	0.00509176	0.0100127	0.005072	0.0101968	0.0426094	0.0146095	0.0134606	0.0806931	0.112754	0.00713059	0.00649861	0.0654125	0.0253676	0.00360858	0.00886196	0.00809199	0.0113612
M5632	145.952	24.173		0.0825871	0.00890302	0.00382922	0.121027	0.00940707	0.0223762	0.0995886	0.0634352	0.0719577	0.0106273	0.0516506	0.00334616	0.0084829	0.00849618	0.00371938	0.00931583	0.00529148	0.0513778	0.0638363	0.0580992	0.00380696	0.0319295	0.0202724	0.00470488	0.026405	0.00633443	0.00410177	0.00329184	0.0209466	0.0115204	0.00384033	0.00755418	0.0672782	0.0765204	0.0170162	0.0290041	0.00560168	0.00437718	0.0100721	0.016381	0.00985074	0.0069693	0.0640181	0.0268532	0.011711
M5893	146.06	4.47993		0.116593	0.176755	0.112127	0.136828	0.0973779	0.110385	0.0632682	0.23141	0.0848283	0.0873047	0.169565	0.108691	0.148712	0.259325	0.135095	0.029916	0.058153	0.0777097	0.116592	0.116568	0.0980575	0.145936	0.127102	0.176667	0.142632	0.0985861	0.0569694	0.0742218	0.162163	0.142754	0.226819	0.171925	0.208852	0.192061	0.165593	0.116707	0.224555	0.211183	0.208361	0.191068	0.193235	0.132713	0.0995451	0.0637477	0.0429185
M2812	146.118	0.883756		0.0791377	0.163279	0.0651393	0.161394	0.0818744	0.116075	0.0893071	0.200152	0.193609	0.0790805	0.107781	0.0534453	0.075266	0.106633	0.0982633	0.183144	0.189987	0.199873	0.207557	0.252244	0.263119	0.287154	0.259976	0.157103	0.390089	0.16268	0.265144	0.142362	0.160983	0.137161	0.226666	0.248885	0.224015	0.217361	0.231222	0.23798	0.238573	0.219626	0.150038	0.318893	0.314554	0.0989268	0.135982	0.139528	0.221647
M7725	146.165	0.751782		0.00203465	0.266097	0.932327	0.0931144	0.0350303	0.028984	0.0182936	0.0399576	0.082408	0.00843202	0.0403914	1.89929	0.134099	0.104554	0.024411	0.0167066	0.116723	0.0544746	0.0495459	0.0563588	0.0352878	0.0877243	0.0326039	1.26696	1.30262	0.115379	0.628354	1.30869	0.472664	0.262954	0.0418349	2.78496	0.0511435	0.0642685	0.0851695	0.0523475	0.0559734	0.0490537	0.0198373	2.77655	3.11684	1.70364	0.0942489	0.038627	2.95997
M22713	146.949	24.2071		0.011779	0.028078	0.0467596	0.0953472	0.0469237	0.0345283	0.015419	0.302541	0.0190832	0.0304419	0.0470829	0.011231	0.0319265	0.0484037	0.00402821	0.0360049	0.0213086	0.0153153	0.0121441	0.0169501	0.416517	0.0181279	0.0219054	0.16485	0.645734	0.0611492	0.00941085	0.00354523	0.0493046	0.163642	0.0140166	0.0282109	0.052212	0.0439247	0.129564	0.0145098	0.0312582	0.0109474	0.151773	0.0289534	0.0514743	0.0419601	0.34706	0.0107099	0.0742225
M7400	146.949	24.5245		1.02664	0.015109	0.0217524	0.0535779	0.13757	0.0184421	0.0209306	0.0323532	0.584091	0.0207967	0.0313874	0.0207333	0.267399	0.0158751	0.031917	0.0126239	0.0334683	0.637409	0.0406401	0.00772517	0.740394	0.387188	0.0552388	0.611175	0.0101472	0.0144184	0.0142318	0.070284	0.00853664	0.0354221	0.0111089	0.0154398	0.958493	0.0171506	0.0238611	0.022695	0.0125354	0.0213979	0.0231262	0.0378451	0.36236	0.0950479	0.0160319	0.0465534	0.0656855
M4923	146.982	0.8154		0.040412	0.075939	0.0433314	0.0868683	0.0336416	0.0586166	0.0465024	0.0846203	0.0738721	0.0428128	0.0550974	0.0318575	0.0363296	0.0563317	0.0468508	0.0341121	0.0293124	0.0472301	0.0490951	0.0465943	0.0438513	0.0413089	0.0423267	0.0324327	0.0329322	0.0165006	0.0292552	0.0149696	0.00953373	0.0248769	0.0379614	0.0326868	0.0474037	0.0437435	0.0195484	0.0426984	0.0463966	0.0344808	0.0389781	0.0368231	0.0230252	0.0303992	0.030499	0.0409091	0.0384218
M9009	147.044	1.90507		0.0558361	0.111296	0.0401413	0.0796289	0.0451342	0.0680418	0.0333014	0.130616	0.0828046	0.0451908	0.086356	0.0428263	0.0430196	0.0391738	0.062389	0.110074	0.0953588	0.106402	0.0902388	0.120869	0.132926	0.153817	0.132084	0.0764256	0.162942	0.103387	0.103654	0.0699273	0.104536	0.028135	0.17115	0.140347	0.140133	0.13049	0.123728	0.132876	0.168373	0.13922	0.138932	0.240728	0.121314	0.0806651	0.0802078	0.0745183	0.129014
M3564	147.065	16.3402		0.0435949	0.0731338	0.00958763	0.0716991	0.0493198	0.0664271	0.0582518	0.0786516	0.0783495	0.0519847	0.0528944	0.00506214	0.0642913	0.0212774	0.0261897	0.0533003	0.0233732	0.0504148	0.0486132	0.0656269	0.0530711	0.09395	0.0658713	0.00396715	0.0117656	0.0393564	0.0119262	0.000678071	0.00433135	0.0214209	0.0409378	0.00744907	0.0690997	0.0741193	0.0653695	0.0635788	0.0624645	0.0471071	0.060734	0.00253264	0.00268835	0	0.0104917	0.0597075	0.00905803
M1372	147.076	0.841159		0.324829	0.837566	0.287971	0.703351	0.388254	0.509781	0.396553	0.925939	0.933116	0.278066	0.476166	0.223657	0.317122	0.368393	0.38863	0.409834	0.46968	0.516705	0.574157	0.589785	0.609745	0.693156	0.548423	0.464492	0.850096	0.359041	0.621543	0.328351	0.335865	0.411296	1.24354	1.21242	0.953305	1.13521	0.957046	1.14311	1.22641	1.26669	0.785788	1.732	1.14218	0.698982	0.931557	0.876012	0.986758
M11553	147.08	12.5202		0.00121138	0.124428	0.442889	0.189639	0.14743	0.0912211	0.0500662	0.00359253	0.00673424	0.00275965	0.00200526	0.0115139	0.257267	0.187088	0.151981	0.00229134	0.0982876	0.0110665	0.00483043	0.00258354	0.00136914	0.00234759	0.00210016	0.019949	0.091262	0.100382	0.129057	0.0164841	1.07402	0.168229	0.0251308	0.119275	0.00138651	0.00901883	0.00151029	0.00239732	0.00410159	0.0106128	0.00503702	0.0376666	0.0635784	0.0461712	0.161215	0.130187	1.58085
M3603	147.113	0.77802		0.0988402	0.229913	0.149389	0.232569	0.102252	0.149344	0.10259	0.292066	0.239053	0.155509	0.187894	0.145676	0.112684	0.144297	0.156391	0.178385	0.171651	0.276355	0.223902	0.19129	0.221254	0.222646	0.22733	0.231639	0.254546	0.138052	0.255503	0.135148	0.0566254	0.160561	0.429819	0.426768	0.412036	0.391665	0.33113	0.417023	0.443977	0.364707	0.318881	0.556532	0.410283	0.422755	0.352668	0.318328	0.439057
M994	148.004	0.827935		0.442742	0.880299	0.464774	0.892864	0.452045	0.673421	0.551214	1.13565	0.980543	0.45482	0.636544	0.33683	0.406766	0.587972	0.580176	0.451478	0.55091	0.782194	0.784465	0.741891	0.714897	0.912323	0.801699	0.507072	0.861607	0.422929	0.640894	0.34387	0.305203	0.509125	1.0629	0.797117	1.03037	1.0545	0.994164	0.958373	1.1712	0.97909	0.799384	1.26979	0.834272	0.546323	0.786826	0.830894	0.782873
M719	148.06	0.856667		0.748914	2.21447	0.655838	1.75029	0.699831	1.07375	0.80756	2.558	2.39034	0.685961	1.23485	0.536575	0.671399	1.01727	0.931437	1.46845	1.84436	2.30883	2.46015	2.28642	2.42282	2.87364	2.30572	1.76067	3.31211	1.40874	2.88396	1.44767	1.52925	1.46894	2.89362	2.59831	2.41408	3.11276	2.14956	3.03386	2.67868	2.58708	1.88888	3.84974	2.63837	1.5896	1.93168	1.9068	2.74233
M15	149.023	16.3019		26.4115	37.6224	10.9253	40.8437	39.4549	34.8303	38.5588	34.0703	41.1229	30.9825	29.7147	6.81685	39.6998	31.8249	29.8778	28.7715	23.0565	41.3693	33.0865	35.601	31.391	46.3684	38.1303	10.2076	18.2964	28.3287	20.9097	2.51954	11.7625	21.614	26.9071	12.6409	41.1256	39.2199	38.4766	39.4379	33.6503	29.4246	30.7875	14.5502	14.849	3.77976	24.7683	32.9019	11.0159
M8168	149.03	0.75726		0.00558506	0.0441072	0.143805	0.028572	0.00899871	0.0167093	0.00964318	0.0301396	0.0334641	0.0074467	0.0163306	0.162042	0.0376318	0.0385148	0.0115195	0.0166516	0.0406396	0.0348508	0.02952	0.0313913	0.0214854	0.0476332	0.0270854	0.219536	0.231401	0.0292778	0.107626	0.1586	0.226772	0.050313	0.0244525	0.525061	0.0336453	0.0319521	0.0304664	0.0307429	0.034672	0.0285381	0.0133957	0.363178	0.220135	0.246734	0.0395172	0.0181421	0.497997
M9983	149.06	18.5714		0.0399682	0.015466	0.00606275	0.0277872	0.0584933	0.0602547	0.0344756	0.0243436	0.0227623	0.0511469	0.0547264	0.00069321	0.0108251	0.0221686	0.0172212	0.0398294	0.0240949	0.0582373	0.0575496	0.0161847	0.0477532	0.0740124	0.0610069	0.00541209	0.008837	0.0326596	0.00286107	0.00142012	0.0069602	0.0130405	0.0479419	0.00768533	0.0641633	0.0680799	0.0709972	0.0635242	0.0510152	0.041232	0.0511969	0.00720069	0.00812738	0.00168089	0.016747	0.0102803	0.00672962
M3003	149.06	19.9648		0.168954	0.00323889	0.000692227	0.00930635	0.0161835	0.0261611	0.122553	0.237427	0.227321	0.184055	0.186945	0	0.00995665	0.0105268	0.0099284	0.173542	0.00211205	0.138231	0.136247	0.0754311	0.0948803	0.140839	0.256329	0.00122212	0.00161973	0.00897355	0.00149783	0	0.00110088	0.00133957	0.0394973	0.0020497	0.191418	0.175756	0.0860053	0.182084	0.224877	0.120842	0.092002	0.00154101	0.00302159	0	0.00323421	0.013543	0
M3424	149.096	10.2328		0.0127744	0.0354204	0.46301	0.265498	0.243966	0.219964	0.193673	0.0229784	0.0335071	0.0272744	0.0317687	0.0108532	0.0290366	0.0169587	0.00842773	0.00523686	0.135585	0.18798	0.15331	0.144855	0.128774	0.254425	0.0115812	0.0772688	0.0369312	0.022611	0.0183861	0.0170622	1.73414	0.296132	0.033082	2.4132	0.161266	0.195337	0.144607	0.183616	0.198606	0.0344744	0.0317714	0.0550411	0.0802084	1.38508	0.170424	0.166161	0.122657
M2630	150.014	0.809951		0.0663978	0.068224	0.0357652	0.0814813	0.101502	0.114998	0.0982993	0.0524693	0.0459869	0.0626171	0.0760275	0.0295139	0.0820534	0.0354271	0.0564946	0.102883	0.0534432	0.0740573	0.0739282	0.112014	0.0979447	0.0797583	0.0925687	0.0642744	0.0563688	0.0894141	0.0297021	0.0220587	0.0102898	0.0529199	0.0504894	0.0278289	0.0946651	0.06724	0.104173	0.0639654	0.0696011	0.050969	0.120934	0.0509883	0.0329402	0.0322111	0.0452263	0.0653668	0.0672279
M4432	150.058	1.33922		0.154156	0.275107	0.11162	0.255989	0.124054	0.175425	0.129246	0.315304	0.264136	0.156413	0.2218	0.111344	0.145048	0.204248	0.167593	0.298212	0.232771	0.315244	0.286125	0.371624	0.331082	0.337346	0.340239	0.347041	0.438017	0.20371	0.292717	0.172125	0.19171	0.202812	0.48508	0.502837	0.489539	0.511793	0.465032	0.510561	0.593724	0.462568	0.41034	0.716999	0.465823	0.35425	0.374997	0.431773	0.535372
M17970	151.018	1.23528		0.0785626	0.405743	0.0243927	0.0669441	0.0910113	0.144803	0.0894142	0.369726	0.163268	0.106358	0.100156	0.00865876	0.158101	0.0399273	0.288788	0.0877682	0.0821347	0.151543	0.0991655	0.246589	0.0866356	0.378535	0.139003	0.149299	0.123336	0.32555	0.25524	0.0201636	0.0471346	0.0249299	0.0968043	0.0316875	0.183206	0.344218	0.236711	0.243342	0.18161	0.33104	0.103187	0.152032	0.148902	0.025696	0.24342	0.239248	0.0392651
M5032	151.028	13.6		0.0348545	0.0428456	0.0382805	0.0313534	0.0752823	0.0401662	0.0689877	0.0147721	0.0504092	0.0140743	0.013339	0.0119526	0.0426054	0.0291442	0.0170942	0.0392935	0.0456593	0.0521666	0.0426815	0.0527102	0.0513604	0.0706954	0.0207481	0.0229878	0.0295092	0.0166441	0.0282053	0.0222979	0.0442184	0.0506887	0.0417818	0.0658592	0.044101	0.0712009	0.0555644	0.0657983	0.0493666	0.0122228	0.0499274	0.0348607	0.0527392	0.0398675	0.0448023	0.0566662	0.0692008
M2319	151.028	16.3036		0.123951	0.15426	0.0325322	0.1786	0.0670923	0.147173	0.182259	0.144434	0.191606	0.136811	0.133326	0.0158635	0.138829	0.131268	0.128215	0.129247	0.0886966	0.182061	0.165841	0.138779	0.14975	0.209139	0.171457	0.0210928	0.0445097	0.0748498	0.0757165	0.00111021	0.0109704	0.0781118	0.127827	0.00726071	0.185455	0.193033	0.157991	0.186069	0.157962	0.134666	0.131708	0.0335099	0.0205511	0.00156756	0.0922375	0.104692	0.00650648
M3507	151.048	0.834291		0.0611361	0.118369	0.0556399	0.118301	0.0749205	0.0996396	0.0829959	0.108574	0.102549	0.0620203	0.0864487	0.0390843	0.0604399	0.0506752	0.0703874	0.078617	0.0739623	0.0928656	0.0963587	0.110921	0.101249	0.102221	0.0934501	0.0729685	0.0976462	0.0654553	0.0664076	0.0425286	0.00533251	0.0697327	0.153814	0.0945653	0.142468	0.153381	0.153556	0.153428	0.163317	0.160242	0.140321	0.181427	0.12206	0.107112	0.142185	0.140293	0.118665
M3896	151.075	12.5279		0.00647453	0.252475	0.0777244	0.408699	0.297569	0.206648	0.125208	0.00757133	0.0109332	0.00886062	0.0111884	0.00929072	0.585482	0.340635	0.294679	0.00766865	0.208065	0.0225292	0.0238024	0.00911878	0.0146202	0.0240732	0.00656044	0.0565398	0.128561	0.185664	0.216155	0.0330842	0.228004	0.271936	0.0815803	0.050433	0.00459926	0.00761273	0.0102169	0.00830926	0.00997432	0.0254723	0.0108975	0.0141968	0.139804	0.0545528	0.28062	0.266927	0.0351001
M21755	151.112	10.5839		0.0282614	0.158152	3.61693	1.16147	0.347352	0.170798	0.103929	0.0451819	0.075326	0.0508117	0.0680496	2.40511	2.86259	1.75664	0.241471	0.028502	0.845509	0.0883498	0.0348583	0.0325423	0.0366924	0.114656	0.0114088	4.36284	4.3292	0.924364	2.77592	3.06152	7.97067	1.98427	0.0721825	9.53635	0.0641675	0.0639898	0.0232431	0.0124235	0.037177	0.100263	0.0297158	6.24192	5.10402	6.27959	1.3862	0.425202	9.79484
M2890	152.032	0.847317		0.0897951	0.175614	0.0748668	0.169959	0.10239	0.143201	0.121608	0.156637	0.140585	0.0918946	0.136031	0.061691	0.0739608	0.0803181	0.106858	0.145595	0.142225	0.174134	0.188869	0.205335	0.205537	0.190804	0.178822	0.133848	0.18715	0.133116	0.130527	0.0814976	0.0637699	0.128436	0.194372	0.137741	0.204369	0.225681	0.206661	0.209036	0.20521	0.19994	0.204999	0.259877	0.171984	0.135723	0.167939	0.190876	0.196249
M4740	152.057	1.18585		0.329579	0.378498	0.280042	0.428851	0.383999	0.484822	0.221695	0.611096	0.663111	0.335757	0.36947	0.171851	0.399611	0.359416	0.373413	0.423807	0.0572605	0.365078	0.430408	0.378949	0.389165	0.064892	0.403154	0.310756	0.370083	0.0695007	0.245381	0.0405127	0.232424	0.0432888	0.262526	0.297502	0.277025	0.367196	0.278373	0.395381	0.284034	0.213407	0.254312	0.0847697	0.338754	0.236538	0.176473	0.233914	0.312285
M913	152.057	2.25823		2.18317	1.94202	1.62156	1.79508	2.01872	2.35493	1.18444	3.82564	1.52513	1.65166	2.47508	1.47162	0.8381	0.718286	2.17385	1.37765	1.96539	1.3667	1.45956	1.39494	2.33505	2.96476	1.80785	1.13631	2.34636	2.02397	2.50713	1.52136	2.16327	1.18695	1.78457	2.22484	1.72367	2.35648	1.78401	2.51503	2.19165	1.59894	1.50584	5.47289	1.95757	0.568127	0.591961	0.614242	2.05144
M5796	152.947	24.1589		0.00918895	0.00603261	0.105784	0.0738608	0.0844363	0.0689785	0.0805285	0.0163671	0.033558	0.0458259	0.0859642	0.0105604	0.00421872	0.00620592	0.00545726	0.00694803	0.00585585	0.00494639	0.0435552	0.073348	0.0121185	0.0148984	0.0452931	0.00683925	0.00368211	0.0154672	0.00291948	0.00193861	0.00621095	0.00800703	0.00682721	0.0537919	0.0144914	0.033121	0.0708757	0.00978099	0.0203537	0.00384522	0.0076628	0.0110527	0.00704291	0.00291493	0.0103239	0.0101372	0.0847084
M8496	152.947	24.7483		0.0869398	0.00733606	0.0899082	0.0930681	0.123762	0.0335938	0.01019	0.0100355	0.0872815	0.00628362	0.0079164	0.00848639	0.00668761	0.00970088	0.00484494	0.0722796	0.00842171	0.0652212	0.00635783	0.146337	0.0156424	0.0113104	0.0461313	0.00559016	0.0349931	0.0797925	0.0178267	0.00361979	0.0232084	0.00416577	0.0729391	0.159089	0.0331398	0.00989381	0.00757773	0.222314	0.00586457	0.014959	0.0162898	0.0142964	0.0103218	0.0191199	0.0116083	0.0109023	0.0254767
M5871	152.947	24.253		0.00350995	0.00621227	0.00622244	0.0191419	0.0226784	0.00994701	0.0355568	0.0520394	0.231008	0.00715353	0.00434025	0.00494031	0.00421872	0.00620592	0.00771046	0.00553854	0.00837491	0.0986588	0.0151438	0.0132382	0.163037	0.0128355	0.0167641	0.00683925	0.0152249	0.0270476	0.00290671	0.00193861	0.00621095	0.019333	0.0156226	0.0867762	0.0455342	0.0277126	0.0137349	0.0689071	0.0203537	0.0388418	0.0589785	0.0106971	0.00723331	0.00291493	0.00666434	0.00878542	0.0874644
M5690	152.947	24.5132		0.0109678	0.00593504	0.026804	0.105775	0.0737196	0.128634	0.0353538	0.0368441	0.0114866	0.0138843	0.0191434	0.0047306	0.0101198	0.0154742	0.00654376	0.00716275	0.0530652	0.0850626	0.0143778	0.015319	0.0280179	0.0242647	0.100563	0.0311061	0.0474879	0.0105251	0.00688594	0.00855509	0.0569474	0.0402304	0.0721431	0.0143726	0.016725	0.0131344	0.0101143	0.014831	0.0103501	0.0170581	0.0451821	0.00524709	0.00629551	0.00254408	0.0460306	0.00846911	0.00945706
M5874	152.947	23.9494		0.00458664	0.00508676	0.00847081	0.033167	0.0586582	0.00957335	0.0994819	0.0102613	0.0136291	0.0540158	0.0367847	0.00250237	0.00651994	0.00354818	0.000726106	0.00352688	0.00627866	0.0894602	0.0556929	0.0459939	0.0313329	0.0828095	0.00981982	0.0035353	0.00974806	0.0112002	0.000743708	0.0012102	0.0056498	0.00710051	0.00435942	0.0126313	0.0068955	0.0568425	0.00556006	0.00890471	0.056201	0.00395547	0.0035891	0.00173021	0.00567764	0.00228517	0.00614403	0.010937	0.0129154
M5581	152.947	24.6334		0.0530231	0.00593504	0.00951287	0.010775	0.0149413	0.0335938	0.104318	0.0785995	0.0244121	0.141005	0.135316	0.00848639	0.0101198	0.0393528	0.00484494	0.141222	0.0102723	0.0341967	0.0285525	0.0105386	0.0187216	0.0137155	0.00431931	0.0244253	0.0245373	0.0397002	0.00774946	0.0156068	0.0234394	0.0101799	0.00834884	0.128049	0.0127906	0.0244462	0.0101143	0.0235867	0.0203715	0.014959	0.00473688	0.0718911	0.00629551	0.00254408	0.0105514	0.00763344	0.0222617
M8337	152.947	24.8744		0.0267703	0.0106131	0.024749	0.0341263	0.110148	0.227885	0.0200976	0.0357752	0.0567119	0.0253833	0.108864	0.0189041	0.0726339	0.00979988	0.0194656	0.0106778	0.0140782	0.0170818	0.282536	0.00908552	0.00801565	0.292128	0.110386	0.0104949	0.0883852	0.0235439	0.00670996	0.00621601	0.0232084	0.104001	0.0366482	0.0199534	0.220562	0.00989381	0.308967	0.0102481	0.00586457	0.00706242	0.012766	0.00677528	0.137746	0.0296204	0.00826563	0.0129552	0.0254767
M5203	152.969	24.4286		0.0143041	0.0069261	0.02041	0.142155	0.0117184	0.0132082	0.244253	0.0541301	0.0641293	0.0856127	0.0106108	0.00373279	0.025441	0.00623692	0.00868413	0.00908364	0.0199275	0.0886271	0.00801831	0.0722122	0.0194876	0.0263577	0.0633143	0.00758721	0.0078741	0.140295	0.00447188	0.0733186	0.0148633	0.152558	0.0533145	0.0825729	0.00777227	0.0291252	0.0108346	0.0500973	0.0144298	0.0105858	0.0457223	0.0147767	0.0113904	0.0113151	0.0304724	0.0205068	0.361873
M15182	152.969	24.8783		0.126323	0.0112139	0.0190798	0.0356466	0.0834665	0.0132384	0.0193744	0.0257574	0.0208587	0.0156391	0.00650842	0.0240066	0.0467204	0.0494101	0.00470867	0.0212249	0.0146428	0.0136142	0.00793336	0.169095	0.01314	0.0457551	0.00617182	0.018241	0.14483	0.0188196	0.0243834	0.0125936	0.0231817	0.119679	0.166236	0.0125214	0.0313505	0.0122632	0.0124674	0.0340867	0.227641	0.0405951	0.139968	0.121362	0.0348976	0.0298569	0.0247395	0.0124745	0.0608419
M8267	152.969	24.547		0.151611	0.0069261	0.153316	0.0163851	0.279348	0.0199966	0.00715842	0.0282116	0.110983	0.0147586	0.0179006	0.00380946	0.0842431	0.0298356	0.00696715	0.00723241	0.00765681	0.0191778	0.0995875	0.0395869	0.133884	0.284169	0.0104612	0.11702	0.0121143	0.00533265	0.0430219	0.00813579	0.215087	0.0434347	0.00597883	0.0229385	0.019835	0.0312008	0.00931056	0.151245	0.01967	0.0835157	0.092512	0.226526	0.117066	0.00844045	0.0151893	0.196185	0.00851573
M18824	152.969	24.7137		0.011061	0.00765685	0.0343223	0.242847	0.0382922	0.345256	0.0283001	0.010551	0.0298955	0.017421	0.0146653	0.0586581	0.0626396	0.0708259	0.00470867	0.0132308	0.077662	0.0221112	0.0112667	0.00608313	0.0200859	0.0615316	0.0120503	0.0359748	0.00897298	0.102076	0.0521483	0.086017	0.00927308	0.0237689	0.00597883	0.211293	0.0389145	0.177325	0.0146024	0.19431	0.0111654	0.065951	0.0109639	0.0295121	0.0412196	0.0101327	0.0542214	0.0612251	0.0160843
M10164	152.969	24.9675		0.0755921	0.0112139	0.0127466	0.0158631	0.0425962	0.118149	0.0318734	0.0292006	0.00934812	0.21394	0.230709	0.0036068	0.00950733	0.0478736	0.0363617	0.0212249	0.0146428	0.456391	0.23317	0.0104788	0.20685	0.0282302	0.0145432	0.0411197	0.0826498	0.0205133	0.0481679	0.0149056	0.0231817	0.0291897	0.00564825	0.0825458	0.0304842	0.194296	0.0646372	0.0184102	0.0103343	0.023512	0.0264491	0.0442925	0.0348976	0.0111936	0.0247395	0.0124745	0.00857242
M12232	152.969	24.3207		0.0143041	0.0089565	0.0115123	0.0176676	0.105813	0.0133453	0.0128813	0.0166571	0.015985	0.0312477	0.00801832	0.00373279	0.00633797	0.0153323	0.0057912	0.00836997	0.152248	0.088636	0.0699272	0.0190072	0.109433	0.00707405	0.00861022	0.00330112	0.0078741	0.0157542	0.00262809	0.00970342	0.192914	0.0316848	0.0675225	0.173375	0.108472	0.163799	0.00964109	0.022222	0.0206456	0.0366414	0.0539819	0.0147767	0.0083914	0.00710605	0.021868	0.0196357	0.088259
M4043	153.041	1.62308		0.194671	0.351682	0.154759	0.280631	0.188834	0.202619	0.198797	0.422228	0.325912	0.249244	0.308498	0.180151	0.218406	0.255741	0.258788	0.819356	0.602546	0.925419	0.854408	0.533283	0.612171	0.637143	1.0595	0.782935	0.944475	0.534637	0.885347	0.268123	0.595804	0.48986	2.06407	0.955212	1.69493	1.3481	1.60214	1.26702	1.6007	1.72455	1.85827	1.48822	1.60707	1.00685	1.35323	1.05562	1.18548
M7212	153.066	1.29903		0.0819726	0.159918	0.0481219	0.133724	0.0680163	0.0955961	0.0826032	0.177476	0.182617	0.0821871	0.123803	0.051224	0.0825285	0.115177	0.0910713	0.134015	0.135653	0.164057	0.149919	0.159525	0.135429	0.188673	0.161936	0.138111	0.194993	0.122992	0.141318	0.070999	0.104374	0.108456	0.175316	0.17982	0.177957	0.173076	0.165993	0.159088	0.176582	0.177949	0.156167	0.27327	0.143214	0.0965158	0.13749	0.141819	0.16486
M4550	153.089	14.1708		0.0254843	0.0461915	0.030278	0.0565329	0.0593336	0.0352476	0.0505664	0.0452669	0.0517825	0.0464134	0.0393939	0.0118589	0.0422384	0.0394988	0.0325796	0.0360065	0.0370342	0.046263	0.0462998	0.039863	0.0387116	0.0550713	0.0407642	0.0156697	0.038593	0.0290042	0.0273934	0.00485498	0.0281364	0.0366222	0.0351378	0.0280166	0.0557184	0.055489	0.054609	0.0537236	0.042079	0.0353897	0.0095365	0.0467664	0.040977	0.0246712	0.0474848	0.0538001	0.0416413
M5403	154.059	0.888362		0.0347158	0.0359136	0.0328406	0.034778	0.0304991	0.0373688	0.033643	0.0304437	0.0221664	0.0221725	0.0379953	0.0222655	0.0296689	0.0184122	0.0377375	0.024946	0.0136853	0.0259874	0.0292673	0.0241837	0.0247188	0.0285687	0.0290518	0.0121264	0.0295875	0.0204372	0.0123333	0.0181275	0.0170822	0.0132416	0.0488078	0.04815	0.059078	0.0479284	0.0561204	0.0501786	0.0577757	0.0458056	0.054517	0.0639781	0.0530997	0.0493096	0.0374798	0.0452932	0.0672935
M8862	154.968	24.0973		0.0800677	0.00750645	0.0283265	0.0996147	0.0217228	0.0455786	0.0150533	0.00752115	0.179653	0.0107717	0.0650974	0.00233099	0.00932647	0.00656391	0.00249695	0.0110286	0.012443	0.0818329	0.0688896	0.142687	0.0311652	0.0110544	0.0111851	0.0352821	0.00602274	0.0110797	0.00319391	0.0191033	0.0109416	0.00766751	0.00647681	0.00858239	0.0188408	0.0610542	0.0116736	0.00584649	0.0271137	0.004922	0.0155922	0.0116184	0.00480236	0.00579091	0.00671143	0.0117882	0.0657557
M5475	154.968	24.3356		0.0510248	0.0074213	0.0991763	0.0232615	0.100129	0.0124921	0.114799	0.024643	0.00990808	0.0115385	0.12166	0.0307005	0.0172917	0.00828734	0.00623245	0.022367	0.121648	0.0124675	0.0895216	0.0230609	0.0707602	0.0102213	0.00795865	0.0475724	0.0263521	0.0673588	0.0139385	0.00461084	0.00852843	0.00963095	0.0296064	0.0136989	0.0146742	0.0132462	0.0298587	0.0146497	0.0153446	0.00941083	0.00581135	0.0567004	0.0123855	0.00422692	0.0673106	0.012129	0.0346257
M8249	154.968	24.6887		0.0842403	0.0129193	0.0447356	0.0343555	0.0181946	0.141265	0.0072733	0.0104267	0.0376358	0.0211409	0.00920176	0.0399455	0.0168129	0.0136373	0.0208091	0.0160485	0.0172612	0.0084421	0.0117575	0.0147776	0.0113295	0.0157392	0.0282765	0.0230452	0.0156679	0.00895128	0.0071562	0.024098	0.0449486	0.0117883	0.0163932	0.0161787	0.00722229	0.00535182	0.0153455	0.0736362	0.0367474	0.0133724	0.0142454	0.00647766	0.00583755	0.0100681	0.0606678	0.00592322	0.0542875
M20464	154.968	24.5275		0.0156022	0.0129193	0.00877884	0.167216	0.0206667	0.0434116	0.00832683	0.191004	0.043892	0.0180688	0.0299281	0.0272497	0.0168129	0.0988649	0.0074872	0.129782	0.0108468	0.091804	0.00603882	0.00741142	0.007084	0.0121921	0.00921846	0.0356127	0.0414359	0.0215208	0.0135205	0.0156918	0.0648895	0.0199253	0.133437	0.0161787	0.0183579	0.0855372	0.0153455	0.00575776	0.105347	0.0101318	0.0666919	0.0482524	0.00601533	0.0189107	0.00823873	0.0479541	0.0182483
M7948	154.968	24.7891		0.084218	0.0127212	0.0268967	0.0791013	0.00821735	0.0359433	0.00961695	0.0652907	0.137608	0.00666792	0.00920176	0.00335635	0.0190034	0.0168965	0.0303137	0.0372427	0.00861156	0.0304134	0.00462195	0.0986705	0.0705905	0.0104485	0.0181248	0.0272706	0.126034	0.0425282	0.00639841	0.00261689	0.0475351	0.0110626	0.0328657	0.014222	0.0832483	0.0654597	0.00549053	0.00860831	0.0129107	0.0453541	0.0141611	0.0579628	0.00905425	0.00826047	0.0302809	0.0087953	0.0106072
M18017	154.968	24.6392		0.00850691	0.0129193	0.0214851	0.0138267	0.0148771	0.00848694	0.0072733	0.0297833	0.0135749	0.00432676	0.0287623	0.00477456	0.0168129	0.00955647	0.0369591	0.033084	0.0108468	0.0507673	0.0117575	0.00699159	0.007084	0.0157392	0.0282765	0.0204919	0.0161907	0.0569023	0.0381185	0.00332863	0.0456849	0.0199253	0.00589792	0.0487493	0.0187439	0.020311	0.226672	0.0159991	0.0144037	0.0649183	0.00700668	0.102484	0.00583755	0.0100681	0.0107654	0.00592322	0.0102346
M5578	154.968	24.9477		0.0625447	0.0103509	0.0141518	0.013958	0.0199617	0.0510643	0.0501321	0.0210093	0.0145495	0.0566294	0.153038	0.00858404	0.0178393	0.0334973	0.0134072	0.0039497	0.00950189	0.0101774	0.100554	0.0899297	0.0137429	0.242114	0.0371682	0.00878282	0.0119005	0.0560711	0.0477068	0.00713741	0.0465119	0.0100637	0.0327648	0.00800459	0.0456447	0.0138906	0.00817159	0.0163561	0.16614	0.0169855	0.034136	0.0120445	0.0129848	0.0246092	0.0185384	0.0066644	0.00857038
M8025	154.968	24.4585		0.0156022	0.00902157	0.0324225	0.00641404	0.0231513	0.0965907	0.026485	0.0211326	0.194077	0.0499539	0.0299281	0.0036768	0.0175747	0.00467944	0.036282	0.0136775	0.0598003	0.0256778	0.00504228	0.108004	0.0214461	0.0159503	0.150758	0.0454789	0.0148396	0.0215208	0.00508788	0.0141592	0.00529533	0.0469836	0.0102007	0.0136989	0.076346	0.00784867	0.0150026	0.0525006	0.0318338	0.114945	0.00747621	0.0248996	0.0100528	0.0189107	0.0457978	0.00769839	0.107955
M15945	154.968	24.2436		0.0193646	0.0074213	0.010298	0.0429411	0.012388	0.0298	0.0150533	0.0381653	0.0126286	0.0103224	0.0596543	0.0047111	0.0172917	0.00316916	0.00265687	0.00653906	0.0146504	0.0520707	0.00937654	0.0236727	0.0664335	0.0171075	0.0368121	0.0113412	0.0770504	0.00936643	0.00662132	0.00461084	0.0282716	0.00766751	0.0753211	0.013518	0.0146742	0.0514335	0.00637064	0.0750842	0.0153446	0.004922	0.015164	0.0176214	0.0215664	0.00422692	0.00671143	0.146907	0.0137081
M2761	155.016	7.61536		0	0.000111888	0.156581	0.309195	0.294718	0.25333	0.312634	0	0.000125014	7.46071e-05	8.259e-05	7.27674e-05	0.000219208	0.000222204	7.63424e-05	6.34321e-05	0.135603	0.285389	0.191584	0.101324	0.21723	0.253756	8.07245e-05	6.69817e-05	7.12857e-05	6.94703e-05	7.36164e-05	0.0484134	0.15889	0.163009	6.78727e-05	0.151542	0.305434	0.292643	0.282007	0.300533	0.27019	8.65886e-05	5.45391e-05	0.000103049	0	0.105348	0.15775	0.169148	0.18987
M5538	155.043	0.824313		0.0304434	0.0490071	0.0192407	0.0582376	0.0200667	0.0416097	0.0363009	0.050282	0.0493812	0.0344801	0.0429893	0.0143523	0.0281842	0.00720794	0.0337474	0.0565442	0.0433471	0.058627	0.0614064	0.0707187	0.0654175	0.0650458	0.0607236	0.0519128	0.0667105	0.0422448	0.0373539	0.0233388	0.00375084	0.0424783	0.0617052	0.0626983	0.0729175	0.0815308	0.0664709	0.0702445	0.0847455	0.0584449	0.0618312	0.0719769	0.0357055	0.0394448	0.0498263	0.063601	0.0751283
M4620	155.047	13.3841		0.0417461	0.0377442	0.0402046	0.0680487	0.0649419	0.0718806	0.0596804	0.0494498	0.077814	0.0683835	0.0380431	0.0339186	0.0998849	0.0622881	0.0678724	0.0498642	0.0386063	0.0653441	0.048233	0.0589488	0.0622183	0.0879353	0.078637	0.0387427	0.0396366	0.0343394	0.0496625	0.0408412	0.0626619	0.0214903	0.0448388	0.021549	0.0631454	0.0737561	0.0546106	0.0765021	0.0576573	0.05507	0.0622307	0.068107	0.0656263	0.0311747	0.043853	0.0622597	0.0629529
M4289	155.07	16.7641		0.0234304	0.0319916	0.00846558	0.0715029	0.0351676	0.0686505	0.0847854	0.0479518	0.0443787	0.0340529	0.0515579	0.00232459	0.0930112	0.0304883	0.0361384	0.0250712	0.0289688	0.0387645	0.0537175	0.0885739	0.0680833	0.0743757	0.0326365	0.00496469	0.0110231	0.0383268	0.0143844	0	0.00832021	0.0403583	0.0109962	0.00457465	0.0803636	0.076416	0.0466968	0.0859283	0.0734991	0.0469822	0.02281	0.0148124	0.0124112	0.00142774	0.0435754	0.0495485	0.00504146
M3865	156.027	0.830502		0.0529672	0.0807911	0.0450641	0.101515	0.040521	0.0765229	0.0650202	0.0655835	0.0834788	0.0420037	0.0750876	0.0359141	0.0448541	0.0402515	0.0611543	0.0234966	0.0399916	0.052461	0.0290237	0.040618	0.0478765	0.0668635	0.0487577	0.0387657	0.0438749	0.0230974	0.0353468	0.0207176	0.00496897	0.0348911	0.0328174	0.0328529	0.0468436	0.053251	0.0632006	0.0476806	0.0532353	0.0415073	0.0449232	0.0212419	0.0215078	0.0216864	0.0307449	0.0505472	0.0290848
M3109	156.042	0.815259		0.0271198	0.0831643	0.048517	0.128121	0.0458508	0.0729757	0.060251	0.135376	0.142235	0.0314464	0.0322886	0.0340504	0.0153051	0.0883139	0.0350584	0.034053	0.067604	0.0622743	0.0633233	0.0633245	0.0653567	0.0965991	0.0745049	0.0575946	0.108511	0.0278555	0.0799402	0.211146	0.149285	0.0976594	0.021764	0.101091	0.0375527	0.0425414	0.0386692	0.0482597	0.0495408	0.0227798	0.0173082	0.0478718	0.0734152	0.0694253	0.0472866	0.0469475	0.087874
M3267	156.077	0.819118		0.100722	0.17974	0.0677829	0.183639	0.11395	0.125433	0.107773	0.243045	0.177822	0.0975533	0.119539	0.0417496	0.0812447	0.100379	0.0867426	0.337802	0.38022	0.439589	0.3629	0.572536	0.436628	0.590564	0.388228	0.413583	0.568458	0.347824	0.36795	0.26891	0.166068	0.353563	0.790103	1.02172	0.997804	0.981371	0.842264	0.97042	1.03319	0.780336	0.670397	1.07168	0.792944	0.561392	0.742604	0.8518	0.980803
M28416	156.975	0.799325		0.000520481	0.00633763	0.115676	0.00663699	0.00113105	0.00235198	0.00171658	0.00426323	0.00679196	0.00209555	0.00378899	0.137532	0.00988066	0.00763333	0.00361156	0.00434683	0.0582753	0.00764688	0.00755868	0.0111136	0.00822419	0.0133933	0.00769003	0.103883	0.224705	0.00423386	0.26675	0.117272	0.190215	0.021469	0.00197491	0.911139	0.0145206	0.0125525	0.0124913	0.0126704	0.0190614	0.00538957	0.00468552	0.510824	0.5634	0.208959	0.020699	0.011546	0.778547
M4578	158.092	0.819148		0.0553986	0.0793077	0.0494536	0.0908462	0.0594274	0.0646664	0.0445988	0.101569	0.0801252	0.0546617	0.0584041	0.0463063	0.046777	0.0479383	0.0488803	0.0936081	0.0748515	0.125962	0.0952654	0.0930527	0.109446	0.0956221	0.103644	0.102928	0.111638	0.0706428	0.0952865	0.0665105	0.0379671	0.057976	0.153242	0.162194	0.150329	0.145331	0.137273	0.154801	0.154479	0.139455	0.130158	0.206698	0.124401	0.168489	0.134101	0.123627	0.183735
M1275	158.154	10.7143		0.153752	0.196278	0.393618	0.736337	0.686423	0.621316	0.569845	0.206102	0.204511	0.187667	0.149001	0.0899854	0.282729	0.171055	0.140407	0.137728	0.398736	0.615115	0.354103	0.448428	0.371368	0.638798	0.168909	0.138109	0.168965	0.139808	0.163669	0.166544	0.508798	0.50686	0.150388	0.597821	0.515308	0.470681	0.511957	0.452051	0.416767	0.161476	0.179616	0.211677	0.180419	0.373725	0.501955	0.553885	0.432157
M2054	159.028	1.4184		0.375258	0.675997	0.672779	1.01963	0.87857	0.993735	0.724815	0.853479	0.66588	0.64792	0.648397	0.259099	0.760827	0.53996	0.600198	0.965639	0.684692	1.30839	1.36445	1.1589	1.29509	1.06589	1.13192	0.932217	0.964466	0.747183	0.439105	0.397791	0.505983	0.600575	1.53796	1.78669	2.1301	1.95853	1.89793	1.83849	1.83091	1.54487	1.61344	1.41702	1.0076	1.14338	1.33096	1.4576	2.42496
M8090	159.028	2.27578		0.203309	0.31718	0.298672	0.190936	0.439568	0.418951	0.139082	0.289707	0.245125	0.169815	0.249614	0.152443	0.0507099	0.0602243	0.237315	0.154922	0.216568	0.0823994	0.274609	0.250872	0.403765	0.457864	0.217594	0.14376	0.217481	0.258846	0.215049	0.123678	0.2749	0.0809827	0.298666	0.5424	0.490673	0.473817	0.458672	0.476889	0.252067	0.317722	0.30324	0.401419	0.425382	0.108216	0.0105257	0.080832	0.621749
M4780	159.076	0.85802		0.031643	0.13221	0.0354797	0.113548	0.0535846	0.076998	0.0517877	0.143582	0.137558	0.0247537	0.0620996	0.0237237	0.0136493	0.0381481	0.0499257	0.0838954	0.0965559	0.133054	0.125357	0.119993	0.133679	0.184823	0.119153	0.0983311	0.158546	0.0812683	0.153023	0.0880531	0.0813522	0.0698628	0.250089	0.252104	0.238397	0.261214	0.215483	0.283417	0.292418	0.240224	0.166514	0.37848	0.237901	0.124353	0.168924	0.180956	0.224206
M25244	159.117	11.8703		0.0493722	0.0294224	1.19438	0.412412	0.0672424	0.0184226	0.0401731	0.0478654	0.0336458	0.0143142	0.0319652	0.985934	0.118109	0.0137288	0.0241174	0.014381	0.430164	0.0601717	0.0221987	0.0506905	0.0144256	0.074162	0.0231795	1.64364	1.92125	0.0721745	1.26452	1.07557	2.43926	0.776352	0.0446753	3.06504	0.029348	0.0358532	0.0336354	0.018891	0.0243158	0.0225112	0.0190139	2.30045	2.34013	2.18438	0.468829	0.0420426	2.92307
M2085	160.133	0.89737		0.231456	0.425085	0.192641	0.374969	0.168374	0.264178	0.200448	0.517871	0.466366	0.222458	0.344271	0.167066	0.194162	0.210092	0.288068	0.433358	0.390207	0.616356	0.642682	0.610363	0.651154	0.760041	0.662069	0.396962	0.834125	0.386352	0.680395	0.31118	0.552567	0.28288	0.534193	0.56372	0.58078	0.528541	0.46219	0.525623	0.6451	0.49238	0.372461	0.729392	0.698377	0.365611	0.303776	0.48579	0.492144
M8596	161.003	1.24188		0.0596502	0.13459	0.0228198	0.0938607	0.049487	0.067896	0.0549489	0.11642	0.10572	0.0608782	0.0874878	0.0136542	0.0722052	0.0938161	0.0789647	0.0753983	0.0645257	0.100541	0.0911371	0.101061	0.0865968	0.112695	0.121124	0.0704014	0.109821	0.0814128	0.100947	0.0254777	0.021357	0.0485103	0.104734	0.0448695	0.113318	0.112965	0.106577	0.100203	0.124185	0.110619	0.0813311	0.118	0.117296	0.0246969	0.0723826	0.0818637	0.0456196
M30861	161.03	0.883987		0.000367386	0.0111096	0.0263972	0.00171403	0.000802069	0.000387747	0.000425361	0.000902692	0.000917931	0.000156052	0.000247715	0.0533549	0.00719074	0.00432926	0.000125709	0.0014992	0.0489681	0.00661566	0.00773498	0.00393489	0.00357867	0.00759795	0.00173651	0.160606	0.150397	0.00810089	0.268031	0.145488	0.249315	0.0888564	0.0012071	0.35354	0.00359482	0.00235331	0.00403967	0.0013864	0.00342666	0.00190725	0.000694195	0.176587	0.282165	0.101738	0.00543315	0.00151353	0.447012
M6820	161.06	15.1533		0.0833623	0.12157	0.0106467	0.0506128	0.0840864	0.0733718	0.0608946	0.14735	0.126369	0.0981066	0.0921661	0.0531415	0.1608	0.109551	0.106279	0.0687757	0.00503262	0.0599216	0.0691121	0.0496876	0.0578197	0.137645	0.105099	0.0433044	0.0846201	0.0810959	0.0344433	0.00101384	0.00138039	0.00326011	0.0868892	0.0052596	0.084979	0.0910192	0.0890642	0.0949786	0.0807294	0.0655003	0.0944565	0.0925876	0.0923505	0.00133625	0.00907925	0.0174695	0.0122085
M853	161.06	15.3345		0.100278	0.129515	0.0187889	0.0736036	0.0514317	0.065404	0.552885	2.746	0.11282	0.192512	0.0760961	0.59454	0.135064	0.114173	1.43129	0.0691902	0.0186229	0.0607466	0.0927212	0.0959737	1.82121	1.02965	0.0778094	0.0141609	0.227346	0.181146	0.0555246	0.0326018	0.00483833	0.0200943	0.414817	0.146732	0.650009	0.104465	1.21648	0.15559	0.0773305	0.115337	0.177295	6.97764	0.0658175	0.04355	0.0651824	0.0381054	0.0169323
M4079	161.096	12.6808		0.0448276	0.0745643	0.378916	0.146265	0.137217	0.113452	0.105843	0.0532256	0.0673721	0.0340366	0.0613831	0.0340009	0.115533	0.0448162	0.0611368	0.0600242	0.0735171	0.104673	0.0824455	0.0929746	0.0561908	0.131188	0.0724624	0.044419	0.0804881	0.0744656	0.0674266	0.243244	0.109786	0.103102	0.043156	0.712767	0.0721649	0.1574	0.226265	0.197086	0.121901	0.0749133	0.0362447	0.0710201	0.0969479	0.0804271	0.225288	0.0652133	0.140683
M1940	161.096	13.0497		0.0944543	0.0521502	0.212644	0.315644	0.302506	0.28331	0.267539	0.0664253	0.135477	0.118641	0.0839422	0.0474111	0.103672	0.14532	0.123695	0.0608546	0.132609	0.273592	0.188853	0.266402	0.202941	0.335813	0.0676487	0.057753	0.11511	0.0872026	0.103078	0.0813328	0.220588	0.165734	0.0712221	0.365368	0.249839	0.324016	0.31781	0.23493	0.247106	0.0693826	0.0824255	0.131575	0.0923401	0.13878	0.165925	0.182456	0.40149
M1100	161.133	12.9671		0.531936	0.582364	0.57192	1.27885	0.822592	0.92959	0.599624	0.494592	0.686232	0.630625	0.609174	1.21396	2.59456	1.0237	0.827997	0.492858	0.448142	0.932987	0.495093	0.527801	0.645537	0.77827	0.820247	0.629745	3.45495	0.526714	1.79348	0.447966	0.938484	0.588714	0.725068	0.846189	0.563107	1.03992	0.987024	0.611331	0.651545	0.569829	0.657984	3.17217	3.5573	0.802108	1.36452	0.551984	1.35609
M13183	161.133	19.1718		0.025431	0.0846086	0.494419	0.179135	0.13062	0.204782	0.0613882	0.0188823	0.0690663	0.100126	0.040886	0.437809	0.212464	0.111794	0.0197634	0.0725916	0.0675841	0.168614	0.171355	0.165749	0.151046	0.193404	0.0945604	0.362137	0.12144	0.0609865	0.099879	0.464612	0.631367	0.259665	0.0304512	0.586642	0.168266	0.0217117	0.0678412	0.194252	0.133877	0.124954	0.0464386	0.649875	0.265699	0.731734	0.220626	0.0396636	0.878672
M110	162.112	0.857379		4.87649	9.03673	4.19098	8.35131	4.50266	6.12801	4.928	9.71303	8.87839	5.10832	6.84764	3.50393	5.58249	4.93082	5.97824	8.09319	8.26964	11.6228	12.1763	11.4428	11.2792	14.8363	11.9646	9.4675	14.9893	7.68602	11.2984	5.88542	6.64542	6.54825	9.57078	13.1012	12.6666	12.6193	11.5719	12.4381	12.451	9.89644	8.87177	14.236	11.9324	6.01256	6.9565	8.47351	13.2784
M14198	162.969	1.2179		0.0483627	0.334262	0.0436321	0.101532	0.0985463	0.326344	0.0679982	0.0769278	0.110476	0.0421259	0.0962438	0.0322201	0.0726457	0.0458514	0.233938	0.0643091	0.0859686	0.0925397	0.229037	0.272819	0.19485	0.407661	0.104671	0.0666877	0.0807014	0.0655623	0.206062	0.0139114	0.0504391	0.044751	0.0465322	0.326614	0.327721	0.317678	0.332718	0.337234	0.267985	0.0881256	0.0749886	0.0411805	0.0427107	0.0211746	0.058235	0.266534	0.0398127
M679	163.039	16.3041		0.615059	1.21913	0.205087	1.31634	1.18905	1.36223	1.34118	0.924195	1.35769	1.15301	1.03032	0.130661	1.37251	0.76671	0.885082	0.667013	0.781425	1.02968	0.845735	1.01268	0.96011	1.43803	1.1851	0.11809	0.454885	0.910702	0.683904	0.0405878	0.145064	0.466386	0.765167	0.261513	1.16834	1.47748	1.1384	1.51824	0.973221	1.14306	1.01576	0.301225	0.28062	0.0520879	0.734893	1.05343	0.209874
M7751	163.061	8.04498		0.0212784	0.423808	0.0688737	0.0575141	0.262103	0.0964159	0.047147	0.269745	0.357779	0.281328	0.275337	0.213173	0.441066	0.345468	0.273347	0.267066	0.196094	0.109821	0.0380044	0.00752089	0.0124382	0.132751	0.280498	0.290266	0.31628	0.273483	0.294987	0.0741314	0.261709	0.271921	0.375786	0.148644	0.0731409	0.0229875	0.0936221	0.0750778	0.0312462	0.334759	0.0665643	0.287821	0.36645	0.195989	0.269203	0.295661	0.0518477
M4479	163.075	10.3736		0.0417791	0.0531286	0.208799	0.264803	0.224553	0.207447	0.222605	0.0224002	0.0267486	0.0534907	0.0231672	0.0423083	0.0787391	0.0362547	0.0445625	0.0291445	0.156604	0.241438	0.188764	0.160593	0.178794	0.286338	0.0518807	0.0279252	0.0679539	0.0294686	0.0248433	0.142147	0.401775	0.237456	0.0332517	0.431438	0.215961	0.184327	0.18166	0.0882227	0.19289	0.0135022	0.044311	0.0205069	0.0578607	0.364247	0.0942599	0.216689	0.507737
M6788	163.148	12.438		0.840739	0.224834	0.0415928	0.0116733	0.0148632	0.0407986	0.0132213	1.10936	1.33649	1.08504	0.904876	0.0630849	0.304183	1.06583	0.405639	0.387003	0.0123081	0.0230654	0.0384225	0.0214712	0.0121284	0.0519366	0.242994	2.23147	2.82842	0.123355	1.96456	0.0255721	0.0680617	0.0222049	1.31787	0.0794034	0.0176954	0.0253489	0.0312475	0.00701929	0.0163451	0.926311	0.939259	0.219086	3.06209	0.0424404	0.0107152	0.01786	0.121959
M8762	164.008	0.823196		0.0147789	0.016338	0.0111508	0.0510911	0.00719446	0.0113341	0.0257033	0.0565033	0.0516376	0.00367172	0.0168543	0.00731534	0.0088055	0.0306858	0.0143868	0.0269351	0.0206315	0.0482987	0.0467167	0.0550016	0.0468561	0.0562237	0.0425848	0.0281297	0.0292972	0.0290823	0.0166653	0.0151374	0.00531155	0.0302446	0.0441902	0.0224362	0.038811	0.0497688	0.017288	0.0282002	0.0479376	0.0444301	0.0145914	0.0478097	0.0177423	0.0102153	0.033748	0.0374235	0.0099006
M4247	164.092	14.3211		0.0736128	0.105297	0.0653205	0.125326	0.117238	0.0685312	0.106892	0.0940201	0.0583898	0.0821922	0.0444327	0.0433924	0.114134	0.0917853	0.0696398	0.0679129	0.0707973	0.0968374	0.0868402	0.0874023	0.0836227	0.060986	0.0875032	0.0683078	0.0437676	0.0815109	0.0710376	0.0351866	0.0906232	0.0964273	0.078235	0.0232351	0.118414	0.0442732	0.102983	0.110787	0.0726409	0.0741499	0.0772347	0.0552522	0.103993	0.0337253	0.0899573	0.0951433	0.117523
M13564	164.117	0.85549		0.0224703	0.0447792	0.0197516	0.0367875	0.0181913	0.0147592	0.0237874	0.0467521	0.0323073	0.0154792	0.0327607	0.0132641	0.0126647	0.00869605	0.0225774	0.0367522	0.037235	0.0538657	0.0639993	0.0589031	0.0610512	0.074739	0.0646322	0.044911	0.0809624	0.0237602	0.0575342	0.0296726	0.00943627	0.00554386	0.0482192	0.048987	0.067656	0.0657177	0.0622191	0.0602146	0.0534096	0.0486784	0.0478378	0.0575883	0.0500556	0.0260823	0.0298001	0.0176063	0.063085
M577	164.93	0.810084		0.601903	0.436741	0.461014	0.48542	1.19255	0.854366	0.98364	0.253256	0.19772	0.804913	0.697136	0.40773	1.01404	0.312171	0.588973	0.773852	0.433948	0.597563	0.530794	0.66083	0.596984	0.46062	0.636057	0.339392	0.328995	0.679928	0.219607	0.110704	0.0443891	0.371737	0.316849	0.20724	0.649848	0.464147	0.660424	0.396454	0.471108	0.340984	0.861436	0.37873	0.233537	0.22137	0.299589	0.558661	0.438968
M5589	164.93	22.1489		0.00574261	0.00970921	0.00436792	0.168602	0.0353356	0.130918	0.13908	0.0199067	0.0211827	0.00586279	0.0717541	0.00280359	0.1485	0.13703	0.00817019	0.0116544	0.0130167	0.0208198	0.258321	0.0398463	0.129778	0.00815346	0.0155412	0.0135886	0.0157799	0.0092356	0.00833737	0.000527234	0.00870438	0.0101357	0.0230941	0.00724745	0.0370663	0.0633372	0.0431186	0.252647	0.156833	0.0183886	0.0234067	0.00758473	0.0400594	0.00475893	0.0104986	0.024363	0.00475408
M5717	164.93	22.6252		0.00553412	0.00782543	0.0025632	0.0113641	0.0330959	0.0841977	0.171568	0.0102588	0.00909478	0.101872	0.0259831	0.00112355	0.0107748	0.038879	0.0118033	0.0178974	0.0188786	0.121079	0.0209614	0.0799789	0.115217	0.039713	0.280095	0.0113127	0.0147793	0.223066	0.00606908	0.000473255	0.00861657	0.0190562	0.00925858	0.00554992	0.0269212	0.00697662	0.113726	0.0492175	0.0289687	0.00832908	0.025937	0.0179654	0.0248593	0.00203349	0.0175357	0.0485386	0.00307153
M13961	164.93	22.2444		0.0068681	0.0417376	0.00333686	0.0410945	0.0353356	0.00822571	0.00895645	0.00417617	0.0210218	0.0173305	0.00854058	0.00500331	0.0370685	0.0816344	0.139493	0.0116544	0.0190399	0.131761	0.0371961	0.005751	0.00774045	0.0192886	0.00631801	0.00652838	0.0157799	0.00885237	0.0365421	0.000662375	0.0054738	0.117121	0.0384171	0.00392464	0.0383742	0.0166568	0.12619	0.15828	0.0160304	0.327148	0.0133743	0.00570166	0.0170123	0.00229738	0.0207472	0.029037	0.00393442
M16862	165.007	1.23795		0.0401862	0.11082	0.0253254	0.0367423	0.0341055	0.0391049	0.0366152	0.0831846	0.0835934	0.052765	0.0676345	0.0357387	0.0505692	0.0734772	0.0590675	0.0540463	0.0455551	0.0581846	0.0506747	0.0650692	0.0344814	0.0589563	0.0901289	0.0787455	0.250459	0.062622	0.127301	0.0344722	0.0275918	0.0409518	0.0685363	0.0652185	0.0680059	0.0635049	0.0701381	0.0659921	0.0758685	0.0782276	0.0608954	0.130445	0.127514	0.0291563	0.0433344	0.0473459	0.0615308
M3141	165.055	1.90574		0.284598	0.568292	0.215293	0.410671	0.275543	0.356966	0.236781	0.675432	0.454363	0.255897	0.451694	0.222747	0.218095	0.206221	0.321293	0.561914	0.497105	0.555768	0.470836	0.621102	0.683662	0.773936	0.689339	0.389648	0.848237	0.528476	0.532423	0.355516	0.51503	0.297563	0.877921	0.720134	0.718642	0.67861	0.645381	0.684894	0.857102	0.733002	0.718273	1.22779	0.626715	0.403841	0.397296	0.381534	0.672604
M1914	165.091	12.5081		0.019142	0.7126	0.274496	1.05585	0.878862	0.566492	0.323661	0.00871915	0.0137215	0.00901781	0.00582332	0.042885	1.40051	1.11717	0.888247	0.012951	0.56823	0.0658367	0.0342683	0.0274835	0.0214072	0.0398744	0.0308542	0.0630692	0.521408	0.515457	0.538822	0.0864749	0.566483	0.749367	0.168572	0.481207	0.016647	0.00767219	0.0156357	0.0161416	0.0138209	0.0766275	0.0188042	0.136759	0.370697	0.162863	0.880999	0.756575	0.161801
M7932	165.112	15.8129		0.00990421	0.021268	0.00102296	0.00645242	0.0394496	0.0572892	0.0114257	0.104777	0.0715621	0.0421384	0.0144137	0.00264513	0.0657728	0.0212303	0.093723	0.00937336	0.00705464	0.00499545	0.00795653	0.0540179	0.00613458	0.0654874	0.0406943	0.00265222	0.00579056	0.0174553	0.0386974	0.000582618	0.00140315	0.00228695	0.0356956	0.00281935	0.0180473	0.0579326	0.0422359	0.09183	0.0713834	0.0148171	0.0477251	0.00611731	0.00858546	0.00143433	0.00454899	0.00977599	0.00344602
M3956	165.988	0.809819		0.0318456	0.06064	0.0193977	0.0647546	0.0355	0.0663445	0.041733	0.0593467	0.055997	0.0250248	0.0429462	0.0135245	0.0295055	0.0357277	0.0344045	0.0506825	0.0370241	0.0563063	0.0618959	0.0792442	0.0700229	0.0734629	0.0593834	0.0522326	0.0591732	0.0441711	0.0354077	0.0235956	0.0121375	0.0295345	0.0603522	0.0385999	0.0934923	0.0747415	0.0891857	0.0727374	0.0882653	0.0619492	0.0801791	0.0701963	0.0461431	0.0367357	0.0525181	0.0609822	0.0610043
M24452	166.002	0.831358		0.000178844	0.0627943	0.0996611	0.0100104	0.000334233	0.00244561	0.00149534	0.00835842	0.0239991	0	0.00070655	0.128885	0.00488908	0.0302944	0.000671364	0.00118104	0.0408043	0.0166974	0.0111688	0.0054809	0.00692632	0.0145413	0.0126967	0.172997	0.272444	0.00310042	0.262927	0.264472	0.128442	0.0552633	0.0135632	1.01786	0.0131355	0.00522399	0.00605873	0.0118033	0.012352	0.0109209	0.000586541	0.630275	0.633671	0.359377	0.0391743	0.00465926	0.774119
M2123	166.086	3.07843		0.53406	0.889805	0.371739	0.554974	0.477404	0.642329	0.250731	1.232	0.476888	0.251323	0.669201	0.355092	0.325428	0.440806	0.524295	0.468725	0.607984	0.569204	0.383432	0.388532	0.910095	0.810144	0.545095	1.02472	0.455245	0.581875	0.601356	0.466035	0.929976	0.641366	1.21464	1.23508	1.09332	1.00481	1.00654	1.06105	1.16202	0.993081	1.04787	1.63048	1.03887	0.562879	0.465826	0.503086	1.27841
M120	167.034	16.3021		4.56128	5.91507	1.76358	6.15891	6.66661	6.06049	6.20285	5.59279	6.6682	5.19068	4.90002	1.01731	6.50169	5.42877	4.90618	4.76755	3.44612	6.12591	5.34656	5.59944	5.38106	7.32606	5.63341	1.5911	2.822	4.33386	3.26257	0.408855	1.81531	3.42798	4.26659	2.01972	6.26711	6.36022	5.51676	6.74286	5.81699	4.88632	5.20717	2.15628	2.43498	0.57427	4.1194	4.7324	1.81808
M15181	167.143	12.8704		0.247841	0.0466922	0.034542	0.0253294	0.041925	0.0387518	0.0374596	0.272126	0.0422308	0.0487487	0.0248048	0.0544785	0.127586	0.0399854	0.372544	0.0673622	0.00729937	0.026839	0.0350021	0.0501986	0.0434093	0.0395568	0.0806401	0.108981	0.0299684	0.0783633	0.0431414	0.015934	0.054897	0.0306795	0.411205	0.0848323	0.155003	0.0387407	0.30529	0.0343884	0.11761	0.394994	0.309201	0.324147	0.0685684	0.175467	0.166364	0.0477528	0.107003
M7127	167.143	11.7271		0.163812	0.234423	0.0319178	0.0153786	0.0277154	0.00789859	0.00778337	0.250695	0.19846	0.206418	0.167034	0.778292	0.756439	0.259183	0.241468	0.0879285	0.00809126	0.0184316	0.00947297	0.0203703	0.00471818	0.0158946	0.178211	1.32471	1.49982	0.184282	0.558596	0.0165919	0.132426	0.0331382	0.181412	0.0600681	0.00553971	0.0141391	0.0100681	0.0394611	0.00916243	0.179413	0.209464	0.179753	1.87638	0.175599	0.0184769	0.0117956	0.0912518
M3569	167.994	8.76929		0.0806616	0.202067	0.112486	0.221189	0.216527	0.203655	0.258515	0.405978	0.494669	0.353263	0.357474	0.143628	0.220991	0.00993995	0.117397	0.302107	0.0993587	0.249884	0.0791348	0.167066	0.235037	0.337992	0.366805	0.276123	0.267206	0.215528	0.0199391	0.064312	0.116555	0.128138	0.257565	0.123258	0.303033	0.327488	0.303394	0.305669	0.271415	0.281503	0.245857	0.204206	0.287372	0.0876596	0.134141	0.100117	0.256264
M2883	169.058	0.837787		0.0997067	0.194521	0.0797878	0.194943	0.113472	0.16703	0.133972	0.180483	0.169556	0.0994373	0.13771	0.064554	0.099378	0.0873694	0.11116	0.135001	0.128835	0.150416	0.163317	0.182226	0.172822	0.161434	0.154197	0.128468	0.175813	0.112221	0.109551	0.0771712	0.0590026	0.114072	0.24197	0.171754	0.217808	0.250087	0.246689	0.233926	0.25204	0.259262	0.236133	0.318112	0.205557	0.185425	0.219214	0.223127	0.222594
M14121	169.095	0.798785		0.024966	0.0210626	0.0166502	0.0325545	0.0154286	0.0249438	0.0222825	0.0296331	0.0238186	0.0266515	0.017923	0.00916118	0.0154431	0.0147625	0.00958396	0.029109	0.0198564	0.042811	0.0303192	0.0226255	0.0342627	0.00848451	0.0314568	0.020868	0.0184623	0.0108778	0.0162994	0.00576797	0.00453524	0.019567	0.05545	0.0177884	0.0560903	0.0518624	0.0492601	0.0528885	0.0613882	0.0432314	0.0552025	0.0361284	0.0230534	0.0245175	0.0434642	0.0473312	0.0284222
M3888	170.033	0.889184		0.0472755	0.0680986	0.0484881	0.0710753	0.0445864	0.0628646	0.0577278	0.0507271	0.055612	0.0444673	0.0711987	0.0455935	0.0373092	0.0406687	0.0710046	0.0409143	0.0444008	0.0477065	0.0569011	0.0588831	0.0506538	0.0747285	0.0438229	0.0317698	0.086192	0.0374198	0.0578169	0.0475205	0.0555497	0.0318489	0.087015	0.139358	0.127247	0.099069	0.12151	0.08556	0.135783	0.0942072	0.0957726	0.164814	0.135549	0.101229	0.0905013	0.122032	0.147951
M3035	170.042	0.853616		0.0669037	0.148057	0.0596042	0.128829	0.0781502	0.0998813	0.0951804	0.110433	0.106798	0.0717267	0.113994	0.0517255	0.0698271	0.0657361	0.0834317	0.146043	0.140449	0.175677	0.190083	0.198074	0.197744	0.186215	0.175106	0.122362	0.190939	0.138804	0.140406	0.0877058	0.0746176	0.126555	0.144452	0.114906	0.168064	0.180437	0.155007	0.16501	0.155054	0.144295	0.165077	0.195449	0.144764	0.103348	0.115233	0.147014	0.178979
M3599	170.056	11.7906		0.0576161	0.0612896	0.0681278	0.123233	0.127633	0.0965007	0.109471	0.0759289	0.0854623	0.0679932	0.061174	0.0230083	0.109269	0.0415857	0.0358028	0.0572681	0.0528775	0.112082	0.0692111	0.0819916	0.0475779	0.102517	0.0761865	0.0430059	0.0783125	0.0571276	0.0609317	0.0208285	0.0601091	0.068985	0.0590832	0.127216	0.0567802	0.0832139	0.0782547	0.0789607	0.0670367	0.065265	0.0689794	0.0224336	0.0430663	0.047834	0.0713043	0.0727782	0.156647
M9005	170.092	0.819952		0.012111	0.0304795	0.00435143	0.0217176	0.00448967	0.0081065	0.00947472	0.0187241	0.0243509	0.00911813	0.0209765	0.00556124	0.00686383	0.0150212	0.0146749	0.0107929	0.0163538	0.0186319	0.0237411	0.0305324	0.0232492	0.0295455	0.0211755	0.0235836	0.0327838	0.00928233	0.0242483	0.00490282	0.00734765	0.0100522	0.0300628	0.0129873	0.0385074	0.0485633	0.0310595	0.0415299	0.0508635	0.0300485	0.0145884	0.0398345	0.0419466	0.0121448	0.0278792	0.0273959	0.0258039
M20653	170.944	24.4364		0.0182457	0.0190723	0.02581	0.11025	0.0170819	0.0438392	0.0162564	0.140086	0.027207	0.0186976	0.0163454	0.00820486	0.0219558	0.0391366	0.014896	0.202348	0.00273895	0.119966	0.00686601	0.0113718	0.00612885	0.0209933	0.0187105	0.079719	0.0169985	0.141516	0.0538505	0.00208396	0.00169073	0.00331206	0.0358444	0.0189539	0.0113117	0.00988538	0.0363443	0.194142	0.0942164	0.0794497	0.104683	0.0367284	0.0390472	0.00693843	0.00579989	0.00340023	0.00883235
M5753	170.944	24.1983		0.0540869	0.00962285	0.0203534	0.0105893	0.0108373	0.107381	0.127135	0.00778672	0.0119758	0.0139774	0.0400167	0.00998836	0.00707512	0.0123819	0.00396155	0.0373502	0.00334158	0.0604528	0.0870871	0.0881776	0.0202993	0.113083	0.0961648	0.0547391	0.016719	0.0129258	0.00643643	0.00244111	0.0042831	0.00216906	0.0105542	0.0125071	0.0141494	0.00881487	0.0717644	0.0291594	0.0129854	0.0931075	0.0962408	0.0275297	0.0166519	0.00240132	0.00335413	0.00302674	0.0107612
M10734	170.944	24.5202		0.0147014	0.163243	0.00903752	0.0327086	0.00609499	0.0580608	0.0162564	0.0229771	0.0177638	0.084302	0.184628	0.00870222	0.342423	0.0127236	0.149675	0.0459746	0.00275273	0.0318086	0.0911347	0.0441681	0.059075	0.100814	0.0187105	0.0102248	0.0135994	0.0224738	0.0141424	0.00208396	0.00346469	0.00213505	0.0193111	0.0104917	0.0136841	0.0188462	0.0296994	0.0217981	0.00589977	0.0493168	0.00539154	0.0306519	0.0239675	0.00663563	0.00579989	0.00585087	0.00883235
M5624	170.944	24.7351		0.201772	0.0603735	0.0243022	0.0154099	0.0866064	0.0193294	0.0666053	0.255226	0.218798	0.0233236	0.0925277	0.142184	0.023617	0.0205317	0.0468282	0.0265868	0.0019783	0.00546772	0.00761013	0.0543567	0.00957975	0.055455	0.235045	0.176248	0.0264159	0.118398	0.0499872	0.000889049	0.00433284	0.00251951	0.0251416	0.00912058	0.101214	0.0118269	0.0569344	0.0138334	0.0196756	0.0259966	0.0407273	0.333182	0.19515	0.00619767	0.00262027	0.00642702	0.0205133
M6084	170.944	25.0015		0.011471	0.00815511	0.00621451	0.0109013	0.00515521	0.161278	0.0563922	0.0248248	0.0780999	0.484073	0.0150138	0.0109513	0.231476	0.0910083	0.0192933	0.00967354	0.00553833	0.0295964	0.00823837	0.0157224	0.00612023	0.127844	0.015911	0.0896871	0.0866234	0.0171798	0.0137711	0.00168167	0.00505878	0.00428102	0.0260824	0.0142145	0.0854045	0.110792	0.0116156	0.0185766	0.067376	0.309317	0.0122436	0.110116	0.119656	0.00309161	0.00371576	0.009202	0.00900638
M5271	171.033	24.5936		0.0458449	0.007975	0.0596057	0.0114019	0.302644	0.0177838	0.0386643	0.00531729	0.00913498	0.0534058	0.0242238	0.0296871	0.011426	0.00944358	0.0236608	0.0139185	0.00765903	0.0196131	0.00786774	0.0315814	0.0339934	0.0173193	0.0158438	0.0104442	0.020692	0.0731043	0.00778164	0.0104637	0.0551893	0.0295606	0.0745126	0.0334168	0.00723039	0.0193257	0.0316009	0.00594544	0.10025	0.0165387	0.00713447	0.0194021	0.0485904	0.0542933	0.139463	0.0170358	0.039838
M5366	171.033	24.4729		0.0439879	0.00435873	0.0404625	0.0114019	0.0265826	0.0177838	0.0689364	0.0162662	0.0176085	0.0392726	0.0390504	0.0181798	0.00967103	0.00921686	0.0131707	0.00850427	0.0121573	0.0122501	0.00786774	0.0308835	0.00860789	0.121769	0.0178824	0.0352431	0.07168	0.00464268	0.00886639	0.0118742	0.0718565	0.0146068	0.004415	0.121	0.00886087	0.0167876	0.0155176	0.0186294	0.0201103	0.0313968	0.0929561	0.0733008	0.0356732	0.00791227	0.0217052	0.0201636	0.0436184
M18992	171.033	24.3883		0.00810704	0.00435873	0.0281482	0.0515663	0.0354709	0.0250213	0.0223871	0.161405	0.00919698	0.00898582	0.00376141	0.00500555	0.00967103	0.00940958	0.010251	0.0126511	0.0121575	0.00876403	0.0147935	0.0199946	0.0745004	0.0302083	0.0178824	0.0131839	0.0310276	0.00791279	0.00368446	0.00847605	0.0138957	0.0128395	0.0127923	0.0505253	0.00886087	0.00934333	0.00665338	0.0522487	0.00890539	0.0774965	0.00381751	0.0359851	0.0430084	0.0790976	0.0590526	0.100094	0.142091
M10753	171.033	24.1756		0.0062381	0.00800567	0.0637598	0.026718	0.014862	0.00884884	0.00491307	0.00739523	0.0236135	0.0345316	0.0114304	0.00422113	0.00768017	0.00421918	0.00402913	0.00306728	0.139372	0.0224169	0.00423924	0.00532813	0.0359268	0.0104006	0.00473448	0.0060778	0.0610709	0.00400193	0.0119769	0.00684009	0.0790618	0.135005	0.00879072	0.0210574	0.0631841	0.0515118	0.00614736	0.0682884	0.0580466	0.00757147	0.00632566	0.0116462	0.00726918	0.00961837	0.110286	0.0131304	0.0401716
M11024	171.033	24.2964		0.0631462	0.00800567	0.00744288	0.107947	0.0177509	0.00734497	0.00722261	0.0234457	0.00919698	0.0389342	0.0114304	0.00422113	0.0168649	0.00421918	0.010251	0.0126511	0.0626001	0.0908236	0.124114	0.0199946	0.00443268	0.00874945	0.00609298	0.00833845	0.00657101	0.00400193	0.00368446	0.00684009	0.0138957	0.0107712	0.00662055	0.14397	0.0103252	0.0571729	0.0388634	0.0177342	0.0387012	0.010648	0.00632566	0.0356959	0.00994194	0.0985197	0.00510062	0.216595	0.0309686
M5961	171.033	24.0414		0.00959709	0.00640772	0.0385135	0.0260134	0.0579782	0.042034	0.111738	0.00717046	0.00529031	0.0062652	0.0259383	0.00410491	0.00737337	0.0376669	0.00371042	0.0399738	0.00457932	0.0535576	0.0457179	0.00714296	0.0110023	0.00630149	0.00889962	0.00341675	0.0507633	0.00805058	0.00508289	0.0935833	0.0558539	0.0387019	0.00749818	0.115333	0.0147017	0.0790103	0.0378496	0.0051476	0.0646068	0.00822632	0.00761013	0.00722077	0.0541038	0.0185274	0.0327412	0.0145594	0.0532845
M12615	171.033	23.8612		0.00533229	0.00263132	0.0353143	0.00608985	0.0567078	0.033045	0.00968592	0.0145954	0.00678967	0.00538684	0.00689479	0.00388273	0.00682625	0.00345716	0.00522255	0.00307258	0.00651347	0.0496917	0.028197	0.00587008	0.00536816	0.0138689	0.00508576	0.0107034	0.0106486	0.00600969	0.00284523	0.014201	0.204412	0.0269242	0.00358917	0.164945	0.0104138	0.0580483	0.0111582	0.00588878	0.00694883	0.00310937	0.00257664	0.0108528	0.00681305	0.0817817	0.00831882	0.0254278	0.0958659
M7492	171.068	3.14089		0.644744	0.716016	0.0406856	0.108889	0.0535952	0.0527294	0.103603	0.747647	0.94956	0.715295	0.646097	0.343474	0.203392	0.106303	0.522008	0.128536	0.067372	0.0290809	0.0778697	0.091843	0.0295137	0.0460476	0.115055	0.712812	0.902943	0.138266	0.569007	0.0207111	0.522468	0.392885	0.10763	0.0263316	0.0384586	0.0489999	0.0417225	0.067769	0.0332481	0.707316	0.624066	0.8704	0.931521	0.386491	0.414206	0.427688	0.0742363
M8082	171.076	1.30009		0.0512901	0.0950983	0.0342453	0.0864786	0.00569108	0.0622745	0.0445624	0.111414	0.115495	0.0498144	0.0754966	0.034137	0.051508	0.0607509	0.0555576	0.0837861	0.0832292	0.101185	0.0943634	0.0981446	0.0817804	0.113737	0.10079	0.0861988	0.117995	0.0736389	0.0851135	0.0435284	0.0446037	0.0623488	0.108269	0.111267	0.11208	0.103847	0.101226	0.0982799	0.108467	0.109792	0.0963868	0.165129	0.0871855	0.0602453	0.0846707	0.0864516	0.104924
M10710	171.138	9.68438		0.0638593	0.133353	0.03639	0.236411	0.121013	0.0666674	0.0198566	0.081467	0.067148	0.0718089	0.0143627	0.073589	0.507835	0.407432	0.240802	0.0844821	0.122308	0.0505063	0.0257904	0.0204076	0.021499	0.016984	0.0955706	0.0566918	0.0510946	0.111557	0.0766676	0.0347449	0.143921	0.125567	0.0873043	0.135608	0.00949914	0.00878713	0.0393329	0.00647391	0.0114412	0.108298	0.0645584	0.0691356	0.109663	0.0309346	0.128827	0.129035	0.071589
M24819	171.138	10.3283		0.0151194	0.0491521	1.0182	0.506741	0.0668194	0.0519471	0.0127912	0.0132723	0.0313803	0.0338979	0.0159354	0.760461	1.57075	0.160607	0.0811352	0.0126614	0.343855	0.0254892	0.023454	0.00513624	0.00715127	0.0610523	0.0156909	1.29688	1.43191	0.102576	0.844405	1.11602	2.60344	0.867692	0.0446888	2.8495	0.00582007	0.0364554	0.0371379	0.0107299	0.0354318	0.0462163	0.0202606	2.08171	1.70525	2.09801	0.482271	0.31255	3.36533
M3957	171.982	0.819553		0.049136	0.0623804	0.0442018	0.0680733	0.0550857	0.0705363	0.0658641	0.0625068	0.0549433	0.0559798	0.0615606	0.0345932	0.0180564	0.0451882	0.056077	0.0414062	0.0390223	0.0617483	0.0607858	0.0624791	0.0576089	0.0603725	0.0626584	0.0199489	0.0480579	0.0427921	0.0332022	0.0126683	0.00658398	0.0313439	0.0566094	0.0101729	0.0738344	0.0652361	0.0723663	0.0532992	0.0764836	0.0593717	0.0690535	0.0593999	0.0423925	0.0297603	0.0441004	0.0558659	0.0511363
M3032	172.17	12.4128		0.0553697	0.0658879	0.101009	0.177208	0.160482	0.148528	0.158586	0.0738106	0.0916414	0.072353	0.062324	0.0188837	0.0637988	0.0631276	0.0652985	0.0545907	0.0955591	0.151152	0.109812	0.127972	0.102717	0.183547	0.0768252	0.0325161	0.0789823	0.0657057	0.0424636	0.03799	0.104225	0.114037	0.0426354	0.137411	0.112134	0.141672	0.131026	0.141001	0.125837	0.0711741	0.0755895	0.0253751	0.0293075	0.0791964	0.111421	0.113662	0.147464
M4057	173.042	0.871255		0.101509	0.134557	0.0527458	0.115516	0.0868416	0.100599	0.0783095	0.169557	0.115508	0.0989401	0.113578	0.069785	0.0931857	0.0812733	0.0827373	0.166874	0.143625	0.222205	0.163217	0.160785	0.191975	0.174476	0.189003	0.159368	0.155589	0.186739	0.131063	0.0791514	0.0898196	0.112331	0.114948	0.224556	0.156776	0.170877	0.141825	0.181516	0.193989	0.144891	0.24039	0.107734	0.113445	0.209918	0.0917696	0.189876	0.337009
M7200	174.055	5.35712		0.224097	0.0754125	0.132635	0.0525449	0.150028	0.115713	0.040823	0.149729	0.111788	0.0961177	0.133006	0.0988819	0.342544	0.247839	0.1571	0.104716	0.0623338	0.0833653	0.0959188	0.0987533	0.1279	0.0458324	0.039602	0.142745	0.0323549	0.0334974	0.036925	0.036071	0.132054	0.106826	0.142853	0.077715	0.195733	0.235201	0.167014	0.284642	0.234454	0.0744478	0.285356	0.147681	0.184728	0.09467	0.0502306	0.201841	0.256836
M7469	174.991	1.24755		0.0648738	0.210237	0.0383703	0.0978253	0.0529266	0.0747807	0.0624092	0.15647	0.146746	0.0805258	0.119025	0.0680141	0.0901583	0.145639	0.113235	0.106119	0.0824634	0.114163	0.104671	0.116726	0.0934343	0.129463	0.176318	0.15097	0.456901	0.115076	0.266463	0.0652399	0.065783	0.0822048	0.152762	0.108411	0.132701	0.126479	0.127821	0.111358	0.147256	0.164746	0.117371	0.256379	0.290402	0.0648565	0.0780937	0.0976267	0.105118
M535	175.119	0.818096		1.08085	1.64458	1.01267	1.86596	1.16382	1.27201	1.00077	2.0844	1.66861	1.11252	1.2523	0.94	1.03887	1.05211	0.970898	1.91015	1.59342	2.44098	1.9544	1.88718	2.1161	1.98836	2.10616	1.98366	2.25596	1.38226	2.00068	1.39986	1.06426	1.42318	2.9808	3.18675	3.01277	2.9055	2.68596	3.06042	3.04932	2.66661	2.5652	4.03548	2.51575	3.41107	2.72557	2.54872	3.67147
M3221	175.148	11.2296		0.0575036	0.16322	0.256654	0.234612	0.198552	0.181436	0.161645	0.170488	0.256244	0.318276	0.0891132	0.105431	0.29843	0.258998	0.214399	0.291211	0.0828198	0.174384	0.039627	0.13465	0.134568	0.23517	0.390179	0.154147	0.95064	0.102475	0.411667	0.0499772	0.0882545	0.0816182	0.0413076	0.208369	0.0813237	0.119959	0.0881092	0.102166	0.0946556	0.117494	0.0988636	0.0897695	0.218841	0.0650132	0.0716192	0.15631	0.211643
M27122	175.148	14.0183		0.0859909	0.0966577	1.62038	0.141611	0.0926915	0.0551549	0.0502307	0.0701005	0.0838507	0.066306	0.0674014	0.75663	0.229431	0.0794948	0.0690483	0.118876	0.0569961	0.035971	0.0532781	0.0492681	0.0687736	0.129935	0.0110184	2.52148	2.85866	0.101923	1.55379	1.00465	1.5445	0.770063	0.109028	3.84672	0.13908	0.079374	0.969127	0.621354	0.0758505	0.0686575	0.0596137	3.72095	3.57713	1.70957	0.133228	0.0659526	4.48891
M14128	176.038	1.75376		0.0338028	0.0917218	0.0236851	0.0564885	0.025297	0.0678117	0.0254876	0.117444	0.0412187	0.0386685	0.0734233	0.0306025	0.0176605	0.042516	0.0510342	0.0775385	0.0538271	0.130539	0.0929785	0.0942233	0.0872344	0.0438391	0.120449	0.0729236	0.168205	0.0230249	0.116955	0.0425628	0.0317081	0.0322437	0.0240972	0.127041	0.030825	0.0640644	0.0134672	0.05791	0.0730752	0.0434868	0.0219069	0.0401893	0.0150478	0.0525786	0.0122147	0.0558584	0.121538
M8495	176.103	0.857906		0.00802134	0.0331726	0.00492437	0.0303953	0.0120029	0.010827	0.00971609	0.0260555	0.0531558	0.00922522	0.00728921	0.00261829	0.00352937	0.00531452	0.0169787	0.0214221	0.0376161	0.0384916	0.0431977	0.0438063	0.0471389	0.0716822	0.0285806	0.0316053	0.0407388	0.0225522	0.0361578	0.0369885	0.00866355	0.0116306	0.099389	0.0893741	0.0883701	0.105181	0.078738	0.109823	0.109684	0.0953229	0.0607511	0.142915	0.0929933	0.0400938	0.0602068	0.0702424	0.083431
M24155	177.024	1.23303		0.0104473	0.116201	0.0288913	0.0191522	0.0103168	0.00760991	0.0108638	0.0178128	0.00955681	0.000713562	0.00794733	0.0602381	0.0178661	0.0229587	0.00262183	0.0147363	0.0381267	0.0109316	0.0182419	0.0224304	0.0167594	0.0137072	0.0080665	0.0849515	0.118203	0.0177293	0.325622	0.109916	0.075313	0.125598	0.00550838	0.119257	0.0259793	0.019382	0.0126618	0.0193057	0.0114902	0.00707439	0.00530971	0.149827	0.354382	0.161415	0.0108115	0.0077568	0.151969
M3224	177.025	0.810898		0.0544407	0.0522586	0.0440277	0.0604695	0.074099	0.07073	0.0780595	0.0391385	0.0331641	0.0711621	0.0703809	0.0445946	0.0649017	0.0217177	0.0504103	0.0906587	0.0482157	0.0671428	0.0668856	0.0897469	0.0817234	0.0605098	0.0764596	0.0696225	0.0580272	0.0624219	0.031329	0.0195	0.0117285	0.0424643	0.044333	0.0345531	0.0776897	0.0752718	0.0743127	0.0571641	0.0643685	0.0466307	0.088417	0.0591957	0.0380787	0.0457794	0.0457664	0.0587277	0.0959203
M1615	177.055	10.5179		0.0972981	0.182877	0.258204	0.385703	0.426209	0.405772	0.361304	0.149726	0.213519	0.173635	0.182051	0.102114	0.273815	0.167407	0.127738	0.137	0.249409	0.335252	0.242696	0.299838	0.238193	0.404335	0.172314	0.174167	0.208959	0.154123	0.154826	0.106254	0.296263	0.306579	0.15788	0.394271	0.312643	0.283569	0.284308	0.280816	0.275343	0.182654	0.208522	0.151744	0.23104	0.219073	0.305081	0.359909	0.273999
M27966	177.089	9.29491		0.001505	0.00301524	0.430411	0.0308735	0.016227	0.00269532	0.00365054	0.00743135	0.00531849	0.00399731	0.00353564	0.247966	0.157043	0.00515178	0.00304356	0.00997833	0.0110876	0.0212648	0.00368666	0.00400684	0.00674309	0.0124159	0.00523819	0.499326	0.495439	0.0024827	0.00830488	0.411061	1.03693	0.282571	0.00710888	1.1354	0.00665568	0.0171478	0.0381632	0.00891221	0.0184521	0.0016126	0.00447517	0.0831551	0.683938	1.05245	0.200304	0.106127	0.999681
M7224	177.112	14.6037		0.0873193	0.0768374	0.0813843	0.146376	0.135447	0.089358	0.0451309	0.120371	0.129718	0.0967028	0.099582	0.0628771	0.170291	0.120594	0.0982686	0.0893952	0.0865493	0.0536477	0.109804	0.104518	0.0539304	0.102217	0.111199	0.0177003	0.126487	0.0294882	0.103773	0.0405273	0.0482936	0.032546	0.0886873	0.13192	0.078106	0.131149	0.131411	0.144635	0.0441172	0.0997455	0.0893111	0.132799	0.0404485	0.0673969	0.104692	0.102273	0.135406
M27159	177.127	11.8557		0.0340034	0.0570653	1.7693	0.0561481	0.0394964	0.0346916	0.0176994	0.101746	0.0420617	0.0149728	0.0162153	1.57519	0.27227	0.0176874	0.00650842	0.00576486	0.623738	0.0129449	0.043585	0.0248735	0.011385	0.0146061	0.0343768	2.54865	3.61594	0.0861132	0.3286	1.62791	3.77924	1.13752	0.0407845	4.49717	0.0120407	0.0296883	0.00645237	0.0301134	0.0216019	0.0412262	0.0458064	3.2761	3.81527	3.13385	0.97927	0.0548635	4.20124
M5772	177.158	14.0211		0.0402494	0.0167504	0.0296688	0.0423864	0.0456404	0.0346116	0.0395793	0.0299083	0.0501815	0.0338426	0.042536	0.0232756	0.0240689	0.0340624	0.0299526	0.0422222	0.0268524	0.0422959	0.0385781	0.0338997	0.0301237	0.025192	0.0408024	0.039773	0.0382068	0.0326192	0.0262664	0.012652	0.0323316	0.0264255	0.0317458	0.0421117	0.0572043	0.0400482	0.0375693	0.0484639	0.00566736	0.0298026	0.0502928	0.0103648	0.0453524	0.0240821	0.0421498	0.0442027	0.0467677
M3882	177.164	11.0668		0.00173762	0.00907156	0.0754809	0.122718	0.136468	0.106124	0.120052	0.00813919	0.0158257	0.00509482	0.00626511	0.00129543	0.00833495	0.00245847	0.00422038	0.0083509	0.0535363	0.103008	0.0322951	0.0928599	0.0835142	0.131353	0.0118322	0.00375313	0.0113416	0.0116669	0.0108682	0.0148748	0.0193313	0.0489508	0.00650259	0.1079	0.0988921	0.0829556	0.0763982	0.101233	0.0940836	0.014181	0.00384832	0.00913043	0.0148487	0.0377982	0.05709	0.0504795	0.0470278
M6767	177.164	13.0503		0.633073	0.773908	0.0044007	0.0386824	0.0240458	0.00613628	0.0186578	0.221072	0.194127	0.209688	0.61579	0.379455	1.15719	0.243031	0.781399	0.209415	0.0260291	0.0388218	0.00492419	0.0190801	0.0113792	0.0300505	0.211752	0.817573	1.10616	0.278733	0.264268	0.0082464	0.0205915	0.0112286	0.218823	0.0287123	0.00675445	0.0169229	0.017443	0.017088	0.00407682	0.685192	0.78873	0.363259	0.487348	0.0170141	0.012405	0.00925645	0.00904522
M2334	177.164	13.6925		0.226289	0.518769	0.333528	0.442466	0.628048	0.334243	0.215994	0.304845	0.481009	0.315855	0.170248	0.248932	0.721859	0.482619	0.29451	0.241459	0.345609	0.346233	0.192106	0.550623	0.418877	0.698323	0.337726	0.2984	0.398066	0.22089	0.403333	0.201167	0.645162	0.306838	0.339437	0.778967	0.309585	0.617149	0.538377	0.636231	0.265378	0.421767	0.308532	0.75008	0.607773	0.462819	0.18233	0.352579	0.877605
M3197	178.009	0.827013		0.0793172	0.0947195	0.0600769	0.12107	0.0985141	0.122468	0.10984	0.0666555	0.0721576	0.0706484	0.113685	0.0509759	0.0845424	0.0499451	0.0864139	0.0430509	0.0497465	0.0680578	0.0574581	0.0602776	0.0646103	0.071685	0.0602514	0.0474989	0.037405	0.0467956	0.0341596	0.0183727	0.00761875	0.0383108	0.0295251	0.0191805	0.0596814	0.056093	0.0795996	0.0488395	0.0448929	0.0375717	0.0574673	0.023383	0.0128497	0.0305404	0.0357918	0.0600377	0.0131734
M13479	178.059	0.808564		0.00575393	0.0160562	0.00552148	0.0103671	0.0124028	0.0131372	0.0121583	0.0191071	0.0142973	0.0126551	0.00765277	0.00249686	0.0102471	0.00834987	0.00869986	0.0502681	0.0385516	0.0477931	0.0425402	0.0685316	0.0556418	0.0558121	0.0473112	0.0375991	0.0418082	0.0470631	0.02612	0.0175675	0.00389646	0.0374629	0.076088	0.0309327	0.105317	0.100717	0.0953687	0.0953437	0.0969534	0.0763018	0.0918653	0.0762867	0.0525395	0.0480511	0.07193	0.0923531	0.0728452
M8381	179.013	1.24213		0.0760072	0.155237	0.0140178	0.111604	0.0663553	0.0868556	0.0712312	0.145352	0.138656	0.082282	0.111088	0.00649812	0.126064	0.113037	0.103911	0.0865281	0.0783728	0.118239	0.107078	0.1144	0.0953916	0.137729	0.130931	0.078688	0.131193	0.0978258	0.116712	0.0189359	0.035891	0.0439752	0.10404	0.0486095	0.123379	0.127952	0.120322	0.111996	0.128012	0.125396	0.0901554	0.12214	0.119041	0.0256214	0.0925299	0.0956809	0.0496372
M2410	179.048	1.28985		0.159084	1.23161	0.270468	1.03472	0.389316	0.72519	0.560584	0.78409	1.06334	0.200167	0.680992	0.216783	0.198291	0.730646	0.4524	0.408829	0.799251	0.933629	1.16393	1.15355	0.782767	1.18823	0.824295	0.566639	1.45829	0.36469	0.871288	0.523213	0.563369	0.617756	0.172977	0.913464	0.451912	0.847761	0.19369	0.6407	1.05195	0.166033	0.0162318	0.0522196	0.47305	0.267744	0.336617	0.457472	0.460271
M2025	179.07	15.3336		0.0148664	0.00673321	0.00202559	0.00927892	0.0145428	0.0203815	0.189442	0.902446	0.0187415	0.0150363	0.0336298	0.161257	0.0238507	0.0394667	0.481569	0.0139345	0.00356888	0.00807932	0.0273864	0.0214398	0.588409	0.344245	0.0254467	0.00384905	0.0641715	0.0671839	0.0096871	0.00119959	0.00147418	0.00133912	0.12629	0.0323112	0.225241	0.037749	0.397149	0.0521642	0.012234	0.00800563	0.0568187	2.39018	0.00898821	0.00439205	0.0151628	0.00318811	0.00178329
M26717	179.104	10.3324		0.00835584	0.0228987	2.15055	0.473761	0.232525	0.152026	0.0739846	0.0115477	0.00778997	0.05716	0.0182865	1.1218	1.3084	0.0912713	0.045454	0.0328493	0.591106	0.0559583	0.0173399	0.0604016	0.08648	0.0978465	0.0243653	2.24013	1.69643	0.0856348	0.895919	1.70194	3.78536	1.52033	0.0383645	4.01791	0.0653579	0.0724122	0.0461521	0.0920087	0.0781335	0.0928377	0.0732507	1.75135	2.53946	3.71829	0.563813	0.326962	2.78139
M5569	179.104	10.3235		0.0135295	0.156822	1.66524	0.779683	0.358938	0.214764	0.179059	0.0439186	0.00778997	0.0271954	0.0101651	0.793984	1.00764	0.36282	0.186671	0.0898176	0.440873	0.204632	0.0386298	0.103382	0.131933	0.129636	0.0978029	1.69043	2.42684	0.327523	0.357856	1.83964	2.51433	0.810604	0.113127	3.70088	0.135255	0.098838	0.161092	0.134426	0.109785	0.0297446	0.129975	0.565736	1.86581	3.27845	0.883355	0.489987	1.38834
M4336	179.128	16.0479		0.106067	0.156172	0.00375806	0.0651085	0.0574339	0.0696565	0.0989322	0.131173	0.162395	0.0317216	0.0642443	0.00260418	0.0361543	0.126416	0.0935334	0.098871	0.0105205	0.11516	0.0950863	0.104836	0.0917065	0.148597	0.116487	0.00368809	0.00341757	0.0612845	0.0108567	0.000555896	0.00175902	0.0037256	0.0241869	0.00369383	0.136147	0.0530368	0.07126	0.0378175	0.0324311	0.114928	0.0280713	0.0100863	0.00469581	0.00178511	0.0155698	0.0607646	0.00294305
M3594	179.128	0.870715		0.0629326	0.131773	0.0621926	0.131263	0.0725925	0.096462	0.0695375	0.155701	0.151227	0.0596672	0.0902308	0.0475652	0.0376329	0.0768339	0.0723874	0.0987711	0.104858	0.135596	0.130142	0.141251	0.142995	0.159943	0.142742	0.0971345	0.172354	0.083929	0.123518	0.0867567	0.0940086	0.0759128	0.175815	0.163163	0.147376	0.140337	0.136551	0.119349	0.1445	0.145685	0.12885	0.189881	0.168829	0.134075	0.103411	0.0995672	0.165758
M6760	179.143	9.72271		0.23811	0.217645	0.0109813	0.0233654	0.0204083	0.0167417	0.026054	0.434773	0.599706	0.493567	0.388001	0.242338	0.7095	0.189376	0.400921	0.168076	0.0172045	0.00857552	0.0238868	0.00390758	0.016224	0.019381	0.469647	0.470903	0.555423	0.422736	0.208156	0.00199639	0.0126452	0.00501453	0.387648	0.0303958	0.00219589	0.0079298	0.00935993	0.0148469	0.0205458	0.427627	0.375704	0.178767	0.586551	0.0108919	0.0146593	0.0090937	0.0211199
M24734	179.143	12.7106		0.0178162	0.0712382	1.90578	0.647195	0.0254811	0.0436254	0.0533704	0.0566363	0.0469329	0.0420382	0.0366238	1.31781	1.69264	0.16911	0.111352	0.0322453	0.494026	0.0175024	0.0273934	0.0488923	0.0384731	0.0487942	0.0365224	2.51566	2.92161	0.0208775	1.64267	1.71408	3.84144	1.14302	0.00783115	4.56859	0.0562034	0.0715564	0.0436894	0.0203047	0.0459909	0.0478846	0.0115749	3.085	3.15349	3.10469	0.521754	0.406374	4.94146
M27114	179.143	13.6802		0.0148964	0.0608369	0.610993	0.0835169	0.0273409	0.0173374	0.019002	0.0301964	0.0340369	0.0120608	0.0555667	0.0552376	0.160501	0.0316248	0.0206244	0.0244606	0.252368	0.0255566	0.0110577	0.00981484	0.0229556	0.0453936	0.0385016	0.782758	0.273893	0.0825441	0.0709777	0.565599	1.27477	0.44271	0.0458092	1.32367	0.029965	0.0387569	0.700496	0.0356026	0.0282037	0.0693379	0.0423746	1.31105	0.20735	0.818353	0.205522	0.0162354	1.73918
M1208	180.904	0.812262		0.239699	0.288928	0.212892	0.330503	0.374789	0.397605	0.368953	0.246795	0.212855	0.288504	0.328561	0.176334	0.313578	0.233797	0.29392	0.319768	0.271832	0.377878	0.364785	0.367031	0.36546	0.371334	0.370417	0.234829	0.304916	0.272349	0.219883	0.110859	0.0461394	0.237741	0.329678	0.269125	0.527406	0.422236	0.508655	0.380199	0.538393	0.338293	0.474994	0.419017	0.254437	0.198917	0.300828	0.512326	0.306788
M12328	181.05	14.157		0.0444729	0.0237019	0.0297089	0.0409668	0.0694395	0.0614992	0.0279645	0.062349	0.0229802	0.0276865	0.038167	0.0279593	0.0735436	0.0241443	0.0245856	0.0250879	0.0216674	0.0461844	0.0197578	0.0233341	0.045394	0.0312366	0.0333545	0.037997	0.0276324	0.0386996	0.04608	0.0112932	0.0524595	0.0234043	0.0377519	0.0646408	0.0658991	0.0511379	0.0562331	0.0158766	0.0337018	0.0501988	0.0257902	0.0616249	0.0423219	0.0376522	0.0530565	0.0330159	0.0688325
M10972	181.071	8.04843		0.0418395	0.216495	0.0245186	0.055059	0.0297329	0.016105	0.0266785	0.0120316	0.0590424	0.143133	0.0330903	0.113422	0.265982	0.0699427	0.0460044	0.158928	0.0793285	0.0307367	0.0287571	0.0123848	0.0182937	0.0455964	0.056469	0.163058	0.0639796	0.15562	0.165083	0.00870457	0.0843992	0.0989248	0.202079	0.0227469	0.0210058	0.028989	0.0440326	0.0638638	0.0197594	0.201663	0.0338907	0.050979	0.223584	0.00933262	0.0240504	0.190513	0.0653515
M3476	181.086	13.9562		0.133952	0.071238	0.0462663	0.165242	0.185789	0.136225	0.166005	0.191828	0.24296	0.176642	0.161947	0.0365099	0.0342715	0.0639225	0.0643502	0.114976	0.0928852	0.172709	0.199813	0.180667	0.145554	0.25726	0.141295	0.0893187	0.0863939	0.104467	0.0553612	0.0568807	0.114074	0.140153	0.123632	0.183843	0.23158	0.254417	0.218038	0.240956	0.192465	0.161235	0.17017	0.200299	0.0935909	0.0614345	0.00696343	0.119706	0.265865
M6896	181.159	11.9352		0.394094	0.505642	0.0120556	0.0301237	0.0269566	0.0194807	0.00569876	0.459315	0.566163	0.447931	0.390118	0.25108	0.841482	0.569759	0.412621	0.369904	0.00248127	0.00930576	0.0132197	0.0411124	0.0111176	0.0256007	0.350826	0.589657	0.610408	0.298366	0.454305	0.00476203	0.00716285	0.0235184	0.386003	0.0216489	0.013295	0.00355	0.0195462	0.0120158	0.00630481	0.437794	0.446683	0.580502	0.64424	0.00695884	0.0194342	0.00848319	0.0145443
M2917	181.159	12.715		0.225834	0.23102	0.42824	0.537322	0.471029	0.561455	0.365029	0.264581	0.299701	0.228521	0.280221	0.318084	0.81897	0.348495	0.271842	0.497522	0.290619	0.476063	0.311189	0.486259	0.344869	0.524147	0.272469	0.259609	0.710397	0.192665	0.237787	0.188988	0.444563	0.409354	0.216878	0.799009	0.353565	0.494583	0.473887	0.378344	0.42625	0.276444	0.265268	0.827235	0.357216	0.363905	0.452869	0.370965	0.657544
M6740	181.159	12.4447		0.254879	0.391822	0.0356275	0.123584	0.156683	0.0863549	0.064597	0.370483	0.428173	0.603053	0.30673	0.0215582	0.268629	0.345991	0.335912	0.158235	0.0619842	0.0531588	0.0114356	0.0587364	0.0778926	0.0970719	0.370255	0.316007	0.190567	0.305314	0.331658	0.0196577	0.067813	0.0665724	0.306812	0.0340797	0.0694106	0.0562496	0.111131	0.105608	0.0479954	0.301808	0.339546	0.146399	0.40189	0.0876747	0.0652276	0.02114	0.0796272
M3128	182.081	1.90462		0.294897	0.582923	0.213414	0.408799	0.26777	0.35485	0.235514	0.701552	0.463843	0.256889	0.458438	0.225778	0.218606	0.209607	0.331788	0.579948	0.510184	0.565233	0.477168	0.635824	0.691115	0.786201	0.715162	0.397457	0.870286	0.538492	0.545791	0.376222	0.537129	0.307599	0.909131	0.721556	0.724677	0.675524	0.646822	0.683348	0.879011	0.755168	0.728496	1.26791	0.634643	0.42506	0.419231	0.400947	0.656098
M15919	183.08	11.4563		0.0420104	0.0128341	0.0348456	0.0488545	0.0466935	0.0514518	0.0471234	0.0337029	0.0381011	0.0288651	0.0345693	0.0130838	0.0360981	0.0200403	0.0341428	0.0350249	0.0402327	0.0509198	0.0175073	0.0463011	0.00834554	0.054128	0.0217107	0.0205391	0.0390923	0.0232874	0.00823555	0.0203828	0.0284477	0.0434054	0.0349163	0.0287376	0.0193046	0.0539663	0.0489396	0.05372	0.0471927	0.0350433	0.0129467	0.0502115	0.0324014	0.0293281	0.0462914	0.050955	0.0274866
M3030	183.102	14.8222		0.261902	0.624436	0.164339	0.183342	0.2854	0.298057	0.248335	0.208348	0.41538	0.281428	0.325955	0.232965	0.575166	0.482593	0.397634	0.263498	0.169549	0.337359	0.283806	0.288966	0.206137	0.351043	0.394203	0.128746	0.364107	0.387851	0.387111	0.0683369	0.112902	0.0630034	0.375593	0.269086	0.301479	0.295608	0.296694	0.289296	0.249587	0.405123	0.395954	0.501064	0.454658	0.0650081	0.172041	0.199975	0.0775835
M3289	183.138	15.106		0.127788	0.0771983	0.0384622	0.219326	0.280692	0.178611	0.207608	0.047239	0.188144	0.130094	0.136204	0.0472404	0.0909166	0.0815537	0.147039	0.0599401	0.0647288	0.180157	0.150592	0.137462	0.145696	0.131625	0.0922313	0.0551974	0.0867053	0.0651548	0.0834285	0.00504853	0.0436967	0.104794	0.0459401	0.122763	0.0937272	0.13415	0.115964	0.157729	0.0885973	0.13552	0.051406	0.113576	0.0844507	0.035821	0.161795	0.156954	0.0321789
M27444	183.138	11.1097		0.00533629	0.0314289	0.840821	0.0249165	0.02402	0.00971703	0.00881441	0.034029	0.0146928	0.0191513	0.0255838	0.680761	0.150496	0.0761764	0.00549367	0.0178061	0.0346501	0.0154158	0.00471427	0.0208242	0.013229	0.0117071	0.0108225	1.19633	0.232558	0.0350764	0.0710713	0.839846	1.89055	0.466605	0.0134541	2.05934	0.00348431	0.00207268	0.0153895	0.00875474	0.00376206	0.0239927	0.0095746	1.94004	1.45672	1.46731	0.28384	0.0311306	2.52616
M1575	183.211	16.1355		0.437387	0.561808	0.115617	0.476951	0.512705	0.514494	0.551147	0.606799	1.03681	0.390988	0.368381	0.0261139	0.687079	0.506048	0.329147	0.394511	0.176851	0.55623	0.777594	0.264864	0.423451	0.502264	0.499377	0.0368112	0.197109	0.418264	0.263367	0.00404756	0.0315334	0.164472	0.419574	0.0212947	0.443788	0.857069	0.764543	0.552248	0.702154	0.415542	0.355992	0.117541	0.178662	0.00741029	0.176107	0.246466	0.0131191
M18402	183.211	16.351		0.187765	0.340411	0.0235329	0.171391	0.257697	0.23084	0.141624	0.0973592	0.224837	0.134299	0.0768832	0.0403055	0.37031	0.244216	0.190932	0.277049	0.09785	0.22498	0.201689	0.738932	0.239794	0.517053	0.27395	0.0855428	0.0832494	0.215617	0.256723	0.00197486	0.0328573	0.112249	0.291877	0.0134556	0.143769	0.242756	0.158194	0.142902	0.222842	0.150999	0.0809073	0.0684241	0.121046	0.00331029	0.0859047	0.242475	0.0133089
M28593	184.012	0.832564		0.000233641	0.0154617	0.0685075	0.0059463	0.000238501	0.000436024	0.000297892	0.0058439	0.00338523	9.37624e-05	0.0002228	0.0727463	0.00186847	0.00726398	0.000796295	0.000180174	0.0222849	0.00622227	0.00176285	0.00137799	0.00137259	0.00319727	0.00136463	0.0772634	0.149286	0.00272553	0.151112	0.152125	0.194608	0.00449198	0.00182954	0.626792	0.00300222	0.00240626	0.00459803	0.00408395	0.00690598	0.00228052	0.000468515	0.334997	0.374065	0.217503	0.0131946	0.0027935	0.483286
M407	184.073	0.823191		1.4563	2.58234	1.1075	2.6918	1.3526	1.7909	1.29769	3.56007	3.26767	1.37539	1.88072	0.697633	1.30618	1.75877	1.53835	1.11552	0.973597	1.46676	1.50651	1.34225	1.38662	1.77585	1.52211	0.853533	1.59118	1.00232	1.34643	0.506421	0.651778	0.747252	1.48649	1.45157	1.55356	1.71507	1.49278	1.63809	1.70018	1.39804	1.25292	1.54933	1.17766	0.56451	1.03459	1.27835	1.28763
M1570	184.073	19.8611		0.288736	0.697851	1.24011	0.744177	0.669297	0.619819	0.642778	0.409477	0.450002	0.347472	0.339097	0.128378	0.722515	0.475068	0.256251	0.250369	0.58826	0.513966	0.409449	0.576886	0.461175	0.629172	0.23875	1.21912	1.13021	0.460779	0.707916	0.309328	1.85921	0.34344	0.168554	1.87061	0.596167	0.505301	0.269359	0.478665	0.301774	0.249571	0.0344757	0.687985	1.10493	0.153759	0.105296	0.477971	0.81043
M1297	184.073	18.9123		0.467414	0.512292	1.02452	0.692427	0.567402	0.576811	0.581385	0.458048	0.48669	0.388615	0.41635	1.00308	0.625491	0.468651	0.353638	0.435975	0.731142	0.594473	0.569154	0.653712	0.517814	0.603292	0.383377	1.10169	0.806326	0.39793	0.505314	0.982284	1.80879	0.806517	0.391524	1.86587	0.637591	0.778065	0.548726	0.743233	0.505554	0.402169	0.395326	1.48976	0.749725	1.73332	0.682714	0.778319	2.2192
M13444	184.073	15.3358		0.0287136	0.0529849	0.0839853	0.0340651	0.0112631	0.0222218	0.0367053	0.027579	0.0377738	0.0246351	0.0386169	0.06257	0.114766	0.0307137	0.0309321	0.14738	0.101623	0.0853123	0.0788538	0.0605282	0.0685396	0.0655136	0.0681656	0.223899	0.136591	0.221763	0.154857	0.177341	0.227941	0.143381	0.0688102	0.200039	0.0593861	0.0284848	0.0926711	0.0608896	0.0574119	0.0878905	0.127839	0.186608	0.132258	0.14194	0.142494	0.0768286	0.137999
M12294	184.076	9.58922		0.000263261	0.0613994	0.0217423	0.0898913	0.0834521	0.0627292	0.0244915	0.000234484	0.000269623	0.000231697	0.000283478	0.00378605	0.0689217	0.0454432	0.0519391	0.000159941	0.0522858	0.012925	0.00100654	0.00131335	0.00080235	0.00124318	0.000142251	0.000171028	0.00505844	0.0412314	0.0193879	0.000469887	0.0434896	0.0527069	0.0196141	0.0446144	0.000296747	0.000870005	0.000289456	0.000472012	0.000263474	0.00846115	0.00167845	0.00141119	0.0307567	0.0364274	0.0596551	0.0655127	0.000351897
M4750	184.112	12.8348		0.0973355	0.0291562	0.0546412	0.0642823	0.0662443	0.0685085	0.0846158	0.122842	0.14321	0.108572	0.0984003	0.0431073	0.022793	0.0085966	0.0124947	0.0876426	0.0259325	0.0902907	0.0877196	0.0922102	0.0918191	0.140058	0.121967	0.0932645	0.0350983	0.0312207	0.0275988	0.0357859	0.0177304	0.0224097	0.0614469	0.0525728	0.105061	0.129159	0.121849	0.124414	0.121274	0.0771612	0.0965054	0.128349	0.0830935	0.0458854	0.0100924	0.0157536	0.117584
M9629	184.17	16.9311		0.00664454	0.0435039	0.1401	0.0546229	0.0404743	0.0288828	0.0205866	0.0203941	0.0284049	0.0599099	0.0117411	0.0260663	0.0857048	0.0697268	0.0415797	0.0402561	0.0317089	0.020849	0.0457572	0.0370394	0.0216285	0.0774557	0.0393351	0.0193238	0.0243573	0.0349222	0.0145002	0.00602006	0.00592289	0.00465507	0.0165722	0.00396875	0.0168571	0.0519813	0.0193387	0.0528843	0.0420582	0.0127916	0.0247391	0.0258841	0.0385331	0.018053	0.0129795	0.0474655	0.0131608
M27907	184.969	0.807773		0.00366214	0.0320888	0.200875	0.0187197	0.00765807	0.00217991	0.00778507	0.00355994	0.00312554	0.00480051	0.00695989	0.329388	0.0402028	0.00803562	0.0071745	0.00652863	0.164999	0.0192551	0.0134863	0.0138932	0.0114561	0.0183734	0.0042045	0.216273	0.568802	0.0273848	0.632002	0.379407	0.287431	0.203864	0.00553975	1.76053	0.0169981	0.0102354	0.0199291	0.0170496	0.187979	0.00949855	0.00192539	1.1607	1.32829	0.398857	0.148876	0.122585	1.50991
M5542	185.032	0.837804		0.0386528	0.141081	0.0337491	0.125483	0.0284371	0.055982	0.0491655	0.137871	0.150735	0.0275831	0.0674209	0.0154385	0.0249247	0.0764501	0.0440226	0.0704322	0.0938179	0.0920301	0.123341	0.123552	0.107981	0.147348	0.103712	0.0887966	0.18546	0.0583712	0.12554	0.0785807	0.064981	0.065943	0.240227	0.257573	0.211495	0.232641	0.221069	0.213787	0.289015	0.256513	0.162567	0.386174	0.250322	0.146973	0.199074	0.224388	0.186408
M5748	185.117	11.3946		0.0392857	0.0762011	0.0763219	0.0118616	0.10662	0.0631636	0.0993501	0.0537932	0.108449	0.0441766	0.0207433	0.0246514	0.0763656	0.0731897	0.0371046	0.106006	0.0585191	0.0929498	0.0104743	0.0647123	0.0345732	0.109983	0.0305643	0.104538	0.117217	0.0311315	0.0387458	0.0232426	0.0800297	0.0395111	0.0351765	0.117526	0.0242652	0.0308346	0.0329915	0.0264254	0.0191347	0.037258	0.0555628	0.0288335	0.0373348	0.0729647	0.0643647	0.0621564	0.0330272
M22899	185.154	10.3517		0.00406894	0.0084889	0.319775	0.0170734	0.0193183	0.0121817	0.00406512	0.00845181	0.0102004	0.00440439	0.0117666	0.223167	0.168021	0.193179	0.0137496	0.0158531	0.0233143	0.0135228	0.00528944	0.00309222	0.0121491	0.0150331	0.0203078	0.385966	0.430697	0.0477556	0.1785	0.39312	0.683646	0.235423	0.0238556	0.786336	0.00414444	0.00795597	0.0129337	0.0225743	0.00838224	0.0123536	0.0179176	0.560131	0.44748	0.5807	0.144361	0.0530519	0.645484
M888	185.96	0.817709		0.344317	0.67689	0.384362	0.786135	0.332544	0.564788	0.459454	0.888534	0.818542	0.351073	0.530738	0.258484	0.299135	0.563044	0.476632	0.335245	0.404939	0.645348	0.663297	0.586419	0.590184	0.77174	0.643419	0.416921	0.725638	0.304179	0.510523	0.276327	0.159761	0.382283	0.939559	0.653958	0.945384	0.892113	0.896845	0.838908	1.16243	0.846826	0.653193	1.05853	0.728695	0.440705	0.687735	0.768409	0.610734
M3091	186.058	7.61043		6.10406e-05	0.000281112	0.139836	0.285924	0.256383	0.236207	0.264864	0.000117145	0.000137892	6.47143e-05	0.000101109	4.3178e-05	0.000312958	0.000249198	0.000110457	6.89437e-05	0.118824	0.252308	0.164455	0.0908346	0.186565	0.220747	7.46479e-05	8.95647e-05	0.000194118	0.000104138	8.04376e-05	0.0449043	0.151666	0.147682	6.60088e-05	0.119295	0.264979	0.26354	0.252888	0.257951	0.227472	0.000104041	5.79417e-05	0.000137303	0.000253757	0.101373	0.150104	0.144176	0.168129
M12128	186.222	14.5816		0.00159703	0.0037884	0.0227031	0.0665461	0.0657666	0.0182436	0.0473829	0.00161937	0.00248796	0.00179188	0.00100347	0.00209472	0.00165471	0.00185985	0.000914574	0.00239526	0.0335957	0.0536185	0.0151809	0.0476301	0.0221166	0.0299745	0.00263444	0.000578746	0.0032002	0.00333249	0.0040889	0.0240686	0.0548023	0.0404843	0.00255089	0.0776879	0.03529	0.0600981	0.0180251	0.0669219	0.04692	0.0032575	0.000904269	0.00204332	0.00100088	0.0128449	0.0528654	0.0447844	0.0662273
M5302	187.133	14.9494		0.0464253	0.057808	0.00460981	0.0846497	0.0573118	0.0198014	0.0725906	0.0394951	0.0275131	0.0292253	0.0582363	0.0030656	0.0464598	0.0448907	0.04319	0.0253916	0.0444931	0.0669154	0.0383843	0.0471501	0.0268981	0.0372274	0.0228014	0.0119127	0.0374005	0.0119874	0.0382424	0.00070465	0.0136131	0.0528479	0.0214037	0.0115597	0.0695574	0.082795	0.0528843	0.0242394	0.0302365	0.0111952	0.0371599	0.0185603	0.0253455	0.00431409	0.0377021	0.0395231	0.0130219
M9905	187.148	13.0796		0.0847149	0.0541146	0.059733	0.0178383	0.0317284	0.0206293	0.0187397	0.317215	0.0788185	0.114369	0.0505738	0.0553373	1.87247	0.0903092	0.130867	0.0837707	0.0247668	0.0229803	0.0225235	0.0162184	0.0108432	0.00438176	0.141771	1.42579	1.75072	0.490872	1.03751	0.0272961	0.0621693	0.0256119	0.056345	0.0933251	0.00736395	0.0292312	0.00978416	0.0238015	0.0112885	0.948338	0.0423384	2.69594	2.4128	0.102358	0.0105698	0.0237946	0.21424
M1823	187.148	11.939		0.0294421	0.0704312	0.575188	0.543813	0.500444	0.438038	0.488762	0.360362	0.0566907	0.842709	0.0159449	0.64469	0.0507964	0.0495169	0.801806	0.0296368	0.249201	0.424936	0.309086	0.391625	0.247341	0.52027	0.0497523	0.0288856	0.0666033	0.0302768	0.0384163	0.292053	0.911854	0.307951	0.043339	1.38288	0.225918	0.355518	0.393747	0.366552	0.352331	0.0200593	0.0262698	0.0975487	0.00740475	0.580475	0.325225	0.347066	1.39114
M7466	187.958	0.818065		0.019215	0.0412463	0.0234969	0.0444741	0.0181049	0.0259104	0.0111673	0.0539414	0.0523996	0.0198345	0.0283394	0.012674	0.00752508	0.0119778	0.0280018	0.0188137	0.0241928	0.0351051	0.0395531	0.0395978	0.0330326	0.0417923	0.036066	0.0219128	0.0386827	0.00961267	0.0278775	0.00777027	0.00702774	0.0207786	0.0653086	0.0305081	0.0602246	0.0536858	0.0581841	0.0523799	0.0763806	0.0554553	0.0399919	0.0727517	0.0381232	0.0235457	0.0407893	0.0492819	0.0295893
M1433	188.071	4.47591		0.458407	1.09076	0.568861	0.679805	0.460032	0.585275	0.37389	1.32126	0.404912	0.344644	0.965343	0.58203	0.488584	1.26683	0.672533	0.209273	0.335446	0.442264	0.61436	0.612094	0.761039	0.881261	0.686974	0.972738	0.895414	0.61539	0.329736	0.485493	0.953167	0.837942	1.22237	0.958388	1.01905	0.973579	0.799405	0.873847	1.14763	1.03793	0.825621	0.967943	0.998709	0.716544	0.509245	0.27036	0.331731
M7157	189.112	8.64571		0.0148996	0.107834	0.00866478	0.0181187	0.0189417	0.0136378	0.00957455	0.111188	0.140943	0.0924724	0.0928893	0.0594147	0.153459	0.00517854	0.0832304	0.0833745	0.0107924	0.0142149	0.00316959	0.00164464	0.00899993	0.0199181	0.105095	0.08721	0.114227	0.0899941	0.0141722	0.00396872	0.0113287	0.0111197	0.0902117	0.0233747	0.0204193	0.0207472	0.00673225	0.0127004	0.0151612	0.098165	0.0722071	0.052278	0.131567	0.0139975	0.00869958	0.0155996	0.0113524
M4364	189.135	0.847671		0.0479388	0.112025	0.0538084	0.109584	0.0464569	0.071743	0.0522113	0.103204	0.119796	0.045893	0.0641816	0.0440809	0.0358048	0.0617674	0.0415104	0.0389399	0.0323343	0.0478691	0.0441863	0.0354364	0.0470476	0.0348011	0.0380211	0.0238326	0.0308686	0.0203512	0.0359615	0.0280379	0.0196216	0.015468	0.066075	0.0922316	0.095387	0.0957305	0.0579453	0.0902715	0.112219	0.0725813	0.0664822	0.122483	0.0678491	0.0657184	0.0628076	0.0545691	0.0973266
M3297	189.16	0.799382		0.0721136	0.14903	0.0570254	0.150152	0.0647402	0.101117	0.0912639	0.155024	0.154433	0.0747471	0.0997264	0.0408818	0.0612168	0.107825	0.0851423	0.0712968	0.0577283	0.0861209	0.0930084	0.0866716	0.0999059	0.0964132	0.0991434	0.0642176	0.092435	0.051671	0.082598	0.0390332	0.0254789	0.0563567	0.16086	0.116953	0.146841	0.159012	0.147568	0.148816	0.167611	0.138738	0.1247	0.199868	0.143136	0.0952345	0.151493	0.117469	0.0999474
M4498	189.164	19.1758		0.0109039	0.0225414	0.14712	0.0908028	0.0296481	0.0189407	0.0580416	0.0579735	0.014321	0.0167337	0.0208719	0.0428482	0.0379372	0.0191895	0.0092761	0.0152351	0.0326646	0.0209428	0.0260595	0.0102198	0.0167155	0.0579132	0.0139063	0.124749	0.0395203	0.0139332	0.0111305	0.17439	0.237309	0.0760095	0.00996473	0.199088	0.0251287	0.0186564	0.00882418	0.0125759	0.0083432	0.0176517	0.00747613	0.25217	0.0666586	0.305378	0.0241245	0.0754277	0.298851
M6906	189.164	12.7627		0.682354	0.956829	0.0294748	0.0192738	0.0134415	0.00578829	0.0210421	0.0789152	1.28096	0.505352	0.934793	0.0284285	2.19337	1.20309	0.812899	0.684545	0.0138602	0.0206464	0.0143486	0.0135067	0.00823605	0.0282136	0.920028	1.82395	2.32106	1.06035	1.55674	0.00922085	0.0247531	0.00453288	0.935698	0.0771358	0.0146951	0.0178729	0.0257297	0.0370809	0.0129528	0.808582	1.16109	3.23819	2.47455	0.0716872	0.011926	0.00979819	0.0671793
M1113	191.04	0.82393		0.248242	0.288247	0.191827	0.316831	0.352164	0.381885	0.390887	0.193706	0.189075	0.263645	0.324127	0.162366	0.304772	0.166453	0.252776	0.293584	0.18856	0.252407	0.247445	0.32136	0.280692	0.23353	0.274405	0.196668	0.201003	0.233288	0.12316	0.0770973	0.0638574	0.168187	0.281899	0.154202	0.34503	0.326532	0.390733	0.308836	0.310998	0.310183	0.453131	0.329175	0.201173	0.201342	0.260326	0.328606	0.286981
M3085	191.077	0.796613		0.0783795	0.0574181	0.049083	0.068575	0.0687675	0.0689093	0.0678264	0.058917	0.0347645	0.0975781	0.0930497	0.0484569	0.0698524	0.0378359	0.0679884	0.0874396	0.0344796	0.0825431	0.0618483	0.0605894	0.0723866	0.0408279	0.0774653	0.0460941	0.0363045	0.0612614	0.0295908	0.0110258	0.00597627	0.0285391	0.0789624	0.0193473	0.102655	0.0829006	0.0921664	0.0768269	0.0814708	0.071333	0.135216	0.0488417	0.0391025	0.0351309	0.0461387	0.0595383	0.0506949
M5533	191.104	8.1156		0.00060669	0.00226731	0.0490944	0.166041	0.16107	0.13944	0.149332	0.0122374	0.00449582	0.00183046	0.00123474	0.00473531	0.0080373	0.0078722	0.00245818	0.0076199	0.11605	0.138023	0.0913457	0.0421985	0.066888	0.129507	0.00312646	0.00111362	0.00598469	0.00149196	0.0035501	0.0182662	0.113241	0.119616	0.00314197	0.0469761	0.10641	0.088319	0.0959294	0.10586	0.088371	0.00333666	0.00054293	0.00246305	0.00251928	0.0392271	0.12028	0.13937	0.0754904
M24767	191.143	12.2752		0.0129646	0.0321339	1.29601	0.625543	0.0728538	0.0181549	0.0118004	0.0219642	0.0158616	0.0543973	0.00864725	0.882603	0.386313	0.1628	0.0351202	0.0175484	0.764541	0.0371676	0.00952261	0.0233516	0.0104909	0.0175105	0.020204	1.53409	1.92443	0.0720819	1.58677	1.0242	3.1579	0.906249	0.0148778	2.99054	0.00911874	0.00618748	0.00454511	0.00831184	0.00664612	0.0143027	0.0143191	4.33039	3.81293	1.84971	1.09889	0.0163037	3.64566
M2955	191.143	14.0927		0.173529	0.151112	0.0704681	0.232778	1.44097	0.276882	0.996508	0.201741	0.240556	0.174437	0.18566	0.045587	0.157366	0.0577832	0.0289132	0.148808	0.135777	0.48795	0.274221	0.20174	0.188784	0.405799	0.238795	0.1417	0.0946581	0.0619023	0.164848	0.0547722	0.0753	0.0134293	0.182215	0.0745647	0.211857	0.270683	0.380696	0.367592	0.15156	0.162219	0.172907	0.229311	0.0767965	0.166236	0.0700305	0.0474894	0.278709
M4537	191.179	11.7873		0.0938216	0.489821	0.0959188	0.162611	0.158772	0.138112	0.141023	0.425993	0.203399	0.0880278	0.379973	0.318264	1.00551	0.197521	0.390194	0.0888915	0.0750858	0.137814	0.0870828	0.115181	0.0657851	0.143192	0.459165	0.370845	0.19121	0.533759	0.606043	0.016594	0.0499112	0.112053	0.470351	0.150211	0.0469779	0.109849	0.107808	0.111528	0.102674	0.394281	0.438735	0.138721	0.0552734	0.0699598	0.127908	0.124632	0.147154
M6627	191.179	12.5993		0.815209	0.630995	0.00483142	0.0109892	0.0337793	0.0257448	0.0131089	0.624132	1.43103	1.23695	0.55368	0.890429	1.00443	1.21288	0.578938	0.839951	0.0145717	0.0249775	0.0111158	0.0140598	0.0319349	0.0227958	0.666456	0.605371	1.44677	0.573597	0.61641	0.00812569	0.0182327	0.0127196	0.438091	0.049276	0.00939339	0.0360817	0.0108545	0.0338889	0.0135021	0.614377	0.63581	1.55124	1.55673	0.00421086	0.0209826	0.019149	0.0244986
M2013	192.024	0.848625		0.120305	0.17682	0.104823	0.168769	0.164407	0.179863	0.188551	0.108413	0.10321	0.143109	0.187777	0.0932709	0.142535	0.0901029	0.138265	0.240594	0.175434	0.250852	0.24934	0.280333	0.274688	0.22494	0.243896	0.141594	0.183233	0.223097	0.125121	0.0755894	0.0340435	0.155051	0.143024	0.0858516	0.213922	0.203724	0.204841	0.182221	0.162797	0.147553	0.250231	0.172224	0.115125	0.103678	0.131158	0.187006	0.177098
M2696	192.987	0.841381		0.187005	0.144253	0.0715126	0.156849	0.144189	0.258869	0.164716	0.230763	0.127813	0.18578	0.172055	0.0583837	0.172002	0.102682	0.18273	0.147533	0.156688	0.231368	0.139588	0.112263	0.136886	0.20168	0.194733	0.106184	0.137526	0.195599	0.147175	0.0496192	0.0432073	0.121563	0.189973	0.0232017	0.229862	0.227554	0.216173	0.196301	0.199406	0.214136	0.210575	0.19828	0.0420997	0.0606324	0.112823	0.123557	0.132709
M7479	192.999	0.81172		0.0216404	0.0353188	0.0172069	0.0409146	0.0216072	0.030466	0.0292605	0.0424544	0.0374399	0.0225341	0.0305802	0.0073756	0.0146358	0.0212803	0.0215185	0.0340575	0.0258721	0.0408981	0.0431311	0.0463777	0.0463626	0.0503382	0.0444528	0.0391942	0.0434018	0.0214269	0.0256549	0.0158693	0.00948637	0.0105815	0.0447285	0.0325531	0.060622	0.0590112	0.058424	0.0549464	0.0728083	0.0430174	0.0417662	0.0487857	0.0321463	0.0270245	0.0336194	0.0462899	0.0413438
M26754	193.122	10.6268		0.0757357	0.0774592	3.07087	0.182525	0.0964411	0.0668651	0.0764071	0.0680652	0.070824	0.033989	0.0568213	2.30476	1.02482	0.561851	0.127536	0.0457418	0.332958	0.0315513	0.0584029	0.0302795	0.0309878	0.068561	0.133429	4.5895	4.71611	0.246244	0.518683	2.75889	6.63239	1.87423	0.0666309	7.05453	0.0149327	0.0553509	0.0445699	0.00969021	0.0548071	0.110836	0.0654828	4.4741	5.37838	4.27922	1.49672	0.0589492	8.02027
M5377	193.131	7.88259		0.0167888	0.0909927	0.0433007	0.137248	0.123378	0.101306	0.109473	0.0301882	0.0985217	0.0407485	0.0178837	0.0409301	0.144375	0.103087	0.0680984	0.0654809	0.0950472	0.10587	0.0651379	0.0346693	0.0483589	0.0740088	0.0584768	0.0758518	0.0889133	0.0652949	0.0535941	0.0292702	0.106378	0.112536	0.0632986	0.0332434	0.0837836	0.0541969	0.0625566	0.0684002	0.0552902	0.0138171	0.00770405	0.0188576	0.122925	0.0895046	0.110323	0.12015	0.0581521
M2611	193.143	16.2744		0.290943	0.0713363	0.0121576	0.0859771	0.338402	0.315003	0.364434	0.367824	0.40337	0.324329	0.26771	0.0342709	0.0950147	0.362393	0.300086	0.262797	0.177995	0.347434	0.308877	0.326845	0.28247	0.405657	0.368532	0.0362039	0.0805412	0.0404491	0.0611536	0.00140179	0.0125573	0.0239259	0.280116	0.0418869	0.391349	0.361878	0.344745	0.350111	0.319842	0.333642	0.318835	0.0161204	0.176574	0.00270844	0.209422	0.233194	0.0237582
M2220	193.159	16.1609		0.0149721	0.051651	0.203281	0.134345	0.172137	0.145883	0.176295	0.0278416	0.0790419	0.231254	0.0447002	0.0288339	0.154134	0.13103	0.0688711	0.31673	0.0714393	0.0296704	0.0213772	0.0603277	0.0580552	0.237375	0.013924	0.00821752	0.0862582	0.0476453	0.0397279	0.0516001	0.00472519	0.0600733	0.0195792	0.00361614	0.0789143	0.0630126	0.114062	0.0811694	0.0275146	0.0143035	0.0297414	0.0163181	0.0348562	0.00197218	0.12639	0.0239427	0.00443622
M2976	193.159	11.2302		0.121543	0.392793	0.287373	0.263287	0.218281	0.201676	0.20723	0.268856	0.434649	0.343109	0.36263	0.110228	0.363224	0.484598	0.221057	0.337363	0.0921054	0.198398	0.00624287	0.169293	0.168582	0.29488	0.12829	0.173462	0.369477	0.1077	0.367217	0.0773357	0.063634	0.117062	0.102291	0.177602	0.115319	0.131453	0.0935952	0.141766	0.115402	0.0481906	0.364194	0.0907127	0.256689	0.107599	0.152575	0.173566	0.247102
M3711	193.159	14.0047		0.976142	0.341876	1.42285	1.40168	0.8636	1.03034	1.01521	0.279685	0.120662	0.140025	0.112872	1.03934	0.725247	0.386294	0.319857	0.131042	0.230835	0.299724	0.782103	0.842723	0.684385	0.266986	0.165869	1.70336	1.77028	1.34071	1.74373	1.58439	3.4434	0.708144	1.23143	4.08846	0.849287	0.95848	1.16982	1.00147	0.895898	1.02179	0.323944	2.56795	2.31028	3.13075	0.306075	0.238087	5.28254
M7584	193.195	13.3597		0.049504	0.198278	0.0033953	0.00195437	0.010056	0.00986342	0.00720897	0.0426982	0.181527	0.0950713	0.154595	0.0297141	0.070338	0.0313649	0.122735	0.119696	0.0029026	0.0107919	0.00547824	0.00512189	0.00315627	0.0119524	0.0230084	0.074828	0.0840065	0.00994735	0.106369	0.000942072	0.0017188	0.00603429	0.0952708	0.00376569	0.0122177	0.0023189	0.00174396	0.00309221	0.00293565	0.14851	0.175278	0.119252	0.162429	0.0015066	0.0054052	0.00469978	0.00280961
M7056	193.195	12.669		0.171767	0.0922078	0.0119981	0.0089625	0.0101584	0.00680219	0.00409099	0.234777	0.367562	0.219156	0.195115	0.0928165	0.119717	0.229611	0.216658	0.180946	0.00564374	0.00402902	0.0101301	0.00473527	0.00290504	0.0036486	0.106785	0.199958	0.24244	0.189383	0.224258	0.001564	0.00364495	0.00378004	0.0640529	0.0180225	0.0104107	0.00794743	0.00688664	0.00748519	0.0107508	0.223847	0.202673	0.246714	0.261609	0.00194923	0.00311604	0.0128071	0.0101736
M27542	194.154	11.8564		0.00197272	0.00193238	0.251189	0.0136329	0.00678088	0.00234958	0.00137737	0.00181057	0.00240832	0.00252975	0.000732126	0.162581	0.115562	0.00828747	0.00319118	0.00428321	0.00358381	0.00975195	0.00327137	0.00810533	0.00270542	0.00596795	0.00223818	0.321663	0.293764	0.0214095	0.107954	0.263763	0.570034	0.146138	0.00545529	0.847212	0.00119873	0.0058238	0.00538243	0.00941971	0.0100953	0.00288765	0.00560986	0.413094	0.470822	0.604082	0.111873	0.0205231	0.920272
M19257	195.099	8.66111		0.00306823	0.0105227	0.0577735	0.191016	0.0951838	0.0848736	0.0773217	0.038211	0.0177171	0.0119947	0.0225282	0.0172876	0.0409113	0.00224957	0.0290936	0.0066464	0.116425	0.0939315	0.0227537	0.0641861	0.0900588	0.134239	0.0113723	0.00872422	0.0250931	0.019428	0.00596092	0.168161	0.430723	0.239025	0.0144878	0.0644017	0.0985521	0.161656	0.167469	0.139565	0.107116	0.0192957	0.0123488	0.00533646	0.019307	0.0437326	0.276091	0.216933	0.306468
M7365	195.174	12.6344		0.244336	0.413239	0.0072732	0.0129321	0.0344957	0.0230427	0.0163172	0.383601	0.395748	0.371971	0.291314	0.184584	0.59995	0.437502	0.358637	0.065792	0.00987142	0.0353221	0.00536641	0.00938295	0.0318424	0.0174799	0.404443	0.347524	0.379179	0.328477	0.301985	0.00816704	0.0278464	0.0112787	0.25881	0.0288066	0.0101185	0.00703215	0.0115682	0.0196549	0.0119628	0.340737	0.387439	0.500844	0.526574	0.0238934	0.00945515	0.00591131	0.0142391
M6724	195.174	13.0486		0.143911	0.189492	0.0118279	0.0183687	0.0189585	0.0142158	0.0203778	0.184756	0.268819	0.181123	0.1812	0.104358	0.343075	0.202085	0.241916	0.148382	0.00305913	0.00850844	0.0138192	0.00477287	0.00757643	0.0109417	0.228598	0.174343	0.285619	0.17952	0.202799	0.00272037	0.0076015	0.0246624	0.189531	0.0170255	0.00596558	0.0287771	0.0200766	0.0132029	0.0024975	0.134939	0.167265	0.221053	0.228831	0.00386456	0.00648079	0.00542014	0.0412969
M8537	196.037	5.35682		0.0895581	0.0333847	0.0586667	0.031687	0.0607707	0.0483075	0.0254632	0.0599837	0.0576481	0.0514048	0.0572154	0.0478705	0.189882	0.139393	0.0715451	0.0561066	0.0346731	0.0516224	0.0637581	0.0634419	0.053923	0.020446	0.0260655	0.0782926	0.0153479	0.0119916	0.0258439	0.0184735	0.0771885	0.0586976	0.0616351	0.0484321	0.0876093	0.100458	0.0730594	0.124622	0.109224	0.0362658	0.12733	0.0904954	0.106648	0.0673651	0.034195	0.116058	0.130744
M2938	196.052	9.72652		0.0308034	0.103877	0.113312	0.208693	0.195721	0.16335	0.171084	0.0716421	0.0966627	0.0822007	0.0692287	0.0462362	0.133719	0.0706461	0.0750964	0.0604551	0.102878	0.163355	0.105032	0.0993799	0.112754	0.191224	0.0881933	0.0727292	0.100505	0.074577	0.0785353	0.0398175	0.11305	0.103257	0.0779766	0.165711	0.15055	0.151276	0.139922	0.140835	0.125008	0.0834686	0.0714752	0.0624139	0.0998612	0.0832082	0.129393	0.136141	0.174233
M24888	196.17	12.6896		0.0104087	0.0141731	0.510297	0.152439	0.022453	0.010609	0.00846019	0.00590529	0.00276857	0.00265889	0.00197521	0.210309	0.287533	0.0567329	0.00706912	0.00403383	0.0973035	0.00307397	0.0120722	0.00229159	0.0129353	0.0158918	0.00524012	0.521364	0.577378	0.023939	0.199933	0.573246	1.11521	0.249633	0.00484717	1.39945	0.00757441	0.0129583	0.0170197	0.00466844	0.0155947	0.00416262	0.011071	0.729196	0.594992	0.870412	0.182642	0.0727727	1.73018
M3485	196.878	0.810772		0.0528259	0.11615	0.0580203	0.122483	0.0582911	0.0963958	0.0742477	0.131284	0.124457	0.0521374	0.0866571	0.037231	0.0502001	0.103054	0.0788158	0.0746246	0.0926081	0.132262	0.13704	0.116226	0.125268	0.170487	0.120467	0.0987977	0.162231	0.0588448	0.127694	0.060828	0.0185088	0.0861647	0.204983	0.21016	0.25573	0.209292	0.227926	0.215514	0.356218	0.191046	0.147929	0.279822	0.158455	0.105171	0.163237	0.267017	0.121646
M8312	196.998	23.4202		0.0739331	0.0102379	0.00194099	0.01488	0.00585522	0.00683678	0.00672407	0.0181094	0.130252	0.0486768	0.00552529	0.0068473	0.0936179	0.054556	0.0598036	0.026319	0.00058446	0.00921586	0.00234049	0.00539842	0.00188276	0.0045133	0.0301003	0.0155204	0.0207619	0.110654	0.0422718	0.000556225	0.00686693	0.00356787	0.0459955	0.00657504	0.00956637	0.00724648	0.00727312	0.0127936	0.00722636	0.00942174	0.00968505	0.165395	0.0153705	0.000958179	0.000711258	0.00139948	0.0136397
M3308	197.101	0.807891		0.0315853	0.0259796	0.0240392	0.0360352	0.0375404	0.0318217	0.0305754	0.033263	0.0222344	0.0296875	0.0318393	0.0174178	0.0273741	0.016772	0.0230187	0.0650507	0.0338306	0.0629883	0.0541366	0.0535423	0.0613022	0.0395536	0.0547367	0.0435129	0.0398782	0.0448363	0.0346682	0.0229465	0.00964227	0.0340798	0.0612378	0.027621	0.0758197	0.061882	0.0732845	0.0650007	0.0678953	0.0588451	0.0797149	0.0630678	0.0373357	0.0713849	0.0674494	0.0623084	0.0639961
M25072	197.154	12.6918		0.0259352	0.0622871	0.925695	0.315799	0.0229949	0.0590808	0.015705	0.0442598	0.0689329	0.0628517	0.0441777	0.720348	0.568438	0.133887	0.0435465	0.0290443	0.164102	0.0144072	0.0198622	0.0229101	0.0259331	0.0207906	0.0426075	1.54048	1.836	0.0457653	1.18368	0.788829	1.55195	0.740961	0.0447067	2.21093	0.0171061	0.0196728	0.0248237	0.0181149	0.0125067	0.033783	0.0779099	1.86019	1.40888	1.43982	0.320459	0.451386	2.58089
M3018	197.19	13.6984		0.345013	1.09702	0.345298	0.538768	0.599914	0.272241	0.428416	0.679461	0.532549	0.585531	0.679749	0.241118	1.38927	1.00971	0.884102	0.651094	0.194654	0.511865	0.537119	0.58635	0.481697	0.729665	0.521153	0.740319	0.840961	0.715487	0.531357	0.0879014	0.246537	0.248325	0.51659	0.498405	0.177619	0.739626	0.530534	0.681833	0.400269	0.877813	0.862976	1.2404	0.525268	0.0843264	0.435592	0.553195	0.912275
M7581	198.085	0.854758		0.0245365	0.0664898	0.0172459	0.060009	0.038391	0.0242741	0.0161746	0.0539563	0.0497368	0.02164	0.0325182	0.0125164	0.019506	0.0206754	0.0272071	0.0565138	0.0507555	0.0776158	0.0694358	0.0734691	0.0780578	0.080117	0.069064	0.0413945	0.0591997	0.048046	0.0503992	0.0391717	0.0195736	0.0383164	0.0975464	0.0635255	0.107004	0.11577	0.103739	0.116099	0.116799	0.0946352	0.0971666	0.125798	0.0788654	0.0676168	0.078826	0.0988897	0.087712
M19095	198.087	0.812413		0	0.000340023	0	0.000334149	0.00024455	0	0	0.000255045	0.00034197	0.000186076	6.30819e-05	0	0	0.000194771	0	0.0175194	0.0102133	0.0145631	0.0119024	0.0443137	0.0218218	0.0493386	0.0123978	0.0244424	0.0369876	0.0132808	0.0407962	0.0244845	0.00712455	0.0117774	0.0923354	0.106171	0.106064	0.0936546	0.0731019	0.0942529	0.0866358	0.0880412	0.0599027	0.129314	0.129022	0.0552253	0.074561	0.062808	0.0859976
M3823	198.128	7.1836		0.13406	0.225769	0.0991566	0.195187	0.174336	0.152459	0.160771	0.225793	0.234272	0.146783	0.200362	0.107131	0.417362	0.275699	0.17263	0.148599	0.151021	0.196723	0.11837	0.0662578	0.127479	0.138953	0.188623	0.223493	0.211231	0.199306	0.138052	0.0563461	0.189285	0.183762	0.174232	0.09461	0.164065	0.161299	0.156809	0.158459	0.138632	0.194945	0.186603	0.252616	0.341146	0.126184	0.188957	0.199773	0.141913
M9483	198.185	16.9338		0.0425587	0.07585	0.232766	0.0112375	0.0602565	0.0503347	0.0236429	0.00781568	0.0361118	0.0691958	0.0285206	0.0330226	0.0950796	0.0731345	0.0514386	0.0434611	0.0410877	0.0505204	0.0392834	0.0519164	0.0468832	0.067049	0.0388962	0.051245	0.0758575	0.0514821	0.0430419	0.0151478	0.00262248	0.0408302	0.0330556	0.00803404	0.0302227	0.0530961	0.0532408	0.0379356	0.0336634	0.0265548	0.0500807	0.0218824	0.0474713	0.00853502	0.0208872	0.0638438	0.0281685
M3226	198.185	11.363		0.00584516	0.00873163	0.11482	0.20873	0.188314	0.186222	0.20385	0.0179451	0.0117805	0.0344014	0.0173118	0.0132304	0.0266531	0.0264429	0.00634129	0.0160623	0.106169	0.175078	0.0732435	0.144351	0.0963072	0.25243	0.0206857	0.0222076	0.0176319	0.0111708	0.0118445	0.0475548	0.131033	0.129713	0.013908	0.169086	0.0711655	0.141597	0.120812	0.131887	0.115674	0.0174573	0.016146	0.0100595	0.0295739	0.0921338	0.143041	0.154303	0.140494
M7703	199.133	10.8722		0.0472081	0.108931	0.00887902	0.00357009	0.0042033	0.00485292	0.00878676	0.0543041	0.107692	0.144541	0.0646402	0.127552	0.140542	0.11272	0.0693809	0.0669162	0.00191248	0.00260877	0.00329006	0.00817172	0.00237089	0.0104149	0.115276	0.349569	0.135499	0.0530542	0.0972971	0.00466394	0.0618176	0.00728683	0.0235117	0.0485297	0.00665561	0.00594149	0.0026643	0.00295626	0.00237978	0.0694921	0.101127	0.369002	0.132858	0.0236737	0.00443368	0.00620717	0.0145955
M27203	199.148	13.3586		0.00212039	0.00469916	0.438622	0.030436	0.00546576	0.00294687	0.0042995	0.00269625	0.00193663	0.00413956	0.00291094	0.434573	0.0821652	0.0104295	0.00203815	0.00122306	0.0132836	0.00177284	0.00675635	0.00212166	0.00188244	0.00520451	0.00353474	0.527745	0.346957	0.0285432	0.146866	0.487329	0.998572	0.13726	0.00697944	1.28179	0.00200859	0.00198299	0.00450921	0.0048108	0.00343902	0.00411054	0.0032336	0.847943	1.25007	0.880001	0.111653	0.0236271	1.46223
M5397	199.169	15.5855		0.0309461	0.0254356	0.00299225	0.0178837	0.0596709	0.0233968	0.0536626	0.0536275	0.0156785	0.0194869	0.0146797	0.0016176	0.00920032	0.0186192	0.0192304	0.0147606	0.00953274	0.0378029	0.0116789	0.0441074	0.0467948	0.039268	0.0313957	0.00266033	0.00354901	0.0155197	0.0033568	0	0.00144407	0.00617047	0.0252584	0.00243714	0.0299816	0.0452823	0.0116631	0.0978135	0.0419058	0.0179427	0.00719275	0.00377403	0.00209104	0.00116372	0.0071481	0.0126381	0.00496002
M5620	199.169	12.2656		0.0444734	0.0222183	0.0348501	0.0755804	0.106653	0.0919993	0.0883463	0.0251697	0.127079	0.0465579	0.0951485	0.0536952	0.088799	0.0415178	0.0532645	0.0429314	0.053318	0.0773852	0.0341462	0.0917852	0.076107	0.110202	0.0169016	0.0227989	0.0521235	0.0902136	0.0221459	0.0173933	0.0617615	0.06687	0.0253924	0.081064	0.0421177	0.0892387	0.0715086	0.096586	0.0959946	0.0931015	0.0506778	0.0444037	0.0638117	0.0556112	0.0684627	0.0851606	0.0692536
M7924	199.966	16.7558		0.0173921	0.0216765	0.00275675	0.0449697	0.0724291	0.0156514	0.0239502	0.0494679	0.0626876	0.0579211	0.0404206	0.00379738	0.0203098	0.0664648	0.0231888	0.0365357	0.0220393	0.0464955	0.0277996	0.0160714	0.0198206	0.0488568	0.049396	0.0065907	0.0121422	0.0140464	0.0101403	0.000778598	0.00615212	0.010659	0.0270605	0.00217446	0.0534763	0.0559522	0.0227635	0.0473572	0.0423544	0.0355849	0.0541917	0.00482475	0.0110054	0.0015994	0.0311483	0.0406582	0.00393568
M2592	199.991	0.818756		0.0788497	0.0641693	0.0597064	0.081747	0.10369	0.109458	0.110222	0.0365062	0.0404654	0.0733045	0.104927	0.0499296	0.0883119	0.0451773	0.0797038	0.0358753	0.027959	0.0527617	0.03577	0.0469226	0.041386	0.0421794	0.0464373	0.0360351	0.0447351	0.0440363	0.0191787	0.0135465	0.00703321	0.0157132	0.0159831	0.0178016	0.0347996	0.026303	0.0492402	0.0264146	0.0254016	0.0195187	0.044189	0.0072243	0.00705494	0.0175068	0.0173197	0.032804	0.0176001
M13473	200.041	0.802585		0.0221492	0.016687	0.00882623	0.018969	0.0222928	0.0222697	0.0184664	0.0170199	0.0115749	0.0230964	0.0211394	0.00268043	0.0172769	0.0132818	0.00847909	0.0614895	0.0264441	0.0503891	0.0335045	0.0673294	0.0481374	0.0436097	0.0513949	0.0363786	0.0351566	0.0584346	0.0202152	0.0144167	0.00274811	0.0256896	0.052188	0.0160973	0.0884968	0.0722177	0.0812658	0.0659746	0.0670936	0.0576102	0.102295	0.0453902	0.0228979	0.0262725	0.0378624	0.0515724	0.055666
M3994	200.074	8.91547		0	0.000201286	0.0676996	0.119082	0.117692	0.108855	0.108251	0.000144322	0.000152062	0	8.12808e-05	6.85088e-05	0.00027827	0	9.013e-05	0.000140844	0.0537872	0.105124	0.0410498	0.0634534	0.0780535	0.129079	0.000130094	0.000394864	0	9.98918e-05	9.52519e-05	0.0218285	0.0676089	0.0636078	0	0.0866665	0.0997216	0.0993785	0.0922775	0.0997193	0.0936408	0.000147281	0.000112672	0	0.000340188	0.050397	0.0703776	0.0758958	0.0993097
M2902	200.201	9.13532		0.0766571	0.0564925	0.236223	0.256755	0.172548	0.185968	0.164028	0.196442	0.170376	0.1193	0.164289	0.12377	0.286975	0.0899198	0.107999	0.171071	0.137954	0.0993621	0.102986	0.117213	0.113063	0.145318	0.181828	0.182688	0.162679	0.137578	0.0876175	0.0587573	0.278247	0.146478	0.118611	0.17346	0.0771176	0.149275	0.122041	0.169937	0.216192	0.119503	0.174719	0.155628	0.165174	0.0670535	0.100969	0.218224	0.218215
M2489	200.237	14.4489		0.116214	0.159604	0.12522	0.187753	0.466549	0.0968995	0.183119	0.109853	0.227382	0.124486	0.174265	0.316993	0.203563	0.15225	0.112574	0.128755	0.091613	0.137771	0.186722	0.251602	0.0957762	0.112817	0.147593	0.423081	0.26209	0.162118	0.186086	0.223574	0.191378	0.119205	0.496489	0.505247	0.144957	0.124621	0.138746	0.124641	0.131872	0.484659	0.267074	0.202548	0.168989	0.370021	0.13284	0.0932603	0.260458
M26574	200.973	0.747411		0.0197972	0.0420409	0.353669	0.0378343	0.0207346	0.0255227	0.024462	0.0301927	0.0364646	0.0138164	0.0220452	0.823937	0.0357309	0.0349207	0.0144201	0.0192085	0.0273284	0.0360014	0.0303428	0.029404	0.0251913	0.0410395	0.0321887	0.79844	0.695177	0.0233489	0.286669	0.881612	0.262235	0.0268246	0.0189213	1.55985	0.0346677	0.0327645	0.0192662	0.0243898	0.033317	0.031964	0.0211483	1.51323	1.09062	0.732486	0.0309915	0.0265312	2.52832
M7008	201.112	6.95456		0.169896	0.467561	0.00341266	0.01003	0.0109071	0.00993136	0.00505565	0.453233	0.383878	0.279359	0.402012	0.236554	0.739024	0.531388	0.342709	0.230347	0.00976556	0.00979669	0.000840149	0.00324892	0.0118804	0.00749765	0.294314	0.403293	0.291158	0.38984	0.180489	0.00193303	0.0143188	0.00896713	0.361492	0.00368295	0.00327636	0.0142105	0.00848946	0.0129039	0.00594728	0.386257	0.366711	0.381558	0.599033	0.00776051	0.0080937	0.0121006	0.0106424
M12552	201.149	14.8793		0.0135504	0.0314636	0.0218161	0.0317992	0.0564863	0.0396682	0.0239427	0.0229094	0.0385332	0.0138155	0.0209618	0.0193624	0.0688819	0.0490196	0.0504445	0.0301307	0.0271078	0.0233699	0.0257973	0.0374745	0.0276808	0.0302017	0.0137729	0.0191677	0.020411	0.0493486	0.0105849	0.00555686	0.0267008	0.0326382	0.0384596	0.0274257	0.0240234	0.0431275	0.0193684	0.0219292	0.0061243	0.0267682	0.0275591	0.0280693	0.029201	0.0195819	0.0163113	0.0260397	0.0295268
M7476	201.149	10.2482		0.0600169	0.107363	0.00777253	0.0243166	0.0239496	0.0254061	0.0290532	0.0944977	0.112677	0.0888211	0.0783607	0.0513411	0.157907	0.0855855	0.071341	0.0724667	0.0206994	0.0209651	0.0276402	0.0286214	0.0295484	0.044941	0.0986992	0.0859446	0.107835	0.0838206	0.0905478	0.00614938	0.0201783	0.0199613	0.0803066	0.0185859	0.0322449	0.0241541	0.0195641	0.0185858	0.0211358	0.0838027	0.0860374	0.105444	0.106141	0.0295783	0.0387399	0.019235	0.0128005
M27961	201.164	13.3367		0.00312509	0.00423792	0.243029	0.0041181	0.0032824	0.00406222	0.00231519	0.00440047	0.00718102	0.0172556	0.00566433	0.15965	0.0246259	0.00862982	0.0132242	0.00586405	0.0142467	0.00299376	0.00234019	0.00269254	0.00250527	0.00741522	0.00333387	0.561286	0.354213	0.00672827	0.0189829	0.278432	0.500112	0.0626135	0.00341425	0.935342	0.00168818	0.00825051	0.00319434	0.00484897	0.00388225	0.00208073	0.00980757	0.80945	0.986943	0.472885	0.0167615	0.00161069	1.04297
M8144	201.164	14.0096		0.0388091	0.0169762	0.381079	0.067936	0.0365437	0.0357679	0.0304562	0.0206542	0.0621562	0.0317625	0.0516719	0.291194	0.255357	0.051741	0.0147341	0.0660895	0.0999021	0.018115	0.0175894	0.0233218	0.0205103	0.0239281	0.02824	0.678512	0.736581	0.098864	0.271794	0.596255	1.17039	0.33595	0.0452139	1.39689	0.0394317	0.0627179	0.0572372	0.0318147	0.0630629	0.116934	0.0210479	1.13117	0.8603	1.02654	0.183215	0.0932765	1.76812
M2729	201.934	0.818882		0.0789346	0.283935	0.105858	0.335491	0.047682	0.155112	0.101296	0.50662	0.523484	0.0634623	0.148623	0.060014	0.0441391	0.289016	0.142028	0.081504	0.158391	0.247936	0.283628	0.198974	0.219458	0.387692	0.223823	0.187459	0.417572	0.0740583	0.34177	0.176869	0.156256	0.134637	0.565714	0.54724	0.461448	0.467345	0.399255	0.475162	0.759105	0.473603	0.214881	0.736385	0.527877	0.264969	0.394964	0.392316	0.284572
M19294	202.107	3.2843		0.0285839	0.0876274	0.0185406	0.0554798	0.0342444	0.0537662	0.0268566	0.103824	0.0553366	0.0141854	0.0372904	0.0204652	0.0190311	0.0408435	0.032971	0.0324934	0.0341993	0.0488098	0.0326706	0.0257811	0.0443768	0.0529021	0.038432	0.0513722	0.0394588	0.0315151	0.0447973	0.0232259	0.0600358	0.0395922	0.0819275	0.106112	0.0840118	0.0798251	0.0723598	0.0863488	0.107667	0.074773	0.0646049	0.116899	0.0502604	0.0383024	0.0323921	0.0409262	0.0987003
M27071	202.971	0.753991		0.000299544	0.00579388	0.0888117	0.00264508	0.000402304	0.00114589	0.000550336	0.00308851	0.00346565	0.000435643	0.00133005	0.207116	0.00465205	0.00471567	0.000638454	0.00126776	0.00325511	0.00304393	0.00322182	0.00268081	0.00260066	0.00471179	0.00311546	0.182924	0.145785	0.0032402	0.0397718	0.217356	0.0702742	0.00438742	0.00293549	0.394905	0.00336557	0.0028771	0.00275517	0.00322421	0.00296159	0.00355003	0.000812622	0.364846	0.255005	0.198218	0.00378815	0.000942612	0.637164
M31350	203.004	1.00827		0.00113157	0.0521723	0.00726873	0.00392417	0.00192272	0.00192976	0.0010846	0.00101365	0.00291641	0.000417395	0.00073212	0.0539591	0.0179514	0.0299984	0.000576289	0.00165217	0.046606	0.00179176	0.0026265	0.00106827	0.00116291	0.0039546	0.00245989	0.0996955	0.148841	0.0100442	0.318202	0.117293	0.117463	0.0909911	0.00236019	0.15193	0.00327486	0.00108156	0.00424196	0.00253716	0.00133237	0.00359861	0.0013012	0.240669	0.382082	0.155935	0.0035764	0.00139676	0.161336
M3674	203.107	12.6791		0.0468248	0.0822754	0.0708603	0.13134	0.120843	0.102743	0.109001	0.0441944	0.0839405	0.0422058	0.0548353	0.019873	0.143168	0.0954907	0.0732781	0.0520108	0.0511161	0.11133	0.0800259	0.0948085	0.0721365	0.125862	0.0555056	0.050976	0.0956293	0.0443745	0.062334	0.0393035	0.104811	0.0903222	0.0615572	0.161817	0.102689	0.117503	0.116544	0.101021	0.104865	0.0835207	0.078058	0.196614	0.0923967	0.0881982	0.0831985	0.0947225	0.174299
M4325	203.107	13.0491		0.00746807	0.00436144	0.0725599	0.105416	0.105032	0.0884054	0.0881053	0.0142216	0.0364381	0.0206016	0.0139085	0.0101154	0.0377363	0.00959992	0.0284325	0.00874701	0.0281071	0.0833614	0.0624218	0.0800704	0.0566328	0.101863	0.0240782	0.00895972	0.0263727	0.017895	0.0109209	0.0166999	0.0478777	0.0189241	0.0195882	0.0737223	0.0434269	0.0944836	0.0872565	0.0323617	0.0709948	0.0127495	0.0167783	0.0312736	0.0280834	0.0190927	0.0308915	0.0313002	0.122862
M3134	203.121	7.20703		0.0935578	0.481337	0.194885	0.44237	0.369155	0.245314	0.225737	0.140038	0.132559	0.097799	0.0998386	0.150535	1.03124	0.829021	0.462591	0.0916397	0.27625	0.220688	0.145101	0.0452225	0.114288	0.119088	0.10078	0.156509	0.298143	0.29755	0.252588	0.0657603	0.387022	0.40004	0.215962	0.23948	0.138076	0.12789	0.116391	0.126153	0.107914	0.191816	0.160716	0.234367	0.521159	0.20764	0.438549	0.433618	0.15899
M2118	203.15	0.889172		0.278828	0.276793	0.179116	0.25999	0.26565	0.261593	0.169214	0.443383	0.298254	0.262662	0.254929	0.165109	0.191592	0.146139	0.197696	0.288389	0.198853	0.332111	0.227996	0.240543	0.345003	0.264654	0.309874	0.244403	0.300543	0.214727	0.26814	0.153223	0.204331	0.145211	0.268061	0.396511	0.250769	0.29997	0.225664	0.307317	0.295694	0.252519	0.280231	0.266812	0.25056	0.288097	0.105765	0.232571	0.466409
M7146	203.179	11.9697		0.0628929	0.525246	0.00546551	0.00382791	0.00306757	0.00634667	0.00471313	0.482367	0.356173	0.487383	0.311394	0.0606034	0.799537	0.512557	0.440855	0.401494	0.00285044	0.0122904	0.0027906	0.00429263	0.00168671	0.0056099	0.576403	0.072031	0.61087	0.483512	0.463065	0.000918827	0.00262185	0.0047794	0.48782	0.00353229	0.00228463	0.00233418	0.00348095	0.00356934	0.00199983	0.423482	0.441875	0.459196	0.43932	0.00233566	0.00315631	0.00367648	0.00633376
M27925	203.179	14.7595		0.0135954	0.00720693	0.0861235	0.00570216	0.00275115	0.0047197	0.0049762	0.0190789	0.0128911	0.00248823	0.00534293	0.478562	0.0374289	0.0160463	0.00942719	0.00329213	0.0100872	0.00252701	0.00413121	0.00800633	0.00423958	0.00721604	0.0127895	0.249783	0.73669	0.0131083	0.111749	0.180766	1.05259	0.0648241	0.0493386	1.56865	0.00603422	0.0027841	0.00760214	0.00666827	0.00833174	0.0444053	0.00371041	1.28121	1.0361	0.340023	0.0384308	0.00442205	0.563296
M7078	203.179	13.3598		0.169448	0.346332	0.0294268	0.0217376	0.0112177	0.00549089	0.0134661	0.269405	0.347136	0.285625	0.277149	0.308955	0.413419	0.367878	0.29124	0.209104	0.0103257	0.0173424	0.0118971	0.0352027	0.0217749	0.0223381	0.248622	0.237209	0.481154	0.212355	0.272244	0.00835512	0.0106127	0.0133238	0.546521	0.0513349	0.0144179	0.00462097	0.0170834	0.00869932	0.0142013	0.284027	0.274756	0.474025	0.304984	0.0251823	0.0135466	0.00928915	0.0203158
M9560	203.179	12.7725		0.0968767	0.463125	0.0175119	0.00952348	0.0415138	0.0172159	0.0335896	0.400774	0.185854	0.378032	0.234011	0.0111369	0.669781	0.138466	0.387481	0.326835	0.0162037	0.0381573	0.0291731	0.0431163	0.0250567	0.0130186	0.403105	0.793272	0.416188	0.313763	0.360335	0.00632606	0.108669	0.0194722	0.0504818	0.0452761	0.0288016	0.0209541	0.0372039	0.035433	0.0318024	0.403403	0.398607	0.448812	0.506614	0.0176853	0.0564458	0.0346542	0.0578874
M8109	203.179	19.1724		0.0117587	0.0788496	0.221075	0.0579544	0.0267418	0.0327901	0.0294188	0.0129026	0.0567592	0.062317	0.0398983	0.181306	0.114198	0.019707	0.0110613	0.00464498	0.0280786	0.0513455	0.0171106	0.0697977	0.0286959	0.0490159	0.0158067	0.160966	0.0804196	0.0333284	0.0717371	0.237162	0.261459	0.011294	0.0358771	0.0249457	0.0810782	0.00846132	0.0720531	0.0138077	0.00859137	0.0154529	0.00954686	0.336191	0.121302	0.329844	0.0478654	0.0532614	0.340821
M7023	203.932	0.819022		0.00742649	0.0310849	0.0100243	0.0415074	0.00203634	0.0162898	0.0102657	0.0642703	0.0656735	0.00618794	0.0194481	0.00481998	0.00469647	0.0335759	0.0155985	0.00452084	0.0178003	0.0286785	0.0307212	0.0208326	0.0259095	0.0452064	0.0240771	0.0244019	0.0484672	0.00366837	0.0408898	0.0204308	0.017521	0.0113604	0.0763766	0.0640701	0.062558	0.0573464	0.052348	0.0572239	0.103121	0.0625778	0.0232833	0.080955	0.0706539	0.0301001	0.0482751	0.0464918	0.0346819
M1050	204.123	0.952511		0.685244	0.990321	1.56793	1.76724	0.642848	0.553403	1.43088	1.94547	0.969637	0.952949	1.14683	0.545514	0.740995	0.294339	0.923911	3.03692	2.58581	2.47683	2.62874	3.45016	3.02056	3.73711	3.22165	2.75194	4.3682	1.34035	1.49595	1.05318	0.746491	0.281693	4.93336	1.26728	4.19027	2.69421	3.65617	3.45981	3.47159	2.10771	2.77173	3.28515	3.24052	1.55769	2.7824	1.70964	0.935301
M5970	205.029	1.24347		0.0678304	0.200315	0.0215295	0.138881	0.0450004	0.0961007	0.0643951	0.185015	0.147107	0.0610727	0.118866	0.0165673	0.0596065	0.139152	0.109233	0.11393	0.111549	0.174869	0.168657	0.187431	0.154759	0.193796	0.19792	0.116065	0.181815	0.105345	0.167092	0.0459106	0.0625608	0.0768166	0.164673	0.0674835	0.198194	0.193422	0.185122	0.162778	0.267049	0.174138	0.106059	0.201005	0.184412	0.0402059	0.118278	0.146272	0.0624504
M5681	205.097	4.47772		0.0659738	0.160911	0.0814138	0.0996122	0.0649314	0.081031	0.0516749	0.192553	0.0609955	0.050473	0.142795	0.0865719	0.0721314	0.193804	0.10101	0.0343443	0.0506778	0.0659709	0.0881483	0.0912811	0.109385	0.125313	0.101491	0.144801	0.131388	0.0931351	0.0503099	0.0721221	0.142928	0.126644	0.181254	0.138056	0.149845	0.137338	0.11231	0.123	0.161742	0.149832	0.12144	0.148034	0.147701	0.100629	0.0713995	0.043195	0.0478323
M27457	205.12	11.1023		0.000828162	0.0018363	0.439898	0.0366313	0.00410246	0.00103804	0.00110277	0.000887048	0.00096467	0.000931083	0.000237643	0.219255	0.14619	0.0195669	0.00479601	0.000738648	0.0290585	0.00308508	0.000138334	0.00126557	0.00223198	0.0017747	0.00135817	0.469081	0.55633	0.0128285	0.0358495	0.441445	1.39586	0.19687	0.00124021	1.00548	0.00148408	0.000296516	0.00142952	0.00104931	0.000877882	0.00349929	0.000982797	0.463044	0.538919	1.02176	0.118735	0.0129899	1.15937
M19668	205.159	13.5787		0.0356971	0.0457407	0.02526	0.0164883	0.0209279	0.0118983	0.0202774	0.0492714	0.0375664	0.0374353	0.0066616	1.03877	0.256183	0.0237094	0.0369557	0.0905248	0.0238273	0.0482408	0.0257695	0.0386606	0.0531927	0.0364967	0.0743725	1.658	0.086534	0.0967622	0.0206099	0.061214	0.0652851	0.0340685	0.179086	0.0767591	0.070577	0.0847323	0.140721	0.0626662	0.0875606	0.133128	0.137335	0.30454	0.210942	1.71222	0.511774	0.0785054	0.24975
M2886	205.159	11.9397		0.016047	0.0250515	0.438699	0.336754	0.274736	0.232199	0.260856	0.668137	0.00549047	0.0425878	0.0155881	0.0335931	0.0367369	0.0101688	0.777992	0.0226101	0.126886	0.233242	0.170212	0.192924	0.132441	0.303527	0.0153428	0.00766897	0.0124739	0.0346602	0.00478224	0.0843621	0.135356	0.211572	0.0155669	1.89313	0.116833	0.215821	0.205087	0.218221	0.185075	0.00738299	0.00756865	0.0396341	0.0101097	0.0663684	0.198453	0.174271	1.00521
M7196	205.195	12.9156		0.654551	1.16068	0.00555329	0.00346661	0.00490694	0.0294089	0.017389	0.826011	1.07535	0.0950089	0.156222	0.0498153	1.12269	1.34393	0.108912	0.702112	0.00579976	0.0213533	0.0112966	0.00897935	0.0158318	0.00482783	0.974871	0.605689	0.798046	0.0645093	0.979901	0.00434486	0.00558435	0.00640226	0.186518	0.0115983	0.00505398	0.0239189	0.0138983	0.0150322	0.0174455	0.648898	0.896132	0.136217	1.14426	0.00383558	0.0169284	0.0110271	0.00615928
M1376	206.055	0.815224		0.308211	0.538721	0.308272	0.617764	0.300929	0.421864	0.322955	0.646604	0.537991	0.306755	0.415361	0.231681	0.277482	0.386835	0.330681	0.262898	0.228732	0.344124	0.367843	0.346234	0.33884	0.365192	0.340899	0.23153	0.32791	0.219816	0.258681	0.155411	0.138272	0.209198	0.287768	0.277293	0.343593	0.367855	0.341576	0.345016	0.383884	0.283146	0.2962	0.335244	0.248195	0.216947	0.262415	0.324943	0.313147
M1401	206.941	0.798876		0.165732	0.139359	0.11729	0.162225	0.219988	0.211292	0.208938	0.108218	0.0819361	0.210619	0.204191	0.0939323	0.259908	0.106043	0.173486	0.169549	0.0735258	0.149222	0.136174	0.163222	0.159142	0.114389	0.163262	0.0848977	0.0827672	0.130072	0.0599274	0.018498	0.00375865	0.0549407	0.104655	0.0210902	0.123339	0.118761	0.138562	0.115362	0.0842737	0.0942282	0.180275	0.0752249	0.0464076	0.0386441	0.0709915	0.0675891	0.0607303
M6072	207.005	0.827178		0.15892	0.0527269	0.0512454	0.0307435	0.142946	0.163487	0.127254	0.272846	0.0768331	0.111253	0.183623	0.0617347	0.148577	0.0186458	0.0166318	0.0111262	0.0305519	0.0218915	0.0229678	0.0235206	0.0228127	0.0305815	0.141348	0.0268719	0.085714	0.101712	0.0141851	0.00552851	0.00702798	0.0249255	0.0175161	0.00943324	0.0156959	0.02626	0.0165958	0.188104	0.0142767	0.114644	0.0155445	0.0729553	0.0242401	0.00946161	0.0839887	0.0279647	0.00703447
M2603	207.014	0.820544		0.0748934	0.139255	0.0622548	0.157426	0.0763909	0.127224	0.107386	0.126952	0.132574	0.065838	0.111227	0.0485238	0.0684224	0.0932311	0.0937101	0.0854072	0.0817296	0.110065	0.116319	0.127063	0.123429	0.126035	0.115196	0.0876471	0.126711	0.0670201	0.0826097	0.0500703	0.0299188	0.0747271	0.194244	0.116483	0.197896	0.194682	0.213729	0.193897	0.235081	0.201555	0.169446	0.235991	0.141597	0.116763	0.168148	0.19435	0.132216
M4304	207.065	13.0114		0.0645416	0.0365013	0.067374	0.115843	0.0959608	0.0954939	0.114048	0.0251461	0.0774692	0.0852408	0.0393111	0.00422238	0.121488	0.0890882	0.0777515	0.0450184	0.0613895	0.10641	0.0930145	0.0875845	0.0679401	0.116701	0.0974413	0.0405112	0.0276726	0.0680551	0.0509558	0.034126	0.0444593	0.0538647	0.0775111	0.0616433	0.0326339	0.113025	0.100711	0.102359	0.103498	0.0942997	0.0747576	0.0740608	0.120969	0.0437053	0.0777436	0.0536614	0.133559
M27183	207.135	11.2819		0.00117522	0.00554961	0.236166	0.0210763	0.00445764	0.00345066	0.00268771	0.00103372	0.00508922	0.00223303	0.00134798	0.120687	0.0208796	0.00309746	0.00366558	0.00137354	0.0208293	0.00231115	0.000671547	0.00302043	0.00354251	0.00850509	0.00145878	0.237449	0.253063	0.0065531	0.0943082	0.217057	0.706879	0.138522	0.00320416	0.509554	0.00133261	0.00171796	0.00767714	0.000781614	0.00201341	0.00309869	0.00345424	0.268082	0.202663	0.357126	0.0389917	0.00526018	0.355742
M26796	207.138	11.4446		0.00507443	0.0282919	2.46525	0.139426	0.060218	0.0175166	0.0231116	0.0596062	0.0624487	0.0560314	0.0286895	2.17459	0.221535	0.0513348	0.0384097	0.0428539	0.0574563	0.0507555	0.00751011	0.00481269	0.00284512	0.0328355	0.012415	3.7413	4.70823	0.120903	2.54444	2.49747	5.51683	1.48883	0.0508161	5.9654	0.00273288	0.022001	0.0316373	0.0141457	0.0127201	0.0286413	0.0358241	4.64197	5.26506	4.18524	0.17245	0.0846432	6.49941
M1387	207.174	14.2013		0.708265	1.99638	1.26	0.700995	0.487323	0.79206	0.89143	1.17838	0.65791	1.76989	0.514947	1.14441	2.19233	1.99955	0.569798	0.741602	0.375794	1.06776	0.823481	0.941954	0.476095	1.1091	2.07785	2.0392	1.90336	0.670991	1.46558	0.924795	1.57279	0.792588	2.23829	2.22318	1.30406	1.21897	1.84897	1.20592	0.764366	1.7633	1.17716	3.30155	2.80566	1.71372	1.01799	0.94137	2.79191
M5122	207.174	12.1825		0.046292	0.0517022	0.131293	0.262336	0.1143	0.148955	0.146649	0.734955	0.0572239	0.0469099	0.0112919	0.046855	0.0388622	0.102495	0.0437421	0.023156	0.0707317	0.143566	0.153444	0.176132	0.0956954	0.255533	0.0296032	0.0539574	0.0642497	0.0556107	0.0371752	0.0519045	0.170828	0.130443	0.0154946	0.196428	0.0552975	0.100138	0.0579462	0.0857963	0.11127	0.0215114	0.01701	0.0829714	0.0591491	0.161301	0.0866551	0.127564	0.185849
M5000	207.211	13.5261		0.00765168	0.0600554	0.0349383	0.0640183	0.0670839	0.0589739	0.0637859	0.0139039	0.0384142	0.0398844	0.0249807	0.00636405	0.0447375	0.0486899	0.0335027	0.0124724	0.0290777	0.0619372	0.0414928	0.0275478	0.0400633	0.071867	0.0338475	0.0187467	0.0153978	0.0207786	0.0616611	0.0220554	0.0467171	0.040909	0.0172964	0.0670433	0.0543626	0.0737574	0.0379756	0.0628415	0.0493731	0.0306317	0.0388251	0.0428891	0.0753932	0.0134418	0.0495845	0.0585306	0.0239824
M3352	207.972	0.807089		0.0380453	0.0461333	0.0295517	0.0546225	0.0630709	0.0541201	0.0636055	0.0315198	0.0332921	0.0501182	0.0509237	0.0232158	0.0500934	0.0392514	0.0400321	0.0656048	0.0156882	0.0542629	0.0503695	0.0696872	0.0545283	0.0435053	0.0581561	0.0322542	0.0298419	0.0546026	0.0216056	0.0071727	0.00324475	0.0276084	0.024255	0.00678705	0.0372612	0.0366949	0.0423005	0.0328468	0.0269854	0.0241441	0.0469502	0.0201458	0.00886845	0.0111666	0.0166205	0.0279551	0.0243518
M4814	208.04	7.61858		0	0	0.0437215	0.125928	0.116408	0.0982803	0.11807	0	0	0	0	0	0	0	7.3952e-05	6.02692e-05	0.0579466	0.121853	0.0714442	0.0400645	0.0784546	0.0966935	7.13586e-05	0	0	0	0	0.0195405	0.051246	0.0687865	0	0.0364561	0.113003	0.110908	0.10577	0.110116	0.0983866	0	0	0	0	0.0408482	0.0717784	0.0825698	0.050266
M4554	209.108	8.99772		0.018315	0.124586	0.0623985	0.119043	0.111363	0.102668	0.111648	0.130468	0.186687	0.142284	0.110154	0.0610482	0.200086	0.0318573	0.092305	0.104839	0.0768968	0.111455	0.0307948	0.0445984	0.0701922	0.135045	0.146833	0.113694	0.147142	0.108638	0.0605614	0.0255469	0.0765866	0.0799941	0.104058	0.0505755	0.0956968	0.0934611	0.0853305	0.0920632	0.0845519	0.117574	0.090931	0.010011	0.152778	0.062682	0.0997611	0.105641	0.0716479
M26631	209.115	9.29567		0.0492259	0.129908	2.8127	0.432435	0.279637	0.108869	0.107371	0.158599	0.0316406	0.140571	0.0554973	1.66167	1.89554	0.0463999	0.0666236	0.11671	0.98607	0.264153	0.100514	0.115266	0.197272	0.157804	0.0540237	3.00952	3.37317	0.192184	0.413847	2.68915	6.60158	2.12272	0.207537	6.57334	0.225715	0.225445	0.435823	0.366799	0.251594	0.179115	0.166419	3.00972	5.06241	6.1772	1.48707	0.816061	5.65106
M1606	209.154	11.6915		0.122338	0.0437318	1.64919	1.21511	0.715376	0.539205	0.660462	0.117227	0.0801008	0.105639	0.0999812	0.0572803	0.309949	0.157166	0.09141	0.118453	0.789655	0.681457	0.291898	0.564632	0.164641	0.630392	0.18868	0.177898	0.112256	0.104561	0.0674479	1.57835	3.72263	1.31195	0.101749	4.12057	0.222991	0.547202	0.358833	0.421938	0.471992	0.0645352	0.17065	0.255059	0.147477	2.81486	1.22523	0.940378	4.44453
M15562	209.19	13.5934		0.064775	0.1546	0.00383063	0.00583352	0.0231774	0.0156183	0.0132141	0.0273687	0.0999053	0.0521119	0.10378	0.0704111	0.191615	0.173749	0.119263	0.111409	0.00400363	0.0175469	0.00959146	0.00535316	0.0106487	0.0208057	0.0550884	0.0964531	0.0807647	0.12183	0.159691	0.00355191	0.0121089	0.0142657	0.12343	0.0175628	0.00880909	0.0080579	0.0115677	0.0111403	0.00740466	0.126605	0.116664	0.137949	0.192839	0.0115762	0.00769087	0.0140138	0.016894
M7434	209.19	13.2337		0.164896	0.238535	0.0138685	0.0214083	0.0377943	0.0194655	0.0175146	0.051414	0.222302	0.0629818	0.045243	0.0790903	0.31127	0.123542	0.336984	0.107283	0.0218001	0.0119745	0.0169111	0.0205577	0.0225122	0.033497	0.0411753	0.142846	0.205632	0.157237	0.135592	0.00430578	0.0210056	0.0225669	0.142576	0.0111755	0.0173364	0.0283086	0.0321743	0.00724101	0.0125898	0.393982	0.163339	0.180605	0.245508	0.00605432	0.017386	0.0107584	0.0163474
M4702	209.19	14.1231		0.211538	0.378161	0.219723	0.0775052	0.0262299	0.292425	0.384472	0.192133	0.0404131	0.0929003	0.224224	0.0160885	0.421426	0.0792195	0.281281	0.228667	0.183265	0.34291	0.271361	0.0735115	0.0718925	0.369397	0.381917	0.244394	0.0667341	0.247917	0.263592	0.0131619	0.163287	0.0297592	0.276817	0.158785	0.0514951	0.195348	0.0724358	0.325819	0.29749	0.0183866	0.364197	0.433773	0.355667	0.0444464	0.303571	0.0490953	0.0218196
M14080	210.087	0.822159		0	0	0	0.000165376	0	0	0	0.000358336	0.000144139	0	0	0	0	0.000111411	0.00017173	0.0183754	0.0242663	0.0249376	0.0360355	0.0414067	0.0432487	0.0575489	0.0207698	0.0199304	0.027429	0.01779	0.0430533	0.0274827	0.0117635	0.0130824	0.111741	0.141444	0.115815	0.112342	0.0876319	0.119823	0.104003	0.100256	0.0702264	0.146766	0.129389	0.065924	0.0936388	0.0805732	0.115575
M12296	211.014	22.0996		0.0138516	0.0858544	0.00624821	0.0978837	0.0701939	0.0628471	0.0393939	0.0090495	0.0248975	0.0229669	0.0323398	0.0270172	0.0524067	0.0323942	0.108032	0.0266241	0.00100036	0.0395183	0.0384103	0.144858	0.0103154	0.179587	0.0182898	0.00786813	0.0379559	0.0200143	0.0934973	0.00149669	0.00127773	0.00109937	0.0457017	0.00192048	0.0124404	0.0105047	0.00665466	0.0314928	0.00997533	0.0216736	0.036061	0.0222652	0.454011	0.000780487	0.00229979	0.00286994	0.00218242
M6438	211.094	8.64313		0.0890669	0.404159	0.04924	0.112537	0.107129	0.0861798	0.0972803	0.375183	0.463767	0.344254	0.315996	0.229855	0.591554	0.12643	0.30052	0.295734	0.0635185	0.0851669	0.0171345	0.0460109	0.0541054	0.073284	0.364642	0.369819	0.505956	0.31641	0.0620334	0.0392297	0.0588377	0.0826052	0.312067	0.104373	0.0867691	0.0758837	0.079938	0.0866158	0.0778912	0.33954	0.248861	0.313216	0.549314	0.0841809	0.0781319	0.101274	0.108695
M3362	211.109	13.5168		0.0238074	0.0202897	0.0599808	0.0984462	0.0980351	0.0842194	0.0979944	0.0288557	0.0344736	0.0177337	0.039627	0.0212641	0.0335403	0.0299136	0.02543	0.0291559	0.0541921	0.0854652	0.0736207	0.0815156	0.0623437	0.0967662	0.0380063	0.0142761	0.0172551	0.0283823	0.0180172	0.0326461	0.0869888	0.0669085	0.0307864	0.0928884	0.0926961	0.115601	0.0853177	0.0884447	0.0869642	0.0247623	0.0250482	0.0364836	0.0270111	0.0498709	0.0796802	0.0760024	0.108011
M1272	211.13	10.3203		0.487343	1.27866	14.3822	5.64328	3.15901	1.79487	1.39941	1.09751	0.827289	0.840034	0.506448	7.02643	10.326	2.6257	1.4984	0.83779	4.6959	1.77505	0.862776	0.938314	1.15337	1.47529	0.942996	14.6637	17.9412	2.89408	7.73171	12.1824	30.609	11.2816	1.19377	25.6956	1.26858	1.0366	1.52026	1.264	0.98773	0.90889	1.1576	10.5479	15.8851	22.1884	7.38944	4.11304	16.8014
M5265	211.135	13.8984		0.0444948	0.00926949	0.0181792	0.0184049	0.019571	0.0279669	0.0543368	0.0510609	0.0699545	0.0522033	0.0585278	0.0134715	0.00585479	0.00218997	0.00352006	0.0423241	0.00884123	0.0639091	0.0586466	0.0593757	0.0547876	0.0801286	0.0580217	0.025903	0.0118302	0.0155124	0.00787892	0.00192672	0.00380591	0.00434752	0.0414182	0.0179156	0.0691466	0.0762415	0.071538	0.0749199	0.0573205	0.0525646	0.0519382	0.042913	0.0242633	0.00260173	0.00156143	0.00712655	0.00666905
M9253	211.169	16.1675		0.0425003	0.0707073	0.0813525	0.123531	0.0665708	0.0337268	0.0851361	0.0387711	0.0711981	0.170544	0.0189104	0.0286187	0.124422	0.0599149	0.0844118	0.232667	0.0432632	0.0440284	0.0187998	0.0193214	0.00627531	0.208786	0.0159119	0.00178561	0.0685498	0.0638195	0.0266857	0.0337865	0.00173608	0.0328519	0.0370699	0	0.0639798	0.0535186	0.0947022	0.0228139	0.0129243	0.0147332	0.0253533	0.00699008	0.0143196	0.00173555	0.0690571	0.0138172	0.00378466
M3473	211.169	11.2299		0.102492	0.103247	0.217118	0.333513	0.1782	0.160457	0.168546	0.224448	0.0857639	0.276092	0.0804228	0.152778	0.3121	0.242266	0.184634	0.25038	0.0886965	0.170565	0.0175931	0.13616	0.130356	0.224951	0.0283927	0.352789	0.301976	0.0518211	0.323156	0.0656215	0.0797115	0.173873	0.0667146	0.193188	0.0981628	0.108702	0.0946617	0.126897	0.108992	0.0481184	0.176421	0.342826	0.414279	0.083177	0.114533	0.153175	0.198787
M19248	211.169	12.6805		0.026063	0.0284821	0.666464	1.25678	0.0381159	0.0147086	0.0410531	0.0336143	0.0317492	0.0308436	0.0257648	0.537881	1.86834	0.125685	0.0156852	0.0209601	0.473386	0.0140466	0.0166312	0.0153496	0.0148389	1.24738	0.0473759	0.98632	1.21059	0.0294442	1.18035	0.564828	1.28191	0.658307	0.035435	1.43465	0.0180951	0.0244882	0.0257882	0.0319396	0.87854	0.0227428	0.0332863	1.349	1.38886	0.966131	0.632693	0.0408468	1.68694
M3939	211.242	16.7514		0.0114233	0.0944792	0.00378971	0.0809242	0.075163	0.0714884	0.107075	0.0778492	0.0965518	0.0372933	0.0257297	0.00286584	0.095882	0.080181	0.0197492	0.033209	0.0107545	0.0869924	0.076583	0.0293275	0.0710261	0.0931553	0.0759733	0.0091157	0.0103711	0.0445746	0.0235779	0	0.00442863	0.0113231	0.0235649	0.00722367	0.0919226	0.113664	0.0473787	0.0936019	0.0818126	0.0752632	0.072874	0.00709378	0.00589862	0.000853542	0.00675964	0.0277688	0.00443293
M1034	212.143	13.8965		0.519983	0.338018	0.349678	0.37157	0.434846	0.431294	0.599267	0.747299	0.84434	0.664932	0.656564	0.306921	0.297228	0.207006	0.209427	0.589941	0.2252	0.704777	0.589726	0.641969	0.567487	0.828377	0.683018	0.484759	0.48409	0.284936	0.379949	0.179966	0.286799	0.231725	0.535765	0.452649	0.778022	0.778454	0.749569	0.761511	0.574843	0.673915	0.660853	0.830773	0.522271	0.313862	0.230746	0.289546	0.685565
M7332	212.201	16.9294		0.0443739	0.0752937	0.290586	0.0450571	0.0956768	0.0618872	0.0719943	0.013629	0.0608013	0.0842553	0.0454975	0.00855871	0.103518	0.0780955	0.0573585	0.0518026	0.0391193	0.0672023	0.0363008	0.0604776	0.0545517	0.0940382	0.0261048	0.0330716	0.0513743	0.0646005	0.0300611	0.0113849	0.00233978	0.0421786	0.0490128	0.0175252	0.0205152	0.0432102	0.0598033	0.0734076	0.0484979	0.0329144	0.0475078	0.0156887	0.0643885	0.0218791	0.0364769	0.0596122	0.0322838
M441	213.146	10.2109		0.202429	0.374008	1.2866	2.20119	2.35459	1.96872	2.12355	0.353216	0.487682	0.425522	0.303801	0.213822	0.667656	0.32915	0.282667	0.323982	1.49019	1.99043	1.35164	1.42234	1.26574	2.31856	0.416492	0.421661	0.484201	0.305477	0.386206	0.554154	1.62644	1.64006	0.3164	1.63729	1.74876	1.56436	1.44467	1.60229	1.31862	0.358836	0.432444	0.319277	0.521672	1.28756	1.90256	2.17653	1.05243
M7687	213.149	11.7253		0.130654	0.14619	0.00313234	0.00825943	0.00513793	0.00784363	0.00659633	0.15655	0.173494	0.0991412	0.0988512	0.133677	0.204286	0.151201	0.061118	0.101124	0.00259889	0.00636932	0.00472616	0.00547762	0.00348272	0.00224885	0.0338489	0.0381676	0.135435	0.177704	0.106648	0.00752499	0.0078432	0.00304906	0.104977	0.00543591	0.00231671	0.00527094	0.0025315	0.00975875	0.00659988	0.183515	0.105281	0.0724679	0.0701644	0.00865345	0.00215397	0.00212337	0.0192202
M4295	213.16	7.97843		0.0933059	0.283115	0.0741544	0.155326	0.155199	0.134068	0.132718	0.252781	0.310888	0.194288	0.21465	0.131084	0.365133	0.274709	0.224564	0.18673	0.0972836	0.130107	0.0912587	0.0451817	0.0847287	0.115917	0.206794	0.202502	0.248411	0.211494	0.17999	0.036992	0.114966	0.114516	0.206232	0.101487	0.117307	0.111943	0.109874	0.110788	0.0990814	0.235811	0.0939866	0.1592	0.314319	0.0839647	0.119098	0.132319	0.107124
M27107	213.164	14.4079		0.022693	0.0183228	0.206784	0.0138967	0.00745018	0.00947866	0.018759	0.0175781	0.0252007	0.019689	0.0126192	0.191868	0.0504968	0.0134095	0.0104538	0.0280217	0.0237415	0.0292919	0.00777849	0.0130608	0.0243798	0.0096318	0.0194521	0.32102	0.286389	0.0523472	0.120039	0.284652	0.521771	0.0997567	0.070232	0.87351	0.0272347	0.0192026	0.0861882	0.0146923	0.0210861	0.056392	0.0473231	0.7699	0.481762	0.814056	0.083503	0.0241866	1.00136
M2395	214.006	0.840365		0.07077	0.0652273	0.0571131	0.0772809	0.108167	0.101409	0.132077	0.0201208	0.0120222	0.0938943	0.105386	0.0540281	0.102596	0.0411325	0.0806299	0.118961	0.0687025	0.104954	0.0982353	0.129303	0.11583	0.077897	0.0998924	0.0512237	0.0370932	0.118602	0.0205914	0.0116873	0.00810293	0.0633838	0.0374474	0.0161869	0.0715738	0.036861	0.0733248	0.0465839	0.0398888	0.0178017	0.108121	0.0333946	0.0259964	0.0144368	0.0408678	0.0646785	0.0598689
M18949	214.059	0.85327		0.00603227	0.0248135	0.0022308	0.0222703	0.00452322	0.00489982	0.00556283	0.0268211	0.0309531	0.000889098	0.00803449	0.000761423	0.00441648	0.00606671	0.00710776	0.0120061	0.0227087	0.0257064	0.0171389	0.0291717	0.0239167	0.0475963	0.0208027	0.0145768	0.0406505	0.0104872	0.0402869	0.0217888	0.00686646	0.0152426	0.0547366	0.0602679	0.063147	0.0556714	0.0548497	0.0635616	0.0830465	0.06466	0.0322157	0.0961928	0.048968	0.0152633	0.0429521	0.0551599	0.0304437
M4676	214.09	9.91968		0.0238686	0.101839	0.0800317	0.155867	0.148667	0.124116	0.140131	0.0814507	0.119599	0.0945246	0.0796953	0.0464157	0.151545	0.0878833	0.076955	0.0403278	0.0906203	0.118993	0.0826553	0.085989	0.0935491	0.175565	0.103865	0.0795087	0.10478	0.0824934	0.0879597	0.0213813	0.111003	0.101961	0.0798308	0.120273	0.121067	0.123522	0.116004	0.115104	0.0941195	0.0912173	0.0689861	0.0214285	0.0559192	0.0799978	0.111383	0.11805	0.0478296
M502	214.126	12.2681		0.535407	0.621091	0.992441	1.75682	1.60345	1.50678	1.52999	0.630188	0.823781	0.617882	0.546086	0.291543	0.953799	0.658	0.551892	0.514938	0.938784	1.45786	1.10654	1.30299	0.976647	1.66906	0.656595	0.567867	0.749781	0.52116	0.521221	0.442359	1.20812	1.17796	0.541583	1.66642	1.07721	1.37138	1.27991	1.29055	1.0954	0.53394	0.561757	0.672733	0.777297	0.830589	1.23546	1.20115	1.69054
M6163	214.18	10.3242		0.0194629	0.0584592	0.102501	0.102204	0.0679953	0.0711491	0.0536841	0.0543268	0.0120468	0.135168	0.0226326	0.0115948	0.0778236	0.079861	0.0864079	0.121291	0.0109506	0.0788063	0.0226799	0.0634915	0.0605765	0.0674814	0.0227108	0.0350833	0.122001	0.00127605	0.05473	0.0223485	0.0175795	0.00347183	0.00487462	0.0468548	0.0215306	0.0295435	0.00491771	0.0309199	0.0276438	0.0196159	0.0327803	0.00330805	0.0261086	0.0213351	0.0242857	0.0868052	0.0787849
M4903	214.216	14.4226		0.0221073	0.0363472	0.0205352	0.0461511	0.0618514	0.0530608	0.0554131	0.0355262	0.030663	0.0256819	0.0260195	0.0212116	0.0193428	0.0402498	0.0303068	0.0286097	0.0265371	0.0318993	0.0432024	0.0456361	0.019445	0.0296382	0.0396054	0.0216453	0.0400184	0.0290809	0.0206041	0.0154542	0.0316394	0.0350905	0.0326025	0.0634344	0.0629537	0.0542698	0.0319563	0.0413718	0.0353065	0.0156577	0.0177193	0.0319873	0.0420954	0.0270191	0.0451277	0.0362047	0.0638773
M630	214.253	14.2469		0.833704	1.00446	0.994494	1.21394	1.14688	0.790005	1.18712	0.940555	0.998945	0.614597	0.869109	2.04272	1.04563	1.14056	0.607274	0.503662	0.56128	1.00768	0.904448	0.898783	0.717204	0.734823	0.812078	0.917953	1.00253	0.767317	0.546167	1.05605	1.75277	0.712727	0.688103	1.40676	0.746919	1.18075	1.14492	0.850363	0.976052	0.615124	0.497096	1.62341	0.602167	0.765918	0.906032	0.779519	2.14961
M2830	214.969	0.823888		0.146412	0.110043	0.0722416	0.126455	0.136935	0.230383	0.163001	0.122462	0.0678278	0.157087	0.153924	0.049886	0.151502	0.0808248	0.145881	0.140626	0.136168	0.181957	0.116946	0.107378	0.113961	0.139546	0.148267	0.0766746	0.088454	0.163699	0.0964553	0.0389583	0.00618194	0.114551	0.115149	0.0100644	0.164968	0.151966	0.168813	0.131526	0.137547	0.12242	0.173494	0.129908	0.0404801	0.0526955	0.0896985	0.0970173	0.101622
M3515	215.052	12.968		0.0712402	0.0581235	0.0571446	0.0950193	0.0996719	0.0858486	0.0939211	0.0709383	0.107831	0.0758576	0.0685984	0.0311605	0.051134	0.0821236	0.0700493	0.0773551	0.0234299	0.0857047	0.0683737	0.0785522	0.0652071	0.0956594	0.0937805	0.0658633	0.0709283	0.0628955	0.0501589	0.0192894	0.0308678	0.0509106	0.0822693	0.0853113	0.0651211	0.102992	0.0945707	0.0825902	0.0867215	0.085456	0.106829	0.0308423	0.0761398	0.0356495	0.0661458	0.0681889	0.0871605
M6462	215.128	8.32971		0.0904879	0.42098	0.00307911	0.00853677	0.00260351	0.0184378	0.00212709	0.408129	0.496586	0.328046	0.36174	0.210097	0.547805	0.375824	0.323225	0.305001	0.00587302	0.0124299	0.00861635	0.00751504	0.011882	0.00621461	0.350664	0.345114	0.400684	0.342428	0.199977	0.0059233	0.00620482	0.00753438	0.340727	0.0019324	0.0097057	0.0178465	0.0107528	0.0067818	0.00849507	0.374875	0.203873	0.192168	0.508668	0.00606515	0.00447435	0.00879661	0.00894353
M28038	215.143	12.7006		0.00166908	0.0110456	0.814596	0.012869	0.00772286	0.00348669	0.00245878	0.00156792	0.00483911	0.00169925	0.00383242	0.670162	0.288322	0.0077895	0.00640583	0.00261804	0.0236829	0.00409611	0.00126066	0.00269519	0.00459968	0.00189477	0.00213401	1.23822	1.47445	0.00916674	0.0156297	0.788158	1.84177	0.421369	0.00516137	2.28656	0.00333663	0.00202786	0.00469962	0.00268883	0.00332576	0.00155854	0.00283742	1.32061	1.63828	1.52837	0.0544904	0.0148559	2.31813
M6601	215.164	11.23		0.166674	0.219982	0.0171168	0.0988584	0.0825693	0.0667751	0.0463123	0.247729	0.280396	0.208098	0.209637	0.118176	0.317966	0.205355	0.17327	0.188193	0.0360251	0.0819884	0.00706159	0.0429314	0.0503668	0.0849893	0.23153	0.179117	0.239167	0.177807	0.210881	0.0133299	0.0196438	0.0567835	0.188935	0.0294129	0.0432499	0.034173	0.0785255	0.0459216	0.0472241	0.203404	0.204673	0.24868	0.251484	0.00894189	0.0398964	0.0588669	0.0555523
M27074	216.951	0.752323		0.00186952	0.0104716	0.0968612	0.00591565	0.0018319	0.00353943	0.00251188	0.00647912	0.00763628	0.00183527	0.00348156	0.138436	0.0153622	0.0117933	0.00181038	0.00351422	0.00343618	0.00514949	0.00788233	0.00448251	0.00365395	0.00526861	0.00704108	0.250827	0.301422	0.0144129	0.063575	0.198406	0.0509759	0.00717814	0.00538535	0.339794	0.00479928	0.00445529	0.00444917	0.00518825	0.00426465	0.00635876	0.00300899	0.352275	0.195164	0.0634425	0.00308555	0.00209054	0.300634
M14143	217.107	6.18198		0.0557558	0.0402524	0.0817472	0.042178	0.0427866	0.043665	0.0353974	0.0883614	0.029463	0.0123024	0.0370554	0.0453719	0.0904582	0.0682161	0.027913	0.0215468	0.0584402	0.0877314	0.079694	0.0455767	0.0668173	0.0992066	0.0198141	0.0664193	0.0346949	0.100892	0.0212217	0.0377402	0.0843286	0.078436	0.0593396	0.0672728	0.113594	0.10333	0.0957319	0.100297	0.208066	0.0555256	0.0871886	0.107981	0.0839918	0.0396826	0.06352	0.0144364	0.0865774
M5746	217.107	13.1565		0.0353844	0.0228847	0.0170347	0.0440108	0.0551931	0.0358338	0.0538851	0.0254251	0.00866754	0.03209	0.0141031	0.0106274	0.0348946	0.0134302	0.0406865	0.00919861	0.0180068	0.0367279	0.0321879	0.0456569	0.0204932	0.0317625	0.0187322	0.0385844	0.046364	0.00918317	0.0178438	0.00737903	0.0145857	0.0434186	0.0166931	0.0238946	0.0483558	0.0199894	0.023694	0.0569109	0.0524964	0.0132869	0.0208797	0.0257305	0.0563991	0.0114404	0.0217111	0.02139	0.042372
M25197	217.12	11.8603		0.00750124	0.00513474	0.796807	0.123014	0.0385987	0.00731305	0.0169041	0.00646363	0.00207923	0.00525335	0.00419171	0.45501	0.249925	0.0215976	0.00757058	0.00858064	0.136983	0.0310829	0.00821467	0.00626054	0.00371684	0.00547486	0.00181208	0.810458	0.921374	0.0285082	0.254391	0.700163	1.58773	0.502868	0.0121823	2.00306	0.00267519	0.0175302	0.00605302	0.0132261	0.0081669	0.0145422	0.00874905	1.20858	1.10698	1.60082	0.298582	0.110654	2.08205
M3466	217.143	11.3912		0.0994185	0.182934	0.101117	0.16005	0.176412	0.179696	0.161522	0.184578	0.16524	0.187668	0.139817	0.0731559	0.224049	0.160238	0.168962	0.122071	0.122238	0.20784	0.0636939	0.137837	0.0489961	0.170405	0.197472	0.124178	0.14516	0.117184	0.120723	0.0498757	0.141465	0.124796	0.132437	0.188578	0.0254394	0.122316	0.106194	0.140452	0.103401	0.138452	0.149502	0.128725	0.158872	0.106246	0.134101	0.16882	0.0543173
M6936	217.143	9.86461		0.0892654	0.140254	0.00533078	0.00738738	0.00685595	0.0135837	0.00774152	0.134532	0.157475	0.125898	0.123734	0.0732006	0.178619	0.126404	0.10804	0.101159	0.00796572	0.0146976	0.00351556	0.0101085	0.00457343	0.0103215	0.133524	0.113492	0.145936	0.116304	0.115291	0.00237556	0.00941302	0.0015888	0.111854	0.0251796	0.00722446	0.0112765	0.00949934	0.01057	0.00266942	0.129261	0.11658	0.138429	0.161732	0.00652548	0.00425629	0.0119148	0.00317618
M6806	217.143	10.872		0.0846126	0.142606	0.0147414	0.00892335	0.00841773	0.0118254	0.0144128	0.142424	0.169176	0.132775	0.117807	0.0728501	0.191659	0.131627	0.110431	0.104821	0.00449062	0.00834086	0.00579616	0.0140213	0.010231	0.00978193	0.141894	0.121082	0.131905	0.111371	0.126915	0.00591091	0.0114002	0.00725218	0.116421	0.0179473	0.0160487	0.00624677	0.00731878	0.0188408	0.00883129	0.122065	0.126986	0.116749	0.160829	0.0078268	0.00396827	0.0175081	0.00238007
M3636	217.156	13.6907		0.037949	0.0433781	0.032758	0.0745635	0.0777923	0.0668411	0.076936	0.0571741	0.057809	0.0461958	0.0256399	0.015396	0.0246846	0.0342956	0.0200006	0.033636	0.0365779	0.0660252	0.0622188	0.0622975	0.0578655	0.0862845	0.0378506	0.0262001	0.0313994	0.0352978	0.0274714	0.00708686	0.021262	0.0372055	0.0459761	0.0464317	0.0870151	0.078216	0.081874	0.0787628	0.060159	0.0349545	0.043144	0.0215817	0.0341713	0.0245178	0.0495741	0.0593448	0.0483446
M27038	217.159	13.3577		0.00804711	0.0175942	0.795178	0.0304732	0.0103756	0.00398066	0.00396037	0.00388653	0.0138526	0.00905625	0.00655255	1.5551	0.116532	0.023854	0.00879762	0.00701851	0.211595	0.00800792	0.00944818	0.00391661	0.00559542	0.00653711	0.0106111	0.476008	0.430219	0.0352735	1.9689	0.387325	1.73305	0.512787	0.0180027	1.01708	0.0123023	0.00893445	0.00438021	0.00491773	0.00733338	0.0163345	0.00692317	3.96052	4.05297	3.63363	1.17487	0.014645	6.02925
M5661	217.195	14.9931		0.0619362	0.0846842	0.00799544	0.0103951	0.0556584	0.0545824	0.217804	0.228603	0.0974812	0.0390829	0.0392423	0.00419875	0.0215618	0.215362	0.0707342	0.039389	0.0116849	0.0625331	0.0516769	0.0656451	0.00836552	0.0897154	0.0341379	0.0109352	0.031067	0.0697195	0.00450126	0.00106672	0.00540858	0.00496472	0.177664	0.0230497	0.199707	0.264309	0.0729814	0.0414592	0.0122721	0.0440135	0.134969	0.0166427	0.00620004	0.00282691	0.0260663	0.00848392	0.00661421
M8694	217.195	14.8451		0.0961485	0.0120765	0.0147304	0.152252	0.149992	0.139173	0.0460925	0.0227538	0.14557	0.120861	0.0262711	0.0104702	0.0339398	0.0461568	0.00810346	0.094567	0.025747	0.117195	0.118728	0.00806583	0.0114833	0.179784	0.0284123	0.0174346	0.0293699	0.0932172	0.103832	0.00394668	0.0139782	0.010453	0.0186813	0.0140492	0.0339474	0.0221889	0.0987757	0.0418977	0.0169766	0.0128609	0.0200129	0.194031	0.0178689	0.00850742	0.0185135	0.0130245	0.0268403
M7026	217.195	13.2383		0.103913	0.30913	0.0290905	0.0390334	0.0687368	0.0506886	0.0940016	0.274232	0.384893	0.252223	0.222682	0.133611	0.443298	0.34107	0.337583	0.226257	0.0381266	0.0577708	0.0478975	0.0460064	0.0146347	0.0742487	0.314031	0.24508	0.324232	0.266068	0.28181	0.0171455	0.0218825	0.0393059	0.261912	0.0980164	0.05281	0.05979	0.0547488	0.0464736	0.0242447	0.28895	0.288798	0.291983	0.377938	0.0143912	0.0547654	0.0135795	0.0459867
M2146	217.195	13.5203		0.11758	0.167774	0.274512	0.439559	0.240767	0.207775	0.242402	0.144965	0.251465	0.121545	0.108303	0.0633773	0.19608	0.141187	0.110779	0.102602	0.150484	0.209817	0.167067	0.196145	0.169765	0.246311	0.127217	0.326987	0.140565	0.06843	0.0724342	0.0760886	0.341643	0.19645	0.117456	0.453284	0.234686	0.238148	0.205664	0.226349	0.189088	0.114756	0.114589	0.18706	0.158148	0.232152	0.312216	0.194079	0.471132
M4757	217.195	13.2456		0.0385586	0.0765107	0.0290905	0.0468014	0.17821	0.161563	0.159741	0.0808442	0.0633902	0.0568018	0.0695173	0.0214471	0.198362	0.0626088	0.0584513	0.0383476	0.105723	0.16223	0.121724	0.148229	0.111362	0.191822	0.0570402	0.0713849	0.0481401	0.0259778	0.0524186	0.039438	0.0218825	0.134208	0.0530907	0.0980164	0.162715	0.167933	0.154857	0.163251	0.137344	0.0224698	0.0341177	0.111054	0.124103	0.0143912	0.0547654	0.147009	0.096862
M16214	217.195	13.8831		0.0224088	0.302922	0.0344504	0.0183386	0.0149444	0.0161475	0.039959	0.0422906	0.0707706	0.0559018	0.272098	0.039276	0.414004	0.303253	0.250256	0.0581447	0.0139914	0.0210706	0.0466987	0.0388057	0.0262975	0.043642	0.0579605	0.0406486	0.296829	0.310198	0.323679	0.0113765	0.0412029	0.0308128	0.065116	0.0267949	0.0310379	0.04234	0.066296	0.0149815	0.0345493	0.334725	0.314453	0.385117	0.305894	0.039537	0.0359955	0.0172133	0.0532519
M716	218.103	16.319		0.589997	0.651877	0.0441054	0.736035	0.858068	0.727968	0.827061	0.786651	0.933441	0.705302	0.667106	0.0532956	0.684909	0.567585	0.598002	0.64829	0.432203	0.825295	0.771289	0.77635	0.668624	0.987276	0.859653	0.0809355	0.227307	0.481039	0.241237	0.0090273	0.125876	0.332651	0.483647	0.101854	0.790739	0.839774	0.718654	0.719932	0.707433	0.558254	0.576063	0.133642	0.124785	0.00467628	0.43415	0.618931	0.0807925
M26555	218.984	0.75421		0.00125159	0.0365855	0.572706	0.0169617	0.00139215	0.0064759	0.00269987	0.0178412	0.0210949	0.00127047	0.00600692	1.08577	0.0262501	0.0303846	0.00327898	0.00678446	0.0204524	0.0239493	0.0209083	0.0181388	0.0158239	0.0288999	0.0202678	1.0543	0.865877	0.0222774	0.245291	1.20839	0.489151	0.0323694	0.015722	2.37129	0.0211699	0.0180868	0.0169117	0.0206264	0.0249532	0.0199578	0.00472859	1.95941	1.45058	1.13984	0.0232055	0.00465188	3.68897
M6666	219.047	9.47496		0.0272929	1.5222	0.590319	0.987853	0.626409	1.59561	1.15474	0.739222	2.10419	0.266394	1.54632	0.171977	0.297476	1.64371	0.237553	0.33269	0.237349	0.585232	1.27201	0.754711	0.814525	0.298785	1.53452	1.2277	1.65854	0.48556	1.37593	0.0848123	0.109351	0.226145	0.203314	0.685231	0.935731	1.01112	0.852055	0.505024	0.254185	1.59769	0.0546122	1.57498	0.465479	0.108686	0.258548	0.22651	3.78444
M2284	219.047	9.47055		1.39798	0.421995	1.81225	3.40986	3.08472	2.66448	2.22716	1.79295	1.11891	1.42189	0.298147	0.769495	1.83046	0.462941	1.16574	1.27803	1.71604	2.09715	0.76153	1.48346	1.64446	2.43176	0.876874	0.187593	0.492425	1.36242	0.180317	0.584646	0.181614	2.06526	1.08822	3.88276	2.00965	1.30328	1.8301	1.73497	1.62733	0.645674	1.57216	0.187026	1.68152	0.158978	1.1387	2.09804	1.11502
M1441	219.083	0.803797		0.0889933	0.0517139	0.0443728	0.0633911	0.134141	0.087114	0.100964	0.0492171	0.0364796	0.105106	0.0846885	0.0364747	0.103396	0.0327427	0.0605741	0.154191	0.0452557	0.117115	0.0943088	0.103288	0.110262	0.0748011	0.121084	0.0676677	0.0594754	0.0990802	0.041201	0.0180449	0.00567403	0.0313443	0.0858403	0.0375231	0.110174	0.0888065	0.116659	0.0934916	0.0839208	0.0821952	0.165399	0.0826604	0.0367606	0.0434179	0.0571513	0.0661028	0.0873851
M6048	219.137	12.6896		0.0279816	0.0381632	1.10798	0.30187	0.126219	0.0710057	0.238732	0.0518567	0.0724032	0.0735867	0.0542822	0.44311	0.613413	0.194493	0.0473053	0.0412526	0.243523	0.145559	0.107915	0.0392206	0.152964	0.167916	0.0420603	1.20087	1.21252	0.15002	0.439145	1.02166	2.23268	0.681438	0.0554412	2.54013	0.116452	0.112374	0.0747518	0.174862	0.244295	0.0706405	0.028178	1.38795	1.36152	1.76115	0.429422	0.181102	3.01404
M4123	219.138	11.9069		0.0199465	0.0278592	0.693542	0.3536	0.255957	0.286128	0.155701	0.0064222	0.0347473	0.0100379	0.00759957	0.0205918	0.0293258	0.0281452	0.00837651	0.00643344	0.0666239	0.171798	0.123429	0.238228	0.0649948	0.238011	0.00553549	0.035719	0.0123976	0.0178671	0.0150983	0.472317	1.22849	0.202152	0.0242234	1.35103	0.0272955	0.0745535	0.147065	0.215973	0.265004	0.0201894	0.00668382	0.0645618	0.0317053	0.859122	0.620886	0.197373	1.17247
M12058	219.174	13.6056		1.36706	1.9684	0.10593	0.143551	0.378432	0.0272529	0.0871555	1.6254	0.0778592	0.101621	0.0339204	0.0791185	0.0674943	0.636906	1.62682	0.0923615	0.0228837	0.222406	0.170199	0.32385	0.140153	0.225035	1.70065	0.118401	0.127589	0.0512477	0.0957447	0.185951	0.116625	0.0187646	1.40565	0.267	0.282817	0.220926	0.206581	0.182144	0.111959	1.56126	0.213185	0.145627	0.186183	0.142124	0.0417795	0.179236	0.156825
M3625	219.174	13.2713		0.0106038	0.0619785	0.963182	0.614393	0.100989	0.6579	0.62447	0.0269815	0.0225827	0.00505441	0.0122018	0.916435	0.0403055	0.00593546	0.0231348	0.0112278	0.43235	0.664683	0.525671	0.249148	0.510015	0.746303	0.0375422	1.64127	2.08563	0.0130924	0.107058	0.556646	0.729594	0.733329	0.0399176	1.70354	0.186895	0.282412	0.35727	0.657678	0.117093	0.0186325	0.0263165	2.21566	2.1682	1.01208	0.108879	0.457604	1.03286
M24904	219.174	13.9938		0.023944	0.0155842	0.745337	0.525316	0.0344378	0.0297658	0.0555597	0.0941003	0.0288553	0.0386832	0.0194186	0.50683	0.112489	0.0744864	0.00811464	0.0229001	0.343963	0.0148524	0.0226044	0.0285965	0.0482225	0.0423629	0.0199564	0.871012	0.984036	1.75317	1.9792	0.738887	1.493	0.563055	0.021054	1.67743	0.0350363	0.0305776	0.0585981	0.0181091	0.0504863	0.00925465	0.0253786	1.57366	1.22198	1.21864	0.424423	0.0470768	2.19469
M10599	219.211	15.1462		0.0501563	0.076336	0.0119805	0.0848558	0.0651019	0.0194632	0.043323	0.0609985	0.0200139	0.0415868	0.0159114	0.0381645	0.0851928	0.0196998	0.127664	0.0287111	0.0642177	0.0610498	0.0612728	0.0145266	0.0119416	0.0179714	0.0618557	0.00980535	0.0180894	0.0523895	0.00567377	0.0100794	0.0146842	0.0567124	0.0070627	0.00642428	0.095858	0.0577596	0.0436513	0.0517683	0.0237381	0.0209298	0.0928825	0.0114411	0.0327552	0.00396441	0.0141121	0.0163681	0.00956924
M4883	219.211	15.0791		0.026657	0.079648	0.0462147	0.0607919	0.0869415	0.0576925	0.24993	0.0694933	0.127965	0.0515462	0.065271	0.0410706	0.0240312	0.0379303	0.0370781	0.0372772	0.0196581	0.0647486	0.0402539	0.187132	0.0621308	0.0271761	0.058495	0.00980535	0.0617263	0.0541516	0.0118491	0.00648132	0.0243207	0.00495723	0.0068343	0.00642428	0.0294332	0.0443471	0.02038	0.0407964	0.00990775	0.0428151	0.0209883	0.0218817	0.0327552	0.0122415	0.0141121	0.0085975	0.00956924
M5054	219.211	15.3398		0.0276414	0.0391278	0.00771035	0.0370371	0.049333	0.19123	0.118588	0.121279	0.0410694	0.0962974	0.113283	0.00863008	0.189955	0.0368555	0.0301121	0.152546	0.0653203	0.120297	0.108306	0.130047	0.0215597	0.077776	0.0384838	0.0127063	0.0903843	0.107513	0.0701008	0.00157571	0.00671299	0.0342893	0.13868	0.0132968	0.14308	0.0366312	0.0230387	0.154922	0.107372	0.0227704	0.0879256	0.0188856	0.0124409	0.00197974	0.0405705	0.0193793	0.00691821
M26800	219.984	0.754551		9.94579e-05	0.00858245	0.136204	0.00407877	0.000228388	0.00113584	0.000422615	0.00381581	0.00432574	0.0001764	0.0013679	0.262087	0.00588853	0.00684766	0.000628007	0.00127865	0.00361558	0.00523449	0.00499516	0.00431384	0.00382032	0.00615054	0.00453088	0.251193	0.210524	0.00468521	0.0570728	0.29474	0.116685	0.00754834	0.00348369	0.57861	0.00452502	0.00430768	0.00382296	0.00411579	0.00548983	0.00493428	0.000837002	0.479926	0.348581	0.270655	0.00508985	0.000793851	0.873462
M2304	220.118	3.28364		0.215802	0.703165	0.163242	0.438288	0.257413	0.429906	0.212477	0.834459	0.423984	0.0964683	0.283711	0.150637	0.145982	0.325125	0.248662	0.249031	0.258119	0.416699	0.263434	0.200703	0.365072	0.443783	0.301378	0.412426	0.292167	0.229652	0.368673	0.204597	0.509776	0.313179	0.64769	0.862654	0.696876	0.642955	0.60304	0.713739	0.887713	0.596459	0.509024	0.916833	0.434723	0.358195	0.271837	0.351347	0.771858
M2498	220.146	11.8996		0	0.000956823	0.0769789	0.167835	0.187562	0.165833	0.173243	0.00018769	0.000640131	0.00022387	0.000447106	0.000245133	0.000879063	0.00182331	0.00184028	0.000196622	0.0754749	0.17283	0.101266	0.138129	0.0625469	0.166068	0.000751043	0.00024032	0.00126133	0.00165692	0.000337566	0.00781224	0.0562819	0.0862102	0.000911452	0.0871759	0.0489239	0.116838	0.09807	0.107733	0.0909195	0.00228089	0.00174345	0.000716665	0.00221967	0.0394354	0.0929623	0.103828	0.0818944
M16123	220.902	24.9507		0.0399399	0.719768	0.0641655	0.0393784	0.0387435	0.0417871	0.0238667	1.87297	0.019304	0.0270339	1.62932	0.111935	0.430939	0.0413562	0.206144	0.0417046	0.0116242	0.0211739	0.0115638	0.0178842	0.018289	0.0187919	0.0291806	0.0308213	0.0113729	0.0227265	0.023273	0.00609661	0.0281708	0.0832537	0.0130249	0.0109826	2.12126	0.0526428	0.0857061	0.976291	0.030937	0.0367039	0.0576768	0.04355	0.472359	0.00889293	0.0616515	0.146647	0.0937197
M26721	220.981	0.754056		0.000176468	0.00900899	0.161023	0.00508715	0.000137936	0.00158985	0.000566312	0.00449967	0.00531545	0.000265866	0.0012611	0.308808	0.00700699	0.00796694	0.000839594	0.00189265	0.00451135	0.00606106	0.00529135	0.00515062	0.00416272	0.00823634	0.00490259	0.295911	0.245189	0.00576866	0.0665698	0.342266	0.138847	0.00914831	0.00408283	0.672331	0.00501326	0.00461368	0.00422902	0.00535544	0.00664897	0.00516415	0.00106536	0.571437	0.400627	0.314368	0.00604383	0.00133216	1.04789
M4170	221.018	0.81033		0.0336099	0.0321707	0.0386929	0.0403779	0.0235118	0.0317869	0.0287363	0.0493611	0.0337791	0.0392903	0.0427078	0.0230752	0.0270388	0.0349093	0.0340266	0.00644603	0.00175195	0.0052237	0.00688218	0.00731155	0.00668956	0.00447919	0.00627786	0.00380442	0.00324681	0.00266022	0.00271618	0.00265477	0.00139869	0.00227428	0.00823465	0.00574112	0.00938935	0.0120746	0.00784003	0.0087569	0.0102536	0.00549527	0.00596867	0.00841369	0.00323907	0.005952	0.00406983	0.0028269	0.00470237
M3814	221.074	9.71049		0.101327	0.251015	0.0942513	0.145801	0.148897	0.134167	0.15152	0.271073	0.317315	0.219496	0.215343	0.118075	0.339627	0.176483	0.188182	0.172953	0.0980871	0.129633	0.0975208	0.0839247	0.109983	0.182519	0.267741	0.209559	0.281431	0.181364	0.187227	0.0435831	0.118631	0.113369	0.211499	0.107599	0.120019	0.139835	0.126816	0.120816	0.113379	0.228348	0.206131	0.15447	0.279151	0.0897863	0.129249	0.134045	0.130516
M1450	221.117	12.2211		0.0534921	0.125296	0.309678	0.50718	0.396179	0.467531	0.459162	0.0933282	0.0981926	0.0822554	0.091406	0.0568943	0.0960293	0.15425	0.1106	0.0851759	0.193654	0.473217	0.349034	0.418083	0.259798	0.589718	0.120788	0.0978895	0.147486	0.101566	0.136194	0.09623	0.244434	0.212596	0.0996602	0.501197	0.275996	0.45135	0.453407	0.439042	0.344617	0.0672823	0.127129	0.142915	0.123976	0.190476	0.21802	0.219029	0.548528
M3040	221.117	12.9434		0.0344738	0.0255705	0.179184	0.385062	0.323035	0.264439	0.258831	0.0451723	0.0454634	0.00950361	0.0522446	0.00993081	0.0783662	0.0726491	0.0578015	0.0519549	0.158614	0.290683	0.196128	0.223957	0.211619	0.331878	0.0357384	0.051345	0.0126369	0.0518972	0.0325318	0.0776236	0.198573	0.182661	0.0429275	0.310523	0.232949	0.27555	0.284976	0.255732	0.191037	0.0551082	0.0433257	0.104816	0.0570667	0.0586972	0.160843	0.212148	0.295747
M2585	221.154	15.8468		0.0642812	0.0868783	0.00842601	0.0764837	0.0921705	0.0846092	0.129371	0.0965608	0.121572	0.0689678	0.0799197	0.017762	0.0947947	0.0271917	0.0599674	0.210255	0.116383	0.226851	0.195725	0.216193	0.190974	0.160305	0.234411	0.0896833	0.0777522	0.109277	0.112249	0.0355226	0.0278172	0.124405	0.0645306	0.0339245	0.127553	0.108265	0.0839099	0.106906	0.128098	0.0866847	0.0880902	0.012199	0.0567057	0.0356825	0.0260422	0.0770865	0.0394962
M6892	221.154	10.5442		0.114047	0.182189	0.0654954	0.0123267	0.02374	0.00692655	0.0252788	1.23638	1.8592	1.19205	1.3172	1.44175	3.14134	0.211072	1.26596	0.773653	0.0166481	0.0292202	0.0159768	0.0222077	0.00996926	0.0305275	1.25505	2.4798	0.142001	1.18826	1.34227	0.044574	0.0623991	0.0176951	1.33277	0.0754632	0.0141687	0.0335034	0.0156202	0.00278204	0.0116904	0.644802	1.18036	0.184266	0.274921	0.0691453	0.0271349	0.0278016	0.0596974
M2293	221.154	12.5088		0.022141	0.662137	1.32215	1.72006	1.08687	0.451273	0.429848	0.0252335	0.0063651	0.0154914	0.0273089	0.0659608	1.29777	2.86492	1.07111	0.0149762	0.537124	0.620597	0.0412507	0.028537	0.0167555	0.0341924	0.0127971	0.243734	3.05644	0.822038	0.882641	1.03702	2.59743	1.53056	0.208377	2.8738	0.0191559	0.00435512	0.0303711	0.0108871	0.00771447	0.0581837	0.0443013	0.236193	3.24456	1.86567	1.67557	1.31067	3.13974
M1148	221.175	16.1624		0.0845179	0.135894	0.0700831	0.238272	0.323802	0.267929	0.369043	0.0870589	0.210412	0.55015	0.108385	0.00692487	0.200441	0.220559	0.306317	0.615247	0.0652659	0.0863399	0.0993939	0.108827	0.0546963	0.62192	0.0547726	0.00285027	0.021247	0.100695	0.0235775	0.00205061	0.00188054	0.0261942	0.0709387	0	0.101919	0.0916797	0.154984	0.0817935	0.0482179	0.0370397	0.0503923	0.00441148	0.0114055	0	0.098608	0.0131279	0
M1304	221.175	16.0338		0.0176876	0.061183	0.0517773	0.0741385	0.183028	0.122745	0.245844	0.0118241	0.0796776	0.289034	0.0480873	0.00267615	0.111172	0.102763	0.133659	0.486099	0.0464728	0.0174919	0.0251739	0.0135312	0.0102053	0.497884	0.0162774	0	0.00527154	0.124792	0.00209072	0.00218044	0	0.00903065	0.0869466	0	0.0669293	0.0317374	0.169698	0.0202013	0.0161954	0.0215851	0.025022	0.00869222	0.00193027	0	0.0917874	0.00101719	0
M6777	221.19	12.7696		0.180624	0.595011	0.010233	0.0784903	0.0498364	0.0697681	0.0102737	0.578865	0.726587	0.624748	0.474596	0.0931532	0.838851	0.5559	0.170347	0.200588	0.0435723	0.0236882	0.070906	0.047759	0.0517359	0.0488214	0.632076	0.591873	0.230445	0.440571	0.555381	0.00687203	0.0381429	0.0657057	0.280024	0.038346	0.0592414	0.0182167	0.0140297	0.0302775	0.0448637	0.538941	0.58175	0.722126	0.720307	0.0305547	0.0523986	0.0650557	0.0658962
M7274	221.19	11.4844		0.181119	0.277799	0.0100445	0.00400818	0.0130641	0.00488226	0.00996947	0.26469	0.324462	0.241221	0.233731	0.129741	0.378357	0.277883	0.204717	0.198073	0.00609375	0.00247225	0.00606851	0.00560794	0.0036323	0.00796143	0.287892	0.203796	0.128022	0.202181	0.0733204	0.00100044	0.00468945	0.00760929	0.222581	0.00603073	0.00545082	0.00984064	0.0102645	0.00483047	0.00162757	0.227401	0.257244	0.200914	0.274945	0.00295761	0.00664442	0.0045048	0.00747034
M6596	221.19	11.9718		0.408881	0.65466	0.00346547	0.00704104	0.00564463	0.0123188	0.011354	0.599815	0.817144	0.569374	0.544497	0.317602	1.01883	0.691479	0.526109	0.463105	0.00585738	0.00616928	0.00198142	0.0254616	0.0030095	0.00792308	0.659259	0.543384	0.713649	0.545547	0.817586	0.000784947	0.00701341	0.0046367	0.464608	0.0112528	0.00644903	0.0070289	0.00769404	0.015095	0.00946034	0.561677	0.602168	0.659013	0.741016	0.00405682	0.00297852	0.00520408	0.0102252
M4374	221.19	12.8695		0.0406369	0.113367	0.0444746	0.378946	0.315595	0.360295	0.397114	0.115637	0.193055	0.0408239	0.0563386	0.00841576	0.147108	0.0566292	0.0316402	0.0494675	0.192643	0.307088	0.270995	0.315209	0.205493	0.422244	0.139222	0.0175451	0.0387525	0.0262946	0.0445238	0.111942	0.0118297	0.208688	0.135328	0.36834	0.0439477	0.370762	0.292322	0.388747	0.32888	0.0464764	0.023103	0.0573269	0.0563592	0.158029	0.266356	0.292972	0.0619099
M2701	222.029	0.817127		0.0731757	0.226001	0.0804629	0.267836	0.0577356	0.125793	0.0771392	0.37021	0.34369	0.0684587	0.129453	0.0484957	0.0489975	0.179564	0.10828	0.0706895	0.0893091	0.133095	0.151044	0.123304	0.130034	0.185988	0.12457	0.0824853	0.173341	0.0561498	0.147281	0.0722311	0.0630485	0.0756647	0.182968	0.171475	0.173397	0.193822	0.153202	0.18643	0.247308	0.160692	0.102553	0.195518	0.136463	0.0983701	0.146232	0.173171	0.0977984
M3130	222.183	13.8557		0.0882199	0.0988259	0.0675568	0.159195	0.157381	0.14491	0.149662	0.099264	0.132991	0.103834	0.0930607	0.0170935	0.121455	0.091082	0.076192	0.0850664	0.0914763	0.148275	0.124651	0.136875	0.111191	0.170653	0.107679	0.0524267	0.0806194	0.0783309	0.0729184	0.026135	0.067255	0.0891455	0.0907614	0.0432587	0.161612	0.163688	0.151359	0.129202	0.102596	0.10007	0.0948287	0.0373435	0.0826723	0.0463269	0.105913	0.128612	0.0879983
M3163	222.889	0.812897		0.0525451	0.0175932	0.0362159	0.0254654	0.111814	0.0814731	0.0938473	0.0134461	0.00871922	0.0747852	0.0568739	0.0342642	0.0894312	0.0190167	0.0476036	0.0540013	0.0273247	0.0395554	0.0299423	0.0411797	0.0340911	0.0242939	0.0370476	0.0172928	0.0115156	0.0546867	0.00587134	0.00498157	0.00181638	0.0210861	0.0120906	0.00363015	0.0310875	0.0239932	0.0380569	0.0200455	0.0193746	0.0139974	0.051253	0.00792187	0.00642883	0.00736791	0.0166975	0.0290558	0.0168351
M3418	222.914	0.800659		0.0443214	0.0649876	0.0372114	0.0799129	0.0425874	0.0636494	0.0500683	0.0806097	0.0705813	0.0476601	0.0657938	0.0305495	0.0526581	0.0615356	0.0552773	0.0477303	0.0312048	0.0697739	0.0670906	0.0648334	0.0733743	0.065926	0.0693052	0.0438778	0.0599123	0.037034	0.0480035	0.0142883	0.00590387	0.0255428	0.0852797	0.0214023	0.0828029	0.0808226	0.0780923	0.0897557	0.0747771	0.0687612	0.0665848	0.0661001	0.0416079	0.0270682	0.0554617	0.0439286	0.031232
M6542	222.985	0.770914		0.0109432	0.215278	0.377244	0.121425	0.0214386	0.0593408	0.0315891	0.0899569	0.10074	0.0158473	0.0437063	0.422769	0.114678	0.134597	0.0369003	0.0324277	0.168993	0.106335	0.108352	0.120749	0.0854942	0.150301	0.0605831	0.44959	0.577609	0.0511083	0.52744	0.511482	0.223079	0.182887	0.0638863	0.8128	0.0671915	0.0939509	0.0657322	0.122563	0.0694568	0.0620276	0.0342136	0.966915	0.649371	0.790805	0.19128	0.0550152	0.771999
M2632	223.064	13.0709		0.725345	0.998569	0.603821	1.20528	1.19365	1.01831	1.05193	0.907685	1.18644	0.910332	0.0978692	0.400996	1.25383	0.970307	0.833504	0.722735	0.766842	0.995034	1.25467	0.931584	1.15337	0.386084	0.931183	0.770626	0.998843	0.703744	0.75558	0.0469191	0.184319	0.829221	0.837194	0.227586	1.67403	1.0798	0.955186	0.955972	0.567114	0.814412	0.854055	0.279527	1.03557	0.093256	0.868332	1.01575	0.224067
M2416	223.064	11.59		0.648414	1.07656	0.664382	1.28613	1.1252	0.978058	1.06353	0.889424	1.14623	0.96757	0.697265	0.553474	1.52543	1.18082	1.01078	0.876378	0.904524	1.07443	0.0785192	0.8795	0.0358615	1.11384	0.926199	0.826939	1.13083	0.887337	1.0906	0.247071	1.09301	0.978659	0.80014	1.10666	0.0758845	0.695195	0.320377	0.664898	0.351356	0.415805	1.15102	0.832372	0.968353	0.647206	1.13291	1.06109	0.405733
M4327	223.097	13.4631		0.0481795	0.0553234	0.04597	0.0886985	0.0939701	0.0816615	0.0811965	0.0616783	0.0928546	0.0689361	0.0409817	0.00814585	0.091715	0.0672226	0.0274057	0.0466793	0.0557335	0.0867164	0.0706086	0.0673514	0.0572488	0.0991643	0.0679783	0.0487402	0.0844927	0.0524557	0.0551754	0.0270989	0.0504298	0.0252881	0.0531303	0.0830484	0.0876557	0.0872604	0.0783724	0.0814406	0.0613742	0.0239017	0.0617664	0.0938886	0.0715645	0.0450507	0.0690131	0.0173199	0.0913693
M9487	223.13	10.2469		0.0657508	0.170871	0.182103	0.0926913	0.0147821	0.0693654	0.0458607	0.141037	0.161057	0.143082	0.107813	0.116675	0.232751	0.134574	0.107946	0.115053	0.041435	0.0578807	0.0437334	0.0495037	0.0513176	0.0955727	0.147346	0.204957	0.184272	0.109421	0.158946	0.103154	0.300449	0.0638049	0.114236	0.301718	0.0604672	0.0481253	0.0392014	0.026016	0.0330544	0.13807	0.123601	0.132361	0.204525	0.0391696	0.0436118	0.0116255	0.0193694
M3047	223.13	8.1056		0.00124285	0.00380903	0.10667	0.352882	0.320173	0.294289	0.308977	0.0177181	0.0166996	0.00992979	0.00710842	0.00337587	0.00418911	0.0183434	0.00760043	0.00680937	0.188423	0.29174	0.181228	0.104887	0.123107	0.250854	0.00911675	0.0155487	0.0198725	0.00938085	0.00850342	0.0574707	0.241078	0.245098	0.00917513	0.15292	0.174104	0.175561	0.153235	0.18356	0.162191	0.00871082	0.00390481	0.00268648	0.0124112	0.153502	0.251999	0.262247	0.186438
M7168	223.167	10.9501		0.0514857	0.0982431	0.0128446	0.0335688	0.0381267	0.0387696	0.0429061	0.0998454	0.120142	0.105992	0.0835985	0.0355954	0.146161	0.095505	0.071011	0.0845489	0.0114692	0.0218285	0.0140464	0.023288	0.0101581	0.0383691	0.113546	0.0474099	0.0864418	0.0768437	0.0895311	0.00409854	0.0107996	0.0151477	0.0745263	0.0139891	0.0166566	0.0285403	0.0252652	0.0140111	0.024229	0.0831588	0.096638	0.0641146	0.0966945	0.0117231	0.0166116	0.0261109	0.00319277
M6681	223.169	10.8687		0.481245	0.860415	0.0231591	0.00848548	0.0295969	0.0318224	0.0217822	0.761864	0.936482	0.792587	0.636997	0.403021	1.1645	0.561971	0.584136	0.574053	0.00990946	0.0372714	0.00709848	0.0286059	0.0138832	0.0471908	0.757822	0.800154	0.998946	0.616716	0.710667	0.0132361	0.0244391	0.0167554	0.606183	0.0595803	0.0393513	0.0402817	0.0287132	0.0228096	0.0154144	0.674832	0.688833	1.04449	0.972171	0.252288	0.0149037	0.0238714	0.0433228
M4269	223.169	11.9278		0.0300871	0.0489215	0.741484	0.667788	0.660538	0.511742	0.642966	0.120272	0.101643	0.0932569	0.0286031	0.0365822	0.13266	0.0550664	0.0342316	0.0147752	0.349765	0.314431	0.212872	0.425996	0.194968	0.475552	0.091499	0.042085	0.100495	0.0170191	0.0638104	0.0502847	0.074383	0.535193	0.0544127	1.95475	0.0716758	0.425341	0.412775	0.523077	0.233308	0.0429521	0.0427242	0.098293	0.0889086	0.075748	0.705465	0.538312	1.59223
M7292	223.206	13.2726		0.0678931	0.543729	0.00436681	0.0143678	0.00704736	0.00389808	0.0041371	0.346408	0.468123	0.422929	0.14617	0.220232	0.599496	0.521326	0.388952	0.342419	0.00629213	0.00798907	0.00509516	0.00547578	0.00582916	0.00978484	0.459948	0.403144	0.521438	0.343606	0.45439	0.00161989	0.00483687	0.00292143	0.3864	0.0042438	0.00570059	0.00919027	0.00325581	0.00855389	0.0028856	0.432837	0.428816	0.548452	0.499302	0.00231826	0.00778264	0.00513561	0.00576286
M21894	225.149	10.5743		0.054155	0.0889779	1.7959	0.509481	0.0405431	0.0119167	0.0388189	0.0953828	0.124083	0.0933425	0.102003	0.244547	2.09958	1.30056	0.106537	0.106305	0.401979	0.016837	0.00390225	0.0149161	0.00365995	0.0279191	0.0932373	2.62933	3.71012	0.945971	1.88834	0.521848	2.44539	0.700981	0.11596	4.11867	0.00953099	0.0193255	0.0122019	0.00866022	0.0111555	0.0504085	0.867566	0.523337	3.97304	0.887938	0.491	0.356716	0.613556
M6815	225.149	9.20268		0.0548235	0.195222	0.0160626	0.0399508	0.0324129	0.0183061	0.0176671	0.596792	0.78347	0.575915	0.513426	0.121376	0.883917	0.126771	0.456614	0.4455	0.0162129	0.00545711	0.003852	0.0131327	0.0145709	0.0147442	0.604285	0.513793	0.257062	0.248469	0.202293	0.0119389	0.0177331	0.0189338	0.502626	0.0452222	0.0176898	0.0178946	0.0206144	0.0154302	0.012201	0.515549	0.445517	0.251764	0.272258	0.0257284	0.0154125	0.0189942	0.0447246
M4548	225.182	14.2006		0.0427539	0.0299832	0.0227414	0.0567371	0.0579116	0.059962	0.0630776	0.0572447	0.0761794	0.0193866	0.0492347	0.0182858	0.0519946	0.0377187	0.0320159	0.042854	0.0410684	0.0523564	0.0437941	0.0484208	0.0272203	0.0700382	0.0487553	0.0213427	0.0157678	0.0333335	0.0263013	0.0116244	0.0349378	0.0384684	0.0186732	0.0167794	0.0699751	0.0505282	0.0520783	0.0688977	0.0255163	0.0462582	0.0357151	0.0451201	0.0198244	0.0223653	0.0432347	0.0607748	0.0355672
M6927	225.185	12.7486		0.542725	0.408073	0.17983	0.0288161	0.0120542	0.00460253	0.00639516	0.927486	1.17225	0.757892	0.675269	0.235806	1.58633	0.450849	0.755711	0.653315	0.0347163	0.0216042	0.0162474	0.0270792	0.015526	0.0411284	0.87213	0.851743	0.9655	0.817711	0.720061	0.200461	0.431463	0.14054	0.662639	0.455662	0.0136572	0.0173467	0.0185629	0.019741	0.0150391	0.32534	0.908782	1.00762	0.779573	0.324721	0.0187263	0.0298907	0.528863
M4621	225.221	14.7448		0.0403162	0.215804	0.0288161	0.0490812	0.155868	0.0381075	0.150671	0.0505902	0.0378542	0.0449461	0.0429063	0.0302129	0.0861526	0.19987	0.0633063	0.0328614	0.0274442	0.137401	0.0246558	0.0585571	0.0829917	0.0439837	0.0486787	0.063378	0.112646	0.126064	0.20056	0.00487614	0.0753165	0.0690057	0.0467234	0.169182	0.066062	0.139795	0.0545213	0.0645526	0.0326835	0.136271	0.120127	0.0808325	0.0630169	0.0587335	0.0289335	0.0103924	0.215215
M17377	225.221	13.887		0.0275136	0.139242	0.013041	0.0598084	0.0228721	0.0366161	0.0271754	0.089729	0.0512757	0.0867786	0.0556322	0.0725726	0.206609	0.159047	0.128853	0.0920624	0.0109765	0.0080668	0.0290363	0.0247796	0.0263692	0.0351529	0.0690491	0.0430739	0.10901	0.0769944	0.105857	0.00781577	0.0219572	0.0173171	0.0869377	0.0107846	0.0341009	0.0452073	0.0318403	0.0250859	0.0212698	0.108002	0.11699	0.0602176	0.145645	0.00891349	0.0226327	0.0243903	0.0174311
M7475	225.221	12.2113		0.159147	0.194163	0.000663682	0.000922894	0.00168367	0.000677762	0.00118417	0.199958	0.245875	0.193417	0.155753	0.0979194	0.294583	0.070965	0.0790546	0.149984	0.000629965	0.00109078	0.00157045	0.000957485	0.00152363	0.00137439	0.20839	0.173727	0.0789778	0.161419	0.178474	0.000118642	0.000399644	0.00177151	0.165057	0.00123204	0.000660111	0.000736076	0.00155414	0.00123715	0.00170631	0.165011	0.183828	0.204898	0.22951	0.000323923	0.000638118	0.00145036	0.000924921
M2869	226.123	11.3287		0.017221	0.0315931	0.0880176	0.16786	0.154207	0.136753	0.14597	0.0294743	0.0274249	0.0363752	0.0353137	0.00987824	0.043273	0.0279701	0.0325634	0.00849854	0.0866299	0.138331	0.0487192	0.112949	0.0941593	0.161947	0.0155548	0.0172016	0.0300482	0.013116	0.0263065	0.0345676	0.0994412	0.102492	0.0328089	0.133395	0.0467847	0.112029	0.0994578	0.106029	0.0959413	0.0354841	0.0392156	0.014516	0.0342841	0.0678711	0.103408	0.118001	0.102412
M1443	226.18	11.2041		0.226539	0.368532	0.441929	0.453796	0.435902	0.386745	0.379901	0.299556	0.429106	0.642745	0.269967	0.21099	0.58757	0.466953	0.381383	0.666049	0.211289	0.306783	0.0939618	0.250691	0.235823	0.600155	0.297529	0.255105	0.673518	0.327406	0.341302	0.109723	0.200573	0.258635	0.295137	0.394664	0.28306	0.262871	0.338828	0.262683	0.214722	0.275061	0.370795	0.404511	0.483021	0.171919	0.328818	0.261453	0.251182
M6909	226.216	16.9298		0.0552099	0.128117	0.326993	0.0628598	0.121303	0.054215	0.0883689	0.0402959	0.0744911	0.0939424	0.032344	0.0384068	0.133003	0.128319	0.0729368	0.0716253	0.0502102	0.0755831	0.0578006	0.0717567	0.0366397	0.116533	0.0496035	0.034592	0.0909709	0.0651311	0.0649281	0.0193815	0.011763	0.0360336	0.0559849	0.00952037	0.0640729	0.0551348	0.0366294	0.0728134	0.0621013	0.0397769	0.0632802	0.0323396	0.0180311	0.0489212	0.0848329	0.0328984	0.0341985
M7564	226.253	16.063		0.042791	0.0853271	0.125885	0.118592	0.075015	0.0433062	0.0247294	0.047538	0.0411533	0.0324783	0.0306954	0.0940803	0.214121	0.109991	0.0367046	0.02626	0.0676221	0.0301682	0.0204205	0.0287476	0.0251385	0.045552	0.025977	0.0949713	0.185866	0.0895345	0.107994	0.0455233	0.198507	0.151106	0.0571251	0.163257	0.0348514	0.033405	0.0496244	0.036082	0.0328849	0.0245145	0.0457582	0.119508	0.152811	0.0320927	0.102757	0.0660021	0.175261
M8648	227.059	8.6435		0.00748399	0.0553177	0.00218679	0.0035673	0.00676646	0.00212226	0.0034469	0.0554542	0.07138	0.0509399	0.0479964	0.0327182	0.0990321	0.00597726	0.0443874	0.0468366	0.00338793	0.00371407	0.000666043	0.00189513	0.00436764	0.00446897	0.0564429	0.0572132	0.075626	0.050832	0.00768569	0.000752783	0.00773375	0.00166247	0.0501042	0.00417152	0.00262726	0.00186453	0.00256473	0.00288854	0.00272698	0.0499639	0.0384792	0.0317642	0.0904198	0.00704041	0.0025076	0.00581236	0.00164632
M13093	227.114	0.822426		0.00082886	0.00746974	0.00162902	0.00613538	0.00322813	0.00322902	0.00677659	0.00469712	0.00672881	0.000228363	0.00173841	0.000629565	0.000770216	0.00404993	0.00335368	0.134891	0.171472	0.162129	0.21434	0.259122	0.230027	0.312717	0.141561	0.179354	0.248753	0.117561	0.215985	0.154733	0.12474	0.152802	0.549845	0.670859	0.579977	0.58525	0.439524	0.589092	0.551255	0.497895	0.360741	0.731815	0.651023	0.356418	0.495358	0.422728	0.539923
M2133	227.125	9.53774		0.0431535	0.242189	0.958603	1.56317	0.386294	0.308237	0.275599	0.124529	0.158851	0.200692	0.104511	0.102756	0.467586	0.284566	0.210715	0.115537	0.92357	0.259602	0.164283	0.134251	0.15934	0.306083	0.157782	0.248748	0.792186	0.161741	0.167697	0.686514	2.10981	1.11218	0.139823	1.45095	0.223839	0.234599	0.215728	0.200208	0.216058	0.121253	0.120332	0.154271	0.586861	1.18894	0.778641	0.492723	1.51481
M2479	227.128	14.8547		0.265881	0.570214	0.185306	0.362205	0.36668	0.333638	0.42399	0.355098	0.347612	0.226861	0.321947	0.230886	0.609445	0.518691	0.40738	0.28588	0.218644	0.38358	0.326504	0.298012	0.274464	0.364388	0.359905	0.216657	0.388779	0.264788	0.454379	0.0728898	0.220097	0.0788508	0.359954	0.360203	0.221397	0.413202	0.374657	0.40459	0.277638	0.39432	0.428471	0.544485	0.417423	0.149827	0.235437	0.269665	0.0987863
M4626	227.128	11.9421		0.0781373	0.0302696	0.0196127	0.0972671	0.116283	0.0786281	0.0969431	0.04811	0.116252	0.0644297	0.0505413	0.0350133	0.0942484	0.059167	0.0438265	0.0315769	0.0730901	0.07758	0.0320202	0.0614671	0.0282656	0.0835825	0.0811047	0.0590031	0.057081	0.0631158	0.0282433	0.0254446	0.0841043	0.0507541	0.0526261	0.0327719	0.0250776	0.0838087	0.0685133	0.0684479	0.0273824	0.0322393	0.049618	0.0659598	0.0349738	0.0703769	0.0833113	0.0807116	0.0834652
M9767	227.164	12.4265		0.0643881	0.106866	0.00928552	0.0142852	0.00747332	0.0103471	0.00585146	0.10377	0.096352	0.098848	0.0760826	0.0911558	0.266786	0.102929	0.0873883	0.0794425	0.00566689	0.0130227	0.00610718	0.0108316	0.0136725	0.00952446	0.120404	0.185958	0.967014	0.11308	0.09491	0.00271961	0.0299565	0.00759863	0.0895636	0.0134133	0.0095978	0.00893414	0.00794679	0.0127195	0.00455022	0.0901366	0.109349	0.217219	0.521097	0.022234	0.00697294	0.00367574	0.045523
M7901	227.164	9.8767		0.0318281	0.118759	0.00483124	0.00529841	0.00430877	0.00619336	0.00740408	0.0910341	0.159858	0.154364	0.0505324	0.116433	0.215079	0.0892122	0.11862	0.0914405	0.0042659	0.00559088	0.00247761	0.00299934	0.00290684	0.00863369	0.10286	0.161915	0.155975	0.103127	0.099116	0.00410563	0.00596873	0.00339107	0.0898085	0.00506703	0.00896769	0.00389068	0.00565323	0.00547771	0.00448231	0.156576	0.0967747	0.0817488	0.223654	0.004339	0.00933395	0.00512048	0.00451811
M14790	227.175	4.33144		1.47183	2.13929	0.00894319	0.0266676	0.00413915	0.00521082	0.00118304	2.04899	0.484957	0.252368	1.67818	0.986409	1.36534	1.49638	1.53251	0.221868	0.00477477	0.00357424	0.0423633	0.0109761	0.00524207	0.0125048	0.569189	2.05777	1.56236	0.68753	0.995146	0.00601615	0.0095627	0.0056571	1.5904	0.0272394	0.014401	0.0114876	0.00894638	0.00450738	0.0111614	0.989181	1.71296	2.35208	2.42302	0.00314119	0.0032014	0.00356001	0.00271232
M3397	227.2	11.7914		0.270238	0.424881	0.128714	0.210862	0.218891	0.200335	0.217685	0.374142	0.496067	0.394294	0.310676	0.200467	0.345686	0.45473	0.365314	0.305616	0.134879	0.176823	0.144952	0.177002	0.0889499	0.224353	0.415712	0.184603	0.455284	0.337288	0.379183	0.0528031	0.148963	0.151936	0.325593	0.190442	0.0619622	0.179355	0.144871	0.154541	0.148447	0.340003	0.38615	0.456822	0.404531	0.100315	0.175605	0.180507	0.213294
M5600	227.2	12.392		0.020944	0.047025	0.0169975	0.151241	0.106518	0.0209697	0.137036	0.0491543	0.162754	0.157071	0.0532915	0.0162653	0.0939937	0.0487445	0.0136063	0.0224726	0.0541063	0.0334333	0.110434	0.114851	0.10339	0.151416	0.0595549	0.0448904	0.200479	0.0527064	0.0337614	0.0091988	0.0235192	0.0270592	0.0199869	0.0501596	0.0426887	0.122195	0.0370711	0.0495174	0.108714	0.160151	0.0425298	0.00699871	0.221901	0.0238538	0.0446247	0.0512098	0.0830883
M4365	227.944	0.819694		0.033993	0.0245395	0.0248186	0.0293038	0.0459928	0.0389873	0.0455328	0.0179976	0.0139946	0.0393093	0.0356318	0.0193604	0.0324036	0.00803539	0.0279715	0.0215671	0.0156031	0.026089	0.0249158	0.0278739	0.0250788	0.0187315	0.0286342	0.0106568	0.00779679	0.0207873	0.00722261	0.00355081	0.00326518	0.0094004	0.00798868	0.0012577	0.0119678	0.020023	0.0210372	0.0123979	0.00721219	0.0135883	0.0259319	0.00619692	0.00278843	0.00691016	0.00465488	0.0171593	0.014008
M3626	228.037	0.807602		0.0519991	0.0635907	0.0457618	0.0730089	0.0551494	0.0672348	0.0551208	0.0631255	0.0527273	0.0522443	0.0678969	0.032792	0.0448464	0.047659	0.0503199	0.0356681	0.0208997	0.0378068	0.0382605	0.039452	0.0403703	0.0345827	0.0447352	0.0229855	0.0265068	0.0311603	0.0202455	0.0111165	0.00690482	0.0193944	0.0269197	0.00546161	0.0319548	0.0320806	0.0355859	0.0306745	0.0308365	0.0261534	0.0409011	0.0234381	0.0147438	0.0140598	0.022414	0.0264499	0.0228544
M1146	228.196	11.2288		0.294008	0.549187	0.923125	0.865417	0.684797	0.658534	0.596822	0.504339	0.52063	1.0636	0.323079	0.271403	0.857887	0.772816	0.700733	1.09768	0.285609	0.627809	0.155513	0.501814	0.458069	0.876446	0.383206	0.414384	1.00161	0.276887	0.492992	0.208585	0.28346	0.350072	0.284481	0.574583	0.314123	0.371455	0.261129	0.378318	0.278022	0.275897	0.404506	0.348089	0.57849	0.245354	0.433612	0.568394	0.710541
M834	228.196	16.1613		0.135633	0.289947	0.804714	0.466438	0.518886	0.413388	0.543472	0.124667	0.26753	0.838489	0.160345	0.166357	0.614017	0.500532	0.527874	1.16875	0.227017	0.128432	0.148946	0.183184	0.106358	1.02692	0.0918368	0.043828	0.385576	0.287996	0.192472	0.213453	0.00930857	0.202971	0.166508	0.0169961	0.194812	0.154862	0.344203	0.150521	0.0917637	0.0821437	0.125871	0.199102	0.22334	0.0240348	0.42408	0.0969512	0.0249371
M995	228.196	16.0359		0.0649252	0.137495	0.481931	0.172839	0.358165	0.207387	0.386163	0.023458	0.123301	0.430419	0.082362	0.133652	0.393483	0.272064	0.255335	0.86233	0.169911	0.0438128	0.0248059	0.0244269	0.00996607	0.778419	0.0437262	0.00238966	0.146354	0.349605	0.0827019	0.0763124	0.0015514	0.169238	0.194721	0	0.118718	0.0611951	0.339869	0.0317861	0.0418976	0.0476098	0.0545212	0.205125	0.0736162	0.00232494	0.401902	0.0112073	0
M5672	228.232	11.9788		0.104032	0.164543	0.0498084	0.2378	0.0855324	0.0688645	0.0598361	0.173211	0.151407	0.0765951	0.0728011	0.163343	0.262402	0.105428	0.0954129	0.0854509	0.0390067	0.0571248	0.0606231	0.0560267	0.060719	0.0875726	0.114058	0.0919001	0.14918	0.123026	0.0971897	0.0226233	0.173877	0.047914	0.113773	0.0688949	0.0545982	0.0598919	0.0907945	0.0716221	0.260297	0.115417	0.109265	0.152702	0.128556	0.0351707	0.0507363	0.188615	0.14782
M14037	228.268	14.0063		0.0517122	0.0458622	0.0235401	0.0290785	0.0142601	0.0344481	0.0356327	0.0841496	0.0287657	0.0432081	0.05982	0.0406112	0.0593948	0.0222654	0.0460352	0.0423689	0.0067588	0.0298164	0.0484079	0.0452463	0.0121075	0.051296	0.056883	0.0499442	0.0719716	0.0338338	0.0247813	0.0135549	0.0310287	0.0318016	0.111006	0.0541895	0.0299246	0.0358092	0.0397952	0.0216419	0.0281025	0.056831	0.0217295	0.106743	0.0607008	0.0156609	0.0134976	0.0200888	0.0227353
M7361	228.956	23.4663		0.0192774	0.0129852	0.00652784	0.00683219	0.00885175	0.0326834	0.0106074	0.0497607	0.412993	0.0137218	0.604929	0.0114846	0.113857	0.0175246	0.202094	0.475788	0.0264511	0.0445355	0.0771361	0.107425	0.0175688	0.0255301	0.0280152	0.0316353	0.014372	0.0258459	0.0823331	0.00202947	0.00648498	0.0156809	0.0140627	0.00659167	0.0504779	0.0444179	0.137067	0.209015	0.0121984	0.0259403	0.0148976	0.0282675	0.0134586	0.00651024	0.12075	0.23524	0.00394974
M3025	228.956	23.2795		0.0595403	0.00604209	0.00986906	0.171484	0.196473	0.0295934	0.348856	0.0447884	0.0412838	0.0231293	0.0513077	0.00327257	0.0219487	0.0230447	0.0246266	0.0209369	0.0353594	0.154616	0.0455313	0.0108172	0.00960086	0.0240443	0.00931518	0.00512943	0.00470747	0.25805	0.0128978	0.000941611	0.00630273	0.0503263	0.590807	0.0048669	0.29002	0.0501583	0.0341296	0.286666	0.0173391	0.645478	0.0235186	0.0434692	0.00777246	0.000979095	0.0196869	0.019825	0.0081009
M11965	228.956	22.3526		0.0401492	0.00556704	0.00944529	0.04849	0.320328	0.100124	0.014778	0.071273	0.0200615	0.00991343	0.0138734	0.00460798	0.0106699	0.164987	0.0693857	0.00901895	0.0296778	0.231266	0.561843	0.0198356	0.00682344	0.00916683	0.0191793	0.00855344	0.0621029	0.0142252	0.0677859	0.000805678	0.00768549	0.015774	0.00925188	0.00951995	0.048448	0.0432808	0.0268478	0.232162	0.0335882	0.0195957	0.0244342	0.0176328	0.0130317	0.0084002	0.191609	0.00685787	0.0140249
M1299	229.137	9.55728		1.09431	1.94923	0.378953	0.71161	0.688151	0.564041	0.581264	2.05417	2.52313	1.92893	1.69949	0.934375	2.7747	1.54703	1.35157	1.44564	0.389806	0.629339	0.439272	0.467824	0.440902	0.72092	1.95829	1.66045	2.14807	1.61112	1.4393	0.176747	0.496963	0.454743	1.53737	0.609491	0.594517	0.600616	0.56092	0.544053	0.492836	1.7726	1.62817	1.47319	2.12275	0.336008	0.451862	0.51943	0.639214
M3137	229.141	8.21287		0.0310761	0.103262	0.0807868	0.220355	0.18863	0.178123	0.184721	0.0940778	0.134107	0.0854455	0.0823222	0.0530131	0.167401	0.113673	0.0714561	0.08462	0.132279	0.182987	0.113227	0.0889126	0.111208	0.164202	0.0927593	0.11648	0.121365	0.0840985	0.0840299	0.0575565	0.194341	0.187926	0.111691	0.117035	0.151742	0.152864	0.183586	0.155047	0.145668	0.103038	0.0614744	0.0954331	0.177833	0.157065	0.209582	0.209995	0.142712
M6441	229.143	9.51878		0.20618	0.749722	0.00876495	0.0117565	0.0138192	0.0131421	0.0168858	0.676272	0.846365	0.698056	0.570536	0.201414	1.05647	0.326087	0.536724	0.509612	0.0102653	0.0127904	0.00544635	0.0173897	0.00670288	0.0194083	0.758727	0.622961	0.74482	0.372667	0.400081	0.00277184	0.00296923	0.0134869	0.3547	0.0365548	0.00883746	0.0125025	0.00674115	0.00678597	0.00892654	0.638111	0.537368	0.339884	0.793531	0.00806432	0.0153375	0.0120385	0.0236004
M7015	229.155	1.04585		0.195035	0.162954	0.0469081	0.153963	0.0458575	0.261269	0.119525	0.487114	0.496613	0.0827666	0.27701	0.0683537	0.0583347	0.0920202	0.0875878	1.15169	0.415291	0.459969	1.55811	0.615053	1.5349	1.3303	0.989635	0.966294	0.801609	0.575047	0.541306	0.957323	0.433512	0.284107	1.65356	1.59511	2.19248	1.94005	0.813459	1.81896	2.62483	1.37454	1.01204	2.09551	1.88414	0.0311381	0.558006	0.574622	1.3866
M5659	229.155	1.34239		0.0815977	0.148976	0.0619072	0.4009	0.0584567	0.0965335	0.234083	0.190234	0.255376	0.0625025	0.11178	0.135989	0.0672032	0.276103	0.217934	0.718245	0.646837	0.848444	0.979336	1.04376	0.958578	0.655661	0.921614	1.16139	1.34931	0.489574	0.9275	0.633458	0.915448	0.592803	1.43556	1.42673	1.36426	1.31945	1.18199	1.26207	1.63685	1.21333	0.684842	1.91893	1.78338	1.02449	1.06556	1.18411	0.640329
M2598	229.155	2.13288		0.371676	0.763597	0.311452	0.783073	0.319967	0.502784	0.427145	0.909133	0.903436	0.337507	0.569127	0.265935	0.159101	0.32584	0.44875	2.33776	1.9783	2.75957	3.21577	3.36869	3.16434	3.80493	1.93466	1.36075	4.34331	1.09961	3.07931	1.93969	3.40876	1.13121	3.10739	3.49024	4.53755	2.73343	3.89802	2.47319	5.33984	2.72933	1.97824	4.29059	4.38567	1.86471	1.88553	2.04785	3.01109
M9868	229.18	11.2302		0.0426255	0.0675192	0.0527169	0.0546735	0.0382331	0.0359578	0.0379184	0.0599738	0.0363686	0.0822341	0.0513858	0.0300921	0.0938093	0.076393	0.0662484	0.0819055	0.0167867	0.018204	0.00220724	0.0295535	0.0129772	0.0342635	0.0570324	0.0572404	0.0893892	0.0219378	0.0506524	0.00607476	0.00400929	0.0122853	0.0488879	0.0224472	0.0152301	0.00733797	0.0181691	0.0205897	0.0157823	0.0443329	0.0567352	0.0377602	0.0522858	0.00999658	0.0162839	0.0343559	0.0215394
M6194	229.18	13.0575		0.0411488	0.0237969	0.0166214	0.0473441	0.0305305	0.0163929	0.0538354	0.0735962	0.0261706	0.0765403	0.0395704	0.0308028	0.109724	0.0969374	0.0754528	0.0769462	0.0269464	0.0598867	0.025805	0.025405	0.0452505	0.0958664	0.0546614	0.0525959	0.0956729	0.0158187	0.0487832	0.0175016	0.0320907	0.0521992	0.0689784	0.0210649	0.030883	0.0382164	0.0509185	0.0168617	0.00655098	0.0257453	0.0765235	0.146804	0.0622095	0.0132551	0.0171509	0.0249605	0.0377915
M4742	229.18	12.0557		0.317562	0.476259	0.0549676	0.125862	0.0992695	0.109041	0.0986917	0.442297	0.537665	0.435378	0.333413	0.235218	0.636401	0.46774	0.416382	0.343509	0.0775132	0.0996471	0.0753738	0.103425	0.0713711	0.0952057	0.490025	0.377135	0.473922	0.354886	0.376168	0.0555264	0.107796	0.091461	0.319815	0.180785	0.0271301	0.0958089	0.0837711	0.0877716	0.0838716	0.341979	0.43924	0.574095	0.521191	0.167803	0.0976553	0.0966327	0.21376
M2722	230.248	14.4702		0.15993	0.0738645	0.07336	0.0634585	0.141085	0.112539	0.204234	0.102244	0.0872414	0.0522991	0.0745609	0.0707937	0.0387021	0.123896	0.0739623	0.0295979	0.0434133	0.130173	0.138128	0.148646	0.102793	0.145811	0.10202	0.069734	0.391371	0.103255	0.128108	0.0193867	0.0938075	0.0425067	0.103343	1.20585	0.16281	0.145914	0.133106	0.135621	0.223724	0.0541516	0.604919	0.239218	0.222076	0.0549658	0.0567818	0.124131	0.115778
M5800	230.943	0.823615		0.034779	0.0345269	0.00655656	0.0522193	0.0192246	0.0644919	0.036832	0.0749849	0.0163048	0.0216442	0.0435899	0.00979619	0.00628744	0.0416436	0.0445825	0.0214902	0.0527613	0.0736504	0.0480588	0.0269465	0.0412871	0.0733579	0.0481381	0.0237135	0.0557467	0.0297053	0.0613539	0.0186028	0.00696591	0.0428792	0.078762	0.027589	0.0856992	0.0849525	0.0790385	0.0778914	0.10132	0.0788953	0.0553616	0.0846739	0.0185685	0.00919921	0.0519005	0.0568628	0.0285807
M7918	231.133	9.56323		0.0358536	0.0559554	0.00574313	0.00537051	0.0135268	0.00689535	0.00916944	0.0684265	0.0841294	0.067435	0.0552155	0.0298757	0.0934593	0.0540974	0.0456905	0.0480153	0.00185009	0.00773215	0.0103433	0.0120239	0.00354327	0.0092012	0.0673331	0.0560062	0.0711284	0.0535158	0.0468414	0.0024717	0.013102	0.00354238	0.0530637	0.00416794	0.0146339	0.0150957	0.00885442	0.0150971	0.00184229	0.0597056	0.0563149	0.0388126	0.0743571	0.00382885	0.00723709	0.00653944	0.0108698
M27863	231.138	11.9298		0.00271781	0.0162995	0.987406	0.0144558	0.0106792	0.00261345	0.00471174	0.00219109	0.00652423	0.00804139	0.00256962	0.771474	0.0327413	0.020296	0.00348299	0.00414384	0.00946026	0.00353366	0.00131832	0.00374789	0.00527894	0.00375296	0.00401129	1.19722	1.56395	0.0152098	0.88134	0.838895	1.96965	0.408605	0.00601347	2.20355	0.00571951	0.00243071	0.00404618	0.00542123	0.00776653	0.00743396	0.0057732	1.89968	1.90576	1.52718	0.679474	0.0176478	2.26585
M6752	231.159	11.7178		0.11234	0.165595	0.006572	0.0157574	0.00913462	0.00859326	0.0202802	0.157455	0.208601	0.16166	0.132033	0.0750578	0.226734	0.159871	0.135379	0.12291	0.00523235	0.0145264	0.00200895	0.0144142	0.00767413	0.00413246	0.169626	0.131799	0.163147	0.136583	0.13893	0.0024766	0.0087952	0.0113135	0.129383	0.00688563	0.00377356	0.0114947	0.00704977	0.0130574	0.0122776	0.135061	0.14276	0.14543	0.162508	0.00910394	0.01726	0.0169124	0.0135487
M6608	231.159	10.8727		0.152962	0.221467	0.00687436	0.0106492	0.0195461	0.0148646	0.0177528	0.204272	0.246951	0.188672	0.183039	0.110148	0.283978	0.1915	0.162454	0.145597	0.0063736	0.0112428	0.00757041	0.0181243	0.0103137	0.0190298	0.185237	0.159256	0.213128	0.172236	0.175463	0.0084755	0.012739	0.01083	0.167754	0.014077	0.0219927	0.0144588	0.00930396	0.0148427	0.016247	0.177326	0.189068	0.223673	0.223292	0.00469397	0.0193047	0.0241294	0.0133704
M25900	231.174	14.4062		0.0109115	0.0426119	0.33011	0.058433	0.026782	0.0146001	0.0219957	0.0274664	0.0107276	0.026021	0.0136278	0.239049	0.160294	0.0144119	0.0196594	0.0317385	0.0427543	0.0380328	0.0387482	0.0234851	0.0188185	0.0269677	0.0250259	0.396814	0.382201	0.0501454	0.206127	0.369194	0.703906	0.109509	0.0980865	0.858737	0.0455202	0.0326342	0.097019	0.0419897	0.0210227	0.083469	0.059373	0.863089	0.63373	0.70407	0.116409	0.057337	1.10373
M12188	231.211	15.2544		0.0447164	0.015336	0.0095482	0.0397548	0.0845231	0.0645789	0.0492549	0.210263	0.0413993	0.0442603	0.0361931	0.0321896	0.0541899	0.0285633	0.030116	0.043216	0.0161539	0.0394809	0.0189635	0.029944	0.129254	0.156133	0.0538782	0.0059543	0.0493514	0.0903445	0.0320623	0.00488984	0.0131589	0.0364466	0.0940825	0.00704974	0.101749	0.0793167	0.136313	0.0386832	0.0359915	0.0553149	0.0277933	0.229746	0.027093	0.00332829	0.0646263	0.0614046	0.0270316
M7440	231.211	12.2134		0.176948	0.245983	0.00206414	0.00195682	0.00208262	0.00116897	0.000874669	0.242386	0.27727	0.213858	0.198507	0.109176	0.370127	0.257924	0.230273	0.18453	0.000504557	0.00108154	0.000930698	0.0018142	0.00148819	0.00260679	0.239641	0.186907	0.273934	0.201078	0.208704	0.000185916	0.00172396	0.000608938	0.171467	0.0020004	0.00108668	0.00127893	0.00166953	0.000747937	0.00230613	0.196225	0.235037	0.0958281	0.280523	0.000339914	0.00238729	0.00115861	0.00204801
M27058	232.999	0.754662		0	0.00554281	0.0892178	0.00250168	4.66668e-05	0.0011315	0.000220198	0.00246851	0.00283075	0	0.000734714	0.185436	0.00444888	0.00464209	0.000288213	0.000874419	0.00322849	0.00346052	0.00302465	0.00237267	0.00174156	0.004084	0.00332992	0.175193	0.137005	0.00295988	0.037802	0.220012	0.0821725	0.00581173	0.00218445	0.381343	0.00292403	0.00239738	0.00223563	0.00301896	0.00322835	0.00305196	0.000563952	0.337045	0.268114	0.204923	0.00268798	0.000303176	0.607104
M7792	233.059	1.29047		0.00984179	0.275074	0.0342759	0.232396	0.0461948	0.161322	0.0616068	0.175702	0.238866	0.0193098	0.150762	0.0292307	0.0261926	0.163572	0.100059	0.0899474	0.181798	0.211262	0.263894	0.257992	0.176696	0.27196	0.182471	0.126331	0.33175	0.0407162	0.194364	0.117974	0.12677	0.137325	0.0127528	0.201621	0.0431965	0.184619	0.0125035	0.142074	0.232702	0.00751105	0.00406433	0.0060685	0.0487559	0.0223326	0.0421957	0.102407	0.0506039
M1121	233.063	0.854289		0.338182	0.44147	0.427844	0.532637	0.388145	0.410123	0.397693	0.467772	0.451466	0.493099	0.37635	0.282663	0.367574	0.491447	0.353411	0.0813456	0.0559163	0.0676964	0.080976	0.120776	0.100507	0.114685	0.0977829	0.0701862	0.0953778	0.0728499	0.0605037	0.0527282	0.0135896	0.0370488	0.120025	0.0821004	0.112732	0.0960588	0.104044	0.0930226	0.0911503	0.0868976	0.114956	0.100584	0.0924579	0.0806053	0.0670009	0.0592916	0.114043
M27024	233.115	10.6633		0.00270394	0.00480585	1.83781	0.224927	0.0260705	0.0167474	0.0294787	0.00143299	0.00154105	0.00495331	0.000919606	0.87858	0.253709	0.0593525	0.017375	0.00159375	0.728906	0.0133992	0.00568566	0.0100206	0.00567927	0.00898844	0.00607156	1.76607	1.96271	0.415641	0.838734	0.424037	4.28641	1.29074	0.00764842	3.61145	0.00308068	0.00870571	0.00461248	0.00555889	0.002557	0.00419658	0.00921953	1.55449	2.02279	2.64933	0.950964	0.109393	0.498853
M7486	233.117	8.74298		0.00696536	0.250295	0.00107258	0.00258986	0.00102736	0.00275677	0.00126639	0.265435	0.272746	0.220082	0.518888	0.307624	0.335398	0.016281	0.188003	0.182618	0.000981063	0.000716856	0.00145361	0.00127942	0.000609111	0.00117472	0.151771	0.465113	0.181638	0.205108	0.0120828	0.000209023	0.00131122	0.00106371	0.206501	0.00101159	0.0025112	0.00497138	0.00126907	0.00207008	0.000844519	0.2115	0.149334	0.0777476	0.290123	0.000691576	0.000993521	0.00130801	0.00563228
M24769	233.154	12.7038		0.00635026	0.0286373	2.40834	0.940356	0.0298791	0.0187028	0.0331962	0.0129757	0.0074665	0.00427529	0.0103448	1.68059	3.86192	0.12285	0.0555738	0.0151005	0.850284	0.0090077	0.0115972	0.0382769	0.00698061	0.0222295	0.0122654	3.00872	3.93653	0.0840001	2.20589	2.23995	5.28677	1.66381	0.0170743	5.48857	0.0173605	0.0121312	0.0217238	0.00290375	0.0121065	0.0126223	0.017412	3.80266	4.1938	3.46389	1.367	0.883386	5.69914
M27355	233.19	14.9212		0.00425887	0.0115458	0.120523	0.0270313	0.0108265	0.0127327	0.00539357	0.0213904	0.0134511	0.00668908	0.00554634	0.0549044	0.029667	0.00430792	0.00404294	0.00773185	0.0148401	0.00979329	0.0130933	0.0146207	0.0077338	0.00679018	0.00854135	0.152572	0.188828	0.0277293	0.0426893	0.141127	0.231372	0.0479157	0.0406845	0.347779	0.0119212	0.00976685	0.0404146	0.011841	0.00492525	0.0313521	0.023176	0.246748	0.167773	0.304447	0.0172391	0.0135622	0.508123
M2757	233.226	15.2241		0.167622	0.260706	0.0786923	0.281966	0.287188	0.183755	0.223418	0.191165	0.270901	0.204129	0.175176	0.0343222	0.212788	0.246773	0.180277	0.166622	0.11597	0.188466	0.233427	0.175796	0.192054	0.210045	0.223039	0.0720875	0.0936815	0.165934	0.0584939	0.0043099	0.0772092	0.0642768	0.121527	0.0801729	0.223797	0.253975	0.228753	0.131644	0.208546	0.157276	0.219813	0.141972	0.120297	0.0135936	0.160847	0.164438	0.0806292
M4705	233.226	13.4815		0.103734	0.227451	0.0327246	0.122423	0.103502	0.0658344	0.115469	0.141623	0.188932	0.158468	0.143535	0.103329	0.353234	0.216893	0.0559903	0.0378573	0.0738976	0.0987424	0.0334092	0.0498134	0.0509549	0.109603	0.188602	0.154364	0.0806137	0.161617	0.055249	0.0294835	0.0770559	0.023704	0.16476	0.10462	0.0609244	0.112985	0.0616673	0.0204566	0.0825675	0.210443	0.192298	0.247102	0.120923	0.0347434	0.026273	0.0673914	0.111212
M7683	233.226	19.1738		0.0106221	0.0242691	0.172431	0.0357277	0.0208711	0.0325043	0.0327906	0.0560092	0.0604437	0.0185154	0.0259624	0.182943	0.0118315	0.0559926	0.0336874	0.018058	0.0279172	0.0146308	0.0356729	0.0232578	0.0195719	0.04772	0.0253636	0.0732938	0.113411	0.0120239	0.0176193	0.177722	0.0762691	0.103893	0.00851327	0.170115	0.0332355	0.0263481	0.0676497	0.0637639	0.0153294	0.013068	0.0044028	0.291418	0.0188202	0.16803	0.102645	0.0229226	0.330969
M8322	233.92	24.5719		0.00990943	0.0515157	0.00677065	0.0812403	0.0111278	0.00687913	0.0218652	0.067342	0.0954574	0.178243	0.0105903	0.00800849	0.140542	0.00608882	0.00813087	0.0566951	0.0323347	0.0130546	0.00610393	0.0819923	0.0168953	0.021405	0.0132108	0.00580618	0.096289	0.00899385	0.00520688	0.00488435	0.00594285	0.00501386	0.0155274	0.00596941	0.0195074	0.0380761	0.0196289	0.0269134	0.0172121	0.0277163	0.0284271	0.0190774	0.0243203	0.0117556	0.00556662	0.00617252	0.0240152
M7991	233.92	24.4527		0.0642976	0.0221143	0.00677065	0.0279292	0.00664856	0.00406028	0.0184353	0.0094692	0.211727	0.0371117	0.0345506	0.0173715	0.0951079	0.0103093	0.0106654	0.0466436	0.00593308	0.0595327	0.00610393	0.0405658	0.0885984	0.007646	0.173585	0.0970507	0.0131001	0.17277	0.00520688	0.00276516	0.00953442	0.00501386	0.0306603	0.00596941	0.0866907	0.0117006	0.029714	0.0779652	0.24487	0.115376	0.0134473	0.0151081	0.0109315	0.00462848	0.00556662	0.00463905	0.0103482
M10497	233.92	24.6775		0.0663579	0.0123464	0.00375221	0.00853029	0.0128872	0.00687913	0.0218652	0.0336	0.0176332	0.189299	0.00814801	0.00520872	0.0239661	0.00721855	0.0460605	0.0508507	0.0174217	0.124932	0.00598625	0.0532175	0.00752878	0.021405	0.00855402	0.0443251	0.11265	0.00899385	0.0587892	0.00234681	0.0093848	0.00839931	0.0155274	0.00685282	0.0145604	0.0214503	0.0175846	0.0752288	0.0172121	0.0167682	0.10331	0.0139038	0.0243203	0.0117556	0.0088668	0.0156663	0.00933237
M5656	233.92	24.2264		0.0243458	0.014161	0.024245	0.00700257	0.0168947	0.0865959	0.030474	0.0126504	0.0150825	0.00773041	0.145333	0.00452117	0.00731709	0.00649591	0.0103613	0.0198036	0.00551821	0.00899512	0.0315555	0.0522651	0.0608544	0.0155591	0.0164374	0.0461971	0.0269814	0.138511	0.00584478	0.0049061	0.0213624	0.0044138	0.0112035	0.00654321	0.0169215	0.0491577	0.0292012	0.213213	0.00554226	0.0137166	0.0143449	0.0922882	0.0139169	0.00460022	0.00729473	0.00783007	0.0166944
M8043	233.92	24.9259		0.0900685	0.0063639	0.00639138	0.00633439	0.0091166	0.011322	0.00857572	0.0408066	0.327144	0.00566046	0.234569	0.0042513	0.0542385	0.0704951	0.00405284	0.105308	0.00571737	0.0499217	0.0295548	0.0143244	0.00699278	0.0110741	0.0104295	0.0125461	0.0101951	0.022573	0.0144515	0.00370442	0.00704558	0.00647591	0.101032	0.0175093	0.00819722	0.0802577	0.0156617	0.0124759	0.0114702	0.0104879	0.0129014	0.0148246	0.00918463	0.0145621	0.00761714	0.00632102	0.0755675
M5847	233.92	24.1074		0.0121332	0.014161	0.00801513	0.00849627	0.0168947	0.0274614	0.0382465	0.110091	0.00996084	0.085128	0.0943726	0.00442492	0.00731709	0.00592738	0.00352166	0.00693	0.00551821	0.121151	0.0168201	0.0335618	0.0158184	0.0339959	0.246817	0.0139417	0.0511789	0.00849573	0.00584478	0.00228755	0.0406422	0.00413868	0.0430288	0.0121742	0.0798393	0.110525	0.107275	0.0204039	0.0292469	0.0266886	0.0150156	0.00955887	0.00696292	0.00676116	0.00729473	0.00783007	0.00685273
M10421	233.92	23.9542		0.0114337	0.00502311	0.00819609	0.0586027	0.0360372	0.00551738	0.00802212	0.106214	0.0292832	0.074186	0.0080268	0.00314428	0.00975763	0.0030446	0.00262055	0.0168756	0.00480486	0.0784452	0.0799619	0.0447537	0.00836178	0.0581614	0.0147515	0.0222774	0.0118014	0.00540496	0.00516089	0.00275736	0.00787298	0.00625008	0.0124526	0.0128852	0.0742684	0.0201564	0.0254757	0.123063	0.0339112	0.00499819	0.0114869	0.0159875	0.00769007	0.00623326	0.0089828	0.00380406	0.00680063
M27540	234.185	13.3519		0.00238496	0.00260523	0.178643	0.0257618	0.00506373	0.00293798	0.00237219	0.00333657	0.00448802	0.00233791	0.00213084	0.096409	0.0220725	0.00548152	0.00190378	0.00314007	0.021851	0.00359865	0.00746062	0.00493232	0.00108421	0.00362287	0.00443498	0.197487	0.194827	0.00360801	0.0183166	0.205631	0.382606	0.0802902	0.00171237	0.50529	0.00557228	0.00433039	0.0054183	0.0023219	0.00296827	0.00227221	0.00238534	0.31941	0.318576	0.384447	0.0491335	0.00522953	0.643681
M3242	234.917	24.8723		0.0463992	0.912052	0.373137	0.0451289	0.0267166	0.567941	1.88141	0.1207	0.103858	0.0354381	0.050929	0.0108437	2.65742	0.0423485	0.0155374	0.010859	0.00773245	0.0273443	0.0180644	0.0342378	0.014435	0.0183533	2.22496	0.0466024	0.021493	1.99753	0.0612299	0.01151	0.0639983	0.446566	0.0383733	0.0286204	0.012084	0.0203444	0.0507867	0.0465919	0.0391594	0.0935457	0.0197811	1.42451	0.0475319	0.14298	0.0274162	0.224197	0.166584
M3969	235.166	11.0915		0.00032319	0.000263316	0.0352025	0.0920512	0.103413	0.0897584	0.0904909	0.000294452	0.0010007	0.000514906	0.000692179	0.000542234	0.000865531	0.000336034	0.000240443	0.000234322	0.0365915	0.0960598	0.0107539	0.0736623	0.0678305	0.118148	0.00025226	0.000850313	0.000471738	0.000261414	0.000548583	0.000520127	0.0044707	0.0361009	0.000496539	0.0281807	0.0779588	0.0699634	0.070752	0.077421	0.0689634	0.000656897	0.000320402	0.000829392	0.000470547	0.00706768	0.0464917	0.0462161	0.00788703
M704	235.169	13.0287		0.567524	0.744527	1.37601	1.85363	1.23609	0.890206	1.34298	0.622406	0.806	0.478784	0.523417	0.686172	1.32311	3.67208	0.400701	0.553745	0.908946	1.23326	1.00865	1.22208	0.808102	1.49281	0.680932	1.16172	1.62648	0.603751	0.803986	1.08833	1.97154	0.798998	0.473143	2.30705	1.18069	1.32551	1.44889	1.19971	1.16047	0.5628	0.547635	6.02374	1.44905	1.31313	1.30065	1.04124	2.93091
M26780	235.169	12.1772		0.0799417	0.140957	2.27651	0.139714	0.0611523	0.0643387	0.0405092	0.135378	0.107996	0.112686	0.0810123	2.0366	0.23597	0.180851	0.10447	0.0906328	0.0674882	0.0591399	0.033659	0.0205775	0.0111595	0.0150214	0.132594	3.7769	4.52869	0.139554	3.03257	1.73945	4.97732	1.63018	0.0677987	5.03437	0.0198785	0.0252379	0.00711256	0.0262122	0.0181321	0.132551	0.111776	0.883095	5.06686	3.04002	0.17313	0.0194248	5.25432
M9065	235.18	5.84639		0.0426668	0.0355488	0.0143529	0.0179999	0.0537015	0.0210756	0.0348788	0.0330223	0.0521511	0.0456197	0.0411176	0.0243108	0.159605	0.0432369	0.0366177	0.040821	0.0274922	0.0281949	0.0853756	0.0740027	0.0314822	0.0209808	0.0232234	0.0592972	0.0505845	0.0467634	0.029436	0.0277031	0.0387354	0.0418913	0.0499309	0.0395552	0.0316515	0.0433849	0.0473598	0.0488334	0.0472741	0.0610013	0.0775283	0.0444776	0.0240934	0.0447509	0.0382052	0.0351691	0.0333889
M7826	235.206	12.1		0.0541735	0.285021	0.00225175	0.00301625	0.00644344	0.00289569	0.00536657	0.0500953	0.210229	0.165871	0.152965	0.0355397	0.0880862	0.0373229	0.17051	0.121949	0.00169301	0.00476338	0.00889678	0.00335486	0.00534212	0.00306901	0.192772	0.0279072	0.08761	0.137313	0.169597	0.00104033	0.00231517	0.00328247	0.149414	0.00271577	0.00339837	0.00328818	0.00471031	0.00519403	0.0109864	0.255083	0.102547	0.203003	0.223274	0.00185788	0.00265754	0.0131502	0.00610137
M918	235.206	13.5206		0.25545	0.345821	0.377505	0.651454	1.02599	0.539654	0.576212	0.318257	0.395942	0.255972	0.254357	0.148871	0.435193	0.34374	0.300834	0.201242	0.392118	0.561311	0.448248	0.493288	0.40043	0.647421	0.274733	0.235913	0.35624	0.259222	0.275985	0.209321	0.497138	0.462208	0.266245	0.629232	1.02783	0.616654	0.94354	0.579814	0.814019	0.304472	0.270503	0.388361	0.345826	0.369954	0.732558	0.495401	0.694567
M2826	235.206	13.2431		0.407043	0.650527	0.2425	0.450967	0.163407	0.339334	0.402917	0.616618	0.773698	0.620351	0.526404	0.273038	0.993237	0.552414	0.568409	0.519776	0.231843	0.357971	0.28068	0.345307	0.248552	0.448481	0.642328	0.577437	0.622065	0.516488	0.635716	0.116936	0.323747	0.286026	0.588951	0.375448	0.123073	0.41484	0.222823	0.370215	0.119902	0.485925	0.631238	0.613229	0.676816	0.217382	0.120739	0.330383	0.395763
M6886	235.206	14.8428		0.151063	0.585721	0.244771	0.129832	0.106617	0.110714	0.157531	0.0992336	0.603269	0.0950848	0.049806	0.183773	0.145369	0.136112	0.111629	0.126183	0.14628	0.476055	0.149139	0.128104	0.113792	0.528671	0.0727475	0.275404	0.374913	0.183075	0.128302	0.0664162	0.328339	0.0746599	0.136179	0.416736	0.162117	0.182328	0.143748	0.0242444	0.380888	0.107452	0.0753337	0.152615	0.139439	0.24958	0.0151347	0.153025	0.377656
M6734	235.206	14.4901		0.273162	0.187319	0.0840184	0.979199	0.146024	0.199931	0.164613	0.404374	0.63403	0.380484	0.373011	0.0880587	0.360998	0.576039	0.474966	0.282343	0.132557	0.795696	0.154685	0.735725	0.125054	0.122977	0.390517	0.0953857	0.406108	0.157046	0.155004	0.0474835	0.151985	0.687531	0.155559	0.190904	0.199271	0.115802	0.13604	0.175412	0.0818251	0.4707	0.154717	0.213776	0.62565	0.13495	0.142037	0.138755	1.09359
M4112	236.086	12.9662		0.0601657	0.0280359	0.0301254	0.0723284	0.0752308	0.0641584	0.0678389	0.0616447	0.0750547	0.0686958	0.0593192	0.00751946	0.0444251	0.0451461	0.0354486	0.0682987	0.0483772	0.0668803	0.0540308	0.0590445	0.0456579	0.0790479	0.0827285	0.0497585	0.0395335	0.0514052	0.0465878	0.0124817	0.0547365	0.0552994	0.066018	0.023542	0.0604924	0.0787907	0.0718686	0.0612787	0.0705011	0.0691843	0.0807737	0.0457483	0.0468135	0.0351055	0.0706034	0.071963	0.0577863
M1685	236.108	12.2701		0.102585	0.113455	0.184817	0.336533	0.33703	0.311139	0.324911	0.113719	0.155509	0.122675	0.0969547	0.0471371	0.185075	0.124979	0.115356	0.0990935	0.216546	0.315823	0.215387	0.269382	0.214656	0.37447	0.132935	0.0884122	0.120409	0.095264	0.103685	0.0732804	0.219929	0.250036	0.0987583	0.255924	0.204394	0.298975	0.27455	0.285542	0.238065	0.105885	0.122268	0.113264	0.1319	0.162617	0.276498	0.289955	0.261799
M2681	236.162	10.3258		0.0722391	0.200326	0.346969	0.397697	0.263117	0.284738	0.209476	0.194123	0.174475	0.492164	0.0927598	0.0696546	0.274111	0.242104	0.275228	0.434623	0.10973	0.308691	0.156339	0.241087	0.230171	0.264589	0.13979	0.160647	0.387041	0.0153917	0.179287	0.0674433	0.0831253	0.119485	0.0337127	0.186744	0.120487	0.150113	0.0263042	0.162989	0.106859	0.0714867	0.122094	0.00596315	0.140803	0.0833675	0.101804	0.35516	0.181871
M27512	236.201	13.9753		0.00033183	0.00260048	0.139707	0.0103132	0.00126716	0.000346921	0.000879538	0.000441905	0	0.000658452	0.000421264	0.0885295	0.0293182	0.00706769	0.000353808	0.00106671	0.0167356	0.00089102	0.000398291	0.000356911	0.000471237	0.000573407	0.000455733	0.202329	0.202912	0.00415731	0.068543	0.194849	0.384923	0.02413	0.000423367	0.500845	0.000483583	0.000715994	0.00176639	0.000483866	0.000673858	0.000482655	0.000363336	0.300905	0.229451	0.32324	0.0137945	0.00293117	0.62656
M16198	236.907	23.9465		0.0217502	0.0119106	0.0748262	0.0363664	0.0246411	0.0182653	0.0251186	0.0444447	0.0186319	0.00519187	0.0269204	0.00572203	0.0859818	0.373361	0.0131416	0.00592728	0.0584682	0.0141071	0.0183824	0.0157824	0.0660525	0.054833	0.051728	0.00533957	0.00674506	0.0198018	0.0198072	0.010082	0.0621742	0.0273746	0.0645241	0.00647179	0.0342591	0.0475384	0.0290316	0.051456	0.0263087	0.00603318	0.0706802	0.68265	0.0592147	0.556858	0.0375442	0.0482482	0.0112709
M10543	236.907	23.7391		0.0189254	0.0262644	0.0188167	0.0280454	0.0505806	0.0208281	0.017946	0.00781006	0.00973619	0.113606	0.0299005	0.0687069	0.0542469	0.0339143	0.043185	0.0424607	0.049103	0.0288656	0.0231232	0.0316183	0.0287824	0.0391573	0.0472963	0.00992099	0.0142402	0.00496035	0.736932	0.00803611	0.0478742	0.0409623	0.0292306	0.00668047	0.0122789	0.0249726	0.00902196	0.0300415	0.0220442	0.0351968	0.0085131	0.0534689	0.0445386	0.0121336	0.0328195	0.0247114	0.0171761
M2093	236.951	0.801595		0.11655	0.100943	0.0800661	0.0995791	0.140685	0.151913	0.153607	0.06827	0.0654904	0.139251	0.133646	0.0712259	0.154939	0.0609069	0.114062	0.0959198	0.0578843	0.100549	0.077385	0.0847788	0.0873631	0.0777331	0.0947916	0.045219	0.0423208	0.0882141	0.0363234	0.0137795	0.00794118	0.0485517	0.0464427	0.0072101	0.0616219	0.0624238	0.0671923	0.0586338	0.0410098	0.0502496	0.099065	0.0416565	0.0148958	0.0227111	0.0381923	0.0368003	0.0344707
M6409	237.109	8.33021		0.115492	0.454347	0.0233984	0.0494979	0.0501758	0.0308502	0.00674333	0.434753	0.544665	0.373064	0.374333	0.337475	0.630843	0.439661	0.342493	0.352118	0.0202874	0.0349095	0.0136757	0.00819361	0.0206654	0.0335359	0.395468	0.614458	0.684857	0.390905	0.252092	0.00576816	0.0478905	0.0486161	0.381809	0.0199279	0.0310258	0.0311062	0.0236276	0.045327	0.0336175	0.402439	0.355578	0.232763	0.889386	0.0481561	0.0470686	0.0305869	0.0661329
M6444	237.146	11.2315		0.254986	0.407695	0.0960352	0.122755	0.148072	0.153363	0.139209	0.363484	0.483328	0.399299	0.29173	0.227016	0.556978	0.44354	0.265368	0.280751	0.0698874	0.167269	0.00780848	0.119632	0.131022	0.162946	0.397755	0.454293	0.480915	0.296529	0.390997	0.036164	0.115402	0.108912	0.337142	0.0983172	0.0954428	0.0398288	0.128947	0.118724	0.0798746	0.295218	0.349669	0.337661	0.54813	0.0641189	0.0924905	0.104116	0.06486
M6471	237.146	10.7882		0.167379	0.546619	0.462454	0.124342	0.325588	0.240285	0.296072	0.290431	0.604145	0.34737	0.428968	0.287667	0.505093	0.499526	0.246427	0.384836	0.0921575	0.163678	0.0416307	0.201845	0.0590426	0.22033	0.520349	0.483563	0.648595	0.407175	0.527332	0.269377	0.247224	0.151582	0.392845	1.46876	0.19396	0.129318	0.130505	0.225821	0.0722216	0.257047	0.353199	0.277898	0.690557	0.462548	0.119399	0.235343	0.0443464
M4478	237.149	13.9625		0.108575	0.0437695	0.0513682	0.0513357	0.0370721	0.0500356	0.101192	0.135551	0.053626	0.120861	0.0621995	0.0300161	0.0592227	0.0106198	0.0232475	0.063461	0.0266301	0.109099	0.098685	0.11428	0.0968142	0.145836	0.122587	0.0482374	0.0281925	0.0256387	0.0203448	0.0160553	0.0103253	0.0141128	0.0268629	0.0489215	0.149626	0.147924	0.123508	0.124837	0.106948	0.016715	0.0160418	0.114666	0.0756648	0.0224059	0.0156903	0.00932861	0.0375566
M1467	237.164	15.1627		0.229428	0.380644	0.140025	0.438002	0.437852	0.38128	0.414925	0.371797	0.454948	0.307479	0.325546	0.114995	0.416282	0.331437	0.289954	0.246585	0.176991	0.356281	0.293545	0.334192	0.294708	0.39912	0.296046	0.14075	0.222504	0.241194	0.217785	0.0281914	0.11496	0.170008	0.274969	0.191977	0.377795	0.386839	0.336062	0.388805	0.357809	0.273617	0.266655	0.127089	0.205006	0.0662161	0.239877	0.254062	0.127414
M2999	237.185	10.8509		0.326886	0.490257	0.192639	0.32352	0.336888	0.267136	0.279681	0.339964	0.464354	0.324713	0.317187	0.296452	0.538417	0.600671	0.391108	0.317565	0.252031	0.300452	0.110743	0.206511	0.187307	0.318249	0.561944	0.424617	0.72386	0.486455	0.510019	0.102011	0.310418	0.257084	0.312431	0.327108	0.313022	0.235736	0.234317	0.200014	0.203672	0.470326	0.383693	0.360392	1.80594	0.235592	0.299584	0.297039	0.283773
M6434	237.185	11.725		1.45842	2.2931	0.0240396	0.0637063	0.0542928	0.0246566	0.0486331	2.11575	2.69016	2.17075	1.80178	1.27098	3.34664	2.21329	1.85151	1.72981	0.0394669	0.0389058	0.0390335	0.00548379	0.00517977	0.0767981	2.23812	2.21716	2.77126	1.85729	2.24392	0.0246537	0.050268	0.0515825	1.78477	0.0614102	0.0174644	0.049701	0.0159805	0.0451405	0.0458658	1.82706	2.01255	2.67899	1.03749	0.0070412	0.0577432	0.0360494	0.0249454
M27188	237.185	13.9937		0.00467067	0.0311807	1.43149	0.0227645	0.0276684	0.00791626	0.00710122	0.00855539	0.0221229	0.0362929	0.00835001	0.267659	0.16057	0.0270142	0.0109161	0.00712654	0.259492	0.0253611	0.00793725	0.00924157	0.00480787	0.0120598	0.0249887	0.921208	0.827229	0.00767339	0.0681196	0.995864	2.37871	0.321619	0.0109498	2.94773	0.0118449	0.0108785	0.0158805	0.00786416	0.0115062	0.0319257	0.00892147	0.90328	1.16908	1.69628	0.0317053	0.0594537	3.21389
M7796	237.221	15.7248		0.0287568	0.0896941	0.0292844	0.0183921	0.0430504	0.0163394	0.0266566	0.174249	0.171447	0.105481	0.113289	0.0626404	0.0830855	0.0379727	0.0477648	0.0619791	0.012308	0.0764358	0.0716755	0.0756186	0.14941	0.0795254	0.0972634	0.0186477	0.034716	0.138568	0.0218965	0.0073704	0.0216568	0.033719	0.0172115	0.0135199	0.0985616	0.174556	0.0341656	0.0469624	0.105982	0.103167	0.00540253	0.0106745	0.0446664	0.00786352	0.0294127	0.0140295	0.0235807
M4335	237.221	14.1204		0.122381	0.235116	0.147322	0.0539546	0.0735047	0.174281	0.193387	0.154751	0.0491482	0.0738939	0.179427	0.0409212	0.14884	0.0839495	0.213963	0.136143	0.0522473	0.222298	0.163621	0.0556143	0.198683	0.250875	0.166698	0.202475	0.0679923	0.0825125	0.0440605	0.0577679	0.0132139	0.201684	0.218667	0.0655348	0.235544	0.206608	0.299202	0.178753	0.061839	0.215118	0.192695	0.345194	0.0932009	0.04201	0.0469945	0.0936832	0.208312
M3081	237.221	15.3346		0.55256	0.0911427	0.106894	0.101093	0.961394	0.131117	0.840719	0.0890105	0.184076	0.0875232	0.594968	0.101947	0.170903	0.133586	0.656675	0.530038	0.578925	0.782809	0.108681	0.0831049	0.608264	0.9478	0.710048	0.108813	0.517303	0.680091	0.0698663	0.00915274	0.147909	0.0995594	0.563577	0.135408	0.0306541	0.784137	0.736754	0.266537	0.043015	0.658036	0.0777499	0.0297582	0.1365	0.0120947	0.0238411	0.12081	0.0355463
M16315	237.98	22.8518		0.00649225	0.0154934	0.00330117	0.0109474	0.00962815	0.0334715	0.011788	0.0748107	0.0102188	0.0214573	0.205508	0.00219704	0.0710543	0.0838069	0.00730956	0.177578	0.00433588	0.00713212	0.0103749	0.00399777	0.113215	0.0163451	0.135157	0.0133207	0.00786549	0.0116289	0.00501695	0.000551715	0.000947988	0.00217333	0.158023	0.00672194	0.00621516	0.00823981	0.0183144	0.0473233	0.0169039	0.0933477	0.116346	0.0187458	0.0126421	0.00088937	0.00232128	0.00341656	0.0088109
M6177	237.98	22.2518		0.0450373	0.0558287	0.00674729	0.00600179	0.00777728	0.00879863	0.0706755	0.206329	0.913793	0.0163635	0.0294021	0.00534023	0.00849573	0.122978	0.012141	0.0162414	0.00253131	0.05599	0.0720969	0.011361	0.00529905	0.0123619	0.0202395	0.0383686	0.0251405	0.17302	0.0199173	0.000732763	0.00107456	0.00257896	0.031163	0.0108968	0.0488897	0.147464	0.0939193	0.203172	0.0239022	0.0170335	0.0112539	0.171609	0.0135939	0.00130219	0.00115311	0.00327602	0.00815584
M5820	237.98	22.1313		0.0248818	0.00609398	0.0480027	0.0278512	0.0150158	0.0466516	0.0365072	0.0267387	0.0701277	0.55206	0.0294021	0.00414542	0.0752342	0.0185048	0.0813775	0.0162414	0.00253131	0.106395	0.0403002	0.0256234	0.11655	0.116341	0.0577229	0.0319844	0.251892	0.0217173	0.0199173	0.00135735	0.00113664	0.00448585	0.190328	0.0102182	0.0397284	0.0152543	0.0147599	0.0275564	0.0686434	0.395398	0.00705175	0.0101881	0.0135939	0.00135978	0.00430091	0.00766807	0.0115387
M16563	237.98	23.3643		0.0118516	0.0324615	0.00338745	0.00425259	0.00975547	0.00532249	0.0153562	0.0663394	0.0131115	0.0151312	0.146915	0.00387296	0.0274199	0.0334215	0.072595	0.0145591	0.00105527	0.00719281	0.00804084	0.00466955	0.00763183	0.00921933	0.0573982	0.0149963	0.00921135	0.0133195	0.014935	0.000646775	0.00106928	0.00115028	0.143305	0.00310689	0.0150557	0.0391912	0.00625465	0.0315133	0.00814813	0.029214	0.0129133	0.0669791	0.0346357	0.00175979	0.00191729	0.00449771	0.00484054
M3587	238.178	10.4967		0.0340533	0.0713053	0.121894	0.141725	0.105074	0.116596	0.0920744	0.0873972	0.0721996	0.170542	0.0464076	0.0291519	0.111498	0.0964408	0.102682	0.141396	0.0508045	0.149938	0.0586591	0.0711389	0.0801979	0.155975	0.0642639	0.0496808	0.11828	0.0238568	0.0695722	0.0201613	0.0399058	0.0561555	0.0335569	0.0655377	0.0635761	0.0631793	0.0315299	0.0647578	0.0498219	0.0455704	0.0708114	0.0143717	0.0564914	0.0347566	0.0552229	0.104824	0.0526506
M3855	238.862	0.813988		0.0315892	0.0221103	0.0265228	0.0348645	0.0556346	0.0557794	0.0572594	0.0195986	0.0169593	0.0407648	0.0387115	0.0199832	0.046598	0.0216253	0.0353451	0.0332014	0.0318896	0.0400689	0.0327249	0.0351521	0.0360312	0.0362903	0.0328155	0.0213436	0.0236608	0.0330717	0.0172103	0.00794298	0.00286688	0.015932	0.0225167	0.0115328	0.0491951	0.0351113	0.049892	0.0294082	0.0371767	0.0263742	0.047208	0.020988	0.0137994	0.0126795	0.0287792	0.0460769	0.0230441
M3580	239.107	11.3439		0.0739702	0.0704752	0.0881773	0.174171	0.150207	0.150324	0.167489	0.122051	0.149971	0.113207	0.0924086	0.0454382	0.13271	0.108397	0.082552	0.0416565	0.117512	0.163928	0.0613228	0.130133	0.080654	0.187243	0.114965	0.0715659	0.125661	0.0975962	0.102267	0.0453645	0.130621	0.143238	0.0715519	0.169406	0.0362206	0.107051	0.098924	0.125442	0.11243	0.0966869	0.109533	0.0456321	0.0963262	0.0941491	0.125072	0.133541	0.119609
M8234	239.128	6.30021		0.501861	1.74059	0.00134158	0.00332114	0.00521157	0.00164804	0.00482066	0.869952	1.88707	0.0557878	0.670712	0.450186	1.38962	1.0895	0.750855	1.20679	0.00293282	0.00521028	0.00191532	0.00247882	0.00717377	0.00484126	0.10443	1.42776	0.171527	0.765935	0.0770582	0.00161425	0.00990723	0.00327308	1.47654	0.00124624	0.0049265	0.00767712	0.00136997	0.00810665	0.00184326	1.668	0.666131	0.352885	1.82821	0.00427306	0.00116547	0.00737678	0.0055917
M13408	239.132	14.7912		0.0176899	0.0370762	0.00278291	0.0267075	0.00795689	0.0219504	0.00522603	0.0315211	0.034302	0.0242167	0.0201916	0.00698394	0.0387201	0.0365345	0.016495	0.0907925	0.0404127	0.0791372	0.0652664	0.0635909	0.0669418	0.0462178	0.104173	0.0974934	0.0871831	0.0960502	0.0739603	0.00428182	0.0112721	0.0447482	0.0789243	0.0473576	0.0720625	0.0629791	0.0600398	0.067746	0.0545661	0.0856952	0.127796	0.0972082	0.0594676	0.0259561	0.038639	0.0425336	0.0559421
M2269	239.143	8.97484		0.00138892	0.00043775	0.18257	0.319221	0.312191	0.261564	0.28103	0.00106757	0.000516791	0.000402453	0.000782637	0.000692759	0.000476231	0.00159063	0.000643835	0.000625666	0.203659	0.27039	0.128485	0.161156	0.175853	0.32063	0.000877231	0.000356671	0.00117075	0.000542381	0.000817683	0.0863333	0.280964	0.229943	0.000253364	0.237794	0.228457	0.22256	0.225965	0.216141	0.216584	0.000334333	0.000448203	0.00144097	0.000574902	0.195471	0.256782	0.266095	0.268674
M7019	239.161	11.9237		0.0789159	0.114199	0.00675292	0.0343056	0.0272675	0.027522	0.00883282	0.140092	0.150956	0.126162	0.0948011	0.0507596	0.18087	0.137648	0.145103	0.102954	0.0243768	0.026093	0.00761527	0.0234855	0.00955169	0.0267587	0.122994	0.0909092	0.119525	0.120332	0.120357	0.00208271	0.00735933	0.0240677	0.111152	0.00602394	0.00288881	0.0252336	0.0164426	0.0277282	0.00913608	0.113509	0.140402	0.101463	0.110273	0.00608947	0.0157794	0.0268237	0.00490883
M19495	239.161	13.4008		0.0355112	0.0434526	0.0266003	0.0388758	0.0256885	0.0331398	0.0430916	0.118213	0.0350177	0.0288168	0.0102346	0.0126336	0.0651294	0.0503265	0.0556302	0.0486822	0.00808652	0.0540525	0.0682994	0.112284	0.132122	0.110057	0.104621	0.0754007	0.103482	0.0301917	0.0412939	0.0358828	0.0290929	0.0709685	0.0976026	0.0920305	0.282351	0.0537276	0.0341482	0.0635349	0.0760142	0.10736	0.11874	0.133244	0.105362	0.0708085	0.0611246	0.049631	0.0736278
M6778	239.164	10.2345		0.49907	0.975124	0.0227664	0.0330212	0.0220481	0.0255669	0.00644824	0.955092	1.44348	0.918557	0.776399	1.01457	2.15014	1.26188	1.06507	0.738392	0.00939844	0.0204613	0.0148069	0.0193563	0.0171497	0.0309687	1.18045	1.70709	1.72528	0.801324	1.06656	0.112021	0.0736074	0.00384611	0.777603	0.0505229	0.0125477	0.0123167	0.0134361	0.0244457	0.0045014	1.08114	0.752962	2.21184	1.582	0.0668063	0.0105002	0.00718739	0.0605708
M5398	239.198	14.7448		0.0307045	0.0410594	0.0147966	0.0462342	0.0410293	0.043668	0.0452599	0.0462681	0.0406802	0.0275572	0.0317054	0.0112958	0.0338614	0.02023	0.0271514	0.0238521	0.0191773	0.0201288	0.0239926	0.0331808	0.0458329	0.0216849	0.0391936	0.00772617	0.0118551	0.0269645	0.0214528	0.00147493	0.0158683	0.0296529	0.030889	0.00803622	0.0405616	0.0437822	0.0426479	0.0383975	0.0246684	0.016132	0.0305901	0.0282697	0.00905176	0.00256972	0.0291912	0.0291218	0.0267827
M7339	239.2	11.9742		0.481939	0.615586	0.00196499	0.0037147	0.00704308	0.00412851	0.00403456	0.573344	0.806044	0.658819	0.552251	0.311262	0.171129	0.559799	0.587703	0.521046	0.00373352	0.00720199	0.00352766	0.00818063	0.00660844	0.00340648	0.600872	0.47153	0.579636	0.545544	0.58864	0.001293	0.00190853	0.00215882	0.522547	0.00657836	0.0038562	0.00634276	0.00807053	0.00633427	0.00629406	0.525219	0.50113	0.65813	0.439414	0.00239601	0.00502714	0.00366292	0.0059418
M6150	239.201	13.3691		0.244677	0.455298	0.0116619	0.014444	0.0466386	0.316715	0.743201	0.345819	0.416355	0.365641	0.287026	0.173321	0.525401	0.428952	0.259212	0.267952	0.200588	0.0609075	0.039243	0.038789	0.0156574	0.370755	0.333908	0.277637	0.481005	0.289321	0.35631	0.0414775	0.171181	0.0315629	0.349968	0.0733566	0.659438	0.492661	0.0322805	0.00945475	0.0157974	0.408324	0.371726	0.40596	0.552765	0.170641	0.018145	0.0282814	0.415219
M6859	239.201	12.7705		0.299587	0.532088	0.00820398	0.0403142	0.0284849	0.301242	0.0283013	0.457691	0.594545	0.419785	0.391577	0.247375	1.70696	0.617469	0.46837	0.122699	0.0124743	0.0389119	0.0335849	0.0340428	0.0273835	0.0578406	0.535527	0.473456	0.534169	0.382013	0.472892	0.00435569	0.0329084	0.0365762	0.353586	0.0187075	0.0350419	0.0267524	0.0210333	0.0439033	0.0527952	0.410325	0.476856	0.591281	0.485044	0.00824837	0.0345024	0.0416634	0.0138617
M9702	239.237	15.5427		0.0360154	0.0167674	0.0195513	0.0800101	0.0704826	0.0680085	0.052262	0.0695697	0.0556862	0.0864095	0.0443611	0.0126518	0.0210655	0.045307	0.0177417	0.0379862	0.0194432	0.0480022	0.02356	0.0254312	0.0450065	0.062835	0.0741918	0.0171617	0.0412024	0.00892552	0.0107798	0.00738525	0.0105751	0.011089	0.0630894	0.0597752	0.0192807	0.026604	0.0200245	0.0516487	0.0521559	0.071826	0.0221677	0.0216198	0.0682072	0.0101723	0.0314223	0.0665179	0.0505639
M5592	239.237	15.809		0.0895014	0.0166971	0.0723275	0.0415696	0.228441	0.0383171	0.0429263	0.00575312	0.299456	0.00658944	0.0142241	0.0406454	0.0826792	0.0519276	0.0336968	0.0414949	0.05513	0.0464744	0.0441333	0.0365142	0.0202529	0.0486073	0.0274999	0.0272502	0.0640157	0.34211	0.0705543	0.145409	0.123815	0.0576306	0.156679	0.11573	0.031435	0.00400713	0.0219844	0.179766	0.0121728	0.0131336	0.0258492	0.0569436	0.0419369	0.0214648	0.0314572	0.02847	0.051977
M1250	239.237	15.886		0.20485	0.313646	0.0723275	0.342652	0.351906	0.25484	0.377036	0.295853	0.375667	0.205908	0.293235	0.122699	0.336805	0.257779	0.286816	0.432105	0.308505	0.294379	0.430017	0.320429	0.283639	0.557285	0.303818	0.125881	0.367074	0.399464	0.364702	0.160582	0.216761	0.356215	0.197507	0.0452871	0.229978	0.197745	0.245069	0.214758	0.194845	0.195502	0.148921	0.127931	0.147917	0.0123318	0.139673	0.180362	0.0440878
M5402	239.967	24.1564		0.040678	0.00777442	0.00643022	0.0170928	0.0711194	0.171324	0.0943267	0.0382206	0.0195414	0.022197	0.040077	0.00258444	0.0779025	0.0988748	0.00294774	0.0233061	0.0240719	0.013251	0.0299611	0.0805721	0.0543308	0.00804267	0.0211342	0.00733525	0.0102386	0.013006	0.0171782	0.00640588	0.0690219	0.00724326	0.0591664	0.00576073	0.103551	0.0257014	0.00679697	0.0229732	0.0360151	0.0142723	0.0220141	0.0206284	0.0422083	0.0078296	0.0451772	0.0065534	0.00825987
M12116	239.967	24.984		0.0263124	0.0073843	0.0421308	0.215597	0.212691	0.0103102	0.0513865	0.12975	0.0561332	0.0265129	0.0437742	0.00259898	0.08765	0.0789704	0.0304647	0.021427	0.302076	0.047818	0.0152568	0.328	0.024304	0.109529	0.0234739	0.145431	0.0120028	0.0138384	0.00978444	0.0218675	0.0115993	0.055254	0.0107551	0.0136662	0.204237	0.0302147	0.0235136	0.0350595	0.0448299	0.0944418	0.0331183	0.0614749	0.0182704	0.00594537	0.0309949	0.0549934	0.0149437
M5108	239.967	24.5619		0.307418	0.00350277	0.0038876	0.0503744	0.0230915	0.0105215	0.0777849	0.019831	0.471308	0.0257106	0.0523718	0.00374729	0.014444	0.00493538	0.0029894	0.0183989	0.0495272	0.0206558	0.158436	0.0208197	0.0766504	0.213393	0.0366662	0.0182379	0.0127411	0.18685	0.00716208	0.0136588	0.0385746	0.0123565	0.0271938	0.035501	0.0304289	0.0121949	0.0324183	0.0190729	0.0271092	0.031203	0.0872368	0.0217581	0.0126858	0.00833049	0.139059	0.152928	0.0154815
M4725	239.967	24.6499		0.01462	0.00350277	0.00799956	0.078808	0.0172912	0.0105215	0.0588644	0.00909198	0.0297962	0.146653	0.488484	0.00654653	0.014444	0.0170062	0.00364048	0.00978398	0.0495272	0.277106	0.0092451	0.0274623	0.0358033	0.032292	0.0196255	0.0679037	0.0154155	0.0381932	0.0123354	0.0215399	0.0328875	0.0630198	0.0284908	0.0163476	0.169605	0.0121949	0.034725	0.0201685	0.129691	0.016118	0.00807904	0.0531964	0.0140462	0.0175916	0.00721181	0.131944	0.0174925
M5226	239.967	24.2497		0.0150225	0.00539146	0.00643022	0.0170928	0.0339862	0.0113746	0.0532765	0.372728	0.321345	0.0067774	0.040077	0.00258444	0.00975726	0.0426511	0.00930786	0.0196715	0.149038	0.0247844	0.0556688	0.0306845	0.0056483	0.00967677	0.0338862	0.0868835	0.0102386	0.0269251	0.0349982	0.039129	0.00932609	0.0141446	0.0185275	0.00835479	0.033651	0.0987485	0.0473691	0.206027	0.0360151	0.387714	0.0247272	0.0866082	0.0916822	0.00317918	0.0543216	0.280878	0.00482242
M5104	239.967	24.4432		0.0381782	0.0102627	0.00395427	0.083267	0.218985	0.0228334	0.0952347	0.0195012	0.0136645	0.0372845	0.0306174	0.00374729	0.0142145	0.0306884	0.00356034	0.0183989	0.0678635	0.158592	0.0162344	0.153932	0.0734051	0.428723	0.015774	0.0150801	0.0113271	0.0153704	0.00568137	0.00770464	0.0498409	0.177067	0.140574	0.00539318	0.0140865	0.175162	0.0246832	0.022792	0.344919	0.0180695	0.0134537	0.0315748	0.0126858	0.0061718	0.00883288	0.0109276	0.0154815
M5495	239.967	23.9183		0.0117734	0.00512401	0.00402285	0.0111752	0.0485439	0.0624778	0.0721831	0.255679	0.0638443	0.0114667	0.0100309	0.00140432	0.0113014	0.0122101	0.00597948	0.526533	0.132793	0.0840537	0.010548	0.0670234	0.00794659	0.059306	1.03395	0.00893456	0.070902	0.00794846	0.0119121	0.112959	0.0323465	0.238582	0.0121031	0.00698212	0.0213958	0.127814	0.0239862	0.0235636	0.0145618	0.0095727	0.0343039	0.0140071	0.0101994	0.00578314	0.0151759	0.0102986	0.0126333
M16237	239.967	24.0323		0.0117734	0.00441487	0.00466213	0.190539	0.0262097	0.0182561	0.00808824	0.0382206	0.0564525	0.0114667	0.284264	0.00546118	0.0112555	0.0251296	0.00267908	0.0233061	0.0209473	0.0840198	0.028145	0.0259178	0.0597011	0.0291488	0.029979	0.00893456	0.0342039	0.157935	0.00415898	0.0107793	0.00730815	0.070095	0.102574	0.00630104	0.101946	0.011565	0.245969	0.0298504	0.0145618	0.00747906	0.425828	0.0140071	0.021416	0.0104266	0.0340916	0.0129235	0.00337086
M21453	239.967	23.8601		0.0126661	0.00512401	0.00959723	0.0111752	0.0495187	0.00692061	0.0163153	0.244819	0.0328842	0.019563	0.0100309	0.00224416	0.00836331	0.0282654	0.00597948	0.0378385	0.00874338	0.0354196	0.0328535	0.0422795	0.0109111	0.0150747	0.0205313	0.0620416	0.115379	0.00794846	0.00614941	0.0093219	0.0118439	0.0340097	0.137069	0.00698212	0.282257	0.363002	0.0239862	0.273243	0.0148956	0.163963	0.0343039	0.068844	0.00664956	0.00578314	0.0078464	0.0102986	0.00584693
M9899	240.099	15.5865		0.0568908	0.037722	0.00172842	0.00704118	0.0360354	0.0531063	0.0118568	0.0728954	0.0274673	0.0640257	0.0623973	0.00239315	0.00995448	0.0253862	0.0337571	0.07827	0.0161306	0.0610516	0.072939	0.0717271	0.0318109	0.071526	0.085303	0.00982968	0.005692	0.0197126	0.00727601	0	0.00319586	0.00797496	0.0144381	0.00193049	0.0102082	0.0244258	0.00568486	0.0104247	0.00977909	0.0412292	0.0622494	0.011243	0.00202872	0.00199914	0.00494805	0.00689932	0.00470161
M5187	240.099	15.3336		0.0239956	0.0468016	0.0130997	0.0205201	0.0110488	0.0286908	0.0392569	0.0476366	0.0480646	0.0295778	0.0446346	0.039106	0.0557053	0.0406594	0.0313758	0.0599908	0.0558136	0.0740453	0.0689565	0.0624423	0.0574535	0.0685575	0.0705526	0.0501004	0.0343947	0.0547504	0.0226722	0.0122362	0.0084221	0.0541849	0.0731062	0.0108519	0.0621515	0.0343633	0.0468498	0.0409574	0.047947	0.0614307	0.092396	0.0614886	0.0186336	0.00590796	0.0511401	0.0632534	0.00833789
M4820	240.099	15.4974		0.0606265	0.0845136	0.0109859	0.0700435	0.0617525	0.0304082	0.0721588	0.0884544	0.0434079	0.0702547	0.0694438	0.00723152	0.0253753	0.0553731	0.0112089	0.0627071	0.0750542	0.0675798	0.094142	0.0874795	0.0884559	0.0652282	0.0572574	0.00982968	0.0157049	0.0736527	0.00649765	0.00373011	0.00386919	0.0164381	0.147503	0.00349099	0.0945544	0.0339702	0.139574	0.0249378	0.0810254	0.0970897	0.0750443	0.017665	0.00213189	0.00833046	0.0305724	0.0757038	0.00460825
M8255	240.129	10.8748		0.0109921	0.0545613	0.00177397	0.002487	0.00127842	0.000561957	0.00228425	0.0516795	0.0647519	0.0496498	0.040537	0.0236152	0.0876598	0.0522432	0.0398057	0.0302244	0.00308697	0.002756	0.00198507	0.00561362	0.00156588	0.00321497	0.0539279	0.0396411	0.0623137	0.0367876	0.0532571	0.00160573	0.00440956	0.0015228	0.0406672	0.00335219	0.00260753	0.00129891	0.00290464	0.00262791	0.00137003	0.0472007	0.0471574	0.0337898	0.0306478	0.00414274	0.00185086	0.00214458	0.00454859
M5080	240.129	11.3913		0.0273331	0.0396854	0.0410581	0.102033	0.109946	0.0959454	0.0818798	0.0198323	0.0234818	0.0539647	0.0274957	0.0120991	0.11035	0.032609	0.0382574	0.0585252	0.0283605	0.0878702	0.00437308	0.0576104	0.0327739	0.11134	0.0573211	0.0183276	0.0148297	0.0534568	0.0362495	0.0118225	0.0277779	0.0294124	0.0443063	0.0632094	0.0087298	0.0263169	0.0436504	0.042699	0.0259664	0.0615935	0.0771988	0.0316512	0.0243459	0.0315305	0.0626136	0.0866979	0.0146149
M3622	240.232	13.5621		0.0403828	0.0446137	0.016857	0.0427838	0.0673296	0.0492799	0.0811166	0.110044	0.0519412	0.0605831	0.0558868	0.0376456	0.0318199	0.0705902	0.0703578	0.033259	0.0214698	0.0643463	0.0297536	0.0464845	0.0523845	0.10932	0.0330426	0.0353711	0.0745875	0.0469787	0.0376552	0.0189728	0.0186493	0.0243666	0.0628554	0.114523	0.0952422	0.0712937	0.0677433	0.0665867	0.0462736	0.0262316	0.0630986	0.099484	0.0938945	0.0239985	0.0427433	0.0297831	0.0413178
M2686	240.232	16.9303		0.0665972	0.116841	0.364999	0.0357018	0.133292	0.0733215	0.0961998	0.0425087	0.0646084	0.0526975	0.0711204	0.0473997	0.145911	0.138574	0.0882423	0.0646126	0.0560999	0.0773877	0.0645584	0.0726926	0.073649	0.146332	0.0572824	0.066193	0.122695	0.0934087	0.0841602	0.0166883	0.0112811	0.0649687	0.065317	0.0241368	0.0440788	0.0624443	0.0880663	0.0868644	0.054905	0.0436959	0.0710761	0.0917379	0.0920511	0.0563677	0.0947793	0.0890782	0.0158873
M1983	240.268	16.3773		0.0430321	3.34838	0.664141	0.334017	0.231751	0.147247	0.155381	0.0799603	0.102555	0.0771122	0.0730332	1.39998	1.78068	0.79173	0.170513	0.0286509	0.614276	0.117815	0.0877607	0.0946105	0.08408	0.148299	0.0401287	0.636515	0.825276	0.268023	2.15129	0.332185	0.657876	1.63649	0.0412905	1.23018	0.0983171	0.0754774	0.0645763	0.0707278	0.0409937	0.103404	0.0673277	0.966264	1.41718	0.452207	0.317038	0.18375	1.12141
M27232	240.996	0.770392		0.00309078	0.0322709	0.0700481	0.0284946	0.00650127	0.0148446	0.00857126	0.0216707	0.0220382	0.00431508	0.010697	0.0393681	0.0216896	0.026474	0.00826762	0.00745933	0.0349629	0.0270555	0.0248554	0.0294097	0.0218764	0.0375582	0.0142713	0.0550909	0.0684096	0.0117686	0.0583389	0.0588998	0.0589098	0.0415899	0.0143241	0.204829	0.0174524	0.0222564	0.0169498	0.0293021	0.0184953	0.014666	0.00815865	0.215154	0.0633617	0.16767	0.0464203	0.0160955	0.183363
M22844	241.075	10.3373		0.00420075	0.0212217	0.578567	0.159295	0.0228216	0.00509282	0.020925	0.00930416	0.00314768	0.0143779	0.00705512	0.364882	0.477343	0.154721	0.0148025	0.0072952	0.142848	0.00717841	0.00571113	0.0037014	0.00441893	0.00595288	0.00444631	0.749114	0.735948	0.0227142	0.313942	0.601808	1.55612	0.342137	0.00508937	1.14816	0.0112472	0.00601621	0.0168809	0.00648999	0.00471785	0.0194734	0.00639195	0.690512	0.855783	1.22411	0.211059	0.126535	0.943639
M7562	241.143	10.9447		0.0173792	0.0532026	0.0121346	0.00748765	0.0137303	0.0150581	0.0112848	0.161276	0.284407	0.196457	0.0810553	0.0964489	0.129631	0.0555372	0.152258	0.148583	0.0165026	0.00599982	0.0118713	0.0201633	0.0109027	0.0162594	0.0638976	0.0224514	0.23384	0.202458	0.103657	0.00503224	0.0115734	0.00465885	0.172338	0.0229372	0.0126485	0.0140203	0.0135588	0.0153693	0.0153254	0.182617	0.205711	0.232012	0.0886293	0.0236302	0.00938314	0.00643146	0.00869913
M6829	241.144	9.31964		0.352112	1.10758	0.00478736	0.00420607	0.00667427	0.005882	0.00919891	1.06358	1.28074	1.01602	0.88488	0.379856	0.1368	0.384214	0.58809	0.784033	0.00241154	0.00807427	0.00203661	0.00328878	0.00438833	0.0175831	1.04718	0.689027	0.894124	0.618289	0.617676	0.000941166	0.00720067	0.003736	0.780423	0.00578771	0.00833828	0.00488806	0.0109629	0.0048396	0.00236186	0.978115	0.770463	0.682523	0.930413	0.00162409	0.004718	0.00386223	0.0096066
M6932	241.144	8.01866		0.0808657	0.515229	0.00355359	0.00773049	0.00396908	0.00291659	0.00856834	0.456958	0.562545	0.353302	0.420415	0.284883	0.91842	0.627984	0.383713	0.344622	0.00429915	0.00291994	0.00277701	0.00073182	0.000980965	0.00614855	0.385393	0.442358	0.492834	0.476422	0.350063	0.00270731	0.00389388	0.00401851	0.274276	0.00276062	0.00401263	0.00203858	0.00224823	0.00441222	0.00576773	0.449227	0.0334611	0.20972	0.751977	0.0042783	0.00366718	0.00438909	0.00782157
M4617	241.177	12.8961		0.0476008	0.0420403	0.04583	0.112424	0.067136	0.0979488	0.124822	0.0652684	0.112861	0.0322717	0.0510386	0.00737686	0.0498572	0.0480574	0.00950003	0.0374987	0.100957	0.0909573	0.0968851	0.105617	0.0632153	0.148894	0.0690933	0.0257722	0.0120943	0.0113011	0.0394828	0.0207594	0.0710235	0.0999471	0.0233908	0.0507182	0.0826497	0.0596614	0.10201	0.0764421	0.12353	0.0475802	0.0703671	0.0167015	0.0494622	0.0497723	0.102059	0.131844	0.0220425
M2944	241.18	16.3413		0.0464452	0.0668054	0.00432383	0.0282906	0.0890195	0.0508009	0.0674517	0.0308889	0.0782261	0.0428918	0.0500611	0.00514945	0.0665281	0.0269396	0.0129925	0.0459729	0.0184632	0.0748962	0.0546207	0.0426146	0.0372723	0.070893	0.0666768	0.00426293	0.0153962	0.0394659	0.00913915	0	0.00335057	0.00411014	0.00922213	0.0023347	0.066217	0.0593036	0.0537119	0.0161384	0.0209299	0.0420155	0.0319656	0.00644617	0.0084187	0	0.00951227	0.0338113	0.00751936
M12057	241.18	15.2076		0.0407369	0.0351992	0.0440714	0.020106	0.0863588	0.0460094	0.0405953	0.0584816	0.0335177	0.0303491	0.0311453	0.0184662	0.037044	0.0350464	0.0697585	0.0116527	0.0229989	0.0500036	0.0215971	0.039148	0.0248624	0.0426281	0.054503	0.0250554	0.0191629	0.0586794	0.0506474	0.00397247	0.0328365	0.0527511	0.0270521	0.0152281	0.0223119	0.04681	0.048858	0.0496137	0.0303521	0.0266722	0.0134899	0.0174143	0.0797811	0.0114188	0.0423691	0.0365347	0.0187738
M6838	241.18	10.8687		0.11045	0.185919	0.00879695	0.00972366	0.0184436	0.00742734	0.00965086	0.150561	0.185716	0.181158	0.143793	0.118742	0.313539	0.171988	0.125587	0.145085	0.012587	0.00691766	0.00944565	0.0220058	0.0100414	0.024939	0.172769	0.150121	0.208516	0.135926	0.151819	0.00242939	0.0151449	0.0114599	0.14278	0.0218343	0.00656269	0.0210358	0.00297932	0.00850808	0.00949077	0.135212	0.153833	0.185079	0.205879	0.00826304	0.00612614	0.00610298	0.0109356
M7100	241.18	13.0515		0.073731	0.0970437	0.00533909	0.00604791	0.00705117	0.00697538	0.00229087	0.0808507	0.109753	0.0913123	0.079317	0.0380588	0.151587	0.108764	0.0870976	0.0464912	0.0012083	0.00653953	0.00922573	0.00592207	0.00576056	0.00608369	0.0928206	0.0806958	0.112176	0.0296277	0.10636	0.00131155	0.010135	0.00158162	0.0998754	0.00434244	0.0085921	0.00320516	0.00730393	0.001868	0.00314531	0.0943961	0.0874515	0.0809136	0.137484	0.00336846	0.00315067	0.00390371	0.00619654
M8424	241.195	15.2525		0.038509	0.0322907	0.00131948	0.00440858	0.00403351	0.006762	0.0129527	0.0607388	0.0491586	0.0257901	0.0204968	0.0120603	0.00145906	0.00121217	0.00246012	0.0459014	0.00456707	0.0485761	0.0389418	0.0265983	0.0170958	0.0621118	0.0118938	0.00903679	0.00506199	0.00622606	0.0109384	0.00197441	0.00109987	0.00265185	0.0642192	0.0046389	0.0767764	0.0286613	0.0912526	0.0702619	0.069345	0.0820056	0.0319806	0.0100508	0.0170533	0.00803989	0.00794383	0.00612392	0.0135329
M4354	241.195	15.8232		0.0290282	0.0212972	0.00203709	0.0122792	0.0498789	0.0484143	0.0466144	0.0418512	0.0772293	0.0432741	0.0281371	0.00229749	0.0341305	0.0264104	0.0547976	0.0230018	0.0249108	0.064322	0.0202933	0.0537614	0.0168159	0.0737593	0.0506695	0.00469828	0.00508221	0.0170835	0.0103463	0.00180889	0.00346321	0.0133245	0.0550886	0.00224367	0.0655055	0.0597571	0.0227102	0.0286085	0.0420899	0.0424901	0.0366784	0.00775502	0.00773467	0	0.0146242	0.00967493	0.00270958
M7103	241.216	13.0682		0.17952	0.481017	0.0457382	0.0761056	0.182419	0.0664896	0.0572864	0.189391	0.252994	0.18939	0.183288	0.100107	0.360556	0.120886	0.205612	0.159689	0.0764983	0.055425	0.152757	0.112256	0.117475	0.156457	0.219592	0.164047	0.243492	0.164123	0.252346	0.0277041	0.0149193	0.0711394	0.186108	0.0349847	0.0725725	0.0821596	0.0588593	0.15312	0.082746	0.196173	0.202943	0.30721	0.239679	0.0245419	0.0796935	0.0737298	0.157357
M4095	241.252	15.9375		0.0686472	0.0962158	0.00423665	0.0137839	0.03038	0.0825338	0.0857375	0.123139	0.128195	0.0727684	0.0418618	0.0024404	0.0707265	0.023148	0.0769763	0.078703	0.00608606	0.0588031	0.0544568	0.0226233	0.0265713	0.0425199	0.0502765	0.00351015	0.00550587	0.0459392	0.01727	0.000797276	0.00270855	0.00983949	0.0429706	0.00477525	0.0360497	0.134499	0.107587	0.108136	0.0897302	0.0954108	0.0829197	0.00293113	0.00500173	0.0014172	0.0064454	0.00602671	0.00257197
M1040	241.252	16.141		0.480444	0.677609	0.124694	0.598298	0.808184	0.634124	0.644408	0.610561	0.603218	0.533615	0.580591	0.140911	0.691635	0.558589	0.494281	0.427844	0.29836	0.661623	0.569334	0.554648	0.453255	0.659319	0.44177	0.171388	0.324094	0.401575	0.303129	0.00531248	0.122654	0.249464	0.480158	0.208572	0.633691	0.632879	0.584524	0.590575	0.546254	0.520006	0.517114	0.246599	0.238761	0.00944321	0.359242	0.459446	0.115702
M1319	241.252	16.356		0.331351	0.470768	0.173621	0.713811	0.465537	0.480338	0.536597	0.432636	0.636133	0.441384	0.421303	0.110834	0.766506	0.431814	0.451231	0.306793	0.247207	0.455181	0.312946	0.453677	0.381546	0.56366	0.5483	0.116428	0.328435	0.434095	0.396155	0.00616636	0.122111	0.28076	0.359362	0.187958	0.542174	0.554888	0.517833	0.570929	0.544569	0.521994	0.425427	0.217906	0.14958	0.00611651	0.347176	0.314691	0.0840391
M4568	242.1	3.28529		0.0732933	0.251986	0.0652698	0.159352	0.102809	0.177313	0.0744066	0.298654	0.134375	0.0321856	0.0996429	0.0554992	0.0499025	0.10685	0.0896591	0.0858174	0.100429	0.167598	0.0976569	0.0736074	0.152235	0.184568	0.100434	0.147983	0.098817	0.0808795	0.132294	0.0717337	0.181181	0.109428	0.239662	0.357192	0.290181	0.272762	0.254989	0.30728	0.391653	0.220674	0.189434	0.345964	0.147197	0.113542	0.0984374	0.12624	0.306795
M4045	242.248	15.3366		0.0376329	0.0606136	0.00950639	0.0764626	0.0657616	0.0615322	0.0642746	0.0660342	0.0735979	0.0559385	0.0424798	0.00630452	0.0735274	0.07149	0.0434621	0.0247499	0.0284335	0.0598726	0.0543832	0.0181538	0.0426643	0.0745257	0.0514	0.0154014	0.0174664	0.0475649	0.0287655	0.00586974	0.0124842	0.0243492	0.0498609	0.00883452	0.0649587	0.0465443	0.0589504	0.0467585	0.0634568	0.0483731	0.0534378	0.0166052	0.0209418	0.00166033	0.036393	0.039486	0.0218159
M5180	242.284	13.2404		0.0355125	0.0781454	0.0314757	0.0878581	0.0725202	0.0734865	0.0763434	0.0189107	0.0208871	0.0201639	0.0531403	0.00838557	0.0499554	0.0370948	0.0434443	0.0467345	0.0578232	0.034951	0.0601591	0.0647005	0.0533501	0.0534073	0.0404154	0.0519006	0.050691	0.0241593	0.0457341	0.016678	0.0464354	0.0449285	0.0607303	0.0497342	0.0774397	0.08173	0.0659542	0.0791757	0.0558973	0.019508	0.0356724	0.0678277	0.0224583	0.0420174	0.0270186	0.045703	0.0821174
M17107	242.284	16.3951		0.0736161	0.256068	0.0093662	0.00734609	0.0530926	0.00865529	0.0409815	0.118094	0.312254	0.0612424	0.221525	0.547931	0.674664	0.484215	0.393416	0.163391	0.00331521	0.0730639	0.066362	0.0136998	0.0542941	0.039885	0.189473	0.106822	0.366143	0.360933	0.351581	0	0	0.00203403	0.505955	0.00238495	0.0561887	0.176123	0.0389553	0.178589	0.181135	0.461759	0.242354	0.14077	0.100704	0	0.00211442	0.00704246	0.00275485
M1039	242.284	16.3061		0.470482	0.00582781	0.537755	0.77408	0.897165	0.659348	0.826759	0.665008	0.715125	0.427195	0.442488	0.00722983	0.0307502	0	0.00965462	0.292538	0.0106792	0.677796	0.663616	0.663229	0.563933	0.646741	0.482612	0.431743	0.140949	0.16492	0.00304036	0.00424774	0.00381182	0.0118777	0.031899	0.0235935	0.601742	0.847102	0.56347	0.779601	0.595493	0.117407	0.0243757	0.0886456	0.0156385	0.0135934	0.047782	0.0789023	0.105349
M6485	243.026	0.848091		0.306475	0.31033	0.204765	0.431769	0.277348	0.102693	0.056231	0.515711	0.613931	0.278067	0.345052	0.102274	0.258375	0.130307	0.257688	0.18784	0.0322151	0.230326	0.25622	0.213342	0.271943	0.39458	0.299299	0.0636513	0.291108	0.210346	0.188247	0.107829	0.151865	0.0687349	0.288245	0.187	0.195935	0.306404	0.181318	0.349603	0.154727	0.265062	0.220221	0.328063	0.160583	0.118127	0.113285	0.109353	0.0807853
M751	243.135	12.5087		0.00040388	2.14522	0.840753	3.25879	2.80777	1.73082	0.92098	0.00122714	0.000662324	0.00189021	0.000321177	0.20065	4.32136	3.29698	2.76072	0.000709258	1.76263	0.192988	0.0706348	0.0638833	0.0183148	0.0609486	0.00239258	0.531009	1.67882	1.58502	1.66017	0.420876	2.02475	2.43727	0.451948	1.60804	0.0148428	0.0145947	0.00658537	0.00704724	0.0123447	0.150752	0.082097	0.759417	1.6682	1.26355	3.00165	2.44218	1.33461
M6470	243.159	10.538		0.290073	0.464147	0.00723938	0.0212704	0.0256173	0.0179834	0.0243768	0.464152	0.61898	0.431668	0.363784	0.283133	0.760567	0.401139	0.350705	0.404754	0.0114489	0.018814	0.00619982	0.011055	0.00815366	0.017504	0.437247	0.42994	0.603163	0.296069	0.427268	0.0128486	0.0446081	0.00526206	0.327555	0.0251998	0.00852615	0.0100204	0.0167317	0.0100776	0.0105196	0.394563	0.406648	0.571532	0.624486	0.0154244	0.0169611	0.0153179	0.0169676
M6586	243.159	9.72692		0.325781	0.74066	0.0157151	0.00754232	0.00523206	0.00988447	0.0102064	0.709475	0.796971	0.707148	0.59854	0.335254	1.02189	0.581414	0.553664	0.477147	0.00333861	0.00898375	0.00841822	0.00249962	0.00397556	0.00649092	0.732878	0.623901	0.784334	0.551893	0.523096	0.00668298	0.00638733	0.00695884	0.582887	0.0199203	0.0110072	0.00805952	0.00936589	0.00540051	0.00441709	0.627955	0.578853	0.519567	0.803491	0.008878	0.00257884	0.0113354	0.019272
M7668	243.195	12.0582		0.0746922	0.0912125	0.00353779	0.0111555	0.00254836	0.00495899	0.0123417	0.0791531	0.0936029	0.0715416	0.0654936	0.0307381	0.15185	0.0781129	0.063255	0.0739217	0.00494835	0.00802932	0.00848692	0.0122487	0.00281268	0.00656277	0.0963761	0.080181	0.10164	0.0479543	0.0547497	0.00129628	0.00309998	0.0031696	0.065793	0.00492658	0.00254149	0.00723575	0.00711654	0.0029747	0.00985987	0.0848159	0.0987717	0.0908874	0.0926939	0.00274245	0.00548039	0.00314188	0.011728
M3755	243.195	12.7575		0.46535	0.611761	0.137737	0.162462	0.14963	0.120432	0.13645	0.583367	0.792415	0.592146	0.546894	0.316176	0.849935	0.632395	0.538046	0.46659	0.102764	0.126764	0.104514	0.11561	0.0935017	0.165816	0.600913	0.609332	0.708583	0.484966	0.521029	0.109033	0.23879	0.135384	0.514789	0.275881	0.117539	0.127913	0.128731	0.125173	0.123021	0.529047	0.559249	0.813292	0.813992	0.190509	0.127075	0.119454	0.317503
M10422	243.211	15.219		0.0993611	0.11042	0.0185957	0.131476	0.0504967	0.037883	0.0204409	0.0636118	0.0571495	0.110871	0.0394019	0.0109728	0.117463	0.118262	0.0257739	0.00965846	0.0764604	0.0409688	0.128591	0.0292643	0.0194453	0.0394199	0.0347628	0.0226865	0.0254024	0.0571197	0.0233588	0.00262257	0.00966815	0.0147451	0.0181611	0.0150309	0.0184917	0.137091	0.100588	0.0189819	0.0243138	0.0459291	0.0521513	0.0214392	0.00875637	0.00304812	0.0223204	0.0905802	0.00641304
M3222	243.211	19.1716		0.0743669	0.137976	0.350946	0.193692	0.0929569	0.154572	0.130862	0.0334849	0.125251	0.0948327	0.105982	0.418489	0.198219	0.108479	0.0797442	0.0247488	0.133013	0.131218	0.11076	0.0838287	0.0392292	0.104599	0.016166	0.338684	0.253696	0.0215662	0.123393	0.49336	0.510147	0.232065	0.052283	0.472902	0.0379098	0.0261235	0.124511	0.102135	0.0111567	0.0543442	0.0104597	0.635373	0.271789	0.792493	0.19933	0.141394	0.753933
M5477	243.942	22.2307		0.012182	0.00160052	0.0056716	0.0413371	0.0106874	0.0567646	0.16873	0.0605203	0.0554142	0.0315465	0.0154403	0.00197957	0.0136594	0.00819272	0.00349533	0.0898872	0.0492037	0.0244195	0.0103238	0.0837469	0.049847	0.149978	0.0161169	0.00508178	0.00550597	0.0374068	0.00500101	0	0.00532214	0.00556228	0.00725071	0.00343068	0.0169846	0.0197629	0.111843	0.0270795	0.0141694	0.0244413	0.0474442	0.00341972	0.00702993	0.000727952	0.00885983	0.0545426	0.00157936
M14485	244.093	1.2124		0.0212448	0.0306942	0.0123859	0.0434443	0.0177271	0.0292525	0.0226608	0.0579969	0.0457852	0.0226359	0.0236928	0.0146274	0.0218164	0.0260202	0.0187742	0.0335658	0.0384955	0.0362998	0.0523926	0.0306699	0.0440167	0.031395	0.0643535	0.0350218	0.0507149	0.0220099	0.0345901	0.0183152	0.0352261	0.0262973	0.107534	0.0431948	0.0858967	0.077659	0.0845338	0.0733106	0.0889666	0.0706257	0.0901119	0.101343	0.055266	0.0819294	0.149505	0.0737121	0.0250723
M2040	244.191	16.1602		0.0377133	0.0738542	0.194581	0.113074	0.133683	0.108906	0.130918	0.017105	0.0676462	0.229467	0.0372156	0.0474994	0.142867	0.121503	0.130432	0.320032	0.051014	0.0335445	0.0302132	0.0409562	0.00458146	0.260667	0.0103979	0.00415738	0.0794432	0.0610025	0.0429804	0.0237101	0.00306517	0.0521894	0.0418881	0.0020042	0.0404289	0.0175193	0.0425623	0.0127126	0.0095765	0.00505057	0.0258483	0.0157128	0.0298143	0.00153459	0.0926241	0.010549	0.0026242
M5294	244.227	13.7958		0.0836503	0.118369	0.0296193	0.0524506	0.0455248	0.0479921	0.0492046	0.112262	0.129156	0.10128	0.0979409	0.0486191	0.147853	0.106514	0.0899306	0.0851617	0.0267479	0.0476284	0.0205165	0.0256699	0.0220646	0.0836076	0.107152	0.0873655	0.115831	0.0806229	0.0910276	0.0136546	0.0337728	0.0337657	0.115043	0.0233405	0.05715	0.0231821	0.0466735	0.0197274	0.0341748	0.100684	0.105357	0.141378	0.120472	0.021181	0.031971	0.0354081	0.0166857
M2965	244.87	0.806272		0.0395811	0.0229792	0.0348213	0.0286389	0.104436	0.0576458	0.0827339	0.00883547	0.00718823	0.0647349	0.0461563	0.0303515	0.082363	0.0152358	0.0390967	0.0580209	0.0274434	0.0367397	0.0309247	0.0419464	0.035979	0.0248488	0.0390462	0.0160008	0.0127809	0.0455474	0.00748162	0.00459309	0.00103829	0.0222945	0.0122471	0.00295793	0.0354487	0.0239031	0.0366856	0.0188388	0.0197071	0.0132236	0.0541197	0.0122137	0.0071457	0.0097959	0.0140778	0.0308039	0.0226201
M12421	244.919	24.3732		0.236747	0.00583456	0.0196521	0.0134016	0.120648	0.0073613	0.0134115	0.104733	0.0214634	0.0186848	0.064359	0.00617663	0.0178072	0.0335578	0.0114792	0.14048	0.0242625	0.00748283	0.164267	0.0181974	0.0120824	0.0913157	0.0185596	0.0145154	0.0373761	0.0105259	0.0177187	0.00443054	0.0109447	0.0425474	0.165509	0.104406	0.0358064	0.0193121	0.0142105	0.0289353	0.0178292	0.0389076	0.0144787	0.00612431	0.0154225	0.0105888	0.160634	0.0129097	0.0115279
M12619	244.919	24.8884		0.0159388	0.0141416	0.00934028	0.0913534	0.0430986	0.0962542	0.0235311	0.202224	0.0260846	0.0141865	0.0157685	0.0040653	0.0758775	0.0690985	0.0150135	0.158943	0.0137274	0.00998145	0.128118	0.131818	0.00751301	0.00778481	0.347731	0.0169956	0.0174628	0.0118715	0.00449027	0.00434741	0.0143613	0.0528621	0.0484149	0.0118976	0.0952918	0.0154449	0.0122564	0.0234982	0.0189036	0.0091723	0.015961	0.0283539	0.0129126	0.00461762	0.0265113	0.0102224	0.00560074
M4584	244.919	24.0378		0.0191046	0.00604555	0.0399602	0.0630366	0.0214129	0.102019	0.102362	0.0172757	0.0187385	0.0182662	0.0281107	0.00677217	0.0124719	0.00656893	0.00969586	0.0661563	0.143001	0.0170489	0.130175	0.0122753	0.0343328	0.00843835	0.165005	0.0117634	0.0170683	0.0452353	0.00742365	0.00228237	0.0545765	0.0536885	0.0415138	0.0127973	0.0183833	0.0150221	0.0130995	0.0121606	0.232584	0.0156738	0.102453	0.00489452	0.0131822	0.0055379	0.00834705	0.0210566	0.0273559
M20654	244.919	24.6078		0.0161331	0.0272812	0.00841852	0.0227191	0.0169876	0.0465414	0.0161884	0.0848366	0.0159481	0.0233824	0.0284289	0.055054	0.0967099	0.0122322	0.0156068	0.00731465	0.00653774	0.091722	0.0282068	0.00909205	0.121184	0.0125962	0.0182644	0.0658475	0.023188	0.128255	0.027514	0.00434	0.012207	0.0127658	0.00926131	0.0122062	0.0623697	0.0301098	0.0285636	0.0250351	0.00886142	0.074542	0.0216381	0.0420113	0.0159985	0.0084738	0.0480505	0.0105202	0.0719062
M5196	244.919	24.1548		0.113741	0.0181493	0.0170837	0.0148406	0.0612986	0.0310762	0.0480472	0.0172757	0.0187385	0.015891	0.214811	0.00646941	0.0130214	0.0403773	0.00467684	0.011911	0.00844597	0.0441265	0.0910754	0.0220556	0.164002	0.224496	0.0246254	0.0137832	0.0186724	0.0177295	0.00742365	0.00521086	0.00551438	0.0508062	0.0288333	0.0109257	0.0279275	0.0255704	0.0130995	0.0121606	0.0178663	0.0218603	0.00819186	0.0262951	0.0131822	0.0088096	0.0121404	0.0130459	0.0114875
M4998	244.919	24.2736		0.0674735	0.00583456	0.0258403	0.202666	0.0171305	0.0104241	0.116745	0.0228329	0.102611	0.0189356	0.0106689	0.00752879	0.0845366	0.0530081	0.249237	0.0132522	0.00844597	0.0144617	0.0736806	0.0117506	0.0120824	0.0346238	0.0425225	0.0290976	0.0662446	0.157936	0.00666096	0.00521086	0.00942193	0.0106693	0.0254018	0.071689	0.167071	0.171795	0.411414	0.00708282	0.019967	0.00928876	0.0144787	0.0262951	0.0154225	0.00314706	0.0223901	0.0130459	0.00987811
M4385	244.919	24.5045		0.0188431	0.0558902	0.01786	0.106311	0.149063	0.189218	0.0425931	0.0133247	0.026143	0.157255	0.0129567	0.00846067	0.00803976	0.0477846	0.0114792	0.0724784	0.120707	0.153489	0.0246337	0.0809896	0.00780241	0.0761873	0.00992497	0.0157716	0.00629489	0.0105259	0.0413	0.00434	0.0109447	0.0118699	0.00926131	0.0107108	0.0812694	0.0181605	0.0212262	0.114028	0.0186721	0.00914545	0.0344428	0.0174381	0.00537738	0.0084738	0.0479464	0.0116709	0.0250728
M4292	244.919	23.8843		0.0658786	0.00563792	0.0252627	0.100072	0.0220075	0.0309709	0.124598	0.21464	0.27932	0.163534	0.0069735	0.00375801	0.0145892	0.00538074	0.00999684	0.0179593	0.0230016	0.238983	0.0180209	0.0152105	0.0723589	0.165906	0.0401834	0.0117634	0.0518376	0.0159054	0.00910145	0.00310208	0.0161439	0.0115669	0.00919693	0.0177055	0.166779	0.134022	0.0399527	0.196816	0.0102692	0.00870803	0.0117119	0.0148267	0.0145213	0.00337077	0.0224869	0.17897	0.0268509
M6847	245.07	8.64596		0.0348426	0.180553	0.00664445	0.0257493	0.0326071	0.0101236	0.0204362	0.177682	0.202832	0.16279	0.148265	0.0970636	0.251475	0.0652875	0.129784	0.140401	0.01225	0.0264366	0.00555376	0.0117485	0.0121315	0.0243709	0.164376	0.151558	0.193579	0.141975	0.0653015	0.00310342	0.0182416	0.0178091	0.144084	0.0340416	0.0188948	0.0206955	0.0275543	0.0256981	0.00886715	0.149499	0.110142	0.12387	0.223605	0.0207384	0.0130308	0.0221904	0.0243254
M943	245.078	10.5178		0.185035	0.383972	0.51711	0.806426	0.853535	0.858283	0.755166	0.302124	0.443278	0.377199	0.381958	0.221683	0.601661	0.345974	0.259561	0.280993	0.564674	0.719544	0.490557	0.615625	0.44539	0.79945	0.375358	0.422536	0.467422	0.328289	0.344737	0.237075	0.668826	0.705886	0.332993	0.739938	0.609475	0.559991	0.572988	0.603869	0.588177	0.38612	0.463087	0.28124	0.518541	0.477473	0.712905	0.887889	0.452893
M28464	245.114	10.7669		0.000506094	0.00137315	0.27768	0.0203035	0.00212081	0.00452397	0.00149333	0.00162124	0.000683116	0.000608727	0.000527108	0.14851	0.0301362	0.00344011	0.00253507	0.000685049	0.021834	0.00229775	0.00103819	0.000772814	0.000635129	0.00728512	0.000647198	0.299899	0.0237391	0.0109785	0.0277905	0.244198	0.48953	0.169118	0.00371376	0.284048	0.00171399	0.00361948	0.00199557	0.001088	0.000622701	0.00185093	0.00537692	0.316179	0.400411	0.584862	0.0683746	0.0138002	0.271175
M17208	245.132	7.21322		0.0140719	0.196054	0.0309751	0.0699987	0.0294391	0.0411941	0.0343021	0.0205923	0.0227503	0.0196201	0.0210557	0.0535567	0.425012	0.33225	0.186596	0.0176818	0.0454269	0.0222192	0.0132273	0.00476247	0.00996411	0.00934859	0.0168395	0.0360983	0.101655	0.111072	0.0929961	0.00319599	0.0645897	0.0581119	0.0741558	0.04306	0.0136867	0.0113325	0.00764687	0.00364811	0.0043887	0.0638288	0.0494528	0.0623855	0.198955	0.0281385	0.0711846	0.0738811	0.0185133
M15602	245.136	5.11106		0.191545	0.293763	0.00100124	0.014171	0.00386957	0.0064276	0.00450308	0.225381	0.155159	0.0929205	0.221967	0.122945	0.620628	0.462191	0.222711	0.105369	0.0018922	0.00295163	0.00521171	0.0176487	0.00695606	0.00565606	0.0987712	0.337755	0.100304	0.208813	0.193597	0.00236687	0.00739338	0.0126099	0.226598	0.00231637	0.00382309	0.00425296	0.00758826	0.00732586	0.0109271	0.209703	0.225799	0.498568	0.517959	0.00249295	0.00203797	0.00212603	0.00210613
M27328	245.151	13.1274		0.000236953	0.000687522	0.223325	0.0136633	0.00321531	0.00159806	0.00147843	0.000305156	0.000348558	0.000227956	0	0.123383	0.0678594	0.00170939	0.000470242	0.000368095	0.0192168	0.000810256	0.00217411	0.00121809	0.000915418	0.00185554	0.000214914	0.299575	0.319901	0.00448572	0.0121571	0.317486	0.664774	0.14504	0.000425509	0.645092	0.00104769	0.00158192	0.00210038	0.00153657	0.000786599	0.000316976	0.000403439	0.37916	0.443884	0.540559	0.0901565	0.0192816	0.854541
M2797	245.151	11.9406		0.00110155	0.00102548	0.0847895	0.22997	0.238038	0.205778	0.220077	0.0635039	0.00261878	0.00182012	0.0019538	0.00590054	0	0.000367603	0.00765065	0.000529144	0.116449	0.210481	0.159568	0.214928	0.143024	0.252991	0.00179	0.000362363	0.000682157	0.00183507	0.000300874	0.0386148	0.0491781	0.115435	0.00180377	0.144312	0.122308	0.222227	0.203635	0.206428	0.174031	0.00102533	0.00062233	0.000415736	0.00104938	0.033218	0.127167	0.153265	0.183083
M27293	245.154	12.6023		0.0048804	0.00778509	0.197492	0.014925	0.0050103	0.00295594	0.00441929	0.00346915	0.00297534	0.00400772	0.00191071	0.22345	0.022307	0.0188405	0.0115071	0.00352907	0.0387064	0.00340048	0.00729187	0.00119256	0.00227221	0.0167315	0.012497	0.290471	0.296237	0.00644748	0.127804	0.253621	0.41217	0.0944156	0.00512249	0.612894	0.00261644	0.0072799	0.00662371	0.00562767	0.00615644	0.00978968	0.00410139	0.575657	0.490836	0.491092	0.0203039	0.00225565	0.811739
M6676	245.175	12.4337		0.129252	0.166204	0.0166775	0.0138724	0.0209506	0.00781851	0.02256	0.174081	0.208646	0.167761	0.143577	0.0580133	0.236635	0.172835	0.137925	0.13456	0.00938582	0.015609	0.00673834	0.0151697	0.0128845	0.0310817	0.175394	0.145156	0.183534	0.137748	0.154747	0.00511642	0.0175418	0.0141866	0.1378	0.0225749	0.0129746	0.0138835	0.0147956	0.0112212	0.0163347	0.145002	0.155884	0.164589	0.192086	0.0146328	0.0117757	0.00956734	0.00623348
M6501	245.175	11.7188		0.214869	0.291376	0.00414595	0.0127362	0.0360466	0.0187457	0.0277559	0.282374	0.323758	0.257231	0.235799	0.14454	0.374805	0.274045	0.227448	0.234338	0.0210849	0.0226524	0.00974777	0.0141942	0.00667486	0.0323531	0.259133	0.22485	0.285299	0.233949	0.229938	0.00641473	0.0202476	0.00326389	0.223678	0.039589	0.00826434	0.028856	0.0161305	0.0149324	0.0173537	0.249999	0.240085	0.339997	0.28988	0.0213475	0.00706989	0.015593	0.0249695
M9565	245.19	14.5743		0.0888322	0.0515636	0.121929	0.0249868	0.0229048	0.043699	0.0240652	0.0859173	0.0473261	0.0729892	0.034542	0.113883	0.102796	0.0471315	0.0503049	0.10108	0.0178248	0.0692066	0.0632261	0.0310425	0.0767955	0.0471937	0.0882106	0.130679	0.0670248	0.0860938	0.0824552	0.0777725	0.0959765	0.0424421	0.213627	0.195343	0.113634	0.101544	0.209674	0.0914808	0.119761	0.180407	0.169538	0.572287	0.18003	0.300494	0.127208	0.101371	0.242537
M1429	245.226	15.555		1.05052	1.68746	0.172873	1.05795	2.3447	1.69217	1.59415	1.33193	1.63072	1.15272	1.04972	0.0975609	0.211711	1.46187	1.22631	0.857645	0.936216	1.52201	1.09978	1.94004	1.13681	1.58076	1.30378	0.16889	1.50835	1.12232	1.19094	0.13259	1.06672	1.14096	1.56385	0.22288	1.47865	0.255061	1.44953	1.73938	1.22853	1.19511	0.170395	0.283576	1.31282	0.0155865	0.102877	1.41823	0.0718039
M24575	245.226	15.2446		0.292498	0.255043	0.860329	0.781858	0.29025	0.11292	0.423028	0.290379	0.112725	0.298942	0.184451	0.554923	2.39414	0.249075	0.193868	0.165998	0.115624	0.236743	0.218633	0.11064	0.239627	0.173484	0.20732	0.741747	0.228857	0.168877	0.222469	0.226024	0.233887	0.115237	0.196634	0.815552	0.111301	1.77343	0.279235	0.245097	0.158341	0.179667	1.20452	1.07136	0.20266	0.402213	1.25348	0.151911	0.767688
M9523	245.226	13.9996		0.0593782	0.66779	0.0646948	0.0477553	0.105278	0.0697603	0.0823278	0.0793028	0.127436	0.336364	0.460533	0.297887	0.82035	0.537331	0.490684	0.0412663	0.48868	0.0876902	0.092623	0.0595086	0.0456118	0.0279343	0.403865	0.394423	0.613261	0.36146	0.53415	0.00795574	0.362041	0.0126639	0.405467	0.115712	0.138706	0.0743621	0.108828	0.0345831	0.0589412	0.458742	0.445623	0.737522	0.611618	0.034366	0.368715	0.0957783	0.954171
M6630	245.226	16.5114		0.0739848	0.129844	0.0346268	0.271651	0.109681	0.0701	0.0985108	0.296007	0.362655	0.0913679	0.202333	0.054725	0.146091	0.110976	0.283829	0.058076	0.0625291	0.228139	0.322683	0.150382	0.217616	0.127046	0.145443	0.0779743	0.198319	0.0438268	0.177741	0.00346374	0.0433253	0.112391	0.107028	0.0179407	0.159664	0.38845	0.0853349	0.0795811	0.0841204	0.217666	0.152114	0.0418298	0.0408215	0.00934266	0.0422019	0.0453759	0.0166885
M5148	245.904	24.8463		0.231978	0.0997032	0.0247547	0.0236769	0.0133687	0.0632737	0.072146	0.0139115	0.0865155	0.0403688	0.162204	0.0056792	0.103432	0.0979737	0.013636	0.0129186	0.0172447	0.0399312	0.0463316	0.0135763	0.00561859	0.131138	0.0106954	0.0408146	0.00598012	0.0086033	0.00521819	0.0266878	0.115157	0.0245096	0.00689695	0.0217831	0.174531	0.011298	0.0139805	0.0397461	0.00807096	0.0117386	0.0267324	0.0329104	0.00622116	0.0089737	0.0183295	0.0157121	0.0754555
M5188	245.904	24.9625		0.0164717	0.0244376	0.00675665	0.121244	0.0154282	0.00944696	0.119486	0.0846729	0.0451949	0.0539408	0.0430196	0.00311914	0.0187595	0.00728052	0.0101143	0.0115662	0.227176	0.0399312	0.00693878	0.0272675	0.00559269	0.0169734	0.161612	0.0114735	0.0121598	0.00827232	0.0703987	0.00730183	0.00664473	0.0225655	0.00726781	0.00655012	0.0585085	0.162762	0.0223902	0.016266	0.0187519	0.0952182	0.0316954	0.0124512	0.0152674	0.00629079	0.0159792	0.0166764	0.0143536
M4609	245.904	24.6709		0.0125477	0.0380099	0.0156236	0.264585	0.0677934	0.0478476	0.212205	0.0744027	0.0885665	0.0128945	0.0194243	0.00468578	0.221895	0.0419819	0.0172746	0.0254229	0.0273628	0.0124931	0.133888	0.0190157	0.00561859	0.0124249	0.0141199	0.00786249	0.112231	0.015037	0.0187434	0.021769	0.0157374	0.0216386	0.0119001	0.0127595	0.0413901	0.122611	0.0128309	0.020171	0.0149196	0.159189	0.0147822	0.0175322	0.0169265	0.0104681	0.0642801	0.206074	0.020755
M15488	245.904	24.401		0.1166	0.00512645	0.0133065	0.0174905	0.0212772	0.0676638	0.0306401	0.0887663	0.012796	0.0104355	0.215661	0.00408347	0.0117749	0.0794809	0.0107297	0.0207166	0.0291743	0.245031	0.0130302	0.0603855	0.129895	0.0325628	0.00985897	0.00586111	0.0618183	0.0983335	0.00590028	0.00468437	0.00716465	0.0118867	0.029288	0.0174462	0.12829	0.175728	0.0801498	0.524578	0.0139394	0.020142	0.0198947	0.011855	0.0175642	0.00389131	0.036021	0.0195679	0.0149876
M4483	245.904	24.0969		0.0621862	0.0079757	0.0259611	0.00988494	0.0948901	0.0544878	0.180084	0.0409984	0.0324922	0.00798442	0.0122944	0.00565918	0.00629983	0.0029954	0.00371578	0.0130487	0.0200335	0.0573839	0.0152995	0.0099787	0.0163977	0.0395499	0.00942097	0.060095	0.0176758	0.0539363	0.00608375	0.00455596	0.0104685	0.0838808	0.015158	0.00975221	0.0170462	0.367975	0.101954	0.0285351	0.015027	0.0355223	0.024439	0.014658	0.0115782	0.00563163	0.0072624	0.0914932	0.0144353
M7907	245.904	24.5256		0.0104782	0.0110082	0.0193525	0.0146224	0.0212772	0.0744207	0.0273423	0.0142754	0.0522394	0.136638	0.0120924	0.00323168	0.0100802	0.00865468	0.018616	0.156487	0.108933	0.108391	0.0290296	0.0331243	0.0131684	0.145255	0.0343548	0.00690268	0.0359643	0.0154336	0.0518008	0.00320198	0.0609603	0.008402	0.0104275	0.0157859	0.0206628	0.0322239	0.0159989	0.286369	0.0149196	0.00744101	0.0173461	0.0675101	0.0169265	0.00805423	0.0101494	0.0240047	0.0447943
M7483	246.181	0.819412		0.0171873	0.0518233	0.015635	0.0512481	0.0195521	0.0288279	0.0202535	0.0509163	0.0491629	0.0168187	0.0294823	0.00328637	0.0127813	0.0333982	0.022983	0.0761231	0.0826511	0.0971618	0.102246	0.102317	0.0981388	0.128278	0.0869471	0.067521	0.102924	0.069924	0.0810921	0.0479327	0.036845	0.064364	0.135615	0.109178	0.147746	0.140437	0.123751	0.123436	0.164073	0.124363	0.102909	0.167795	0.105809	0.0844059	0.107157	0.108181	0.111472
M2571	247.042	0.883892		0.314543	0.412268	0.396076	0.566154	0.432024	0.609541	0.373159	0.625126	0.25047	0.369806	0.313898	0.181249	0.316759	0.086241	0.395444	0.308111	0.306098	0.636872	0.558476	0.674659	0.677909	0.456816	0.445235	0.150049	0.466383	0.170392	0.346858	0.249304	0.325709	0.0882259	0.126992	0.707844	0.36684	0.576322	0.227998	0.537521	0.730264	0.191375	0.188542	0.133586	0.197605	0.315208	0.0581569	0.489023	0.758759
M4829	247.13	11.4329		0.00750814	0.0414259	2.77756	1.05865	0.591751	0.35971	0.369872	0.0129282	0.0245202	0.0189143	0.0101055	1.44276	1.53039	0.534247	0.0302628	0.0128211	0.805308	0.380648	0.0113756	0.179381	0.0107894	0.408246	0.00563556	2.40376	2.7312	0.488905	1.21828	2.10089	4.78555	1.89957	0.0500804	5.73992	0.0158759	0.0418619	0.0378788	0.0400476	0.0299568	0.0285271	0.0117863	2.34991	2.70747	3.83491	1.16852	0.658331	4.74863
M22610	247.169	13.2941		0.00593995	0.032845	0.495219	0.0658527	0.0309045	0.0238744	0.0254331	0.00814457	0.00572988	0.0156353	0.0153626	1.5849	3.20682	1.87191	0.0134269	0.00328034	0.0819705	0.0216104	0.00233263	0.0061621	0.00977724	0.0174101	0.0146008	0.622782	0.623334	1.48448	1.92679	0.610448	1.13893	0.231292	0.0174687	1.32384	0.00472653	0.00719575	0.0159173	0.0273037	0.00757083	0.0220335	0.0169768	0.811909	3.69587	0.966123	0.750936	0.0189859	1.70222
M5304	247.178	11.2823		0.0171979	0.095466	0.0383795	0.101911	0.101029	0.083661	0.0893081	0.0818299	0.121374	0.0870958	0.0701706	0.0354268	0.138018	0.0909884	0.0749473	0.0677296	0.0646733	0.0649979	0.0241051	0.0390611	0.0562522	0.090405	0.101955	0.0605091	0.0818675	0.0746022	0.0863532	0.0117268	0.0432404	0.0642163	0.067324	0.0359562	0.029332	0.0192159	0.042324	0.0246613	0.0485167	0.076798	0.0921902	0.0360664	0.0822994	0.0202806	0.0700705	0.0817545	0.0198604
M8856	247.205	15.0678		0.0372738	0.017204	0.0126154	0.0262502	0.00489633	0.0131008	0.0141215	0.0431194	0.0382104	0.0442072	0.0226586	0.0239358	0.0145798	0.0152147	0.0113958	0.0375375	0.0170074	0.0124317	0.0245788	0.0343144	0.0302528	0.0220353	0.0465642	0.0166439	0.0414941	0.0353232	0.0167703	0.0142912	0.0128039	0.00603669	0.096386	0.0166655	0.0261742	0.0423747	0.0845649	0.0657148	0.0308531	0.0330457	0.0767689	0.105434	0.0611401	0.0384918	0.0556535	0.0207336	0.0187996
M4451	247.242	14.8898		0.0401737	0.0633954	0.00596595	0.0643306	0.0683959	0.0626191	0.0979084	0.0624097	0.0184177	0.0567814	0.106002	0.0220435	0.0724212	0.0440392	0.0392029	0.0312675	0.0393165	0.0692849	0.0369495	0.0475103	0.096205	0.0454515	0.0542104	0.024007	0.0273326	0.0313492	0.0176416	0.00335352	0.0380395	0.0675662	0.0548848	0.0241341	0.0479149	0.0713724	0.0588671	0.0563955	0.0528611	0.0556553	0.105478	0.0680023	0.0255163	0.00873623	0.0550657	0.0431714	0.0392473
M1448	247.242	15.9492		0.417081	0.80169	0.141531	0.86357	0.738719	0.63663	0.723967	0.582715	0.637794	0.480731	0.518944	0.646307	1.16441	0.745374	0.557041	0.575983	0.635152	0.640939	0.652512	0.578596	0.516392	0.865367	0.468901	0.802437	1.20764	0.737558	0.846245	0.487557	1.137	0.852916	0.488846	0.277742	0.616177	0.60948	0.60941	0.526015	0.50369	0.505853	0.480837	0.247152	0.898943	0.155202	0.65106	0.588944	0.36677
M2715	247.242	16.3392		0.0522916	0.141008	0.0278958	0.139284	0.047452	0.0809884	0.0831914	0.127746	0.0895805	0.0676922	0.0223491	0.0132257	0.146161	0.0570593	0.0773887	0.151747	0.0941543	0.144256	0.127375	0.213771	0.147151	0.145069	0.158631	0.0419478	0.141243	0.0323294	0.0869179	0.0247784	0.0540844	0.0531582	0.0400171	0.0188625	0.0671849	0.0516074	0.0744105	0.0362592	0.0690175	0.0231254	0.0470159	0.0130514	0.0146334	0.00409444	0.0293339	0.0829281	0.012454
M1858	247.242	16.9696		0.201849	0.294535	0.158211	0.353262	0.322148	0.234504	0.227358	0.31271	0.29	0.255866	0.24707	0.0926199	0.241534	0.325264	0.25293	0.207019	0.170544	0.271743	0.208111	0.251396	0.20257	0.283696	0.31467	0.126894	0.254912	0.262836	0.215329	0.0240492	0.145424	0.195234	0.2141	0.176571	0.238548	0.299634	0.260809	0.202923	0.248587	0.289069	0.258386	0.215148	0.0248467	0.0202813	0.216913	0.195255	0.171018
M5119	248.104	11.3291		0.00112166	0.0121901	0.0291235	0.0681891	0.069411	0.05918	0.0648282	0.00757854	0.0101269	0.00616969	0.00285881	0.00263967	0.015501	0.00869665	0.00476026	0.0105267	0.0395141	0.0597687	0.0190502	0.0490751	0.038713	0.076462	0.00820489	0.00838621	0.00665741	0.00523984	0.0104492	0.0107065	0.0308467	0.0411448	0.0045715	0.0146778	0.014082	0.0419057	0.0361549	0.0419065	0.042581	0.00329967	0.00639457	0.00250037	0.00347512	0.0177476	0.0488526	0.0547399	0.0237511
M3372	248.149	1.58741		0.319489	0.631086	0.32672	0.891672	0.384181	0.466324	0.48204	1.02673	0.613286	0.37691	0.512737	0.286136	0.33589	0.479184	0.406148	1.3699	1.33762	1.8059	2.00349	2.18825	1.9758	2.76298	2.03489	1.6762	2.88839	0.889623	1.62364	1.44401	1.30994	1.19031	1.00699	1.19048	1.13901	0.431028	0.51821	0.969664	0.794934	0.735497	0.587452	1.34502	1.62981	0.183796	0.646198	0.534255	1.02793
M7043	249.037	0.850278		0.0460652	0.0655724	0.0621607	0.0818982	0.0477192	0.0607811	0.0508653	0.0800831	0.0877273	0.0452386	0.0511791	0.041366	0.0411721	0.0850292	0.0519346	0.00801644	0.00693829	0.005446	0.00859433	0.011606	0.00377261	0.0151146	0.00455413	0.00780089	0.0119127	0.00177834	0.00597688	0.00289483	0.00408855	0.00127897	0.0155382	0.0168773	0.00999298	0.0104726	0.0122898	0.012995	0.00716667	0.0052603	0.00531608	0.00333671	0.00682726	0.00646015	0.00350345	0.00550153	0.00725983
M24119	249.045	0.854164		0.0021011	0.0909102	0.0989353	0.00724081	0.00202714	0.00425851	0.00431389	0.0068313	0.0078078	0.00128528	0.00186111	0.177191	0.0190657	0.0166584	0.00102745	0.0021322	0.0665535	0.0182926	0.0117955	0.0117534	0.00913915	0.0106928	0.00837612	0.256538	0.26947	0.00791327	0.340829	0.28013	0.292192	0.062934	0.00613693	0.711011	0.00600548	0.00634895	0.00415084	0.014741	0.0147792	0.00720756	0.00283053	0.536011	0.549361	0.562437	0.035702	0.00743816	0.695693
M13579	249.096	0.812238		0	0.00042331	0	0.00150825	0.000258659	0.00033277	0.000243808	0.000106283	0.000207681	0.000134941	0.0001627	0	0	0	0.000199557	0.0361688	0.0349876	0.0370518	0.0482074	0.0729115	0.0587888	0.0654556	0.0342962	0.0378212	0.0420193	0.0323721	0.0349904	0.022458	0.00637937	0.0169804	0.111981	0.0529322	0.131219	0.125644	0.111159	0.124605	0.111749	0.107919	0.10518	0.114619	0.102907	0.0662116	0.107788	0.096665	0.0807521
M1774	249.146	11.8596		0.474403	0.666752	9.13524	3.02544	1.6056	1.22419	1.14322	0.559551	0.962399	0.916087	0.319673	4.7602	5.16661	1.88949	0.984221	0.825359	2.58985	1.35357	0.530675	0.85929	0.39757	0.783282	0.933414	9.55108	10.5294	1.75416	4.61979	7.01798	17.8627	6.12736	0.682994	21.2306	0.243947	0.595775	0.800987	0.675719	0.684894	0.631689	0.739403	12.3398	12.5866	17.3452	4.98509	2.48642	22.4997
M7186	249.149	9.54782		0.464688	1.27137	0.0346423	0.0183206	0.00637709	0.0137971	0.00323221	0.113456	1.42618	1.05494	1.0017	1.14839	1.99508	1.1318	0.963877	0.0886913	0.0033016	0.00580709	0.00458057	0.00896777	0.00689732	0.00590628	1.12184	1.93673	2.44403	1.07209	1.35896	0.0130299	0.0820425	0.0227085	1.0356	0.145725	0.00415185	0.00487147	0.00312974	0.0136765	0.00362977	1.10304	0.761073	0.0674399	0.185539	0.0673114	0.0311831	0.0128041	0.212145
M3328	249.185	15.7028		0.0444924	0.0615247	0.00671767	0.0971095	0.113599	0.0650919	0.208331	0.0903845	0.0837747	0.0935555	0.0941218	0.00592943	0.0660053	0.0484069	0.0504332	0.0207995	0.0273516	0.196439	0.092442	0.169845	0.0853371	0.0404883	0.0684049	0.00675551	0.00980756	0.0354855	0.0187687	0.00271813	0.0131011	0.0501491	0.030076	0.0184432	0.129433	0.0946846	0.082392	0.0808326	0.180301	0.0699793	0.0446483	0.0129215	0.00717685	0.00843193	0.0583202	0.0788215	0.0197207
M3160	249.185	13.1527		1.38427	0.0288232	0.224164	0.838302	0.59701	0.416679	0.34507	0.1354	0.170251	0.124881	0.836611	0.0475633	0.252815	0.108184	0.0820255	0.0936071	0.386754	0.444217	0.234911	0.245467	0.207698	0.509563	1.14433	0.215158	0.178908	0.0792317	1.57057	0.117729	0.293754	0.0947034	0.998615	0.46278	0.275946	0.316018	0.293487	0.30418	0.265986	1.09377	0.14238	0.33256	0.316854	0.117282	0.700118	0.419357	0.245591
M4316	249.185	12.2265		0.0244014	0.0162787	0.628909	0.284573	0.0721444	0.0456124	0.178106	0.0706042	0.028187	0.0186904	0.0476503	0.578949	3.51091	0.0314227	0.0418723	0.0178488	0.161693	0.0533864	0.0362696	0.144417	0.0871357	0.0651965	0.0336596	1.0628	1.59082	0.0535552	0.0828372	0.534336	1.38033	0.380269	0.0377152	1.408	0.0323878	0.0225245	0.14526	0.10129	0.0432243	0.0439214	0.0299209	3.91088	1.61276	0.818252	0.236423	0.17315	1.62716
M10029	249.221	12.2103		0.263095	0.0424789	0.000533841	0.00125652	0.00145759	0.00121409	0.0013259	0.289895	0.0800504	0.208927	0.362628	0.0978832	0.30037	0.0653356	0.263482	0.0575888	0.00101539	0.00252288	0.00189918	0.00161299	0.000583816	0.00183185	0.202066	0.0949799	0.434841	0.158205	0.266937	0.000165358	0.00123453	0.00123894	0.17584	0.00132763	0.00105669	0.00116865	0.000834558	0.000883558	0.000705125	0.166817	0.199847	0.211444	0.243758	0.000957689	0.000866471	0.000808883	0.00232141
M4267	249.221	14.0568		0.0645619	0.0493498	0.031261	0.125767	0.0331847	0.103262	0.106634	0.0519214	0.794565	0.0470691	0.0452421	0.0277681	0.0384376	0.0440889	0.027957	0.363785	0.0853307	0.0698442	0.0123946	0.0713372	0.0672505	0.124165	0.0548269	0.0161478	0.535036	0.0625382	0.0254796	0.0356807	0.0456218	0.0662783	0.0420747	0.276918	0.0943466	0.0684249	0.107626	0.0328827	0.189607	0.0612198	0.0458468	0.0715613	0.039398	0.0695581	0.113056	0.0269236	0.172492
M26344	250.093	2.94523		0.0236612	0.0307504	0.0107014	0.00988091	0.0186382	0.0288156	0.00818129	0.0474125	0.0131743	0.0112125	0.0266105	0.0124959	0.0111888	0.0141046	0.0179239	0.0152509	0.0255442	0.0185071	0.0169395	0.0152374	0.0446184	0.0331445	0.0336551	0.0394211	0.0230282	0.0234894	0.0227873	0.0157387	0.0427324	0.0216825	0.111717	0.0557426	0.104903	0.07722	0.0979462	0.0724236	0.0892709	0.0875884	0.0773439	0.0604176	0.0896312	0.0226556	0.0316138	0.0270421	0.0572902
M444	250.178	11.2295		0.799336	1.55749	2.49832	2.66455	2.3126	2.12357	1.96973	1.47568	1.65851	3.24603	1.01748	0.694227	2.39112	2.09653	1.94532	3.09999	1.0095	2.03163	0.634818	1.59409	1.58201	2.8349	1.19749	1.07918	2.46197	0.851973	1.28654	0.552399	0.766588	1.15752	0.850328	1.5166	1.02115	1.18787	0.860826	1.2064	0.897471	0.866983	1.21374	0.767471	1.45154	0.630251	1.40765	1.94535	1.5661
M1057	250.178	16.0346		0.0546205	0.0893066	0.0682228	0.120693	0.29146	0.186451	0.353088	0.0153899	0.138183	0.418523	0.0780952	0.0104099	0.163011	0.155006	0.186268	0.705523	0.0680184	0.0355184	0.0360852	0.0401572	0.0119132	0.688761	0.0268396	0	0.0149468	0.189944	0.0106723	0.0014333	0	0.0283337	0.147804	0	0.09895	0.0366359	0.239081	0.0394279	0.0287237	0.0325153	0.0339881	0.0121783	0.00233186	0	0.134562	0.00078151	0
M831	250.178	16.1629		0.122096	0.206977	0.153341	0.334362	0.476723	0.391979	0.536371	0.139262	0.319896	0.78794	0.17865	0.028195	0.286927	0.338944	0.441867	0.877148	0.100384	0.129471	0.130444	0.16744	0.100013	0.970248	0.0733871	0.0016669	0.0772695	0.166465	0.0361708	0.0101275	0	0.0618038	0.0992778	0	0.153816	0.139413	0.211478	0.114787	0.0743198	0.038737	0.0711899	0.0089136	0.0132976	0.00146807	0.163912	0.0615812	0
M2314	250.214	14.9097		0.124025	0.160266	0.0404476	0.180865	0.181996	0.173669	0.174833	0.162802	0.180374	0.150313	0.144841	0.0262477	0.168728	0.12231	0.121914	0.119378	0.0865214	0.164538	0.14293	0.14146	0.126416	0.19894	0.122582	0.0483192	0.0714667	0.126947	0.0609581	0.00989117	0.0301152	0.0738773	0.0907942	0.0593776	0.153168	0.198556	0.152917	0.169177	0.125735	0.150367	0.137006	0.0808805	0.0574254	0.0175126	0.110353	0.136031	0.0490094
M7222	251.143	13.3306		0.0597653	0.0801271	0.020176	0.0286168	0.0363257	0.023288	0.0168156	0.0683148	0.0908422	0.0617767	0.057275	0.0322675	0.106834	0.0632747	0.0575233	0.0514495	0.0171872	0.00806378	0.0220113	0.0172218	0.0241464	0.0289849	0.0664331	0.0596527	0.0709083	0.0544702	0.0603358	0.00717049	0.016128	0.00898657	0.0640443	0.0157601	0.0208128	0.0242856	0.0329419	0.0125571	0.00834109	0.0660248	0.087873	0.088652	0.0774254	0.00721861	0.017492	0.0117583	0.0325676
M6336	251.161	12.0543		0.48134	0.656189	0.142385	0.257311	0.306555	0.246608	0.204173	0.746196	0.841122	0.775786	0.560476	0.35916	1.07849	0.876427	0.718184	0.579061	0.170545	0.240416	0.135907	0.291414	0.100135	0.272693	0.812489	0.589553	0.838351	0.542511	0.730632	0.0671565	0.184248	0.206433	0.652902	0.159048	0.108185	0.228837	0.260239	0.24598	0.204972	0.58148	0.752371	0.820351	0.898589	0.0581882	0.24201	0.25619	0.176283
M1073	251.161	12.7032		0.525391	1.80592	16.0255	6.18983	3.36619	2.35882	1.09105	0.62936	0.544613	0.536201	0.314795	5.85335	9.7474	3.88536	1.81601	0.540159	4.33789	1.17619	0.65962	0.782956	0.720516	1.14835	0.589949	17.3855	18.8558	2.86647	6.90083	14.5418	30.9702	10.6298	0.704328	36.1617	0.637258	0.940481	1.31507	0.866784	1.83499	0.990218	0.702162	20.8603	20.4185	25.9525	7.40978	4.12632	39.1658
M7372	251.185	8.65882		0.0274154	0.0975693	0.0183554	0.0333872	0.0278046	0.0312768	0.0219329	0.0913346	0.134853	0.0959096	0.0746753	0.046781	0.151621	0.0224825	0.0755333	0.0816889	0.0118334	0.0343072	0.00892468	0.0187312	0.015423	0.0196571	0.0970351	0.0912793	0.11499	0.0805783	0.00858167	0.00575676	0.0195823	0.0229058	0.0789871	0.0206616	0.0279637	0.0290764	0.0125357	0.0256497	0.020846	0.0839367	0.0639917	0.0985407	0.137572	0.016925	0.0252548	0.00945646	0.0257744
M7099	251.185	7.46939		0.1623	0.324428	0.0104683	0.0102105	0.0245955	0.0168064	0.0249095	0.305635	0.339019	0.227394	0.265633	0.157453	0.513994	0.341907	0.231287	0.225427	0.0245263	0.00788957	0.0157514	0.00260757	0.0122819	0.0201685	0.258094	0.267718	0.312552	0.258931	0.177313	0.00497487	0.0109672	0.0115593	0.253954	0.0118259	0.00852415	0.0108714	0.0167503	0.0219372	0.0196663	0.26702	0.160566	0.288741	0.431013	0.00525411	0.0125182	0.0157982	0.00371638
M4264	251.198	12.2956		0.208417	0.244776	0.0796875	0.154057	0.163296	0.152336	0.157011	0.265406	0.375061	0.289583	0.232596	0.0988919	0.410864	0.291739	0.252111	0.229621	0.0786718	0.161406	0.106403	0.147523	0.100885	0.195766	0.298138	0.214771	0.293225	0.215642	0.244214	0.0121259	0.0050502	0.0792133	0.218008	0.0271573	0.0987556	0.146308	0.142743	0.1384	0.121937	0.233526	0.281093	0.141751	0.290999	0.0251803	0.103018	0.104587	0.0647506
M9579	251.2	11.7417		0.734481	0.159451	0.00359591	0.023284	0.0120905	0.0388416	0.0196955	1.07998	0.248649	1.02137	0.879005	0.594524	0.136647	1.10168	0.916049	0.836974	0.0145005	0.0140685	0.0135874	0.0150858	0.00622354	0.04564	1.17271	0.878005	0.117547	0.182481	1.04457	0.00178826	0.0181454	0.00437482	0.962331	0.012325	0.0121965	0.0107188	0.00836426	0.028086	0.0105641	0.162527	0.138488	1.1914	0.200806	0.002758	0.0211182	0.0168652	0.0252231
M6126	251.201	14.6763		0.00323815	0.0215657	0.0280642	0.019499	0.0167222	0.0145545	0.0874615	0.00818423	0.0112841	0.00379591	0.00596097	0.00615378	0.0123999	0.0158352	0.00956474	0.069399	0.00672713	0.0246421	0.0160708	0.0770014	0.0469595	0.0199388	0.0214182	0.00497857	0.1012	0.0137333	0.0158541	0.00315306	0.0269487	0.010005	0.0183633	0.0456598	0.00525684	0.00414007	0.00524891	0.0587376	0.00642388	0.0153608	0.00441933	0.00699221	0.0884149	0.0345007	0.0131219	0.0130092	0.0772846
M6502	251.201	12.4687		0.214826	0.417455	0.0126415	0.043107	0.0439588	0.0116205	0.0148196	0.317581	0.437741	0.322543	0.307765	0.165781	0.568112	0.315468	0.358592	0.230558	0.0159266	0.0172029	0.0190745	0.0251379	0.00894828	0.0220198	0.380582	0.280002	0.423403	0.299278	0.281161	0.00390945	0.0148935	0.046839	0.271589	0.0354207	0.0353997	0.022651	0.0435388	0.0386297	0.0109993	0.341998	0.368034	0.368395	0.477163	0.0293016	0.0272055	0.00968368	0.0312509
M3844	251.237	15.1149		0.00841071	0.0563318	0.120221	0.18529	0.116073	0.14348	0.17099	0.0346721	0.0710413	0.0818777	0.0285609	0.0258471	0.103581	0.0915269	0.145486	0.057912	0.0429876	0.121873	0.0401187	0.122394	0.0233987	0.148638	0.0364896	0.0204763	0.0387017	0.106773	0.0333156	0.0133191	0.0833515	0.0363693	0.087122	0.113454	0.0456506	0.150793	0.126867	0.0322425	0.126535	0.0464713	0.106005	0.0202477	0.118974	0.0265824	0.118392	0.0251558	0.0852659
M27927	252.196	12.2555		0.000213522	0.00118066	0.212452	0.00470147	0.00212965	0.00202991	0.00066512	0.000502896	0.000382945	0.000357748	0	0.0837956	0.0301283	0.0068161	0.00134745	0.000163272	0.00377282	0.00106712	0.000217103	0.000233215	0.000743284	0.000736083	0.000255358	0.190834	0.221201	0.00512445	0.00646609	0.180671	0.520915	0.0942327	0.00025403	0.5076	0.000243223	0.000181684	0.000234818	0.000234326	0.000321816	0.00030306	0.000488094	0.169568	0.232114	0.268528	0.00774132	0.00205017	0.598726
M7561	252.243	10.7495		0.0481054	0.0642926	0.00571765	0.0146254	0.0171986	0.0129947	0.0187314	0.0695649	0.0873984	0.0719859	0.054243	0.030874	0.109012	0.0651167	0.049899	0.05456	0.00752105	0.00952704	0.00694198	0.0100313	0.00290415	0.0144529	0.0771185	0.0580253	0.08072	0.0530472	0.0672562	0.00234806	0.0060607	0.00710057	0.0216738	0.013241	0.00220351	0.013827	0.00855373	0.00782801	0.00956433	0.0573682	0.0698441	0.0750768	0.0901334	0.00899073	0.0119253	0.0126359	0.00851158
M10391	252.925	0.803263		0.0318607	0.0482008	0.0222776	0.0472081	0.0203032	0.0543636	0.0388969	0.0532574	0.0519848	0.0310013	0.044475	0.0211267	0.021003	0.0397984	0.0381663	0.029096	0.0277028	0.0461821	0.0393259	0.0335265	0.0377934	0.0455426	0.0381692	0.0236142	0.0351191	0.0266555	0.0312521	0.00981214	0.00387353	0.0206032	0.0463839	0.0108737	0.0469535	0.0476554	0.0473091	0.0538862	0.0504942	0.0422409	0.0395248	0.0425003	0.0156737	0.0144167	0.0311327	0.027985	0.0211763
M7852	252.996	24.5465		0.0108377	0.0153415	0.00410548	0.00562229	0.0283259	0.0353388	0.00561142	0.0722162	0.0404794	0.0100255	0.0263212	0.0159947	0.0470834	0.0452651	0.00802982	0.103259	0.00267357	0.00609076	0.00799076	0.0121863	0.0362246	0.0225826	0.0595041	0.0695358	0.0171227	0.0778435	0.0112588	0.00160493	0.00155246	0.00209896	0.00815082	0.00469519	0.00489148	0.00870144	0.00740691	0.00934863	0.0153937	0.00548378	0.00936024	0.0222593	0.0111956	0.00274135	0.00131517	0.00396776	0.00548077
M5761	252.996	23.2566		0.0300777	0.0304361	0.00661618	0.00963394	0.0516601	0.0703649	0.0389214	0.310058	0.018591	0.0108235	0.0172757	0.00816622	0.0330143	0.0140995	0.0138407	0.436447	0.00324299	0.00620109	0.00617321	0.105055	0.016179	0.0123469	0.0265237	0.0110825	0.215786	0.0828488	0.0513725	0.00144449	0.00197309	0.00339931	0.0781447	0.00517053	0.0496913	0.0238883	0.0575372	0.013719	0.035533	0.0249275	0.00993231	0.0235666	0.035218	0.00193594	0.00441557	0.00375436	0.016316
M10552	252.996	24.1206		0.0551214	0.0743739	0.00553395	0.00809829	0.0100342	0.0134453	0.00374916	0.0195317	0.0234055	0.0819099	0.0845594	0.00528935	0.150878	0.0263871	0.0121548	0.0338921	0.000989268	0.00764966	0.058033	0.00883426	0.0360118	0.013954	0.0115752	0.102636	0.126925	0.0249199	0.0151986	0.00136792	0.00290367	0.0020529	0.00517263	0.00904353	0.00918139	0.0138792	0.00878901	0.00945238	0.00679997	0.00977786	0.0481646	0.0197534	0.18963	0.00286582	0.00539044	0.00553804	0.0054505
M6266	252.996	24.7293		0.00568393	0.0328989	0.00710418	0.00579822	0.00597495	0.00406429	0.0220656	0.10637	0.101463	0.0548647	0.00479443	0.00782692	0.0589969	0.0312015	0.0122688	0.0139617	0.0025943	0.00437749	0.0448978	0.00381247	0.00461142	0.00478336	0.00855973	0.00788252	0.0171227	0.0869305	0.017253	0.000752236	0.00153114	0.00471544	0.0077708	0.00672584	0.0463594	0.0133006	0.0176367	0.0235583	0.0115058	0.0198788	0.0064745	0.0752766	0.0132851	0.00374866	0.0076585	0.001304	0.0100358
M2027	253.008	0.835224		0.384305	0.429994	0.216661	0.408618	0.383219	0.456629	0.274567	0.62487	0.425513	0.399435	0.388336	0.134386	0.388668	0.275505	0.341413	0.626124	0.389046	0.671743	0.673303	0.641985	0.664748	0.573085	0.74571	0.413719	0.546276	0.441635	0.438307	0.127255	0.191605	0.289471	1.07123	0.44651	1.24191	1.18187	1.25206	1.03144	1.1073	1.05824	0.913674	0.694256	0.741287	0.262065	0.802947	0.685799	0.594417
M6330	253.141	11.7182		0.41421	0.682801	0.118157	0.17298	0.126316	0.10706	0.126995	0.633847	0.787753	0.641187	0.506066	0.370845	1.03683	0.730189	0.595967	0.498161	0.0959616	0.123784	0.0462227	0.0980234	0.0233243	0.124916	0.650116	0.6612	0.836014	0.52717	0.655934	0.0339737	0.180414	0.115729	0.510103	0.177268	0.0257752	0.065944	0.0662729	0.0716877	0.0635031	0.610391	0.614819	0.743006	0.770317	0.130871	0.128895	0.108449	0.230407
M7597	253.144	7.21433		0.182071	0.416835	0.0119121	0.00899934	0.0135053	0.0163236	0.0145655	0.414616	0.258074	0.234654	0.253414	0.161242	0.556463	0.37178	0.257253	0.228369	0.0059484	0.00825744	0.00883613	0.00433393	0.00646456	0.0065376	0.250272	0.297204	0.293897	0.288929	0.168621	0.00537539	0.0151626	0.0160672	0.280779	0.00788087	0.0104812	0.0118612	0.0075692	0.0102514	0.00938141	0.308714	0.262619	0.259573	0.429346	0.00454336	0.00900776	0.00943313	0.00475274
M3273	253.159	9.59691		0.00313185	0.00100214	0.114934	0.179952	0.168474	0.157731	0.164162	0.00266497	0.00613762	0.00135322	0.000565791	0.00043288	0.00135371	0.00225288	0.00115722	0.00143306	0.120179	0.158221	0.106965	0.121394	0.105346	0.191488	0.00121793	0.00179363	0.0014528	0.00168005	0.00271336	0.0539219	0.163061	0.133144	0.000644864	0.15292	0.142289	0.14113	0.142021	0.12993	0.125834	0.00213453	0.000718113	0.0031202	0.00149919	0.125576	0.152532	0.151197	0.175177
M6938	253.177	12.6315		0.0758515	0.112675	0.0146684	0.0183807	0.0392607	0.0342267	0.0315655	0.0962855	0.118178	0.100272	0.083955	0.0413996	0.159989	0.115194	0.100796	0.0851203	0.0323085	0.0128782	0.0182545	0.0176239	0.0214578	0.0405826	0.106618	0.0888174	0.121837	0.0865692	0.104002	0.0171642	0.0994526	0.0486122	0.0895603	0.0629498	0.0193327	0.0188379	0.00757097	0.0227489	0.0167193	0.0860577	0.0530418	0.11467	0.136833	0.0170343	0.0378714	0.0165462	0.035869
M24996	253.177	13.3164		0.00203028	0.00581762	0.434269	0.153438	0.0515109	0.0296787	0.00608555	0.00202542	0.00222846	0.00902343	0.00514259	0.168575	0.223662	0.0330988	0.0118977	0.00240522	0.0141645	0.0066924	0.00507618	0.00775332	0.0101581	0.00316144	0.00610424	0.215642	0.196086	0.00572591	0.0205048	0.180231	0.458854	0.143008	0.0042437	0.434298	0.013597	0.0129862	0.00701382	0.00811172	0.00278883	0.00306051	0.00569	0.261344	0.277747	0.29471	0.0779019	0.00791688	0.492298
M5380	253.18	10.3908		0.16355	0.357709	0.801511	0.416534	0.583627	0.343342	0.367564	0.239172	0.173126	0.296651	0.267399	0.160489	0.399479	0.096808	0.0767818	0.223011	0.251619	0.228996	0.048154	0.0963349	0.239731	0.41256	0.225815	0.286659	0.342163	0.200569	0.26515	0.0199125	0.402071	0.316436	0.229786	0.0654997	0.433405	0.294854	0.259521	0.29284	0.24362	0.174778	0.795644	0.0767849	0.379879	0.542557	0.311482	0.332122	0.079987
M9258	253.18	11.1201		1.76605	0.294946	0.0275882	0.0527126	0.0238272	0.0303953	0.0266886	3.27267	0.387881	3.24827	2.70351	1.65684	0.464077	2.59179	2.62668	2.48063	0.0233714	0.0100539	0.00395429	0.0286128	0.13527	0.0226073	0.330627	0.295363	3.80429	2.44275	2.88768	0.0190442	0.07573	0.0126294	2.70134	0.0249446	0.0553655	0.0197644	0.00951992	0.0382062	0.00904893	0.308374	2.97085	2.97878	0.452344	0.0659286	0.0138113	0.0267016	0.011678
M2166	253.213	14.4733		0.229886	0.314816	0.164219	0.823586	0.840708	0.743576	0.78199	0.311371	0.402154	0.427748	0.299166	0.0621183	0.339402	0.271214	0.208022	0.227379	0.356027	0.744335	0.590273	0.692204	0.630797	0.459211	0.339059	0.17282	0.229111	0.270505	0.21649	0.0305401	0.174155	0.376043	0.258592	0.229924	0.826387	0.915484	0.759161	0.661121	0.477178	0.261825	0.243053	0.133827	0.195589	0.0759629	0.401705	0.590943	0.0598992
M2143	253.213	15.214		0.125105	0.1559	0.0162724	0.14814	0.176145	0.159945	0.16936	0.152428	0.208419	0.153915	0.152012	0.0250813	0.135399	0.123208	0.133694	0.103833	0.0571962	0.150514	0.144131	0.140424	0.129517	0.190218	0.148945	0.0420994	0.0596706	0.105954	0.0695672	0.00293233	0.0146832	0.0519151	0.109147	0.0154151	0.161392	0.182191	0.148181	0.166095	0.165107	0.131993	0.129902	0.0436603	0.0585378	0.00804042	0.0541757	0.105412	0.021107
M6701	253.216	13.2428		0.309577	0.469448	0.0168965	0.0962686	0.0538286	0.0835547	0.0771014	0.761621	0.533696	0.37372	0.609712	0.280951	1.08819	0.775477	0.652617	0.629994	0.0550283	0.293433	0.0495315	0.0747984	0.0443369	0.0916545	0.747048	0.367146	0.815052	0.339633	0.390604	0.0186828	0.0725427	0.0651904	0.525555	0.0851162	0.0422711	0.106728	0.0637339	0.102876	0.111892	0.498946	0.803073	0.156541	0.72997	0.198824	0.11405	0.0556483	0.0900513
M1733	253.216	13.5199		0.156646	0.247337	0.363562	0.690671	0.617276	0.538953	0.586691	0.227025	0.221546	0.212519	0.125074	0.100856	0.327795	0.212054	0.176117	0.133733	0.383882	0.260356	0.477083	0.527851	0.437581	0.634583	0.224318	0.168863	0.225714	0.158143	0.187515	0.224912	0.582582	0.498079	0.126077	0.680854	0.570527	0.595319	0.564093	0.579134	0.237316	0.209184	0.186625	1.12097	0.209112	0.173737	0.486371	0.512377	0.735348
M3089	253.216	13.8822		0.234114	0.531574	0.0673592	0.1597	0.460866	0.108067	0.24672	0.353797	0.407562	0.36439	0.32486	0.221753	0.723846	0.485204	0.431734	0.350881	0.0494132	0.115324	0.449358	0.127143	0.0759376	0.132539	0.45738	0.361261	0.573792	0.39536	0.446631	0.112051	0.401228	0.478879	0.452431	0.173905	0.121945	0.0926571	0.538178	0.534182	0.0225725	0.413056	0.463851	0.769725	0.647308	0.0644532	0.0209913	0.0564005	0.0395137
M16098	253.216	14.3005		0.0550279	0.118236	0.395125	0.640636	0.115892	0.546414	0.135691	0.0818681	0.0972368	0.0708718	0.112566	0.0430758	0.0342896	0.115282	0.109838	0.0809317	0.384671	0.111973	0.0722954	0.446217	0.398498	0.606878	0.107421	0.109112	0.0934405	0.0810632	0.0769688	0.038111	0.0302729	0.100016	0.113778	0.676539	0.619196	0.564273	0.0912455	0.110332	0.424594	0.106405	0.0672931	0.162077	0.0789682	0.164494	0.484411	0.0887915	0.0964158
M4108	253.216	14.9991		0.0286689	0.105302	0.0139473	0.0849611	0.0879845	0.165978	0.149072	0.0340256	0.0452	0.0243068	0.0406336	0.00444001	0.0553181	0.0696954	0.113003	0.0712852	0.0188649	0.0190628	0.0816328	0.0215505	0.0294959	0.0657115	0.0247427	0.0586489	0.0365606	0.11695	0.032275	0.00372526	0.107285	0.0941697	0.0884337	0.105422	0.0585229	0.07508	0.170183	0.0394835	0.0237972	0.0192533	0.056311	0.096446	0.0133616	0.00901137	0.0508566	0.121635	0.0950203
M21811	253.252	16.8949		0.0038841	0.0261802	0.189768	0.113466	0.0405708	0.0186602	0.00684584	0.00853735	0.0107505	0.00965712	0.00746012	0.149206	0.325127	0.145477	0.0214037	0.00183523	0.0646037	0.00568604	0.00831722	0.00864362	0.0116974	0.00431871	0.00250166	0.199005	0.372975	0.0670836	0.232071	0.136128	0.556	0.266061	0.0133854	0.444102	0.0122164	0.00491056	0.0137994	0.0122804	0.00412548	0.00978072	0.00609061	0.28504	0.347686	0.136542	0.151168	0.0779999	0.359217
M4411	254.248	15.2026		0.116813	0.132971	0.0688792	0.0323713	0.131465	0.0672317	0.154332	0.132656	0.048454	0.096746	0.0969906	0.0137016	0.070846	0.145167	0.0178165	0.0558643	0.0728579	0.125437	0.0865796	0.112792	0.083488	0.199082	0.11185	0.0394644	0.0838619	0.0859829	0.0880091	0.0206066	0.0404974	0.0735042	0.0237457	0.0202944	0.103898	0.0631859	0.0431682	0.0468096	0.0190245	0.0175959	0.0938468	0.0177814	0.0768405	0.0181214	0.0899081	0.098643	0.0186609
M13790	254.248	15.1565		0.0174186	0.0336925	0.0573977	0.0448038	0.0389676	0.0672317	0.0390926	0.0412693	0.0369876	0.0279958	0.0254436	0.00827347	0.0378983	0.0797716	0.0178165	0.00804398	0.0323286	0.0387203	0.032916	0.0278266	0.0294962	0.0666702	0.0442854	0.0116874	0.0356516	0.0357164	0.0196685	0.0101967	0.0338042	0.017855	0.0237457	0.0317182	0.0617225	0.0323135	0.0380019	0.0468096	0.0190245	0.0343415	0.0374641	0.0625487	0.0305484	0.0181214	0.0340533	0.0367699	0.0186609
M6934	254.248	16.9293		0.0768529	0.0602283	0.34698	0.0893864	0.132555	0.0840441	0.0210036	0.0513452	0.0896797	0.126578	0.0749319	0.0365026	0.1834	0.1728	0.08982	0.0878408	0.0678979	0.0975856	0.0677993	0.0886511	0.0846141	0.133265	0.0429508	0.0885985	0.14112	0.104873	0.0838266	0.0270288	0.0150366	0.0306589	0.0481224	0.0142866	0.078977	0.0777867	0.107744	0.0715585	0.0694461	0.0557971	0.0735216	0.0187206	0.0870279	0.0712519	0.111567	0.0866483	0.0789516
M12376	255.08	14.1852		0.0270198	0.0573463	0.0404248	0.0720429	0.0617815	0.0488909	0.0285467	0.0307366	0.0469802	0.0397647	0.0466334	0.019517	0.0619577	0.0405868	0.036696	0.03301	0.0203779	0.0570262	0.0495977	0.049729	0.0445538	0.0578181	0.0469128	0.0167116	0.028915	0.0424123	0.0169336	0.0167898	0.0135694	0.0155081	0.0423934	0.054297	0.0386637	0.0564585	0.0586361	0.0553952	0.0492405	0.0298357	0.0382321	0.0306807	0.0372429	0.0331371	0.0520642	0.0285701	0.0578115
M15710	255.123	6.01629		0.557715	1.20528	0.0014764	0.000856759	0.00060762	0.000553877	0.00323098	1.14696	0.0777837	0.046537	0.942027	0.565612	1.72496	1.25207	0.864716	0.0621024	0.000880605	0.00134128	0.00181109	0.00136836	0.00141971	0.00217494	0.0652169	0.99235	0.0743895	0.978759	0.0663916	0.000530086	0.00172334	0.00163537	0.933263	0.00179389	0.000721316	0.00224115	0.00198585	0.000712043	0.00395641	0.116737	0.717601	0.0495048	1.48212	0.000631309	0.00121297	0.00140038	0.00192758
M1980	255.156	11.8478		0.20302	0.335857	0.221585	0.447119	0.340142	0.393983	0.338015	0.219768	0.358209	0.267826	0.228022	0.144581	0.358227	0.21632	0.322764	0.243061	0.202354	0.337221	0.221403	0.284559	0.141843	0.436957	0.227257	0.229057	0.361308	0.181963	0.282016	0.0632423	0.22728	0.237702	0.128817	0.260975	0.0716504	0.332818	0.353316	0.300991	0.259149	0.224407	0.192206	0.243034	0.241485	0.147124	0.214664	0.226144	0.425982
M6897	255.159	9.14923		0.0903213	0.726529	0.00155059	0.00321339	0.00363411	0.00340866	0.00209577	0.676465	0.853369	0.660447	0.57436	0.33581	1.02419	0.185543	0.527366	0.569912	0.00148895	0.00895694	0.00284555	0.0012267	0.00229067	0.00561846	0.637158	0.545242	0.751792	0.592283	0.0726459	0.000814824	0.00263298	0.00182708	0.554653	0.00549569	0.00380268	0.00384248	0.00614837	0.00286245	0.00283116	0.624116	0.382849	0.417783	0.886112	0.00191701	0.00159063	0.00211722	0.00149098
M10419	255.193	13.6392		0.0188481	0.00801766	0.0119276	0.0862652	0.0808123	0.0680359	0.0530147	0.0404492	0.0209509	0.0467844	0.0400346	0.0963912	0.0407796	0.0164756	0.0824847	0.0260119	0.0543041	0.0555152	0.0296673	0.0660461	0.0537901	0.0299062	0.0318124	0.0706174	0.0143557	0.0337652	0.00435331	0.0077463	0.0308731	0.0305431	0.0344788	0.0266042	0.0854235	0.0842779	0.0805544	0.0159993	0.0500869	0.0214032	0.0319552	0.118923	0.00884904	0.0270039	0.047562	0.0564284	0.0558436
M4744	255.195	10.8498		0.0766498	0.472616	0.0985802	0.171184	0.148476	0.140106	0.153002	0.0860961	0.655574	0.152402	0.322287	0.176798	0.552136	0.342413	0.312184	0.265903	0.110305	0.142173	0.0314425	0.111599	0.0881814	0.151498	0.410482	0.315456	0.407762	0.348373	0.423839	0.0424438	0.16411	0.139555	0.187264	0.157388	0.136855	0.103584	0.0990295	0.0355029	0.0958573	0.482606	0.331485	0.380654	0.459721	0.101746	0.142324	0.124945	0.117474
M6468	255.196	11.7244		0.693007	0.724584	0.00804788	0.0135887	0.027324	0.0375785	0.0157058	1.14623	0.635891	1.12524	0.548199	0.33824	1.09642	0.753662	0.619245	0.513465	0.00560603	0.0227988	0.0334845	0.0218905	0.00916217	0.0391319	0.712793	0.584941	0.741216	0.5375	0.663083	0.00780913	0.0289662	0.0266506	0.870319	0.0342753	0.00769986	0.0208012	0.016558	0.0186517	0.0278278	0.47289	0.679465	0.728567	0.733869	0.0102359	0.026974	0.0191849	0.0217721
M2698	255.211	14.0102		0.0627314	0.0612123	0.145733	0.220021	0.196142	0.183059	0.200738	0.19722	0.0764492	0.0793999	0.0551123	0.060193	0.0661665	0.0433	0.0252046	0.0433313	0.113499	0.174842	0.155697	0.154409	0.155617	0.242564	0.0659867	0.0628999	0.0649228	0.062502	0.0218791	0.0628787	0.144915	0.125292	0.0217197	0.285074	0.207887	0.204942	0.190379	0.189115	0.153814	0.0222429	0.0143675	0.0751786	0.0370158	0.0622502	0.0909411	0.138128	0.419202
M7240	255.232	13.6646		0.218409	0.575502	0.177976	0.187481	0.340614	0.0700265	0.0929601	0.351365	0.41077	0.128571	0.127816	0.219996	0.596313	0.194332	0.376348	0.122026	0.043745	0.302417	0.252274	0.278126	0.204247	0.365639	0.154788	0.149905	0.197351	0.151934	0.411422	0.0134886	0.054009	0.100768	0.156281	0.204884	0.340707	0.155949	0.297363	0.328307	0.232839	0.401961	0.162817	0.489092	0.492363	0.0637171	0.0362616	0.306632	0.0526124
M4502	255.232	15.3953		0.138487	0.163143	0.00721882	0.00989148	0.0346327	0.230191	0.138218	0.257364	0.221907	0.138758	0.147801	0.00835255	0.0671994	0.158058	0.0346401	0.0228017	0.00486138	0.225021	0.0138856	0.135965	0.103871	0.19345	0.133443	0.01165	0.0137318	0.0139434	0.0213199	0.00227207	0.00620674	0.0205538	0.0735469	0.00563128	0.0442511	0.210427	0.126163	0.0131403	0.05947	0.0262279	0.0146412	0.0137135	0.0124524	0.00196414	0.0136109	0.0248533	0.00292302
M5461	255.232	15.5726		0.0447348	0.1469	0.00428532	0.118267	0.0771117	0.0196688	0.110938	0.0433813	0.00766444	0.0617964	0.090026	0.0048986	0.0136363	0.0229506	0.024034	0.127455	0.0130705	0.0477458	0.0145722	0.0353668	0.0314429	0.0914208	0.126155	0.00655103	0.0101199	0.00615658	0.00619538	0.00120997	0.00478264	0.00772644	0.00718353	0.00599347	0.0266593	0.0450554	0.0948124	0.0101334	0.0534198	0.0553469	0.00691316	0.0105063	0.0128776	0.0017476	0.00633938	0.0177494	0.0076221
M16677	256.169	7.35248		0.0302192	0.0617526	0.0165283	0.0251004	0.0301483	0.0212608	0.0264262	0.0536967	0.0598113	0.0423111	0.0464014	0.0271923	0.104029	0.0749782	0.0464354	0.041278	0.0220778	0.0323987	0.0113865	0.0144167	0.0182876	0.0265838	0.0446828	0.057091	0.0518558	0.0467157	0.0326559	0.00818128	0.0248699	0.0155925	0.0489927	0.0151414	0.0291381	0.0268097	0.0245909	0.0169094	0.0246882	0.0488582	0.0415005	0.0516748	0.0857046	0.0144709	0.0168382	0.0312204	0.0233306
M4287	256.3	16.0784		0.0446752	0.00105865	0.0101831	0.0430025	0.0975557	0.0224209	0.0942225	0.265467	0.0268615	0.135448	0.0760178	0.0106921	0.0164909	0.00397248	0.00932442	0.0347144	0.00173816	0.10198	0.080378	0.140191	0.0371097	0.148241	0.0409965	0.0100946	0.0146998	0.0980079	0	0	0	0.00254875	0.0188703	0.00160128	0.178801	0.034505	0.0987332	0.113175	0.0703762	0.0257279	0.0270708	0.0114997	0.00589802	0.00180994	0.00273589	0.00630369	0.00272188
M6119	256.962	22.2798		0.0891053	0.00377959	0.00311069	0.00565853	0.0536048	0.0290985	0.12247	0.0237939	0.0152205	0.0300933	0.142188	0.00153756	0.0113969	0.0326508	0.00983587	0.0659049	0.0031164	0.0100153	0.0385809	0.00672774	0.0518906	0.0437112	0.00844625	0.00691345	0.0115186	0.0382564	0.00441079	0	0.00137164	0.0031414	0.00970495	0.00700562	0.0535467	0.0363503	0.0697728	0.0282769	0.113385	0.0102487	0.0311587	0.00836066	0.0105622	0.00104764	0.00479534	0.0085276	0.0038678
M7724	257.138	6.33447		0.248667	0.396364	0.00556577	0.00262541	0.00801385	0.00197906	0.0103445	0.371047	0.295282	0.215272	0.305479	0.207624	0.7176	0.546077	0.291289	0.183001	0.0031737	0.0113489	0.0014296	0.00193553	0.00507646	0.00343779	0.219169	0.352402	0.136075	0.322376	0.162652	0.00125633	0.00322443	0.00517106	0.336652	0.00287349	0.00554217	0.00208091	0.00537243	0.00542496	0.0100635	0.339481	0.341902	0.350414	0.572898	0.00313087	0.00457125	0.00469566	0.00217215
M6877	257.142	14.7908		0.0749748	0.106265	0.033072	0.0883738	0.0850799	0.0769739	0.0874324	0.10538	0.104006	0.0910665	0.092505	0.0329227	0.125345	0.0932652	0.0729552	0.227416	0.126501	0.224287	0.201307	0.185733	0.213129	0.215055	0.276172	0.21331	0.201774	0.234711	0.170693	0.0308024	0.0706468	0.136268	0.187474	0.137834	0.216752	0.208457	0.183048	0.234027	0.188342	0.222876	0.289831	0.224537	0.145591	0.080995	0.121714	0.134102	0.135017
M27258	257.151	13.3571		0.000602293	0.00235474	0.399908	0.0167197	0.00899195	0.00136255	0.00147054	0.000996385	0.000483329	0.000684744	0.000537121	0.222192	0.0223535	0.0047633	0.00285373	0.000285768	0.00826723	0.00179908	0.0026736	0.00161961	0.00171721	0.00472322	0.000462549	0.38508	0.426615	0.0115922	0.0284024	0.48177	0.86638	0.256437	0.0019556	1.09265	0.00235386	0.00380473	0.00512533	0.00287487	0.00129266	0.00137328	0.00136796	0.765576	0.714217	0.831663	0.207052	0.0260004	1.33519
M5889	257.168	10.5144		0.0548606	0.0919913	0.0753279	0.0783332	0.0778815	0.0730743	0.0791536	0.0821295	0.104163	0.083527	0.0678416	0.0745029	0.166147	0.0864254	0.068466	0.0680801	0.0297836	0.0774057	0.0581836	0.0581139	0.0366521	0.0908396	0.0840054	0.159724	0.155344	0.0742854	0.10444	0.0461961	0.109697	0.0330565	0.0756635	0.127197	0.0534956	0.0420947	0.025863	0.036972	0.0412102	0.0922945	0.105476	0.143814	0.181863	0.0858334	0.0834439	0.0709038	0.119847
M6770	257.175	10.5698		0.199124	0.383455	0.198963	0.060197	0.0342386	0.00872875	0.00699335	0.33974	0.449521	0.309481	0.241779	0.271504	0.825615	0.339666	0.278551	0.224938	0.0405308	0.013846	0.00417767	0.00226611	0.00391386	0.00678551	0.353192	0.530728	0.560955	0.32359	0.398392	0.0836657	0.416022	0.054539	0.265598	0.28203	0.0061165	0.00346846	0.00397834	0.00143501	0.00258896	0.282422	0.322844	0.514258	0.640245	0.080959	0.0979037	0.0564662	0.193152
M6535	257.175	11.3992		0.317047	0.444569	0.00884973	0.0155231	0.0213804	0.00801137	0.0131749	0.474681	0.376764	0.416142	0.392962	0.265276	0.537213	0.487689	0.370137	0.349646	0.00266907	0.012961	0.00174805	0.00989058	0.00685663	0.00930542	0.421461	0.397146	0.581136	0.386109	0.399958	0.0104733	0.00847275	0.0200077	0.39393	0.0201984	0.00128548	0.00239127	0.0021503	0.0094752	0.00888654	0.427109	0.417823	0.500503	0.503564	0.00956525	0.0134177	0.00662367	0.00896164
M3639	257.211	13.3694		0.610379	0.928489	0.0947705	0.14828	0.128862	0.143048	0.159589	0.719554	0.918901	0.744581	0.679843	0.34518	1.04249	0.734696	0.718912	0.603624	0.105622	0.142383	0.128814	0.139705	0.105873	0.175173	0.814744	0.633734	0.852432	0.634162	0.698823	0.0326981	0.0428346	0.140977	0.691133	0.0800599	0.153244	0.165884	0.142835	0.141813	0.116979	0.719622	0.756113	0.943546	1.00484	0.0457246	0.130863	0.131272	0.239399
M13490	257.211	17.3362		0.00169088	0.00390827	0.000909059	0.00550979	0.00265575	0.00680539	0.00612675	0.00427614	0.00309831	0.00300444	0.00261802	0.000685485	0.00432887	0.00269952	0.00363197	0.0555946	0.0616757	0.053893	0.0553206	0.0700732	0.0615952	0.0663889	0.0538433	0.05657	0.0445992	0.0520378	0.00699693	0.111471	0.0310777	0.0839678	0.00632092	0.00298135	0.0136187	0.0223987	0.0377769	0.019702	0.0428719	0.0218572	0.0106895	0.0375306	0.00305176	0.00867893	0.0312655	0.0222234	0.00272858
M18440	257.211	18.8566		0.00123288	0.002527	0.00487712	0.0125214	0.00198675	0.00235727	0.0142558	0.00212819	0.00156514	0.000911257	0.00113739	0.00269308	0.00403563	0.00172514	0.00213978	0.0065031	0.376791	0.136688	0.0196007	0.0525076	0.0192232	0.197315	0.032254	0.239896	0.2274	0.12539	0.0632403	0.0123189	0.63702	0.455038	0.00174118	0.160204	0.0760315	0.0232729	0.0233151	0.0698664	0.0295843	0.00493558	0.00513581	0.0289545	0.0163508	0.00938674	0.0915523	0.0281686	0.0700095
M13168	257.211	18.0258		0.00111547	0.00599012	0.00448224	0.00542326	0.00914421	0.00637423	0.00641713	0.00338432	0.00256601	0.00080468	0.00266594	0.00342751	0.0057998	0.00267509	0.00358632	0.134219	0.315326	0.25552	0.188677	0.191016	0.234793	0.240626	0.163264	0.538093	0.195148	0.1559	0.21513	0.620714	0.461371	0.387266	0.0442573	0.0959207	0.127132	0.123687	0.112956	0.0288607	0.146328	0.0253717	0.0252901	0.243425	0.0297575	0.358044	0.108912	0.0806442	0.21594
M6610	257.211	12.7652		0.259566	0.341445	0.0177646	0.0239073	0.036448	0.0470964	0.0153149	0.392369	0.437832	0.369442	0.320285	0.158358	0.529842	0.371207	0.299274	0.262377	0.0196784	0.0350795	0.0172858	0.0400687	0.0333614	0.0511637	0.362912	0.303154	0.395396	0.281277	0.309707	0.0166956	0.0152954	0.00963639	0.274455	0.0391085	0.0391137	0.0435341	0.0377609	0.044445	0.0413057	0.334472	0.334603	0.396815	0.407018	0.0110875	0.0273795	0.0334914	0.025101
M13195	257.211	18.2436		0.00140258	0.00375878	0.00367092	0.0149667	0.00783338	0.00466026	0.0135951	0.00116433	0.00552928	0.00261972	0.00284488	0.0137673	0.00425015	0.00804438	0.001398	0.0125364	0.113335	0.0579664	0.115328	0.0646406	0.0908875	0.108755	0.0652204	0.344993	0.121137	0.0715424	0.0754507	0.342048	0.261891	0.139029	0.00904171	0.0411658	0.0693583	0.0341581	0.0480516	0.0413611	0.0864365	0.0124768	0.00621286	0.211834	0.0403371	0.257047	0.0572225	0.0740812	0.205946
M6997	257.211	14.275		0.188802	0.199973	0.0199705	0.168597	0.0909188	0.129966	0.0684585	0.308678	0.203928	0.19413	0.0873446	0.10836	0.168987	0.196582	0.15698	0.249171	0.180123	0.214829	0.171762	0.182316	0.156048	0.25018	0.365186	0.273667	0.368682	0.281797	0.24353	0.18325	0.182999	0.224794	0.149364	0.184603	0.225666	0.182107	0.192762	0.161872	0.0756277	0.339921	0.223283	0.377681	0.242253	0.106528	0.048927	0.0986426	0.235024
M3000	257.247	15.889		0.0432654	0.0775127	0.00545598	0.0632442	0.0546805	0.0683547	0.098477	0.0313	0.080912	0.0108192	0.0589865	0.0184421	0.0546535	0.0594003	0.055427	0.109575	0.0742452	0.0794691	0.108379	0.0143117	0.0284593	0.10614	0.0775223	0.0128738	0.0695173	0.0961246	0.0765233	0.0276419	0.0396463	0.0573563	0.0401352	0.00270909	0.0518341	0.0476933	0.0332235	0.0424686	0.0323666	0.0431417	0.0214186	0.0226967	0.00675447	0.00127568	0.0267449	0.0228233	0.00195003
M410	258.11	0.823605		1.46895	1.61471	1.27213	1.83418	0.954639	1.38382	1.08275	2.76875	2.27528	1.58301	2.03498	0.623621	1.3969	1.45319	1.59256	0.259588	0.162307	0.379825	0.361886	0.375302	0.413381	0.295415	0.416958	0.207187	0.242349	0.183013	0.238454	0.0899279	0.0546014	0.118376	0.553433	0.347275	0.529525	0.761259	0.446473	0.737437	0.664407	0.437746	0.412771	0.486522	0.22904	0.113915	0.249047	0.394448	0.261668
M7237	259.085	9.86579		0.0522692	0.111699	0.00512041	0.0162891	0.00812128	0.003394	0.00438828	0.156204	0.147968	0.16282	0.128961	0.062869	0.246743	0.0969735	0.091021	0.111115	0.00696473	0.0111282	0.00309482	0.00776147	0.0080819	0.00723111	0.12415	0.139721	0.129267	0.132221	0.102008	0.00387837	0.0105264	0.00545001	0.0920919	0.0225073	0.00585195	0.0102907	0.00861793	0.00498188	0.00636154	0.102564	0.0964561	0.094194	0.154808	0.00569324	0.00644	0.00947617	0.00653027
M4910	259.094	11.6782		0.0302421	0.0585712	0.0820354	0.108392	0.108987	0.0555466	0.0936964	0.0577905	0.0687759	0.0650157	0.0317845	0.0146218	0.0546455	0.0372276	0.0223403	0.0353764	0.0580254	0.0783315	0.0534933	0.0730702	0.00625562	0.0963689	0.0661549	0.0641689	0.0876377	0.0305106	0.0189644	0.0358002	0.0863459	0.108564	0.037856	0.070927	0.0197504	0.0327458	0.0346376	0.037619	0.0297316	0.0533999	0.0615909	0.0361856	0.0626074	0.0787367	0.114703	0.0899021	0.118223
M7327	259.112	13.8753		0.0447871	0.130595	0.00588503	0.00954892	0.00861474	0.00874914	0.0119152	0.0539333	0.0794995	0.0658664	0.0632678	0.0463474	0.147158	0.11267	0.100308	0.0620285	0.00826175	0.00674675	0.0112242	0.0108904	0.00321862	0.00738752	0.0832561	0.0647121	0.0716782	0.0687597	0.0995102	0.00217785	0.00320034	0.00440581	0.0863147	0.015818	0.0190035	0.015916	0.00693465	0.0164086	0.00826067	0.0873316	0.0911612	0.127006	0.11422	0.00503949	0.00356759	0.00613802	0.010284
M4068	259.13	12.2267		0.0714858	0.028486	0.104033	0.115067	0.153932	0.0608432	0.138768	0.0839716	0.112985	0.0697566	0.0629499	0.0270376	0.0722786	0.0360963	0.0272005	0.0330379	0.119393	0.13278	0.0692186	0.110266	0.0776344	0.135655	0.0687775	0.181738	0.0344533	0.0271968	0.0219313	0.455999	0.037543	0.0113105	0.0641963	1.29809	0.0419985	0.114695	0.123223	0.109326	0.0844633	0.0523189	0.0825949	0.0142501	0.0652385	0.0449101	0.166624	0.144564	1.097
M6952	259.151	6.30475		0.324271	0.491645	0.0150361	0.0113934	0.0272533	0.00532409	0.0151094	0.461547	0.429612	0.338316	0.381637	0.248203	1.07268	0.766704	0.373834	0.283247	0.0277693	0.0294142	0.0388932	0.00789056	0.00800283	0.0101751	0.338166	0.538343	0.330635	0.420975	0.39253	0.00529274	0.0207083	0.0272356	0.389293	0.0139467	0.0311531	0.0262562	0.00788206	0.0172684	0.0187415	0.438148	0.380681	0.802102	0.87983	0.0171288	0.00731087	0.0295889	0.0113321
M9608	259.154	13.6891		0.0339446	0.128021	0.00813505	0.0321914	0.0253313	0.0257268	0.00554956	0.0492923	0.0633689	0.0626811	0.0648305	0.0548941	0.154302	0.1201	0.100301	0.0669308	0.0163534	0.0201872	0.0149059	0.0213644	0.0227587	0.0350764	0.0885705	0.0887125	0.111571	0.0832562	0.100268	0.0143458	0.0150001	0.0151233	0.0936594	0.0325998	0.0303367	0.0315997	0.014393	0.0298955	0.0113314	0.109614	0.103867	0.146828	0.137819	0.0174996	0.0260716	0.0259676	0.0095098
M27238	259.166	13.9758		0.00144896	0.002352	0.367569	0.00776652	0.0023532	0.00139032	0.00488388	0.00155548	0.000567561	0.000309474	0.000564799	0.198083	0.0709969	0.00725669	0.00213584	0.000483665	0.0136619	0.00516077	0.00199934	0.00263246	0.00223033	0.00169431	0.00124022	0.435633	0.369716	0.0155482	0.118087	0.487657	0.892765	0.176317	0.00166138	1.10512	0.00187172	0.00688478	0.00348731	0.00284129	0.000752214	0.00154464	0.00133566	0.818077	0.644283	0.754348	0.0768647	0.00885472	1.40922
M8557	259.169	9.71229		0.0240737	0.060472	0.00206985	0.001675	0.00218802	0.000852922	0.00288219	0.219192	0.294092	0.203757	0.0664332	0.0299014	0.0764902	0.147768	0.162877	0.155274	0.00175688	0.00191493	0.00308709	0.00202744	0.00119463	0.00113521	0.18277	0.172891	0.0654082	0.241303	0.182302	0.00086926	0.00156894	0.000701907	0.205053	0.00261619	0.000891233	0.00306939	0.00320063	0.0013796	0.00107989	0.17901	0.170288	0.0440668	0.192935	0.00286275	0.00110334	0.00328245	0.00469124
M6515	259.19	13.0477		0.164215	0.19507	0.00344355	0.0142026	0.0179162	0.0135981	0.0135339	0.199113	0.257438	0.207199	0.170323	0.0950927	0.297882	0.210449	0.172668	0.160945	0.0138782	0.0154409	0.0149657	0.018911	0.00781939	0.0122861	0.218014	0.159047	0.228997	0.158234	0.180708	0.00190261	0.0146513	0.0186706	0.180149	0.0214897	0.00894979	0.012381	0.0175067	0.0120831	0.00619762	0.192781	0.196617	0.198717	0.23882	0.0107804	0.00716437	0.0100413	0.0222083
M1922	259.19	16.3379		0.130018	0.253691	0.0504168	0.195297	0.244759	0.216258	0.245279	0.240724	0.261755	0.162529	0.175254	0.0260477	0.256859	0.16215	0.132482	0.176141	0.102358	0.210921	0.211653	0.1858	0.210825	0.300211	0.242211	0.043214	0.10445	0.143362	0.105397	0.00111641	0.0360595	0.115971	0.172186	0.0272518	0.251587	0.251935	0.21633	0.23541	0.210263	0.17931	0.18824	0.0270422	0.0536346	0.00370849	0.137155	0.185531	0.0279977
M2300	259.19	15.206		0.132686	0.169069	0.0456258	0.219259	0.218673	0.179047	0.191457	0.17107	0.189658	0.154862	0.158632	0.0639967	0.217931	0.149597	0.138984	0.112775	0.118269	0.184605	0.158296	0.159299	0.144506	0.201268	0.150703	0.0883603	0.135908	0.137403	0.113759	0.0125675	0.0662581	0.137978	0.125834	0.129944	0.115704	0.198035	0.192145	0.180566	0.166125	0.146338	0.142369	0.112934	0.138759	0.0256974	0.131496	0.0388587	0.0739519
M6419	259.19	12.4339		0.267192	0.336003	0.016926	0.0296052	0.0517907	0.0385412	0.0369951	0.335804	0.408429	0.317059	0.292108	0.161074	0.462303	0.341518	0.268541	0.238815	0.0356508	0.0486568	0.0293284	0.0290206	0.0371546	0.0553806	0.323123	0.266856	0.350583	0.277804	0.279793	0.00845598	0.0400984	0.0184892	0.26764	0.0467932	0.040324	0.0525286	0.0282861	0.0253465	0.0386924	0.27364	0.298106	0.387809	0.380462	0.0154633	0.0125601	0.0356591	0.0274915
M2642	259.205	15.8401		0.18322	0.106905	0.0142987	0.247069	0.259272	0.292009	0.26191	0.319966	0.288677	0.110623	0.212337	0.00341081	0.0304941	0.113381	0.190768	0.11893	0.0795738	0.259562	0.232721	0.144818	0.0477912	0.281687	0.29876	0.0555866	0.0267707	0.0674479	0.0395842	0.00696196	0.0142178	0.0299314	0.0257765	0.0117916	0.320776	0.269392	0.282589	0.23339	0.217291	0.0756557	0.0736277	0.0103079	0.0387576	0.00504028	0.0372272	0.0255317	0.0174728
M2667	259.206	14.9996		0.162457	0.160337	0.0875084	0.217532	0.228831	0.183858	0.194693	0.193184	0.226884	0.166002	0.176524	0.0142701	0.207269	0.118099	0.128508	0.130474	0.034291	0.18342	0.19144	0.163852	0.161911	0.221694	0.170905	0.0880916	0.155818	0.145673	0.11782	0.00437741	0.0114281	0.0485047	0.15142	0.0441028	0.210982	0.197443	0.186804	0.167421	0.156997	0.1827	0.161743	0.257804	0.174628	0.0152433	0.086968	0.141368	0.140968
M6885	261.037	0.844449		0.0822104	0.0961087	0.0168357	0.118029	0.0220461	0.0220011	0.028734	0.176257	0.195365	0.0328521	0.0949607	0.00587367	0.0115402	0.0283921	0.0189191	0.0537875	0.00801321	0.0429777	0.0279489	0.019812	0.0239486	0.108191	0.0378168	0.0171959	0.072973	0.0220278	0.0495803	0.00673976	0.0100182	0.00844532	0.0881892	0.00772739	0.0255892	0.0180991	0.0312159	0.0393386	0.0224852	0.0768373	0.026286	0.0210781	0.00965355	0.0120356	0.0129227	0.00984087	0.00889763
M3549	261.058	1.15872		0.406167	0.581483	0.56072	0.966449	0.567845	0.866297	0.593696	0.924944	0.348917	0.513747	0.42335	0.230711	0.491454	0.46482	0.578745	0.344249	0.35151	0.88087	0.837814	0.938065	1.00885	0.641909	0.556966	0.511547	0.638572	0.064562	0.474283	0.276966	0.443931	0.297202	0.0485198	1.13447	0.482342	0.857969	0.291401	0.887058	0.961809	0.262408	0.133534	0.0309705	0.302678	0.321977	0.0451495	0.721879	1.11999
M1909	261.109	10.3753		0.0370071	0.24525	0.413801	0.790646	0.686403	0.616332	0.635968	0.129493	0.107803	0.134979	0.106578	0.124905	0.411812	0.1188	0.0849938	0.0826401	0.530257	0.626364	0.422058	0.440875	0.400392	0.716229	0.173213	0.228333	0.303463	0.0917959	0.256892	0.20448	0.636215	0.620332	0.0942221	0.66342	0.506042	0.460335	0.429272	0.452651	0.404616	0.115939	0.0990917	0.0688122	0.185984	0.46445	0.618191	0.714493	0.372326
M6716	261.122	11.7937		0.248292	0.421913	0.00413333	0.0111478	0.00303211	0.0112105	0.00893492	0.404241	0.537799	0.428876	0.326539	0.19651	0.559133	0.415461	0.339287	0.329434	0.00159262	0.00458445	0.0118771	0.00310739	0.0105766	0.010593	0.425319	0.366312	0.489151	0.334948	0.355547	0.000825531	0.00517185	0.00300652	0.308766	0.00227767	0.00431955	0.00386847	0.00374165	0.00746012	0.005322	0.354254	0.400506	0.415575	0.412934	0.0037062	0.00680673	0.00696703	0.00202578
M936	261.148	16.3015		0.429667	0.664301	0.0651521	0.547599	0.662044	0.63579	0.654396	0.654481	0.772808	0.389108	0.531504	0.0769633	0.619162	0.53641	0.507696	0.494041	0.317749	0.604353	0.569007	0.546565	0.52713	0.773353	0.588229	0.122557	0.249099	0.466369	0.357891	0.0130078	0.148854	0.331032	0.33982	0.157462	0.738758	0.454736	0.555101	0.674889	0.38527	0.428588	0.52149	0.152106	0.190129	0.0184618	0.332511	0.553929	0.119422
M19322	261.221	14.2415		0.0176585	0.00927442	0.192138	0.047493	0.0247295	0.0312515	0.00788337	0.0132368	0.0138238	0.00969018	0.0325519	0.388594	0.0491773	0.0188722	0.00878467	0.0204141	0.0437983	0.0248631	0.0216224	0.0225823	0.0112795	0.224008	0.0233951	0.244296	0.252415	0.497143	0.0287026	0.0836281	0.438348	0.0613899	0.0215227	0.419661	0.0100607	0.0354881	0.0153508	0.0136377	0.0349979	0.0242405	0.0376777	0.286144	0.214609	0.183035	0.0303192	0.014881	0.398956
M5964	261.221	15.7434		0.0071368	0.0357251	0.003639	0.0211464	0.0347986	0.0265263	0.0693256	0.0306164	0.109582	0.0312469	0.00866326	0.0075052	0.0121719	0.0134091	0.0276904	0.0154653	0.012738	0.0156558	0.0240629	0.0128843	0.0340215	0.0176154	0.0569193	0.00324429	0.00222851	0.0162894	0.00754844	0.00124896	0.0051439	0.00596743	0.0402496	0.00495345	0.0241202	0.0542389	0.0337716	0.0259607	0.00935129	0.0231918	0.0504922	0.00488344	0.00789508	0.0019259	0.0121649	0.0091391	0.00341454
M2670	261.221	15.2225		0.378021	0.642402	0.059598	0.663841	0.667753	0.50825	0.61441	0.555047	0.548183	0.498193	0.400205	0.214567	0.824831	0.407255	0.459081	0.397963	0.301955	0.438836	0.516583	0.584342	0.384371	0.627041	0.46	0.0379633	0.329039	0.309217	0.05952	0.0165234	0.106854	0.107103	0.433588	0.204048	0.446253	0.595206	0.439589	0.737738	0.488768	0.416755	0.194596	0.282633	0.684205	0.0670456	0.337899	0.092534	0.151187
M4707	261.221	15.6056		0.0508228	0.0303584	0.00690518	0.00680809	0.0240642	0.0919662	0.122745	0.0379528	0.0152147	0.0248294	0.132693	0.00363607	0.0289193	0.0196978	0.0616022	0.106447	0.017261	0.166401	0.0194558	0.0167049	0.0832196	0.0698711	0.0919523	0.00517722	0.00705659	0.0627877	0.00592443	0.00201005	0.00256673	0.0132526	0.0226364	0.00629515	0.0146664	0.146724	0.0952915	0.120414	0.139706	0.0358149	0.0299563	0.00424431	0.0069273	0.00195333	0.0168282	0.0091119	0.00855883
M10914	261.221	13.877		0.00654758	0.815317	0.0228082	0.00530102	0.0388559	0.0135959	0.00587853	0.0684274	0.0638637	0.187101	0.0507244	0.0555755	1.18516	0.467505	0.394637	0.285156	0.00954926	0.0237048	0.0130119	0.00427415	0.00427638	0.00777894	0.505276	0.289484	0.286664	0.02604	0.39766	0.00352967	0.0222751	0.014094	0.488842	0.0209982	0.0117352	0.0113362	0.0123544	0.0061646	0.0028871	0.330335	0.0500256	0.536515	0.478936	0.00757951	0.00362024	0.00632051	0.0101513
M7509	261.221	12.7099		0.230159	0.0505618	0.00312825	0.0182436	0.0210606	0.0104284	0.0073661	0.346379	0.364129	0.063931	0.159278	0.017467	0.0804334	0.374345	0.274844	0.317996	0.00399682	0.00640939	0.018457	0.00930886	0.00769779	0.0159975	0.0519126	0.284802	0.462165	0.251149	0.0720782	0.00138623	0.0108309	0.00559195	0.310496	0.0105154	0.0108721	0.0172323	0.0126563	0.00722992	0.010172	0.37095	0.0899959	0.377786	0.444653	0.0110485	0.00838191	0.00222224	0.0111995
M8481	262.128	1.63088		0.019248	0.0603795	0.0270041	0.0604716	0.0190658	0.0492434	0.0261579	0.163758	0.169613	0.0223333	0.0423074	0.0172683	0.0110547	0.0408194	0.0298536	0.138803	0.105006	0.214762	0.211789	0.164046	0.184067	0.172154	0.183077	0.115754	0.186439	0.0386442	0.15738	0.087827	0.130105	0.0415162	0.125633	0.176381	0.129645	0.148761	0.153089	0.144376	0.188084	0.0415971	0.0335448	0.0695993	0.0562804	0.0321597	0.0393957	0.126252	0.0536259
M5224	262.165	2.43012		0.053199	0.197222	0.0495441	0.16863	0.0653211	0.100863	0.0832021	0.230967	0.155635	0.0419664	0.0946235	0.0471191	0.0285481	0.0567745	0.0723438	0.0911659	0.14228	0.202764	0.179849	0.125627	0.173317	0.215124	0.166381	0.143717	0.188836	0.117928	0.162851	0.104526	0.239654	0.127219	0.132047	0.0958906	0.0898377	0.12539	0.0972195	0.169726	0.108485	0.111131	0.107167	0.18041	0.100299	0.0498334	0.0680911	0.075168	0.0936131
M2145	263.056	11.608		0.766487	1.12922	0.523511	1.33341	1.48318	1.27932	1.39678	1.12482	1.52328	1.19617	0.911412	0.448802	1.59319	1.15263	1.01385	0.97024	1.14533	1.3238	0.554688	1.04625	0.451535	1.51184	1.221	0.718282	0.988277	0.890269	0.898476	0.179939	0.839838	1.11289	0.97946	0.660099	0.291474	0.90087	0.812551	0.815524	0.772508	0.958814	1.21445	0.776433	0.801264	0.546526	1.38976	1.57966	0.622644
M3429	263.095	12.9671		0.0921398	0.106047	0.0753131	0.102309	0.101429	0.0839212	0.095586	0.0989436	0.137386	0.121222	0.0887853	0.0597307	0.121579	0.145391	0.127077	0.107193	0.0464287	0.0918373	0.0615769	0.0788564	0.0526864	0.102157	0.141003	0.137449	0.145737	0.0860631	0.117608	0.0335334	0.064482	0.0552689	0.134424	0.103032	0.0621562	0.099931	0.0953123	0.0729812	0.0958694	0.116063	0.152659	0.11929	0.179926	0.0660372	0.0700727	0.0613365	0.126514
M13774	263.098	14.7906		0.010523	0.0199135	0.00253802	0.00840869	0.00777352	0.0086854	0.0144625	0.0108589	0.0117114	0.0107339	0.0155555	0.00619649	0.00788045	0.0108581	0.00864861	0.0503528	0.0229862	0.0432933	0.038087	0.0244341	0.040562	0.0415291	0.0515401	0.0447777	0.0268811	0.0550894	0.0316885	0.00270493	0.0118537	0.0280068	0.0194164	0.0254121	0.0381504	0.036232	0.0229049	0.0447726	0.0353448	0.0386652	0.0676962	0.0439522	0.0235824	0.00604257	0.0121418	0.0280049	0.0173191
M26748	263.125	9.72059		0.0165121	0.13124	1.55575	0.332812	0.145898	0.0619614	0.072671	0.14538	0.120341	0.195027	0.0324096	1.1341	2.73059	0.23213	0.148463	0.0479506	0.31196	0.0480279	0.00958229	0.0168	0.0154067	0.0457244	0.0464866	2.22185	3.03173	0.159602	0.593182	1.15754	3.64915	1.11756	0.093464	3.5302	0.0359144	0.0352607	0.0176599	0.0420719	0.0117883	0.105551	0.0674377	0.0448233	3.36071	2.35347	1.34621	0.31904	2.82404
M6674	263.161	10.8666		0.0835753	0.147509	0.00490795	0.0172326	0.0319418	0.0239625	0.033491	0.130023	0.193771	0.155265	0.1145	0.0668871	0.245859	0.149266	0.110612	0.119899	0.0115349	0.0163872	0.00733428	0.0125147	0.00978087	0.0233193	0.16654	0.135464	0.167811	0.128341	0.147877	0.00208713	0.00336179	0.00951558	0.10841	0.00855285	0.00735096	0.0152629	0.00250363	0.0138645	0.00928167	0.11979	0.160861	0.120006	0.180073	0.00535978	0.0124565	0.009245	0.00248973
M27151	263.164	12.6123		0.00229106	0.00589724	1.14384	0.00980885	0.00634096	0.00231143	0.00212272	0.00500456	0.00971255	0.00426872	0.00461968	0.743448	0.0274078	0.00725967	0.00722237	0.00291756	0.0130304	0.00218881	0.0016292	0.00312026	0.00131655	0.00119955	0.00738076	1.17157	0.281966	0.0197623	0.034036	1.23318	2.78259	0.129373	0.00245753	3.14	0.00191975	0.00236282	0.00405511	0.0016615	0.00130038	0.00809452	0.0030471	2.09946	1.85431	2.39545	0.0291803	0.00175217	3.43024
M6832	263.201	12.4124		0.871185	1.35242	0.0149659	0.037681	0.00454972	0.0089228	0.0195706	1.25307	1.60959	1.19651	1.06963	0.627381	1.84581	1.36441	1.12274	0.978233	0.0108016	0.00363104	0.00411751	0.0145073	0.0091097	0.00762782	1.31631	1.15944	1.53221	0.107654	1.21125	0.0107836	0.0129165	0.0109001	1.03099	0.0105571	0.0261844	0.0136675	0.00808137	0.0156032	0.0144894	1.13787	1.22661	1.43899	1.52459	0.025215	0.00924787	0.0105315	0.0262424
M4338	263.201	13.5568		0.289535	0.0458357	0.124089	0.0590598	0.336026	0.0550485	0.161925	0.11063	0.0951809	0.0715373	0.138463	0.298903	0.921266	0.0957614	0.0948617	0.385247	0.21123	0.224263	0.176563	0.189343	0.155272	0.0392618	0.484308	0.616219	0.819188	0.0595158	0.108644	0.0225748	1.04913	0.330295	0.472614	1.16619	0.226904	0.187621	0.203878	0.203034	0.158548	0.510011	0.492433	0.936275	0.933184	0.430811	0.251222	0.196509	0.166436
M17043	263.237	13.9913		0.488326	1.75646	0.150092	0.263553	0.293498	0.592948	0.333458	0.406549	0.211287	0.412379	0.275944	0.73829	2.1533	1.53113	1.37021	0.339307	0.210491	0.381543	0.33104	0.372163	0.386169	0.350474	0.58974	0.963372	1.26477	0.694728	1.35484	0.0891446	0.218023	0.274471	1.10414	0.359009	0.222018	0.559488	0.493762	0.373244	0.138393	1.22127	0.684266	1.84915	1.59279	0.0338656	0.197059	0.365288	0.307399
M693	263.237	15.5567		1.01061	4.5764	0.156765	5.25049	5.07759	4.25054	4.05508	3.72031	4.3849	3.69456	3.26956	0.251154	0.971267	3.86187	3.22031	2.67445	2.3946	3.94069	3.09994	3.41635	3.04662	5.16097	3.36169	2.39664	4.02132	2.74452	2.7561	0.868991	2.27119	2.7781	3.11447	0.379159	4.05428	4.64827	3.84013	4.32156	3.32939	3.43331	3.58441	3.1667	2.90427	0.120346	0.479989	0.572926	0.430349
M6387	263.237	16.5123		1.07376	0.595129	0.0987553	0.528512	1.68595	1.11704	0.340985	1.3917	1.17195	0.965958	1.2711	0.111689	0.617587	0.345466	0.316579	0.899865	0.17341	1.57815	1.31909	0.413422	1.23587	0.22639	1.2865	0.156333	0.434416	0.360006	0.217237	0.0387873	0.142689	0.207752	0.809346	0.175632	1.66202	0.321773	1.17191	0.311001	1.07066	0.321922	0.320675	0.177668	0.096547	0.085187	0.304278	0.348459	0.0968702
M9526	264.24	15.192		0.0663221	0.123337	0.0353857	0.385993	0.100473	0.301763	0.156017	0.0851629	0.0403217	0.570023	0.0840982	0.0682448	0.115747	0.309955	0.271505	0.0812272	0.0482434	0.119625	0.0829979	0.0613881	0.106863	0.0355585	0.0604964	0.0162737	0.0444222	0.0880762	0.202757	0.00643607	0.0474834	0.0523312	0.24999	0.0601667	0.0167553	0.323876	0.0968274	0.132295	0.0632327	0.0889071	0.0506976	0.273082	0.0648539	0.00826763	0.331072	0.103457	0.0525458
M4061	264.24	15.9359		0.0765677	0.0861945	0.00426561	0.0732485	0.0999527	0.105302	0.11225	0.0635632	0.0302944	0.0963803	0.0284718	0.00474933	0.0262276	0.0642019	0.0379225	0.139674	0.0828628	0.146453	0.0808857	0.136391	0.0820692	0.129155	0.0862588	0.0238402	0.0219826	0.0459694	0.0142343	0.00677285	0.00847669	0.0353192	0.0932234	0.00485061	0.0939938	0.0365823	0.0958827	0.117357	0.0844891	0.0547274	0.0651085	0.0030597	0.00843476	0.00226743	0.0199195	0.0229463	0.00240926
M7073	265.008	0.826832		0.0522256	0.106889	0.0521136	0.0936823	0.0757149	0.0615356	0.0128411	0.102789	0.129086	0.00829972	0.0870139	0.044516	0.0409808	0.0660992	0.0729679	0.0569952	0.0475848	0.0795519	0.0682229	0.00737376	0.0681916	0.0889785	0.073762	0.0317985	0.0673252	0.0396775	0.0285701	0.0257393	0.00867389	0.010757	0.0571451	0.00956376	0.00553588	0.0706724	0.0438969	0.0380662	0.0348563	0.0613569	0.0631931	0.0216375	0.0083703	0.0100721	0.0186372	0.0216493	0.026469
M18705	265.07	0.817543		0	0.000301688	0	0.000464272	0	0.000230924	0	0	0	0	0	0	0	0	0	0.00242366	0.0201249	0.0165626	0.0233347	0.0327281	0.0209563	0.0424857	0.00793808	0.016067	0.0224239	0.0022847	0.0270729	0.0135214	0.00838021	0.0100745	0.0847029	0.0674597	0.0770311	0.0801635	0.0559212	0.0826003	0.0912304	0.0725423	0.0339422	0.0919776	0.077243	0.0427199	0.0823982	0.0645092	0.0354434
M16955	265.079	2.85777		0.0325192	0.0796801	0.0342156	0.052199	0.042399	0.0701266	0.0155897	0.0858439	0.0353027	0.0164101	0.042509	0.0237197	0.0089778	0.0263106	0.0402796	0.0159307	0.0310416	0.0220659	0.0264931	0.0172963	0.053475	0.0479399	0.0219904	0.0291847	0.0207661	0.0283367	0.0318302	0.0187564	0.0488648	0.0234953	0.0822082	0.0411118	0.0752967	0.054517	0.0669045	0.0646373	0.0577106	0.0520339	0.0484781	0.078783	0.0588925	0.0222369	0.0153398	0.0188728	0.0563493
M13685	265.112	0.85077		0.012335	0.0402731	0.00500206	0.0341515	0.00826425	0.0180801	0.014081	0.031932	0.027655	0.00913124	0.00445014	0.0110725	0.00831483	0.00392266	0.0132709	0.0310109	0.0384397	0.0575863	0.0516841	0.0425939	0.0428685	0.056054	0.0455512	0.0327808	0.0488346	0.0380071	0.0390748	0.0370602	0.0118773	0.00886196	0.0356186	0.0969808	0.0364302	0.0441186	0.0160839	0.0541914	0.0665862	0.0429705	0.0489794	0.0162099	0.0316615	0.0807168	0.0447747	0.0689585	0.0879275
M6375	265.141	9.778		0.528187	1.46429	0.375981	0.252653	0.0240142	0.102712	0.0454544	1.5029	1.88927	1.62795	1.28099	0.911827	2.7297	1.14151	1.25713	1.13485	0.102924	0.0499987	0.0774601	0.0328739	0.034612	0.135174	1.63513	1.69135	16.4876	1.40991	1.31728	0.287366	0.552141	0.111515	1.31174	0.807003	0.0127042	0.115986	0.0753285	0.0298045	0.0186569	1.39701	1.31817	0.133098	2.52729	1.07695	0.21173	0.115947	0.550226
M1971	265.141	10.5874		0.31464	1.46882	11.5108	5.72983	2.35499	1.24521	1.06668	0.572468	0.669241	0.92839	0.449233	6.6224	14.9187	3.74712	1.88993	0.729222	3.84627	0.217751	0.121507	0.178437	0.196118	0.445159	0.5735	13.6072	14.3599	2.64622	5.72397	8.3076	24.7777	8.96393	0.999987	25.6938	0.284503	0.0924926	0.136242	0.100957	0.103238	0.967979	0.987638	8.21402	13.7008	13.7947	7.29914	3.35058	15.2026
M2730	265.177	12.7632		0.772192	1.11252	0.01397	0.19647	0.293806	0.238832	0.247791	0.996157	1.29007	1.13322	0.83356	0.357599	1.50661	1.11871	0.958647	0.829332	0.193607	0.246784	0.188968	0.468176	0.167136	0.312883	1.07587	0.822915	1.02893	0.853554	1.02074	0	0.00282918	0.0993261	1.12564	0.0043743	0.23919	0.285393	0.52045	0.216441	0.293406	0.936458	0.995488	1.08074	1.24068	0	0.197427	0.24414	0.00316269
M22023	265.18	13.3016		0.0027647	0.00797378	0.343798	0.0254177	0.00940454	0.00323437	0.00259759	0.00247362	0.00194109	0.00145206	0.00169678	0.597715	0.0929367	0.16405	0.00447137	0.00155099	0.0265488	0.00210665	0.00118687	0.000907415	0.00126402	0.00335691	0.00273519	1.05858	0.442652	0.117374	0.379929	0.449086	0.794098	0.146967	0.00330281	0.968497	0.00405936	0.00100134	0.00212735	0.00301978	0.00117921	0.0078097	0.00353487	0.451027	1.35137	0.683204	0.0268571	0.0134377	1.15748
M6786	265.18	11.523		1.40819	1.5082	0.0144233	0.0190505	0.0130307	0.00674498	0.00429341	1.43052	1.88202	1.47369	1.23711	0.109693	3.70534	2.16096	1.91046	1.14339	0.00810122	0.0102362	0.00669123	0.00538494	0.00219942	0.00443323	0.225367	0.184237	0.270566	1.24301	1.99746	0.0221186	0.0843294	0.00731326	1.89307	0.0903621	0.00645599	0.00264598	0.00873734	0.00172998	0.00942273	1.32933	1.41397	0.0690831	0.151315	0.0274652	0.0107281	0.01151	0.0346114
M12122	265.18	12.6784		0.0030664	0.131544	1.68279	0.27675	0.10226	0.0345958	0.0161993	0.0106144	0.00903137	0.00844763	0.00756172	0.15148	0.306129	0.0936684	0.041309	0.00622672	0.144632	0.0145238	0.00812995	0.00377529	0.00525594	0.0095396	0.0116386	0.343689	0.4245	0.0386221	0.060848	1.48172	3.75113	0.519326	0.0127341	3.63146	0.00734218	0.0050851	0.0118462	0.010176	0.00836235	0.0114948	0.00543013	0.357864	0.396946	2.19648	0.316843	0.0869437	4.19983
M3643	265.213	13.5482		0.124491	0.159498	0.048823	0.0797764	0.0766444	0.113588	0.134354	0.0601459	0.187577	0.140087	0.124769	0.052069	0.192472	0.140252	0.123449	0.11615	0.0409403	0.0585437	0.113325	0.0626295	0.0537376	0.175201	0.145834	0.0944469	0.140136	0.106503	0.114449	0.00538105	0.0260567	0.0356498	0.12803	0.0200903	0.14363	0.191169	0.129129	0.148543	0.0566834	0.133629	0.127577	0.146455	0.143037	0.0339592	0.0360715	0.0499558	0.0288232
M2550	265.213	12.9102		0.511047	0.581209	0.146495	0.317242	0.314633	0.283263	0.303995	0.610231	0.814919	0.642336	0.496076	0.206176	0.867042	0.631409	0.545192	0.499426	0.146363	0.29036	0.220531	0.265837	0.181589	0.359579	0.663635	0.467971	0.598602	0.421007	0.512003	0.0119247	0.115801	0.146742	0.55647	0.203863	0.238964	0.314911	0.270995	0.261688	0.279023	0.566839	0.599965	0.570303	0.643294	0.0770315	0.140027	0.207128	0.192743
M6814	265.216	12.2211		0.863702	1.27228	0.00345184	0.0210685	0.0298375	0.00471546	0.0172496	1.2135	1.49831	1.20675	1.02264	0.583571	1.88562	1.32754	0.178228	0.950752	0.0172106	0.0136196	0.00684913	0.0382886	0.0171023	0.0248422	0.454766	1.05489	1.41413	1.0214	1.16347	0.00743134	0.011632	0.0117293	1.01396	0.0243693	0.0109358	0.00803723	0.0131962	0.021042	0.00528124	0.207159	0.178609	1.34412	0.160018	0.00912252	0.0205877	0.034331	0.0310685
M6645	265.216	13.1071		0.112043	0.615233	0.00435697	0.010401	0.00472832	0.0138942	0.0153313	0.155929	0.240466	0.191483	0.176575	0.114904	0.35838	0.263925	0.202334	0.151675	0.007721	0.0117196	0.00816525	0.00935292	0.00278045	0.0142734	0.218466	0.218833	0.279409	0.189442	0.492175	0.00591799	0.00810325	0.0140206	0.200396	0.0157163	0.0188372	0.00343362	0.00557211	0.0131326	0.0184316	0.509555	0.221221	0.230044	0.675267	0.00405485	0.0110364	0.00645962	0.00914377
M464	265.252	15.9665		1.57671	2.57885	0.947215	2.50483	2.46501	2.12892	2.54559	1.89805	2.47949	1.73095	1.75182	0.744612	2.68226	2.09175	1.86768	2.17009	2.13701	2.25018	2.30064	1.96855	1.8581	3.03378	1.93152	0.994386	1.89409	2.17247	1.85272	0.662656	1.33268	2.07283	1.57978	1.04502	2.16582	2.10057	1.97727	1.99261	1.69962	1.83674	1.61068	0.565722	1.26713	0.380101	1.35144	1.70168	1.06696
M2413	265.252	14.8894		0.246189	0.368422	0.0246673	0.2187	0.329886	0.16338	0.253481	0.355071	0.328042	0.304396	0.240926	0.0756207	0.181216	0.191281	0.227246	0.200069	0.0868334	0.364296	0.294314	0.184167	0.20793	0.274994	0.225569	0.11454	0.123765	0.276825	0.161093	0.0469714	0.124799	0.13083	0.256812	0.119272	0.291169	0.260112	0.172109	0.31558	0.113814	0.275418	0.126745	0.199332	0.17367	0.0482873	0.30439	0.149926	0.166716
M989	265.252	16.9692		0.574087	0.782282	0.270316	0.956944	0.847605	1.03107	0.794439	0.938038	0.836371	0.775258	0.684425	0.0505935	1.10545	0.641587	0.748755	0.59254	0.442022	0.803076	0.583641	0.588836	0.549314	0.708099	0.754576	0.30352	0.507445	0.615075	0.51226	0.112904	0.383892	0.451161	0.652437	0.493615	0.883141	0.831874	0.816907	0.656016	0.629379	0.803411	0.687092	0.551218	0.552875	0.189656	0.491017	0.725572	0.419706
M1132	265.252	16.3456		0.245268	0.238781	0.0547809	0.399717	0.305031	0.367261	0.510649	0.21308	0.281918	0.304408	0.292408	0.0436104	0.668085	0.136093	0.37493	0.638027	0.264504	0.529555	0.517398	0.6428	0.461583	0.576308	0.630275	0.246559	0.118898	0.322279	0.401398	0.109933	0.188777	0.552799	0.276725	0.123787	0.285035	0.150273	0.301169	0.333795	0.656413	0.270131	0.272999	0.047973	0.195228	0.0618629	0.106236	0.445409	0.0731365
M12235	265.848	24.8475		0.0303392	0.0784891	0.0930744	0.0331159	0.118921	0.00697571	0.0275102	0.0181534	0.0268928	0.0597558	0.0185205	0.0412864	0.0539861	0.186941	0.188995	0.0638405	0.0762434	0.00655464	0.144201	0.0201676	0.0248612	0.0750773	0.235766	0.0290382	0.521124	0.0268581	0.124264	0.00714659	0.00832393	0.0908207	0.0105086	0.0324858	0.096657	0.0166197	0.0252009	0.0935972	0.0403902	0.0142399	0.0084326	0.0386434	0.0340895	0.039731	0.0708529	0.00679336	0.0171614
M9835	265.848	24.5061		0.01109	0.024286	0.0260454	0.0945358	0.0895468	0.0572542	0.0295191	0.0186553	0.0207172	0.249977	0.13073	0.00604791	0.0227803	0.0283378	0.0987499	0.0122597	0.00702177	0.0108306	0.0131552	0.0228395	0.0239771	0.116683	0.0848516	0.111518	0.114996	0.010935	0.0128712	0.00838815	0.0881374	0.00938133	0.0161578	0.00807102	0.0229611	0.0158079	0.0145458	0.201722	0.0112399	0.027356	0.105435	0.220788	0.172352	0.00508272	0.0939043	0.184951	0.0222186
M19592	265.848	24.4342		0.00812247	0.13341	0.0681029	0.0195836	0.0418632	0.113114	0.0136894	0.338603	0.0207172	0.037297	0.0409062	0.00604791	0.0141152	0.0268328	0.0145609	0.207377	0.00540969	0.186799	0.006858	0.0197507	0.0237096	0.0202477	0.102059	0.00924613	0.0498806	0.129157	0.0739123	0.00838815	0.0216774	0.0226282	0.352242	0.0250041	0.0229611	0.0775956	0.0145458	0.0193791	0.045133	0.0166033	0.0276775	0.0293478	0.013482	0.006349	0.0669831	0.0375033	0.0287007
M12278	265.848	24.632		0.01109	0.0186109	0.017519	0.0106786	0.0421811	0.0572542	0.0295191	0.0335858	0.0408966	0.012195	0.105816	0.0906345	0.0330704	0.0440837	0.0196802	0.00910413	0.0139078	0.0168236	0.101095	0.047303	0.114508	0.203896	0.0214139	0.0654068	0.0191235	0.014196	0.0415269	0.0381411	0.0529452	0.0405044	0.0143141	0.00807102	0.160306	0.0196119	0.00996706	0.0164781	0.114964	0.438693	0.0385998	0.028885	0.01722	0.00508272	0.0209849	0.0246878	0.0284855
M4954	265.848	24.733		0.0303392	0.121321	0.0266882	0.0187365	0.0715955	0.0996258	0.0802657	0.0182961	0.0154942	0.012195	0.0570625	0.00864831	0.0539861	0.0294064	0.0869041	0.0109239	0.133616	0.0168236	0.0110255	0.0385319	0.00945874	0.0280108	0.034919	0.0536216	0.011288	0.014196	0.177639	0.00714659	0.00832393	0.0386935	0.0182933	0.0324858	0.054671	0.0878396	0.00965195	0.0162715	0.0422481	0.0169289	0.0299702	0.114694	0.159448	0.013899	0.0132535	0.016177	0.0171614
M13672	265.848	24.3236		0.0980928	0.0410748	0.102616	0.0620294	0.0127189	0.0490596	0.0276398	0.0288561	0.027139	0.0303053	0.0106084	0.00498457	0.0211281	0.00578559	0.0213778	0.0144401	0.0607279	0.0204823	0.0673315	0.0150963	0.104325	0.0746327	0.150514	0.0705733	0.123729	0.0177276	0.0180945	0.00313192	0.018892	0.0241836	0.0228047	0.0159736	0.108007	0.280514	0.0222375	0.0306527	0.0292835	0.0192838	0.00720423	0.0282287	0.0352376	0.006349	0.0174539	0.0186536	0.0287007
[truncated: 4,720 more rows]
[truncated: 12 more columns]

## Sheet: LC_MS_sampleset2
Peak information				Normalized peak intensities (P01 = day 1 (N=5), P04 = day 4 (N=14), P09 = day 9 (N=10), P23 = day 23 (N=10, Ntotal = 39)																																								Normalized average intensity values, Fold changes and ANOVA results; Tukey post-hoc analysis and FDR multiple hyphothesis correction (Benjamini and Hochberg)
[truncated: 9,041 more rows]
[truncated: 13 more columns]

[truncated: 5 more sheets: GCxGC_MS_sampleset1, GCxGC_MS_sampleset2, LC_MS_combined_signLME, GCxGC_MS_combined_signLME, MSEA]
