# Supplementary material for: Molecular Atlas of Postnatal Mouse Heart Development
Source: J Am Heart Assoc. 2018 Oct 14;7(20):e010378. doi: 10.1161/JAHA.118.010378 (PMC6474944; doi:10.1161/JAHA.118.010378)
Supplement: Supplementary file 6 — Appendix S5. Fuzzy clustering (transcripts, proteins, and metabolites in each cluster) and upstream regulator analysis (Ingenuity pathway analysis; Qiagen). [file JAH3-7-e010378-s006.xlsx]

## Sheet: RNAseq_cluster_1
Ensembl gene id	Gene name	Description	median1	median4	median9	median23
ENSMUSG00000004939	Nmrk2	nicotinamide riboside kinase 2 [Source:MGI Symbol;Acc:MGI:1916814]	-0.457685	1.68937	-0.716759	-0.490904
ENSMUSG00000026605	Cenpf	centromere protein F [Source:MGI Symbol;Acc:MGI:1313302]	-0.314078	1.57086	-0.351674	-0.907208
ENSMUSG00000031004	Mki67	antigen identified by monoclonal antibody Ki 67 [Source:MGI Symbol;Acc:MGI:106035]	0.0316776	1.36976	-0.263152	-1.22931
ENSMUSG00000020914	Top2a	topoisomerase (DNA) II alpha [Source:MGI Symbol;Acc:MGI:98790]	0.0536232	1.41677	-0.398899	-1.12761
ENSMUSG00000044783	Hjurp	Holliday junction recognition protein [Source:MGI Symbol;Acc:MGI:2685821]	-0.0809875	1.52955	-0.199823	-1.20061
ENSMUSG00000001525	Tubb5	tubulin, beta 5 class I [Source:MGI Symbol;Acc:MGI:107812]	0.211099	1.45347	-0.557147	-1.07512
ENSMUSG00000034413	Neurl1b	neuralized E3 ubiquitin protein ligase 1B [Source:MGI Symbol;Acc:MGI:3643092]	-0.336606	1.47198	-0.102933	-1.07876
ENSMUSG00000022391	Rangap1	RAN GTPase activating protein 1 [Source:MGI Symbol;Acc:MGI:103071]	-0.4127	1.51165	-0.269023	-1.01
ENSMUSG00000033952	Aspm	asp (abnormal spindle)-like, microcephaly associated (Drosophila) [Source:MGI Symbol;Acc:MGI:1334448]	-0.111792	1.57635	-0.321524	-1.08665
ENSMUSG00000002870	Mcm2	minichromosome maintenance complex component 2 [Source:MGI Symbol;Acc:MGI:105380]	-0.103766	1.51665	-0.170063	-1.18604
ENSMUSG00000036752	Tubb4b	tubulin, beta 4B class IVB [Source:MGI Symbol;Acc:MGI:1915472]	-0.80882	1.22094	-0.78743	0.404328
ENSMUSG00000027715	Ccna2	cyclin A2 [Source:MGI Symbol;Acc:MGI:108069]	-0.0441845	1.44757	-0.395438	-1.11308
ENSMUSG00000020330	Hmmr	hyaluronan mediated motility receptor (RHAMM) [Source:MGI Symbol;Acc:MGI:104667]	-0.303854	1.54663	-0.329115	-0.998953
ENSMUSG00000037362	Nov	nephroblastoma overexpressed gene [Source:MGI Symbol;Acc:MGI:109185]	-0.788039	0.838002	0.934307	-1.12178
ENSMUSG00000012443	Kif11	kinesin family member 11 [Source:MGI Symbol;Acc:MGI:1098231]	-0.074957	1.47838	-0.39126	-1.10418
ENSMUSG00000034349	Smc4	structural maintenance of chromosomes 4 [Source:MGI Symbol;Acc:MGI:1917349]	0.0512227	1.57249	-0.239773	-1.18127
ENSMUSG00000038943	Prc1	protein regulator of cytokinesis 1 [Source:MGI Symbol;Acc:MGI:1858961]	-0.0986824	1.61741	-0.403056	-1.0827
ENSMUSG00000023015	Racgap1	Rac GTPase-activating protein 1 [Source:MGI Symbol;Acc:MGI:1349423]	0.00858378	1.48788	-0.353957	-1.13938
ENSMUSG00000030978	Rrm1	ribonucleotide reductase M1 [Source:MGI Symbol;Acc:MGI:98180]	0.0145047	1.34897	-0.357703	-1.1752
ENSMUSG00000005410	Mcm5	minichromosome maintenance complex component 5 [Source:MGI Symbol;Acc:MGI:103197]	-0.102834	1.45101	-0.288803	-1.14899
ENSMUSG00000001473	Tubb6	tubulin, beta 6 class V [Source:MGI Symbol;Acc:MGI:1915201]	-0.332845	1.63847	-0.638672	-0.826303
ENSMUSG00000003779	Kif20a	kinesin family member 20A [Source:MGI Symbol;Acc:MGI:1201682]	-0.0917062	1.49723	-0.332063	-1.09694
ENSMUSG00000042406	Atf4	activating transcription factor 4 [Source:MGI Symbol;Acc:MGI:88096]	-1.10966	1.30036	-0.540136	0.221863
ENSMUSG00000021270	Hsp90aa1	heat shock protein 90, alpha (cytosolic), class A member 1 [Source:MGI Symbol;Acc:MGI:96250]	-0.366375	1.35063	-0.585562	-0.842949
ENSMUSG00000026355	Mcm6	minichromosome maintenance complex component 6 [Source:MGI Symbol;Acc:MGI:1298227]	0.0240643	1.54363	-0.30273	-1.1295
ENSMUSG00000027331	Knstrn	kinetochore-localized astrin/SPAG5 binding [Source:MGI Symbol;Acc:MGI:1289298]	-0.0609989	1.58666	-0.368768	-1.11465
ENSMUSG00000074802	Gas2l3	growth arrest-specific 2 like 3 [Source:MGI Symbol;Acc:MGI:1918780]	-0.0588829	1.74089	-0.408094	-1.0717
ENSMUSG00000025912	Mybl1	myeloblastosis oncogene-like 1 [Source:MGI Symbol;Acc:MGI:99925]	-0.365546	1.60828	-0.267343	-0.937528
ENSMUSG00000006398	Cdc20	cell division cycle 20 [Source:MGI Symbol;Acc:MGI:1859866]	-0.0913865	1.52626	-0.388776	-1.08235
ENSMUSG00000024795	Kif20b	kinesin family member 20B [Source:MGI Symbol;Acc:MGI:2444576]	-0.0371935	1.49703	-0.327858	-1.10156
ENSMUSG00000023004	Tuba1b	tubulin, alpha 1B [Source:MGI Symbol;Acc:MGI:107804]	-0.337792	1.45648	-0.551381	-0.901875
ENSMUSG00000075031	Hist1h2bb	histone cluster 1, H2bb [Source:MGI Symbol;Acc:MGI:2448377]	0.16704	1.44536	-0.355347	-1.17826
ENSMUSG00000023505	Cdca3	cell division cycle associated 3 [Source:MGI Symbol;Acc:MGI:1315198]	-0.0651165	1.50208	-0.391916	-1.07815
ENSMUSG00000045328	Cenpe	centromere protein E [Source:MGI Symbol;Acc:MGI:1098230]	0.0207552	1.48993	-0.413869	-1.14933
ENSMUSG00000033031	C330027C09Rik	RIKEN cDNA C330027C09 gene [Source:MGI Symbol;Acc:MGI:2146335]	-0.272353	1.38093	-0.214765	-1.0343
ENSMUSG00000022360	Atad2	ATPase family, AAA domain containing 2 [Source:MGI Symbol;Acc:MGI:1917722]	0.0503648	1.4563	-0.28148	-1.22001
ENSMUSG00000037010	Apln	apelin [Source:MGI Symbol;Acc:MGI:1353624]	-0.972896	1.64018	-0.318771	0.1743
ENSMUSG00000002055	Spag5	sperm associated antigen 5 [Source:MGI Symbol;Acc:MGI:1927470]	-0.138098	1.60694	-0.247937	-1.08338
ENSMUSG00000028364	Tnc	tenascin C [Source:MGI Symbol;Acc:MGI:101922]	-0.300942	1.47009	-0.071838	-1.24852
ENSMUSG00000071644	Eef1g	eukaryotic translation elongation factor 1 gamma [Source:MGI Symbol;Acc:MGI:1914410]	-0.698107	1.51126	-0.769087	-0.264955
ENSMUSG00000027379	Bub1	BUB1, mitotic checkpoint serine/threonine kinase [Source:MGI Symbol;Acc:MGI:1100510]	-0.171532	1.62539	-0.342128	-1.0137
ENSMUSG00000027326	Knl1	kinetochore scaffold 1 [Source:MGI Symbol;Acc:MGI:1923714]	0.0378789	1.32803	-0.369957	-1.14504
ENSMUSG00000035439	Haus8	4HAUS augmin-like complex, subunit 8 [Source:MGI Symbol;Acc:MGI:1923728]	-0.490645	1.66771	-0.242753	-0.957801
ENSMUSG00000027469	Tpx2	TPX2, microtubule-associated [Source:MGI Symbol;Acc:MGI:1919369]	0.015031	1.33709	-0.288416	-1.19643
ENSMUSG00000036777	Anln	anillin, actin binding protein [Source:MGI Symbol;Acc:MGI:1920174]	0.121273	1.58353	-0.326355	-1.12138
ENSMUSG00000030208	Emp1	epithelial membrane protein 1 [Source:MGI Symbol;Acc:MGI:107941]	-0.842422	0.982024	0.990678	-1.13184
ENSMUSG00000029580	Actb	actin, beta [Source:MGI Symbol;Acc:MGI:87904]	-1.39836	1.42312	-0.335009	-0.0126196
ENSMUSG00000028068	Iqgap3	IQ motif containing GTPase activating protein 3 [Source:MGI Symbol;Acc:MGI:3028642]	0.0901672	1.47217	-0.31257	-1.16654
ENSMUSG00000001627	Ifrd1	interferon-related developmental regulator 1 [Source:MGI Symbol;Acc:MGI:1316717]	-0.594513	1.45847	-0.863343	-0.0846655
ENSMUSG00000029414	Kntc1	kinetochore associated 1 [Source:MGI Symbol;Acc:MGI:2673709]	-0.134851	1.44804	-0.345159	-1.12307
ENSMUSG00000027496	Aurka	aurora kinase A [Source:MGI Symbol;Acc:MGI:894678]	-0.0862369	1.35567	-0.373231	-1.027
ENSMUSG00000031799	Tpm4	tropomyosin 4 [Source:MGI Symbol;Acc:MGI:2449202]	-0.498903	1.46941	-0.0197607	-0.869598
ENSMUSG00000004099	Dnmt1	DNA methyltransferase (cytosine-5) 1 [Source:MGI Symbol;Acc:MGI:94912]	-0.0592574	1.42637	-0.349052	-1.19699
ENSMUSG00000024966	Stip1	stress-induced phosphoprotein 1 [Source:MGI Symbol;Acc:MGI:109130]	-0.758057	1.56062	-0.279439	-0.253678
ENSMUSG00000040549	Ckap5	cytoskeleton associated protein 5 [Source:MGI Symbol;Acc:MGI:1923036]	0.0816175	1.67861	-0.565959	-0.916126
ENSMUSG00000034311	Kif4	kinesin family member 4 [Source:MGI Symbol;Acc:MGI:108389]	-0.0961652	1.53361	-0.410364	-1.09284
ENSMUSG00000028312	Smc2	structural maintenance of chromosomes 2 [Source:MGI Symbol;Acc:MGI:106067]	0.0632337	1.47274	-0.301253	-1.18643
ENSMUSG00000022371	Col14a1	collagen, type XIV, alpha 1 [Source:MGI Symbol;Acc:MGI:1341272]	-0.482706	0.724608	1.0516	-1.3111
ENSMUSG00000069267	Hist1h3b	histone cluster 1, H3b [Source:MGI Symbol;Acc:MGI:2448319]	-0.122128	1.50081	-0.263625	-1.11564
ENSMUSG00000026434	Nucks1	nuclear casein kinase and cyclin-dependent kinase substrate 1 [Source:MGI Symbol;Acc:MGI:1934811]	0.194128	1.42253	-0.506623	-1.10572
ENSMUSG00000009013	Dynll1	dynein light chain LC8-type 1 [Source:MGI Symbol;Acc:MGI:1861457]	-0.546057	1.48993	-0.128013	-1.10058
ENSMUSG00000063229	Ldha	lactate dehydrogenase A [Source:MGI Symbol;Acc:MGI:96759]	-0.717948	1.57061	-0.527353	-0.394171
ENSMUSG00000027699	Ect2	ect2 oncogene [Source:MGI Symbol;Acc:MGI:95281]	0.0422822	1.4008	-0.462438	-1.08785
ENSMUSG00000066232	Ipo7	importin 7 [Source:MGI Symbol;Acc:MGI:2152414]	-0.844576	1.50272	-0.75249	0.0759273
ENSMUSG00000032254	Kif23	kinesin family member 23 [Source:MGI Symbol;Acc:MGI:1919069]	-0.121465	1.512	-0.360524	-1.10307
ENSMUSG00000041219	Arhgap11a	Rho GTPase activating protein 11A [Source:MGI Symbol;Acc:MGI:2444300]	-0.0633304	1.48566	-0.348272	-1.0957
ENSMUSG00000027750	Postn	periostin, osteoblast specific factor [Source:MGI Symbol;Acc:MGI:1926321]	0.11388	0.895911	0.639341	-1.58695
ENSMUSG00000020290	Xpo1	exportin 1 [Source:MGI Symbol;Acc:MGI:2144013]	-0.0602838	1.60384	-0.247001	-1.03174
ENSMUSG00000001403	Ube2c	ubiquitin-conjugating enzyme E2C [Source:MGI Symbol;Acc:MGI:1915862]	-0.115453	1.3419	-0.366221	-1.04382
ENSMUSG00000028873	Cdca8	cell division cycle associated 8 [Source:MGI Symbol;Acc:MGI:1196274]	-0.217337	1.57847	-0.368266	-1.06646
ENSMUSG00000040084	Bub1b	BUB1B, mitotic checkpoint serine/threonine kinase [Source:MGI Symbol;Acc:MGI:1333889]	0.246151	1.44668	-0.40257	-1.21898
ENSMUSG00000029177	Cenpa	centromere protein A [Source:MGI Symbol;Acc:MGI:88375]	-0.358149	1.52624	-0.0796187	-1.20311
ENSMUSG00000018362	Kpna2	karyopherin (importin) alpha 2 [Source:MGI Symbol;Acc:MGI:103561]	-0.242697	1.29879	-0.498681	-0.799222
ENSMUSG00000041859	Mcm3	minichromosome maintenance complex component 3 [Source:MGI Symbol;Acc:MGI:101845]	0.0722728	1.50404	-0.375899	-1.19247
ENSMUSG00000020492	Ska2	spindle and kinetochore associated complex subunit 2 [Source:MGI Symbol;Acc:MGI:1913390]	-0.19357	1.51235	-0.325398	-1.09673
ENSMUSG00000024691	Fam111a	family with sequence similarity 111, member A [Source:MGI Symbol;Acc:MGI:1915508]	-0.268671	1.66924	-0.22487	-0.992672
ENSMUSG00000029104	Htt	huntingtin [Source:MGI Symbol;Acc:MGI:96067]	-0.63819	1.63249	-0.653177	-0.292136
ENSMUSG00000001440	Kpnb1	karyopherin (importin) beta 1 [Source:MGI Symbol;Acc:MGI:107532]	-0.0186929	1.47236	-0.484171	-1.03949
ENSMUSG00000029910	Mad2l1	MAD2 mitotic arrest deficient-like 1 [Source:MGI Symbol;Acc:MGI:1860374]	-0.103415	1.44868	-0.303995	-1.10042
ENSMUSG00000020571	Pdia6	protein disulfide isomerase associated 6 [Source:MGI Symbol;Acc:MGI:1919103]	-1.02698	1.04022	0.782219	-0.6551
ENSMUSG00000001228	Uhrf1	ubiquitin-like, containing PHD and RING finger domains, 1 [Source:MGI Symbol;Acc:MGI:1338889]	0.203145	1.2405	-0.495589	-1.13282
ENSMUSG00000057406	Whsc1	Wolf-Hirschhorn syndrome candidate 1 (human) [Source:MGI Symbol;Acc:MGI:1276574]	0.17966	1.33736	-0.20775	-1.32509
ENSMUSG00000044934	Zfp367	zinc finger protein 367 [Source:MGI Symbol;Acc:MGI:2442266]	-0.0680148	1.69554	-0.422504	-0.927237
ENSMUSG00000058672	Tubb2a	tubulin, beta 2A class IIA [Source:MGI Symbol;Acc:MGI:107861]	-0.191901	1.53329	-0.862619	-0.475139
ENSMUSG00000022314	Rad21	RAD21 cohesin complex component [Source:MGI Symbol;Acc:MGI:108016]	-0.36677	1.21583	-0.0514652	-1.07953
ENSMUSG00000048922	Cdca2	cell division cycle associated 2 [Source:MGI Symbol;Acc:MGI:1919787]	-0.0735576	1.33738	-0.349397	-1.09341
ENSMUSG00000028212	Ccne2	cyclin E2 [Source:MGI Symbol;Acc:MGI:1329034]	-0.225993	1.37501	-0.141149	-1.09646
ENSMUSG00000027342	Pcna	proliferating cell nuclear antigen [Source:MGI Symbol;Acc:MGI:97503]	0.0466905	1.49833	-0.502287	-1.04696
ENSMUSG00000001517	Foxm1	forkhead box M1 [Source:MGI Symbol;Acc:MGI:1347487]	-0.0399067	1.44001	-0.353172	-1.0962
ENSMUSG00000068220	Lgals1	lectin, galactose binding, soluble 1 [Source:MGI Symbol;Acc:MGI:96777]	-0.906012	1.446	0.0336455	-0.693548
ENSMUSG00000024590	Lmnb1	lamin B1 [Source:MGI Symbol;Acc:MGI:96795]	0.196113	1.51006	-0.440299	-1.10316
ENSMUSG00000026683	Nuf2	NUF2, NDC80 kinetochore complex component [Source:MGI Symbol;Acc:MGI:1914227]	0.0138825	1.61742	-0.307847	-1.16256
ENSMUSG00000026039	Sgol2a	shugoshin-like 2a (S. pombe) [Source:MGI Symbol;Acc:MGI:1098767]	-0.0392964	1.5627	-0.40156	-1.11065
ENSMUSG00000028933	Xrcc2	X-ray repair complementing defective repair in Chinese hamster cells 2 [Source:MGI Symbol;Acc:MGI:1927345]	-0.841726	1.30119	-0.31191	-0.506543
ENSMUSG00000013698	Pea15a	phosphoprotein enriched in astrocytes 15A [Source:MGI Symbol;Acc:MGI:104799]	-1.12451	1.25212	0.584232	-0.549909
ENSMUSG00000042029	Ncapg2	non-SMC condensin II complex, subunit G2 [Source:MGI Symbol;Acc:MGI:1923294]	0.0404734	1.43255	-0.34029	-1.2141
ENSMUSG00000048327	Ckap2l	cytoskeleton associated protein 2-like [Source:MGI Symbol;Acc:MGI:1917716]	0.000690136	1.52246	-0.298965	-1.15825
ENSMUSG00000063021	Hist1h2ak	histone cluster 1, H2ak [Source:MGI Symbol;Acc:MGI:2448297]	0.152338	1.37044	-0.260144	-1.27082
ENSMUSG00000037725	Ckap2	cytoskeleton associated protein 2 [Source:MGI Symbol;Acc:MGI:1931797]	0.0890743	1.4345	-0.106038	-1.2306
ENSMUSG00000029430	Ran	RAN, member RAS oncogene family [Source:MGI Symbol;Acc:MGI:1333112]	-0.14436	1.54496	-0.522614	-0.645925
ENSMUSG00000015656	Hspa8	heat shock protein 8 [Source:MGI Symbol;Acc:MGI:105384]	-1.16005	1.10283	-0.142782	-0.190204
ENSMUSG00000020649	Rrm2	ribonucleotide reductase M2 [Source:MGI Symbol;Acc:MGI:98181]	0.185864	1.28689	-0.228199	-1.28533
ENSMUSG00000029516	Cit	citron [Source:MGI Symbol;Acc:MGI:105313]	-0.0142513	1.43836	-0.350282	-1.15913
ENSMUSG00000041431	Ccnb1	cyclin B1 [Source:MGI Symbol;Acc:MGI:88302]	0.080575	1.45064	-0.437821	-1.06688
ENSMUSG00000025395	Prim1	DNA primase, p49 subunit [Source:MGI Symbol;Acc:MGI:97757]	-0.112752	1.62297	-0.349319	-1.08837
ENSMUSG00000020737	Hn1	hematological and neurological expressed sequence 1 [Source:MGI Symbol;Acc:MGI:1096361]	-0.188934	1.38718	-0.240688	-1.16492
ENSMUSG00000035293	G2e3	G2/M-phase specific E3 ubiquitin ligase [Source:MGI Symbol;Acc:MGI:2444298]	-0.0856445	1.44385	-0.256585	-1.17939
ENSMUSG00000037894	H2afz	H2A histone family, member Z [Source:MGI Symbol;Acc:MGI:1888388]	0.124182	1.41196	-0.364489	-1.19085
ENSMUSG00000034205	Loxl2	lysyl oxidase-like 2 [Source:MGI Symbol;Acc:MGI:2137913]	-0.725571	1.25122	0.628137	-1.31779
ENSMUSG00000035365	Parpbp	PARP1 binding protein [Source:MGI Symbol;Acc:MGI:1922567]	-0.264631	1.69252	-0.319297	-1.0374
ENSMUSG00000021282	Eif5	eukaryotic translation initiation factor 5 [Source:MGI Symbol;Acc:MGI:95309]	-0.498718	1.48225	-1.0119	-0.0907894
ENSMUSG00000002718	Cse1l	chromosome segregation 1-like (S. cerevisiae) [Source:MGI Symbol;Acc:MGI:1339951]	-0.498915	1.64746	-0.616136	-0.484385
ENSMUSG00000090877	Hspa1b	heat shock protein 1B [Source:MGI Symbol;Acc:MGI:99517]	-0.816697	0.895708	-0.550135	-0.196479
ENSMUSG00000006678	Pola1	polymerase (DNA directed), alpha 1 [Source:MGI Symbol;Acc:MGI:99660]	-0.122283	1.55489	-0.459103	-1.02008
ENSMUSG00000032575	Manf	mesencephalic astrocyte-derived neurotrophic factor [Source:MGI Symbol;Acc:MGI:1922090]	-1.05853	0.989786	0.781271	-0.812111
ENSMUSG00000032218	Ccnb2	cyclin B2 [Source:MGI Symbol;Acc:MGI:88311]	0.0546378	1.42115	-0.229052	-1.18611
ENSMUSG00000002297	Dbf4	DBF4 zinc finger [Source:MGI Symbol;Acc:MGI:1351328]	0.0256003	1.45328	-0.437635	-1.09298
ENSMUSG00000026622	Nek2	NIMA (never in mitosis gene a)-related expressed kinase 2 [Source:MGI Symbol;Acc:MGI:109359]	0.120931	1.46323	-0.383162	-1.14081
ENSMUSG00000005233	Spc25	SPC25, NDC80 kinetochore complex component, homolog (S. cerevisiae) [Source:MGI Symbol;Acc:MGI:1913692]	-0.0170469	1.34661	-0.420246	-1.1398
ENSMUSG00000038930	Rccd1	RCC1 domain containing 1 [Source:MGI Symbol;Acc:MGI:2444156]	-0.407766	1.51675	-0.280153	-0.906358
ENSMUSG00000028614	Ndc1	NDC1 transmembrane nucleoporin [Source:MGI Symbol;Acc:MGI:1920037]	-0.32352	1.54408	-0.462722	-0.593953
ENSMUSG00000037313	Tacc3	transforming, acidic coiled-coil containing protein 3 [Source:MGI Symbol;Acc:MGI:1341163]	0.123078	1.45894	-0.367079	-1.15879
ENSMUSG00000001506	Col1a1	collagen, type I, alpha 1 [Source:MGI Symbol;Acc:MGI:88467]	-0.38764	0.771377	1.0557	-1.25946
ENSMUSG00000007080	Pole	polymerase (DNA directed), epsilon [Source:MGI Symbol;Acc:MGI:1196391]	0.207536	1.30963	-0.393257	-1.12999
ENSMUSG00000022673	Mcm4	minichromosome maintenance complex component 4 [Source:MGI Symbol;Acc:MGI:103199]	0.0920835	1.5666	-0.346288	-1.14297
ENSMUSG00000038759	Nup205	nucleoporin 205 [Source:MGI Symbol;Acc:MGI:2141625]	0.176132	1.47832	-0.530276	-1.1337
ENSMUSG00000034206	Polq	polymerase (DNA directed), theta [Source:MGI Symbol;Acc:MGI:2155399]	-0.738604	1.42388	-0.601632	-0.475653
ENSMUSG00000019961	Tmpo	thymopoietin [Source:MGI Symbol;Acc:MGI:106920]	0.423747	1.26401	-0.311711	-1.39472
ENSMUSG00000026547	Tagln2	transgelin 2 [Source:MGI Symbol;Acc:MGI:1312985]	-0.434045	1.56178	-0.328123	-1.02196
ENSMUSG00000047534	Mis18bp1	MIS18 binding protein 1 [Source:MGI Symbol;Acc:MGI:2145099]	0.0446858	1.51019	-0.336189	-1.1996
ENSMUSG00000022951	Rcan1	regulator of calcineurin 1 [Source:MGI Symbol;Acc:MGI:1890564]	-0.413333	1.41576	-0.602793	-0.619677
ENSMUSG00000072235	Tuba1a	tubulin, alpha 1A [Source:MGI Symbol;Acc:MGI:98869]	-0.0246319	1.56576	-0.508865	-0.848878
ENSMUSG00000062248	Cks2	CDC28 protein kinase regulatory subunit 2 [Source:MGI Symbol;Acc:MGI:1913447]	-0.091193	1.48749	-0.279749	-1.04124
ENSMUSG00000031262	Cenpi	centromere protein I [Source:MGI Symbol;Acc:MGI:2147897]	-0.00245407	1.48486	-0.350029	-1.14818
ENSMUSG00000062169	Cnih4	cornichon family AMPA receptor auxiliary protein 4 [Source:MGI Symbol;Acc:MGI:1925828]	-0.917048	1.53348	-0.556968	-0.0841994
ENSMUSG00000058355	Abce1	ATP-binding cassette, sub-family E (OABP), member 1 [Source:MGI Symbol;Acc:MGI:1195458]	-0.834837	1.65246	-0.787433	0.127743
ENSMUSG00000040152	Thbs1	thrombospondin 1 [Source:MGI Symbol;Acc:MGI:98737]	-0.152505	1.41995	-0.531455	-0.928207
ENSMUSG00000017716	Birc5	baculoviral IAP repeat-containing 5 [Source:MGI Symbol;Acc:MGI:1203517]	0.122938	1.42556	-0.519032	-1.1481
ENSMUSG00000028551	Cdkn2c	cyclin-dependent kinase inhibitor 2C (p18, inhibits CDK4) [Source:MGI Symbol;Acc:MGI:105388]	-0.236899	1.24189	0.0429944	-1.281
ENSMUSG00000037544	Dlgap5	discs, large (Drosophila) homolog-associated protein 5 [Source:MGI Symbol;Acc:MGI:2183453]	0.089228	1.35169	-0.198905	-1.22153
ENSMUSG00000020277	Pfkl	phosphofructokinase, liver, B-type [Source:MGI Symbol;Acc:MGI:97547]	-0.975516	1.44211	0.21843	-0.405224
ENSMUSG00000096807	Hist1h2bm	histone cluster 1, H2bm [Source:MGI Symbol;Acc:MGI:2448404]	0.0664662	1.41434	-0.208621	-1.19343
ENSMUSG00000074505	Fat3	FAT atypical cadherin 3 [Source:MGI Symbol;Acc:MGI:2444314]	-0.366256	1.55519	0.100296	-1.12124
ENSMUSG00000020869	Lrrc59	leucine rich repeat containing 59 [Source:MGI Symbol;Acc:MGI:2138133]	-0.147432	1.60616	-0.450078	-0.975633
ENSMUSG00000051378	Kif18b	kinesin family member 18B [Source:MGI Symbol;Acc:MGI:2446979]	0.162242	1.38644	-0.298389	-1.1772
ENSMUSG00000014226	Cacybp	calcyclin binding protein [Source:MGI Symbol;Acc:MGI:1270839]	-0.710443	1.69807	-0.400609	-0.442313
ENSMUSG00000027641	Rbl1	retinoblastoma-like 1 (p107) [Source:MGI Symbol;Acc:MGI:103300]	0.0580375	1.35124	-0.213656	-1.22902
ENSMUSG00000034906	Ncaph	non-SMC condensin I complex, subunit H [Source:MGI Symbol;Acc:MGI:2444777]	0.0890816	1.3188	-0.325206	-1.17923
ENSMUSG00000027306	Nusap1	nucleolar and spindle associated protein 1 [Source:MGI Symbol;Acc:MGI:2675669]	0.114339	1.26439	-0.350626	-1.19839
ENSMUSG00000030654	Arl6ip1	ADP-ribosylation factor-like 6 interacting protein 1 [Source:MGI Symbol;Acc:MGI:1858943]	-0.0561894	1.586	-0.269341	-1.1327
ENSMUSG00000069793	Slfn9	schlafen 9 [Source:MGI Symbol;Acc:MGI:2445121]	0.107024	1.30952	-0.290575	-1.19736
ENSMUSG00000050410	Tcf19	transcription factor 19 [Source:MGI Symbol;Acc:MGI:103180]	-0.221106	1.61379	-0.246464	-1.22792
ENSMUSG00000074476	Spc24	SPC24, NDC80 kinetochore complex component, homolog (S. cerevisiae) [Source:MGI Symbol;Acc:MGI:1914879]	-0.104755	1.31582	-0.357242	-1.06424
ENSMUSG00000032400	Zwilch	zwilch kinetochore protein [Source:MGI Symbol;Acc:MGI:1915264]	0.0140497	1.3968	-0.326992	-1.14819
ENSMUSG00000021388	Aspn	asporin [Source:MGI Symbol;Acc:MGI:1913945]	-0.787886	0.79464	1.07966	-1.19865
ENSMUSG00000024054	Smchd1	SMC hinge domain containing 1 [Source:MGI Symbol;Acc:MGI:1921605]	-0.591578	1.38584	0.159781	-0.781818
ENSMUSG00000018583	G3bp1	GTPase activating protein (SH3 domain) binding protein 1 [Source:MGI Symbol;Acc:MGI:1351465]	-0.319073	1.69343	-0.887261	-0.318306
ENSMUSG00000003038	Hmgn2	high mobility group nucleosomal binding domain 2 [Source:MGI Symbol;Acc:MGI:96136]	0.332264	1.28071	-0.34173	-1.21676
ENSMUSG00000002748	Baz1b	bromodomain adjacent to zinc finger domain, 1B [Source:MGI Symbol;Acc:MGI:1353499]	-0.145331	1.47539	-0.137244	-1.11153
ENSMUSG00000006740	Kif5b	kinesin family member 5B [Source:MGI Symbol;Acc:MGI:1098268]	-0.684254	1.59325	-0.473617	-0.234074
ENSMUSG00000069274	Hist1h4f	histone cluster 1, H4f [Source:MGI Symbol;Acc:MGI:2448425]	0.252891	1.32009	-0.340163	-1.22062
ENSMUSG00000022385	Gtse1	G two S phase expressed protein 1 [Source:MGI Symbol;Acc:MGI:1352755]	-0.226313	1.1168	-0.293821	-1.09655
ENSMUSG00000060373	Hnrnpc	heterogeneous nuclear ribonucleoprotein C [Source:MGI Symbol;Acc:MGI:107795]	-1.03413	1.57348	-0.165968	-0.446995
ENSMUSG00000069310	Hist1h3c	histone cluster 1, H3c [Source:MGI Symbol;Acc:MGI:2448320]	0.0303014	1.47667	-0.259747	-1.21187
ENSMUSG00000072082	Ccnf	cyclin F [Source:MGI Symbol;Acc:MGI:102551]	0.0702104	1.43013	-0.263644	-1.14943
ENSMUSG00000032244	Fem1b	feminization 1 homolog b (C. elegans) [Source:MGI Symbol;Acc:MGI:1335087]	-0.00354071	1.40498	-0.245752	-1.08957
ENSMUSG00000029253	Cenpc1	centromere protein C1 [Source:MGI Symbol;Acc:MGI:99700]	-0.11317	1.45459	-0.340097	-1.14365
ENSMUSG00000022698	Naa50	N(alpha)-acetyltransferase 50, NatE catalytic subunit [Source:MGI Symbol;Acc:MGI:1919367]	-0.586679	1.64345	-0.195717	-0.802375
ENSMUSG00000004880	Lbr	lamin B receptor [Source:MGI Symbol;Acc:MGI:2138281]	-0.304907	1.63178	0.0253916	-1.08465
ENSMUSG00000028034	Fubp1	far upstream element (FUSE) binding protein 1 [Source:MGI Symbol;Acc:MGI:1196294]	-0.194951	1.30807	0.0965208	-1.32582
ENSMUSG00000024165	Hn1l	hematological and neurological expressed 1-like [Source:MGI Symbol;Acc:MGI:1196260]	0.0685268	1.47949	-0.435257	-1.05893
ENSMUSG00000022033	Pbk	PDZ binding kinase [Source:MGI Symbol;Acc:MGI:1289156]	-0.00408191	1.45932	-0.368918	-1.12549
ENSMUSG00000027654	Fam83d	family with sequence similarity 83, member D [Source:MGI Symbol;Acc:MGI:1919128]	0.205088	1.39769	-0.503621	-1.1168
ENSMUSG00000030677	Kif22	kinesin family member 22 [Source:MGI Symbol;Acc:MGI:109233]	0.0685981	1.26961	-0.404691	-1.12583
ENSMUSG00000023092	Fhl1	four and a half LIM domains 1 [Source:MGI Symbol;Acc:MGI:1298387]	-0.118186	1.59777	-0.90792	-0.486939
ENSMUSG00000032555	Topbp1	topoisomerase (DNA) II binding protein 1 [Source:MGI Symbol;Acc:MGI:1920018]	0.265806	1.37147	-0.353811	-1.2338
ENSMUSG00000024989	Cep55	centrosomal protein 55 [Source:MGI Symbol;Acc:MGI:1921357]	0.122785	1.43935	-0.260746	-1.1689
ENSMUSG00000027018	Hat1	histone aminotransferase 1 [Source:MGI Symbol;Acc:MGI:96013]	-0.23608	1.48522	-0.321543	-1.09489
ENSMUSG00000040690	Col16a1	collagen, type XVI, alpha 1 [Source:MGI Symbol;Acc:MGI:1095396]	-0.889449	0.953072	0.819364	-1.13596
ENSMUSG00000060487	Samd5	sterile alpha motif domain containing 5 [Source:MGI Symbol;Acc:MGI:2444815]	-0.389793	1.30224	0.404158	-1.29756
ENSMUSG00000024472	Dcp2	decapping mRNA 2 [Source:MGI Symbol;Acc:MGI:1917890]	-0.48315	1.45474	0.0825787	-1.11278
ENSMUSG00000058773	Hist1h1b	histone cluster 1, H1b [Source:MGI Symbol;Acc:MGI:1861461]	0.350734	1.22454	-0.35027	-1.30576
ENSMUSG00000045136	Tubb2b	tubulin, beta 2B class IIB [Source:MGI Symbol;Acc:MGI:1920960]	0.210306	1.43991	-0.799707	-0.936002
ENSMUSG00000060860	Ube2s	ubiquitin-conjugating enzyme E2S [Source:MGI Symbol;Acc:MGI:1925141]	-0.219236	1.67311	-0.354072	-0.93781
ENSMUSG00000027752	Exosc8	exosome component 8 [Source:MGI Symbol;Acc:MGI:1916889]	-0.637374	1.60791	-0.480217	-0.469307
ENSMUSG00000038644	Pold1	polymerase (DNA directed), delta 1, catalytic subunit [Source:MGI Symbol;Acc:MGI:97741]	-0.0836105	1.47119	-0.386434	-1.10846
ENSMUSG00000026837	Col5a1	collagen, type V, alpha 1 [Source:MGI Symbol;Acc:MGI:88457]	-0.318997	0.768397	0.895577	-1.38756
ENSMUSG00000024097	Srsf7	serine/arginine-rich splicing factor 7 [Source:MGI Symbol;Acc:MGI:1926232]	0.0525218	1.64488	-0.610454	-0.90415
ENSMUSG00000038252	Ncapd2	non-SMC condensin I complex, subunit D2 [Source:MGI Symbol;Acc:MGI:1915548]	0.315811	1.17088	-0.377537	-1.19503
ENSMUSG00000041959	S100a10	S100 calcium binding protein A10 (calpactin) [Source:MGI Symbol;Acc:MGI:1339468]	-1.02817	1.37368	-0.0965039	-0.433804
ENSMUSG00000028633	Ctps	cytidine 5'-triphosphate synthase [Source:MGI Symbol;Acc:MGI:1858304]	0.00528145	1.40089	-0.550955	-0.978151
ENSMUSG00000017146	Brca1	breast cancer 1, early onset [Source:MGI Symbol;Acc:MGI:104537]	0.0895259	1.34853	-0.287609	-1.15744
ENSMUSG00000032783	Troap	trophinin associated protein [Source:MGI Symbol;Acc:MGI:1925983]	-0.215285	1.29546	-0.150925	-1.1759
ENSMUSG00000025747	Tyms	thymidylate synthase [Source:MGI Symbol;Acc:MGI:98878]	0.0581143	1.20822	-0.361247	-1.11712
ENSMUSG00000061482	Hist1h4d	histone cluster 1, H4d [Source:MGI Symbol;Acc:MGI:2448423]	0.404086	1.28966	-0.487078	-1.2078
ENSMUSG00000005732	Ranbp1	RAN binding protein 1 [Source:MGI Symbol;Acc:MGI:96269]	0.0446082	1.38474	-0.492252	-0.965476
ENSMUSG00000071172	Srsf3	serine/arginine-rich splicing factor 3 [Source:MGI Symbol;Acc:MGI:98285]	-0.151317	1.34462	-0.127806	-1.33458
ENSMUSG00000019942	Cdk1	cyclin-dependent kinase 1 [Source:MGI Symbol;Acc:MGI:88351]	0.430632	1.49212	-0.40508	-1.15189
ENSMUSG00000046841	Ckap4	cytoskeleton-associated protein 4 [Source:MGI Symbol;Acc:MGI:2444926]	-0.177041	1.46417	-0.164604	-1.29483
ENSMUSG00000024998	Plce1	phospholipase C, epsilon 1 [Source:MGI Symbol;Acc:MGI:1921305]	0.0809577	1.42212	-0.270868	-0.992531
ENSMUSG00000069300	Hist1h2bj	histone cluster 1, H2bj [Source:MGI Symbol;Acc:MGI:2448388]	-0.0455912	1.45266	-0.271181	-1.16411
ENSMUSG00000004642	Slbp	stem-loop binding protein [Source:MGI Symbol;Acc:MGI:108402]	-0.248306	1.39152	-0.29477	-0.826231
ENSMUSG00000027405	Nop56	NOP56 ribonucleoprotein [Source:MGI Symbol;Acc:MGI:1914384]	-0.402657	1.49751	-0.672451	-0.397659
ENSMUSG00000049932	H2afx	H2A histone family, member X [Source:MGI Symbol;Acc:MGI:102688]	0.359364	1.55005	-0.457624	-1.09513
ENSMUSG00000028693	Nasp	nuclear autoantigenic sperm protein (histone-binding) [Source:MGI Symbol;Acc:MGI:1355328]	0.30664	1.4161	-0.377302	-1.20974
ENSMUSG00000027248	Pdia3	protein disulfide isomerase associated 3 [Source:MGI Symbol;Acc:MGI:95834]	-0.914133	0.964609	0.909264	-1.04892
ENSMUSG00000052539	Magi3	membrane associated guanylate kinase, WW and PDZ domain containing 3 [Source:MGI Symbol;Acc:MGI:1923484]	-0.313227	1.02517	0.564355	-1.35891
ENSMUSG00000013584	Aldh1a2	aldehyde dehydrogenase family 1, subfamily A2 [Source:MGI Symbol;Acc:MGI:107928]	-0.221795	1.04382	0.676146	-1.43889
ENSMUSG00000035683	Melk	maternal embryonic leucine zipper kinase [Source:MGI Symbol;Acc:MGI:106924]	-0.0342391	1.40889	-0.305805	-1.11832
ENSMUSG00000052833	Sae1	SUMO1 activating enzyme subunit 1 [Source:MGI Symbol;Acc:MGI:1929264]	-0.104776	1.3325	-0.276982	-1.12271
ENSMUSG00000025001	Hells	helicase, lymphoid specific [Source:MGI Symbol;Acc:MGI:106209]	0.320419	1.36431	-0.460579	-1.20302
ENSMUSG00000025758	Plk4	polo-like kinase 4 [Source:MGI Symbol;Acc:MGI:101783]	0.00776433	1.47684	-0.289861	-1.14663
ENSMUSG00000064061	Dzip3	DAZ interacting protein 3, zinc finger [Source:MGI Symbol;Acc:MGI:1917433]	-0.282194	1.4397	-0.352447	-0.826172
ENSMUSG00000029581	Fscn1	fascin actin-bundling protein 1 [Source:MGI Symbol;Acc:MGI:1352745]	-1.02206	0.990511	0.943877	-1.00732
ENSMUSG00000001053	N4bp3	NEDD4 binding protein 3 [Source:MGI Symbol;Acc:MGI:2442218]	-0.640127	1.11476	0.683961	-0.801359
ENSMUSG00000007850	Hnrnph1	heterogeneous nuclear ribonucleoprotein H1 [Source:MGI Symbol;Acc:MGI:1891925]	-0.182096	1.23451	0.0297809	-1.23338
ENSMUSG00000041064	Pif1	PIF1 5'-to-3' DNA helicase [Source:MGI Symbol;Acc:MGI:2143057]	0.166432	1.52643	-0.370823	-1.08176
ENSMUSG00000031328	Flna	filamin, alpha [Source:MGI Symbol;Acc:MGI:95556]	-0.268602	1.19445	-0.55764	-0.937495
ENSMUSG00000027642	Rpn2	ribophorin II [Source:MGI Symbol;Acc:MGI:98085]	-1.11146	1.17722	-0.593646	-0.161666
ENSMUSG00000001833	Sept7	septin 7 [Source:MGI Symbol;Acc:MGI:1335094]	-0.166039	1.42822	0.195147	-1.07505
ENSMUSG00000020361	Hspa4	heat shock protein 4 [Source:MGI Symbol;Acc:MGI:1342292]	-0.718317	1.25554	-0.769146	0.101968
ENSMUSG00000005470	Asf1b	anti-silencing function 1B histone chaperone [Source:MGI Symbol;Acc:MGI:1914179]	-0.0456474	1.3801	-0.421532	-1.06737
ENSMUSG00000044147	Arf6	ADP-ribosylation factor 6 [Source:MGI Symbol;Acc:MGI:99435]	-0.878026	1.44931	0.0629199	-0.704375
ENSMUSG00000105827	Hist2h2bb	histone cluster 2, H2bb [Source:MGI Symbol;Acc:MGI:2448413]	-0.172282	1.41694	-0.166107	-1.11632
ENSMUSG00000030867	Plk1	polo-like kinase 1 [Source:MGI Symbol;Acc:MGI:97621]	-0.0282057	1.32017	-0.335467	-1.15969
ENSMUSG00000055491	Pprc1	peroxisome proliferative activated receptor, gamma, coactivator-related 1 [Source:MGI Symbol;Acc:MGI:2385096]	-0.861744	1.60137	-0.791793	0.687001
ENSMUSG00000021965	Ska3	spindle and kinetochore associated complex subunit 3 [Source:MGI Symbol;Acc:MGI:3041235]	-0.294847	1.55192	-0.282516	-1.05571
ENSMUSG00000020739	Nup85	nucleoporin 85 [Source:MGI Symbol;Acc:MGI:3046173]	-0.342483	1.53908	-0.409498	-0.818003
ENSMUSG00000020053	Igf1	insulin-like growth factor 1 [Source:MGI Symbol;Acc:MGI:96432]	-0.283842	1.28403	0.274201	-1.36149
ENSMUSG00000019370	Calm3	calmodulin 3 [Source:MGI Symbol;Acc:MGI:103249]	-0.208303	1.3364	0.0171451	-1.2792
ENSMUSG00000032231	Anxa2	annexin A2 [Source:MGI Symbol;Acc:MGI:88246]	-0.258235	1.35041	-0.197491	-1.15351
ENSMUSG00000006585	Cdt1	chromatin licensing and DNA replication factor 1 [Source:MGI Symbol;Acc:MGI:1914427]	-0.0346971	1.47898	-0.494861	-1.10511
ENSMUSG00000063273	Naa15	N(alpha)-acetyltransferase 15, NatA auxiliary subunit [Source:MGI Symbol;Acc:MGI:1922088]	-0.221089	1.69986	-0.937691	-0.311538
ENSMUSG00000022322	Shcbp1	Shc SH2-domain binding protein 1 [Source:MGI Symbol;Acc:MGI:1338802]	-0.0215444	1.46307	-0.291353	-1.17691
ENSMUSG00000036438	Calm2	calmodulin 2 [Source:MGI Symbol;Acc:MGI:103250]	-0.263111	1.49758	-0.560851	-0.879431
ENSMUSG00000004980	Hnrnpa2b1	heterogeneous nuclear ribonucleoprotein A2/B1 [Source:MGI Symbol;Acc:MGI:104819]	-0.192195	1.53181	-0.300775	-0.928993
ENSMUSG00000062929	Cfl2	cofilin 2, muscle [Source:MGI Symbol;Acc:MGI:101763]	-0.417195	1.44456	-0.72204	0.0566702
ENSMUSG00000032437	Stt3b	STT3, subunit of the oligosaccharyltransferase complex, homolog B (S. cerevisiae) [Source:MGI Symbol;Acc:MGI:1915542]	-0.311411	1.48479	-0.338429	-0.816236
ENSMUSG00000031960	Aars	alanyl-tRNA synthetase [Source:MGI Symbol;Acc:MGI:2384560]	-0.103522	1.6423	-0.849568	-0.539249
ENSMUSG00000037379	Spon2	spondin 2, extracellular matrix protein [Source:MGI Symbol;Acc:MGI:1923724]	-0.168121	0.948979	0.531543	-1.46576
ENSMUSG00000037458	Azin1	antizyme inhibitor 1 [Source:MGI Symbol;Acc:MGI:1859169]	0.467735	1.24259	-0.212895	-1.44045
ENSMUSG00000015749	Anp32e	acidic (leucine-rich) nuclear phosphoprotein 32 family, member E [Source:MGI Symbol;Acc:MGI:1913721]	0.308266	1.46645	-0.719306	-0.882691
ENSMUSG00000040204	2810417H13Rik	RIKEN cDNA 2810417H13 gene [Source:MGI Symbol;Acc:MGI:1915276]	0.312648	1.31253	-0.267753	-1.24523
ENSMUSG00000031683	Lsm6	LSM6 homolog, U6 small nuclear RNA and mRNA degradation associated [Source:MGI Symbol;Acc:MGI:1925901]	-0.117153	1.4735	-0.653577	-0.744977
ENSMUSG00000029687	Ezh2	enhancer of zeste 2 polycomb repressive complex 2 subunit [Source:MGI Symbol;Acc:MGI:107940]	0.206873	1.1086	-0.157864	-1.32232
ENSMUSG00000041498	Kif14	kinesin family member 14 [Source:MGI Symbol;Acc:MGI:1098226]	0.203649	1.3155	-0.326363	-1.2087
ENSMUSG00000070348	Ccnd1	cyclin D1 [Source:MGI Symbol;Acc:MGI:88313]	0.233282	1.53266	-0.479749	-0.946582
ENSMUSG00000018379	Srsf1	serine/arginine-rich splicing factor 1 [Source:MGI Symbol;Acc:MGI:98283]	0.354978	1.25302	-0.369389	-1.29563
ENSMUSG00000051517	Arhgef39	Rho guanine nucleotide exchange factor (GEF) 39 [Source:MGI Symbol;Acc:MGI:3036286]	-0.16403	1.61222	-0.345346	-1.07159
ENSMUSG00000021116	Eif2s1	eukaryotic translation initiation factor 2, subunit 1 alpha [Source:MGI Symbol;Acc:MGI:95299]	-0.212117	1.52994	-0.582407	-0.551226
ENSMUSG00000025980	Hspd1	heat shock protein 1 (chaperonin) [Source:MGI Symbol;Acc:MGI:96242]	0.0830996	1.37663	-0.742129	-0.553979
ENSMUSG00000029718	Pcolce	procollagen C-endopeptidase enhancer protein [Source:MGI Symbol;Acc:MGI:105099]	-1.27045	1.53394	-0.025756	-0.0534049
ENSMUSG00000018846	Pank3	pantothenate kinase 3 [Source:MGI Symbol;Acc:MGI:2387464]	-0.812843	1.60366	-0.609939	-0.550965
ENSMUSG00000034317	Trim59	tripartite motif-containing 59 [Source:MGI Symbol;Acc:MGI:1914199]	-0.131401	1.43054	-0.466747	-1.0391
ENSMUSG00000019773	Fbxo5	F-box protein 5 [Source:MGI Symbol;Acc:MGI:1914391]	0.0420191	1.48931	-0.272621	-1.16674
ENSMUSG00000036875	Dna2	DNA replication helicase/nuclease 2 [Source:MGI Symbol;Acc:MGI:2443732]	0.0863266	1.39196	-0.297088	-1.25068
ENSMUSG00000022678	Nde1	nudE neurodevelopment protein 1 [Source:MGI Symbol;Acc:MGI:1914453]	-1.17981	1.64729	-0.0860112	-0.253967
ENSMUSG00000018398	Sept8	septin 8 [Source:MGI Symbol;Acc:MGI:894310]	-0.80859	1.0159	0.428496	-0.941882
ENSMUSG00000029283	Cdc7	cell division cycle 7 (S. cerevisiae) [Source:MGI Symbol;Acc:MGI:1309511]	0.151173	1.2715	-0.438422	-1.19552
ENSMUSG00000047879	Usp14	ubiquitin specific peptidase 14 [Source:MGI Symbol;Acc:MGI:1928898]	-0.620864	1.68715	-0.459132	-0.0669959
ENSMUSG00000035455	Fignl1	fidgetin-like 1 [Source:MGI Symbol;Acc:MGI:1890648]	0.1513	1.41758	-0.459294	-1.15856
ENSMUSG00000029591	Ung	uracil DNA glycosylase [Source:MGI Symbol;Acc:MGI:109352]	-0.666494	1.31344	-0.762533	-0.157898
ENSMUSG00000032815	Fanca	Fanconi anemia, complementation group A [Source:MGI Symbol;Acc:MGI:1341823]	0.118489	1.46153	-0.242583	-1.17768
ENSMUSG00000024056	Ndc80	NDC80 kinetochore complex component [Source:MGI Symbol;Acc:MGI:1914302]	-0.096831	1.45017	-0.145975	-1.24789
ENSMUSG00000062075	Lmnb2	lamin B2 [Source:MGI Symbol;Acc:MGI:96796]	-0.0499785	1.41907	-0.446824	-1.09425
ENSMUSG00000024742	Fen1	flap structure specific endonuclease 1 [Source:MGI Symbol;Acc:MGI:102779]	0.146751	1.44531	-0.302612	-1.16532
ENSMUSG00000069910	Spdl1	spindle apparatus coiled-coil protein 1 [Source:MGI Symbol;Acc:MGI:1917635]	0.0526857	1.19683	-0.447991	-1.01811
ENSMUSG00000037572	Wdhd1	WD repeat and HMG-box DNA binding protein 1 [Source:MGI Symbol;Acc:MGI:2443514]	0.15971	1.56229	-0.582679	-1.10644
ENSMUSG00000036902	Neto2	neuropilin (NRP) and tolloid (TLL)-like 2 [Source:MGI Symbol;Acc:MGI:1921763]	-1.03508	1.34273	0.521027	-1.03579
ENSMUSG00000035666	Gtf3c4	general transcription factor IIIC, polypeptide 4 [Source:MGI Symbol;Acc:MGI:2138937]	-0.768976	1.54475	0.184455	-0.467554
ENSMUSG00000029730	Mcm7	minichromosome maintenance complex component 7 [Source:MGI Symbol;Acc:MGI:1298398]	0.356413	1.33345	-0.333819	-1.29253
ENSMUSG00000010080	Epn3	epsin 3 [Source:MGI Symbol;Acc:MGI:1919139]	-0.433299	1.30441	-1.24989	0.639784
ENSMUSG00000057722	Lepr	leptin receptor [Source:MGI Symbol;Acc:MGI:104993]	-0.659003	1.09175	1.01155	-1.12964
ENSMUSG00000005481	Ddx39	DEAD (Asp-Glu-Ala-Asp) box polypeptide 39 [Source:MGI Symbol;Acc:MGI:1915528]	-0.0386664	1.5986	-0.577823	-0.90117
ENSMUSG00000021377	Dek	DEK oncogene (DNA binding) [Source:MGI Symbol;Acc:MGI:1926209]	-0.065426	1.16314	0.0250352	-1.11401
ENSMUSG00000022858	Tra2b	transformer 2 beta homolog (Drosophila) [Source:MGI Symbol;Acc:MGI:106016]	0.189031	1.29052	-0.382864	-1.18602
ENSMUSG00000045312	Lhfpl2	lipoma HMGIC fusion partner-like 2 [Source:MGI Symbol;Acc:MGI:2145236]	-0.420626	0.629877	1.09663	-1.37067
ENSMUSG00000037474	Dtl	denticleless E3 ubiquitin protein ligase [Source:MGI Symbol;Acc:MGI:1924093]	0.183194	1.22952	-0.310564	-1.19969
ENSMUSG00000039994	Timeless	timeless circadian clock 1 [Source:MGI Symbol;Acc:MGI:1321393]	-0.570244	1.12643	0.058916	-0.896671
ENSMUSG00000049539	Hist1h1a	histone cluster 1, H1a [Source:MGI Symbol;Acc:MGI:1931523]	0.477376	1.19086	-0.288595	-1.32105
ENSMUSG00000109511	Nup62	nucleoporin 62 [Source:MGI Symbol;Acc:MGI:1351500]	0.0142929	1.56002	-0.58365	-0.997804
ENSMUSG00000039298	Cdk5rap2	CDK5 regulatory subunit associated protein 2 [Source:MGI Symbol;Acc:MGI:2384875]	0.113047	1.61662	-0.429931	-1.06115
ENSMUSG00000036768	Kif15	kinesin family member 15 [Source:MGI Symbol;Acc:MGI:1098258]	0.405444	1.25914	-0.399375	-1.23265
ENSMUSG00000078202	Nrarp	Notch-regulated ankyrin repeat protein [Source:MGI Symbol;Acc:MGI:1914372]	-0.980349	1.11132	0.578772	-0.475473
ENSMUSG00000006542	Prkag3	protein kinase, AMP-activated, gamma 3 non-catatlytic subunit [Source:MGI Symbol;Acc:MGI:1891343]	-0.865639	1.40557	-0.313212	-0.650861
ENSMUSG00000055044	Pdlim1	PDZ and LIM domain 1 (elfin) [Source:MGI Symbol;Acc:MGI:1860611]	-1.31887	1.21074	-0.204139	0.0746214
ENSMUSG00000002233	Rhoc	ras homolog family member C [Source:MGI Symbol;Acc:MGI:106028]	-0.861587	0.89305	0.39092	-1.00779
ENSMUSG00000049866	Arl4c	ADP-ribosylation factor-like 4C [Source:MGI Symbol;Acc:MGI:2445172]	-0.392135	1.38402	0.25206	-1.31891
ENSMUSG00000044906	4930503L19Rik	RIKEN cDNA 4930503L19 gene [Source:MGI Symbol;Acc:MGI:1922045]	-0.719031	1.27055	0.534162	-0.700884
ENSMUSG00000030042	Pole4	polymerase (DNA-directed), epsilon 4 (p12 subunit) [Source:MGI Symbol;Acc:MGI:1914229]	-0.809102	1.39374	-0.384009	-0.71669
ENSMUSG00000046997	Spsb4	splA/ryanodine receptor domain and SOCS box containing 4 [Source:MGI Symbol;Acc:MGI:2183445]	-0.122458	1.36388	-0.424143	-1.03291
ENSMUSG00000039396	Neil3	nei like 3 (E. coli) [Source:MGI Symbol;Acc:MGI:2384588]	0.19084	1.21385	-0.221887	-1.25085
ENSMUSG00000042719	Naa25	N(alpha)-acetyltransferase 25, NatB auxiliary subunit [Source:MGI Symbol;Acc:MGI:2442563]	-0.84826	1.45612	-0.360712	-0.0740417
ENSMUSG00000027330	Cdc25b	cell division cycle 25B [Source:MGI Symbol;Acc:MGI:99701]	-0.0796928	1.69193	-0.459291	-0.881769
ENSMUSG00000010554	Mettl16	methyltransferase like 16 [Source:MGI Symbol;Acc:MGI:1914743]	-0.808966	1.70532	-0.405685	-0.168221
ENSMUSG00000007815	Rhoa	ras homolog family member A [Source:MGI Symbol;Acc:MGI:1096342]	-1.52446	1.29205	0.283717	-0.156772
ENSMUSG00000022021	Diaph3	diaphanous related formin 3 [Source:MGI Symbol;Acc:MGI:1927222]	0.240812	1.34689	-0.277846	-1.27694
ENSMUSG00000031983	2310022B05Rik	RIKEN cDNA 2310022B05 gene [Source:MGI Symbol;Acc:MGI:1916801]	-0.471798	1.18311	0.27948	-1.09447
ENSMUSG00000028484	Psip1	PC4 and SFRS1 interacting protein 1 [Source:MGI Symbol;Acc:MGI:2142116]	0.186706	1.27079	0.0409915	-1.43678
ENSMUSG00000021485	Mxd3	Max dimerization protein 3 [Source:MGI Symbol;Acc:MGI:104987]	0.110729	1.46665	-0.297952	-1.14869
ENSMUSG00000032459	Mrps22	mitochondrial ribosomal protein S22 [Source:MGI Symbol;Acc:MGI:1928137]	-0.984877	1.1189	-0.596437	0.243802
ENSMUSG00000027422	Rrbp1	ribosome binding protein 1 [Source:MGI Symbol;Acc:MGI:1932395]	-1.01183	1.02195	0.760058	-0.674751
ENSMUSG00000028678	Kif2c	kinesin family member 2C [Source:MGI Symbol;Acc:MGI:1921054]	0.235504	1.14862	-0.33517	-1.17537
ENSMUSG00000040195	Nemp1	nuclear envelope integral membrane protein 1 [Source:MGI Symbol;Acc:MGI:2446113]	-0.28716	1.4676	-0.184321	-0.981603
ENSMUSG00000066979	Bub3	BUB3 mitotic checkpoint protein [Source:MGI Symbol;Acc:MGI:1343463]	-0.132355	1.51693	-0.627242	-1.01531
ENSMUSG00000062203	Gspt1	G1 to S phase transition 1 [Source:MGI Symbol;Acc:MGI:1316728]	-0.983697	1.5114	-0.165626	-0.170441
ENSMUSG00000027490	E2f1	E2F transcription factor 1 [Source:MGI Symbol;Acc:MGI:101941]	0.116127	1.47462	-0.343674	-1.10055
ENSMUSG00000033364	Usp37	ubiquitin specific peptidase 37 [Source:MGI Symbol;Acc:MGI:2442483]	0.0615496	1.7201	-0.376314	-1.14496
ENSMUSG00000002835	Chaf1a	chromatin assembly factor 1, subunit A (p150) [Source:MGI Symbol;Acc:MGI:1351331]	0.204562	1.36184	-0.359915	-1.25831
ENSMUSG00000032666	1700025G04Rik	RIKEN cDNA 1700025G04 gene [Source:MGI Symbol;Acc:MGI:1916649]	-1.25539	1.18875	-0.342298	0.197267
ENSMUSG00000000028	Cdc45	cell division cycle 45 [Source:MGI Symbol;Acc:MGI:1338073]	0.290124	1.14836	-0.322832	-1.17497
ENSMUSG00000036264	Fstl4	follistatin-like 4 [Source:MGI Symbol;Acc:MGI:2443199]	-0.0681856	1.23891	-0.506492	-1.06288
ENSMUSG00000030045	Mrpl19	mitochondrial ribosomal protein L19 [Source:MGI Symbol;Acc:MGI:1926274]	-0.323098	1.57239	-0.803099	-0.120118
ENSMUSG00000024393	Prrc2a	proline-rich coiled-coil 2A [Source:MGI Symbol;Acc:MGI:1915467]	-0.607419	1.4993	0.0757457	-1.0732
ENSMUSG00000021707	Dhfr	dihydrofolate reductase [Source:MGI Symbol;Acc:MGI:94890]	-0.115684	1.12653	-0.251724	-1.19729
ENSMUSG00000039043	Arpin	actin-related protein 2/3 complex inhibitor [Source:MGI Symbol;Acc:MGI:1917670]	-0.374233	1.67219	-0.309554	-0.90083
ENSMUSG00000017499	Cdc6	cell division cycle 6 [Source:MGI Symbol;Acc:MGI:1345150]	0.115056	1.27406	-0.113021	-1.2046
ENSMUSG00000022561	Gpaa1	GPI anchor attachment protein 1 [Source:MGI Symbol;Acc:MGI:1202392]	-1.05109	1.49852	-0.564469	-0.0143082
ENSMUSG00000050195	Scd4	stearoyl-coenzyme A desaturase 4 [Source:MGI Symbol;Acc:MGI:2670997]	-0.13739	0.935863	0.622997	-1.52123
ENSMUSG00000022034	Esco2	establishment of sister chromatid cohesion N-acetyltransferase 2 [Source:MGI Symbol;Acc:MGI:1919238]	0.215628	1.31852	-0.388091	-1.1903
ENSMUSG00000023169	Slc38a1	solute carrier family 38, member 1 [Source:MGI Symbol;Acc:MGI:2145895]	0.448671	1.25277	-0.356482	-1.33824
ENSMUSG00000046295	Ankle1	ankyrin repeat and LEM domain containing 1 [Source:MGI Symbol;Acc:MGI:1918775]	-0.0877386	1.55074	-0.418015	-1.06495
ENSMUSG00000029202	Pds5a	PDS5 cohesin associated factor A [Source:MGI Symbol;Acc:MGI:1918771]	-0.173719	1.32544	0.106902	-0.791296
ENSMUSG00000020808	Fam64a	family with sequence similarity 64, member A [Source:MGI Symbol;Acc:MGI:1924434]	0.168791	1.23145	-0.281401	-1.15346
ENSMUSG00000024660	Incenp	inner centromere protein [Source:MGI Symbol;Acc:MGI:1313288]	0.405415	1.25505	-0.371748	-1.23736
ENSMUSG00000044201	Cdc25c	cell division cycle 25C [Source:MGI Symbol;Acc:MGI:88350]	-0.0383538	1.7716	-0.320372	-1.04716
ENSMUSG00000024378	Stard4	StAR-related lipid transfer (START) domain containing 4 [Source:MGI Symbol;Acc:MGI:2156764]	-0.525765	1.58388	-0.109555	-0.86259
ENSMUSG00000009575	Cbx5	chromobox 5 [Source:MGI Symbol;Acc:MGI:109372]	0.336151	1.27845	-0.375499	-1.26326
ENSMUSG00000026281	Dtymk	deoxythymidylate kinase [Source:MGI Symbol;Acc:MGI:108396]	-0.223803	1.68689	-0.503389	-0.954978
ENSMUSG00000024542	Cep192	centrosomal protein 192 [Source:MGI Symbol;Acc:MGI:1918049]	0.348692	1.21751	-0.259772	-1.24022
ENSMUSG00000049807	Arhgap23	Rho GTPase activating protein 23 [Source:MGI Symbol;Acc:MGI:3697726]	-0.204931	1.29419	-0.10604	-1.05466
ENSMUSG00000033361	Prrg3	proline rich Gla (G-carboxyglutamic acid) 3 (transmembrane) [Source:MGI Symbol;Acc:MGI:2685214]	-0.41031	0.745323	0.922767	-1.4773
ENSMUSG00000079553	Kifc1	kinesin family member C1 [Source:MGI Symbol;Acc:MGI:109596]	0.177267	1.3181	-0.489348	-1.12807
ENSMUSG00000056394	Lig1	ligase I, DNA, ATP-dependent [Source:MGI Symbol;Acc:MGI:101789]	0.203834	1.29058	-0.387581	-1.27147
ENSMUSG00000025402	Nab2	Ngfi-A binding protein 2 [Source:MGI Symbol;Acc:MGI:107563]	-1.19292	1.41456	-0.683384	0.718438
ENSMUSG00000000751	Rpa1	replication protein A1 [Source:MGI Symbol;Acc:MGI:1915525]	-0.267219	1.3597	0.269565	-0.955068
ENSMUSG00000026646	Suv39h2	suppressor of variegation 3-9 homolog 2 (Drosophila) [Source:MGI Symbol;Acc:MGI:1890396]	-0.560317	1.49071	-0.141968	-0.907512
ENSMUSG00000025154	Arhgap19	Rho GTPase activating protein 19 [Source:MGI Symbol;Acc:MGI:1918335]	-0.100201	1.47623	-0.234775	-1.12447
ENSMUSG00000016257	Slmo2	slowmo homolog 2 (Drosophila) [Source:MGI Symbol;Acc:MGI:1913640]	-0.229605	1.47011	-0.717588	-0.486018
ENSMUSG00000029427	Zcchc8	zinc finger, CCHC domain containing 8 [Source:MGI Symbol;Acc:MGI:1917900]	-0.188708	1.57209	-0.456188	-0.931347
ENSMUSG00000040565	Btaf1	B-TFIID TATA-box binding protein associated factor 1 [Source:MGI Symbol;Acc:MGI:2147538]	-0.66529	1.42817	-0.132301	-0.707458
ENSMUSG00000026020	Nop58	NOP58 ribonucleoprotein [Source:MGI Symbol;Acc:MGI:1933184]	0.525347	1.43718	-0.82075	-0.881192
ENSMUSG00000004897	Hdgf	hepatoma-derived growth factor [Source:MGI Symbol;Acc:MGI:1194494]	-0.40609	1.58272	-0.801012	0.0523453
ENSMUSG00000042606	Hirip3	HIRA interacting protein 3 [Source:MGI Symbol;Acc:MGI:2142364]	0.122589	1.36586	-0.319907	-1.11259
ENSMUSG00000021111	Papola	poly (A) polymerase alpha [Source:MGI Symbol;Acc:MGI:109301]	-0.361963	1.52626	0.032697	-1.04797
ENSMUSG00000028367	Txn1	thioredoxin 1 [Source:MGI Symbol;Acc:MGI:98874]	-0.860845	1.3053	-0.488371	-0.0229744
ENSMUSG00000042489	Clspn	claspin [Source:MGI Symbol;Acc:MGI:2445153]	0.378677	1.287	-0.488575	-1.23992
ENSMUSG00000021374	Nup153	nucleoporin 153 [Source:MGI Symbol;Acc:MGI:2385621]	-0.275842	1.54228	-0.630619	-0.251835
ENSMUSG00000032850	Rnft2	ring finger protein, transmembrane 2 [Source:MGI Symbol;Acc:MGI:2442859]	-0.50665	1.6077	-0.775063	-0.533452
ENSMUSG00000045763	Basp1	brain abundant, membrane attached signal protein 1 [Source:MGI Symbol;Acc:MGI:1917600]	-0.593081	1.54925	-0.0295475	-0.768422
ENSMUSG00000002477	Snrpd1	small nuclear ribonucleoprotein D1 [Source:MGI Symbol;Acc:MGI:98344]	0.218251	1.46523	-0.549111	-0.850262
ENSMUSG00000011179	Odc1	ornithine decarboxylase, structural 1 [Source:MGI Symbol;Acc:MGI:97402]	0.372815	1.36519	-1.01936	-0.521979
ENSMUSG00000021990	Spata13	spermatogenesis associated 13 [Source:MGI Symbol;Acc:MGI:104838]	-0.622072	1.15525	0.489838	-0.992549
ENSMUSG00000047832	Cdca4	cell division cycle associated 4 [Source:MGI Symbol;Acc:MGI:1919213]	-0.196819	1.71438	-0.582105	-0.993705
ENSMUSG00000062510	Nsl1	NSL1, MIS12 kinetochore complex component [Source:MGI Symbol;Acc:MGI:2685830]	0.187141	1.4536	-0.356012	-1.09986
ENSMUSG00000027351	Spred1	sprouty protein with EVH-1 domain 1, related sequence [Source:MGI Symbol;Acc:MGI:2150016]	-1.17155	1.06917	0.133076	-0.579486
ENSMUSG00000006498	Ptbp1	polypyrimidine tract binding protein 1 [Source:MGI Symbol;Acc:MGI:97791]	-0.0440536	1.24351	-0.196018	-1.03851
ENSMUSG00000058799	Nap1l1	nucleosome assembly protein 1-like 1 [Source:MGI Symbol;Acc:MGI:1855693]	-0.172298	1.58052	-0.604915	-0.762274
ENSMUSG00000004356	Utp20	UTP20 small subunit processome component [Source:MGI Symbol;Acc:MGI:1917933]	-0.635088	1.67718	-0.480087	-0.426304
ENSMUSG00000095217	Hist1h2bn	histone cluster 1, H2bn [Source:MGI Symbol;Acc:MGI:2448407]	0.286963	1.25902	-0.432952	-1.29013
ENSMUSG00000028066	Pmf1	polyamine-modulated factor 1 [Source:MGI Symbol;Acc:MGI:1914287]	0.225565	1.45796	-0.33413	-1.35712
ENSMUSG00000041879	Ipo9	importin 9 [Source:MGI Symbol;Acc:MGI:1918944]	0.232166	1.27638	0.0423975	-1.16969
ENSMUSG00000034329	Brip1	BRCA1 interacting protein C-terminal helicase 1 [Source:MGI Symbol;Acc:MGI:2442836]	0.156635	1.43082	-0.317619	-1.24836
ENSMUSG00000021196	Pfkp	phosphofructokinase, platelet [Source:MGI Symbol;Acc:MGI:1891833]	0.175429	1.43472	-1.36004	0.0820117
ENSMUSG00000018965	Ywhah	tyrosine 3-monooxygenase/tryptophan 5-monooxygenase activation protein, eta polypeptide [Source:MGI Symbol;Acc:MGI:109194]	-0.0961017	1.41027	-0.489856	-1.06356
ENSMUSG00000046179	E2f8	E2F transcription factor 8 [Source:MGI Symbol;Acc:MGI:1922038]	-0.068365	1.54858	-0.352304	-1.11994
ENSMUSG00000051220	Ercc6l	excision repair cross-complementing rodent repair deficiency complementation group 6 like [Source:MGI Symbol;Acc:MGI:2654144]	-0.00898343	1.45699	-0.4709	-1.12427
ENSMUSG00000099583	Hist1h3d	histone cluster 1, H3d [Source:MGI Symbol;Acc:MGI:2448322]	0.176463	1.25124	-0.383311	-1.19727
ENSMUSG00000058006	Mdn1	midasin AAA ATPase 1 [Source:MGI Symbol;Acc:MGI:1926159]	-0.210051	1.71165	-0.451805	-1.07099
ENSMUSG00000017550	Atad5	ATPase family, AAA domain containing 5 [Source:MGI Symbol;Acc:MGI:2442925]	0.12253	1.23293	-0.268111	-1.29733
ENSMUSG00000037072	Selenof	selenoprotein F [Source:MGI Symbol;Acc:MGI:1927947]	-0.766976	1.38066	-0.0980243	-0.431281
ENSMUSG00000026669	Mcm10	minichromosome maintenance 10 replication initiation factor [Source:MGI Symbol;Acc:MGI:1917274]	0.303961	1.36469	-0.404802	-1.10839
ENSMUSG00000029817	Tra2a	transformer 2 alpha homolog (Drosophila) [Source:MGI Symbol;Acc:MGI:1933972]	-0.900945	0.908229	0.783165	-0.929919
ENSMUSG00000075266	Cenpw	centromere protein W [Source:MGI Symbol;Acc:MGI:1913561]	-0.062821	1.57597	-0.452598	-0.993712
ENSMUSG00000020493	Prr11	proline rich 11 [Source:MGI Symbol;Acc:MGI:2444496]	-0.0651885	1.23768	-0.489513	-0.916556
ENSMUSG00000028044	Cks1b	CDC28 protein kinase 1b [Source:MGI Symbol;Acc:MGI:1889208]	0.154044	1.42124	-0.387747	-1.14147
ENSMUSG00000026196	Bard1	BRCA1 associated RING domain 1 [Source:MGI Symbol;Acc:MGI:1328361]	0.174622	1.52714	-0.332646	-1.18974
ENSMUSG00000039384	Dusp10	dual specificity phosphatase 10 [Source:MGI Symbol;Acc:MGI:1927070]	-1.063	0.923934	0.908686	-0.864347
ENSMUSG00000026991	Pkp4	plakophilin 4 [Source:MGI Symbol;Acc:MGI:109281]	0.259157	1.11458	0.0914923	-1.49725
ENSMUSG00000034192	Lsm3	LSM3 homolog, U6 small nuclear RNA and mRNA degradation associated [Source:MGI Symbol;Acc:MGI:1914928]	-0.409946	1.83567	-0.755447	0.0894616
ENSMUSG00000042699	Dhx9	DEAH (Asp-Glu-Ala-His) box polypeptide 9 [Source:MGI Symbol;Acc:MGI:108177]	0.155159	1.19705	-0.249884	-1.44268
ENSMUSG00000043872	Zmym1	zinc finger, MYM domain containing 1 [Source:MGI Symbol;Acc:MGI:1915560]	-0.975845	0.836188	0.128051	-0.615614
ENSMUSG00000036672	Cenpt	centromere protein T [Source:MGI Symbol;Acc:MGI:2443939]	-0.159575	1.49085	-0.345794	-1.08046
ENSMUSG00000039748	Exo1	exonuclease 1 [Source:MGI Symbol;Acc:MGI:1349427]	0.330576	1.33362	-0.459395	-1.19784
ENSMUSG00000039470	Zdhhc2	zinc finger, DHHC domain containing 2 [Source:MGI Symbol;Acc:MGI:1923452]	-0.415795	1.46184	-0.0926938	-1.14326
ENSMUSG00000027804	Ppid	peptidylprolyl isomerase D (cyclophilin D) [Source:MGI Symbol;Acc:MGI:1914988]	-0.757282	1.5844	-0.207341	0.0153273
ENSMUSG00000054604	Cggbp1	CGG triplet repeat binding protein 1 [Source:MGI Symbol;Acc:MGI:2146370]	-0.776043	1.02344	0.993484	-1.04345
ENSMUSG00000028282	Casp8ap2	caspase 8 associated protein 2 [Source:MGI Symbol;Acc:MGI:1349399]	-0.111648	1.39078	-0.149518	-1.09126
ENSMUSG00000042215	Bag2	BCL2-associated athanogene 2 [Source:MGI Symbol;Acc:MGI:1891254]	-0.642532	1.55722	-0.3354	-0.0464643
ENSMUSG00000025810	Nrp1	neuropilin 1 [Source:MGI Symbol;Acc:MGI:106206]	-1.19908	1.30352	-0.521258	0.0596116
ENSMUSG00000074656	Eif2s2	eukaryotic translation initiation factor 2, subunit 2 (beta) [Source:MGI Symbol;Acc:MGI:1914454]	-0.346519	1.4524	-0.993044	-0.076166
ENSMUSG00000026341	Actr3	ARP3 actin-related protein 3 [Source:MGI Symbol;Acc:MGI:1921367]	0.181445	1.3278	-0.365323	-1.39923
ENSMUSG00000026134	Prim2	DNA primase, p58 subunit [Source:MGI Symbol;Acc:MGI:97758]	0.120758	1.55332	-0.23751	-1.0028
ENSMUSG00000030346	Rad51ap1	RAD51 associated protein 1 [Source:MGI Symbol;Acc:MGI:1098224]	0.102658	1.31338	-0.157249	-1.28957
ENSMUSG00000063550	Nup98	nucleoporin 98 [Source:MGI Symbol;Acc:MGI:109404]	0.0849715	1.67721	-0.53175	-0.545585
ENSMUSG00000022568	Scrib	scribbled planar cell polarity [Source:MGI Symbol;Acc:MGI:2145950]	-0.405639	1.45961	-0.609869	-0.384567
ENSMUSG00000027778	Ift80	intraflagellar transport 80 [Source:MGI Symbol;Acc:MGI:1915509]	-0.607505	1.20733	0.244668	-0.917964
ENSMUSG00000063275	Hacd1	3-hydroxyacyl-CoA dehydratase 1 [Source:MGI Symbol;Acc:MGI:1353592]	-0.389029	1.44072	0.166664	-1.00037
ENSMUSG00000027397	Slc20a1	solute carrier family 20, member 1 [Source:MGI Symbol;Acc:MGI:108392]	-0.251217	1.15318	-1.24103	0.607375
ENSMUSG00000032332	Col12a1	collagen, type XII, alpha 1 [Source:MGI Symbol;Acc:MGI:88448]	-0.0557578	1.26636	-0.385044	-1.18922
ENSMUSG00000018102	Hist1h2bc	histone cluster 1, H2bc [Source:MGI Symbol;Acc:MGI:1915274]	-0.723589	1.39557	-1.01326	-0.198272
ENSMUSG00000058290	Espl1	extra spindle pole bodies 1, separase [Source:MGI Symbol;Acc:MGI:2146156]	0.213803	1.17244	-0.376716	-1.18015
ENSMUSG00000027940	Tpm3	tropomyosin 3, gamma [Source:MGI Symbol;Acc:MGI:1890149]	-0.311123	1.46574	-0.272006	-1.02649
ENSMUSG00000005370	Msh6	mutS homolog 6 [Source:MGI Symbol;Acc:MGI:1343961]	0.0926968	1.19574	-0.391782	-1.07663
ENSMUSG00000045932	Ifit2	interferon-induced protein with tetratricopeptide repeats 2 [Source:MGI Symbol;Acc:MGI:99449]	-0.285005	1.1461	-0.968902	0.282228
ENSMUSG00000028560	Usp1	ubiquitin specific peptidase 1 [Source:MGI Symbol;Acc:MGI:2385198]	0.0720362	1.27366	-0.363647	-1.17669
ENSMUSG00000025289	Prdx4	peroxiredoxin 4 [Source:MGI Symbol;Acc:MGI:1859815]	-0.013105	1.26685	-0.426799	-1.07782
ENSMUSG00000026429	Ube2t	ubiquitin-conjugating enzyme E2T [Source:MGI Symbol;Acc:MGI:1914446]	-0.154345	1.37024	-0.267193	-1.11334
ENSMUSG00000023908	Pkmyt1	protein kinase, membrane associated tyrosine/threonine 1 [Source:MGI Symbol;Acc:MGI:2137630]	-0.108114	1.29947	-0.261409	-1.07377
ENSMUSG00000020205	Phlda1	pleckstrin homology like domain, family A, member 1 [Source:MGI Symbol;Acc:MGI:1096880]	-1.0948	0.933002	-0.230422	-0.262041
ENSMUSG00000062727	Hist1h2bk	histone cluster 1, H2bk [Source:MGI Symbol;Acc:MGI:2448399]	0.238592	1.37867	-0.308134	-1.20186
ENSMUSG00000026784	Pdss1	prenyl (solanesyl) diphosphate synthase, subunit 1 [Source:MGI Symbol;Acc:MGI:1889278]	-0.191191	1.51964	-0.557818	-0.892217
ENSMUSG00000034330	Plcg2	phospholipase C, gamma 2 [Source:MGI Symbol;Acc:MGI:97616]	-0.7625	1.73036	-0.00263096	-0.473329
ENSMUSG00000067931	Zfp948	zinc finger protein 948 [Source:MGI Symbol;Acc:MGI:3040683]	-0.447492	1.81402	-0.509222	-0.709055
ENSMUSG00000021811	Dnajc9	DnaJ heat shock protein family (Hsp40) member C9 [Source:MGI Symbol;Acc:MGI:1915326]	0.0234496	1.23119	-0.274172	-1.09529
ENSMUSG00000030929	Eri2	exoribonuclease 2 [Source:MGI Symbol;Acc:MGI:1918401]	-0.0396602	1.65973	0.0239013	-1.22954
ENSMUSG00000027828	Ssr3	signal sequence receptor, gamma [Source:MGI Symbol;Acc:MGI:1914687]	-0.716872	1.27719	0.321629	-0.484792
ENSMUSG00000032113	Chek1	checkpoint kinase 1 [Source:MGI Symbol;Acc:MGI:1202065]	0.168417	1.16577	-0.330566	-1.23841
ENSMUSG00000024905	Mtl5	metallothionein-like 5, testis-specific (tesmin) [Source:MGI Symbol;Acc:MGI:1340029]	-0.770445	1.46838	0.107144	-1.07975
ENSMUSG00000100210	Hist1h3f	histone cluster 1, H3f [Source:MGI Symbol;Acc:MGI:2448329]	0.36226	1.14962	-0.424889	-1.26858
ENSMUSG00000015176	Nolc1	nucleolar and coiled-body phosphoprotein 1 [Source:MGI Symbol;Acc:MGI:1918019]	-0.159655	1.31953	-0.867077	-0.6908
ENSMUSG00000021048	Mthfd1	methylenetetrahydrofolate dehydrogenase (NADP+ dependent), methenyltetrahydrofolate cyclohydrolase, formyltetrahydrofolate synthase [Source:MGI Symbol;Acc:MGI:1342005]	-0.769135	0.987572	-0.804579	-0.133049
ENSMUSG00000040263	Klhdc4	kelch domain containing 4 [Source:MGI Symbol;Acc:MGI:2384569]	-0.7215	1.39859	-0.382382	-0.0963416
ENSMUSG00000037373	Ctbp1	C-terminal binding protein 1 [Source:MGI Symbol;Acc:MGI:1201685]	-0.76146	1.54669	-0.845877	0.0811893
ENSMUSG00000064288	Hist1h4k	histone cluster 1, H4k [Source:MGI Symbol;Acc:MGI:2448439]	0.0555817	1.1455	-0.204554	-1.27873
ENSMUSG00000073434	Wdr90	WD repeat domain 90 [Source:MGI Symbol;Acc:MGI:1921267]	0.202446	1.42546	-0.634342	-0.906041
ENSMUSG00000000420	Galnt1	UDP-N-acetyl-alpha-D-galactosamine:polypeptide N-acetylgalactosaminyltransferase 1 [Source:MGI Symbol;Acc:MGI:894693]	-0.843533	1.09894	-1.08678	0.207312
ENSMUSG00000031527	Eri1	exoribonuclease 1 [Source:MGI Symbol;Acc:MGI:1914526]	0.0399854	1.40489	-0.148111	-1.07645
ENSMUSG00000015880	Ncapg	non-SMC condensin I complex, subunit G [Source:MGI Symbol;Acc:MGI:1930197]	0.568474	1.26653	-0.498266	-1.19661
ENSMUSG00000027108	Ola1	Obg-like ATPase 1 [Source:MGI Symbol;Acc:MGI:1914309]	-0.0702166	1.31729	0.104179	-1.11639
ENSMUSG00000020974	Pole2	polymerase (DNA directed), epsilon 2 (p59 subunit) [Source:MGI Symbol;Acc:MGI:1197514]	-0.128001	1.4903	-0.2641	-1.04903
ENSMUSG00000024640	Psat1	phosphoserine aminotransferase 1 [Source:MGI Symbol;Acc:MGI:2183441]	0.454096	1.33274	-0.670908	-1.08583
ENSMUSG00000071072	Ptges3	prostaglandin E synthase 3 (cytosolic) [Source:MGI Symbol;Acc:MGI:1929282]	-0.310705	1.69637	-0.766907	-0.445561
ENSMUSG00000027284	Cdan1	congenital dyserythropoietic anemia, type I (human) [Source:MGI Symbol;Acc:MGI:1916218]	-0.577555	1.27357	0.00922199	-1.02874
ENSMUSG00000000568	Hnrnpd	heterogeneous nuclear ribonucleoprotein D [Source:MGI Symbol;Acc:MGI:101947]	0.0575121	1.38554	-0.3435	-0.96809
ENSMUSG00000039497	Dse	dermatan sulfate epimerase [Source:MGI Symbol;Acc:MGI:2443455]	-1.10641	1.46223	-0.257872	0.23309
ENSMUSG00000030352	Tspan9	tetraspanin 9 [Source:MGI Symbol;Acc:MGI:1924558]	0.0208508	1.27466	-0.689817	-0.883945
ENSMUSG00000035198	Tubg1	tubulin, gamma 1 [Source:MGI Symbol;Acc:MGI:101834]	-0.0155511	1.54422	-0.277544	-0.50088
ENSMUSG00000002658	Gtf2f1	general transcription factor IIF, polypeptide 1 [Source:MGI Symbol;Acc:MGI:1923848]	-0.273939	1.41445	-0.768316	-0.310766
ENSMUSG00000008393	Carhsp1	calcium regulated heat stable protein 1 [Source:MGI Symbol;Acc:MGI:1196368]	-0.753459	1.37296	0.465563	-0.9004
ENSMUSG00000027242	Wdr76	WD repeat domain 76 [Source:MGI Symbol;Acc:MGI:1926186]	-0.0290834	1.37636	-0.560014	-0.979352
ENSMUSG00000026037	Orc2	origin recognition complex, subunit 2 [Source:MGI Symbol;Acc:MGI:1328306]	-0.601521	1.60853	-0.250657	-0.25033
ENSMUSG00000025574	Tk1	thymidine kinase 1 [Source:MGI Symbol;Acc:MGI:98763]	0.184019	1.46729	-0.71532	-1.09197
ENSMUSG00000038736	Nudcd1	NudC domain containing 1 [Source:MGI Symbol;Acc:MGI:1914679]	-0.324939	1.01902	-0.148012	-0.879279
ENSMUSG00000037020	Wdr62	WD repeat domain 62 [Source:MGI Symbol;Acc:MGI:1923696]	-0.263739	1.64472	-0.623512	-1.04936
ENSMUSG00000021391	Cenpp	centromere protein P [Source:MGI Symbol;Acc:MGI:1913586]	-0.429064	1.50376	-0.201851	-0.78822
ENSMUSG00000042197	Zfp451	zinc finger protein 451 [Source:MGI Symbol;Acc:MGI:2137896]	-0.660314	0.886696	1.0253	-1.12761
ENSMUSG00000096472	Cdkn2d	cyclin-dependent kinase inhibitor 2D (p19, inhibits CDK4) [Source:MGI Symbol;Acc:MGI:105387]	-0.0426081	1.51892	-0.69464	-0.68922
ENSMUSG00000039275	Foxk2	forkhead box K2 [Source:MGI Symbol;Acc:MGI:1916087]	-0.059743	1.58059	-0.826867	-0.841588
ENSMUSG00000043635	Adamts3	a disintegrin-like and metallopeptidase (reprolysin type) with thrombospondin type 1 motif, 3 [Source:MGI Symbol;Acc:MGI:3045353]	-0.440951	1.50412	0.436287	-0.923738
ENSMUSG00000023885	Thbs2	thrombospondin 2 [Source:MGI Symbol;Acc:MGI:98738]	-0.0799967	0.934284	0.843499	-1.53977
ENSMUSG00000033161	Atp1a1	ATPase, Na+/K+ transporting, alpha 1 polypeptide [Source:MGI Symbol;Acc:MGI:88105]	-0.608176	0.952475	-1.23359	0.240604
ENSMUSG00000020075	Ddx21	DEAD (Asp-Glu-Ala-Asp) box polypeptide 21 [Source:MGI Symbol;Acc:MGI:1860494]	-0.0261007	1.2522	-1.12748	0.445384
ENSMUSG00000034203	Chchd4	coiled-coil-helix-coiled-coil-helix domain containing 4 [Source:MGI Symbol;Acc:MGI:1919420]	-0.422998	1.27867	-0.932927	0.314198
ENSMUSG00000031756	Cenpn	centromere protein N [Source:MGI Symbol;Acc:MGI:1919405]	0.115087	1.42242	-0.392327	-1.2084
ENSMUSG00000046111	Cep295	centrosomal protein 295 [Source:MGI Symbol;Acc:MGI:2442521]	0.212783	1.23496	-0.508595	-1.08511
ENSMUSG00000062867	Impdh2	inosine 5'-phosphate dehydrogenase 2 [Source:MGI Symbol;Acc:MGI:109367]	-0.745008	1.42064	-0.777168	-0.474464
ENSMUSG00000030641	Ddias	DNA damage-induced apoptosis suppressor [Source:MGI Symbol;Acc:MGI:1921291]	0.0985612	1.22563	-0.475493	-1.01714
ENSMUSG00000031246	Sh3bgrl	SH3-binding domain glutamic acid-rich protein like [Source:MGI Symbol;Acc:MGI:1930849]	-0.845729	1.36764	-0.146577	-1.22374
ENSMUSG00000030793	Pycard	PYD and CARD domain containing [Source:MGI Symbol;Acc:MGI:1931465]	-0.770041	1.52064	0.326309	-0.896461
ENSMUSG00000022881	Rfc4	replication factor C (activator 1) 4 [Source:MGI Symbol;Acc:MGI:2146571]	-0.249546	1.48231	-0.240087	-1.03343
ENSMUSG00000023905	Tnfrsf12a	tumor necrosis factor receptor superfamily, member 12a [Source:MGI Symbol;Acc:MGI:1351484]	-0.931695	1.67427	-0.647635	-0.297758
ENSMUSG00000027323	Rad51	RAD51 recombinase [Source:MGI Symbol;Acc:MGI:97890]	-0.337065	1.3368	-0.314925	-0.832739
ENSMUSG00000068699	Flnc	filamin C, gamma [Source:MGI Symbol;Acc:MGI:95557]	-0.277202	1.08716	-1.3888	0.562065
ENSMUSG00000050890	Pdik1l	PDLIM1 interacting kinase 1 like [Source:MGI Symbol;Acc:MGI:2385213]	-0.467881	1.54699	-0.174219	-0.854781
ENSMUSG00000028403	Zdhhc21	zinc finger, DHHC domain containing 21 [Source:MGI Symbol;Acc:MGI:1915518]	-0.238743	1.01315	-0.179003	-0.576209
ENSMUSG00000023852	Chd1	chromodomain helicase DNA binding protein 1 [Source:MGI Symbol;Acc:MGI:88393]	-0.835154	1.4331	0.0669026	-0.491973
ENSMUSG00000054115	Skp2	S-phase kinase-associated protein 2 (p45) [Source:MGI Symbol;Acc:MGI:1351663]	0.0156208	1.30406	-0.198017	-1.301
ENSMUSG00000040034	Nup43	nucleoporin 43 [Source:MGI Symbol;Acc:MGI:1917162]	-0.530276	1.76259	-0.120394	-1.0824
ENSMUSG00000051235	Gen1	GEN1, Holliday junction 5' flap endonuclease [Source:MGI Symbol;Acc:MGI:2443149]	-0.0947954	1.65208	-0.396562	-1.18315
ENSMUSG00000030619	Eed	embryonic ectoderm development [Source:MGI Symbol;Acc:MGI:95286]	-0.866426	1.20866	-0.530948	0.332653
ENSMUSG00000046591	Ticrr	TOPBP1-interacting checkpoint and replication regulator [Source:MGI Symbol;Acc:MGI:1924261]	0.267212	1.38192	-0.410722	-1.22964
ENSMUSG00000037820	Tgm2	transglutaminase 2, C polypeptide [Source:MGI Symbol;Acc:MGI:98731]	0.0584497	1.12717	-1.38853	0.0680544
ENSMUSG00000034998	Foxn2	forkhead box N2 [Source:MGI Symbol;Acc:MGI:1347478]	-0.807428	1.35449	-0.367067	-0.119897
ENSMUSG00000029363	Rfc5	replication factor C (activator 1) 5 [Source:MGI Symbol;Acc:MGI:1919401]	-0.0333386	1.21728	-0.307919	-0.878052
ENSMUSG00000039615	Stub1	STIP1 homology and U-Box containing protein 1 [Source:MGI Symbol;Acc:MGI:1891731]	-0.802378	1.34328	-0.870795	0.204063
ENSMUSG00000025785	Exosc7	exosome component 7 [Source:MGI Symbol;Acc:MGI:1913696]	-0.477002	1.29702	0.0437923	-1.04049
ENSMUSG00000091405	Hist2h4	histone cluster 2, H4 [Source:MGI Symbol;Acc:MGI:2140113]	0.273647	1.17639	-0.108645	-1.49405
ENSMUSG00000029547	Ints1	integrator complex subunit 1 [Source:MGI Symbol;Acc:MGI:1915760]	-1.14271	1.54454	-0.550856	0.0712883
ENSMUSG00000032518	Rpsa	ribosomal protein SA [Source:MGI Symbol;Acc:MGI:105381]	0.486337	1.3028	-1.16462	-0.721079
ENSMUSG00000023940	Sgol1	shugoshin-like 1 (S. pombe) [Source:MGI Symbol;Acc:MGI:1919665]	-0.0483657	1.22083	-0.260364	-1.23567
ENSMUSG00000038379	Ttk	Ttk protein kinase [Source:MGI Symbol;Acc:MGI:1194921]	0.365557	1.13913	-0.35797	-1.25973
ENSMUSG00000022142	Nup155	nucleoporin 155 [Source:MGI Symbol;Acc:MGI:2181182]	0.210766	1.12881	-0.442895	-1.14511
ENSMUSG00000076437	Selenoh	selenoprotein H [Source:MGI Symbol;Acc:MGI:1919907]	0.185666	1.40522	-0.560734	-1.01462
ENSMUSG00000029246	Ppat	phosphoribosyl pyrophosphate amidotransferase [Source:MGI Symbol;Acc:MGI:2387203]	-0.66047	1.12117	-0.971567	0.308905
ENSMUSG00000025630	Hprt	hypoxanthine guanine phosphoribosyl transferase [Source:MGI Symbol;Acc:MGI:96217]	-0.37813	1.4569	-0.597587	-0.428019
ENSMUSG00000030062	Rpn1	ribophorin I [Source:MGI Symbol;Acc:MGI:98084]	-0.569155	1.36863	-0.177306	-0.911887
ENSMUSG00000009207	Lnpk1	ER junction formation factor 1 [Source:MGI Symbol;Acc:MGI:1918115]	-0.0122817	1.60506	-0.34552	-0.855839
ENSMUSG00000099517	Hist1h3g	histone cluster 1, H3g [Source:MGI Symbol;Acc:MGI:2145541]	0.39024	1.43247	-0.278861	-1.27388
ENSMUSG00000025930	Msc	musculin [Source:MGI Symbol;Acc:MGI:1333884]	-0.712719	1.63174	0.166974	-0.992447
ENSMUSG00000023025	Larp4	La ribonucleoprotein domain family, member 4 [Source:MGI Symbol;Acc:MGI:2443114]	-0.245831	1.23794	-0.636252	-0.18025
ENSMUSG00000032745	Gpbp1	GC-rich promoter binding protein 1 [Source:MGI Symbol;Acc:MGI:1920524]	-1.02841	1.22519	0.154305	-0.685976
ENSMUSG00000023456	Tpi1	triosephosphate isomerase 1 [Source:MGI Symbol;Acc:MGI:98797]	0.399245	1.30108	-1.01975	-0.561198
ENSMUSG00000026955	Sapcd2	suppressor APC domain containing 2 [Source:MGI Symbol;Acc:MGI:1919330]	-0.080208	1.45943	-0.37004	-1.22638
ENSMUSG00000001416	Cct3	chaperonin containing Tcp1, subunit 3 (gamma) [Source:MGI Symbol;Acc:MGI:104708]	-0.185686	1.22475	-1.15262	-0.309821
ENSMUSG00000060935	Tmem263	transmembrane protein 263 [Source:MGI Symbol;Acc:MGI:2143652]	-0.678727	1.10497	0.352053	-0.977921
ENSMUSG00000026491	Ahctf1	AT hook containing transcription factor 1 [Source:MGI Symbol;Acc:MGI:1915033]	-0.0549345	1.5538	-0.397138	-0.943348
ENSMUSG00000019846	Lama4	laminin, alpha 4 [Source:MGI Symbol;Acc:MGI:109321]	-0.200307	0.709934	0.925167	-1.47895
ENSMUSG00000054717	Hmgb2	high mobility group box 2 [Source:MGI Symbol;Acc:MGI:96157]	0.360353	1.29866	-0.248137	-1.3422
ENSMUSG00000039356	Exosc2	exosome component 2 [Source:MGI Symbol;Acc:MGI:2385133]	-0.179142	1.43117	-0.421477	-0.909886
ENSMUSG00000005667	Mthfd2	methylenetetrahydrofolate dehydrogenase (NAD+ dependent), methenyltetrahydrofolate cyclohydrolase [Source:MGI Symbol;Acc:MGI:1338850]	-0.342614	1.12107	-0.352698	-0.956098
ENSMUSG00000002068	Ccne1	cyclin E1 [Source:MGI Symbol;Acc:MGI:88316]	0.16331	1.32619	-0.345616	-1.1615
ENSMUSG00000031422	Morf4l2	mortality factor 4 like 2 [Source:MGI Symbol;Acc:MGI:1927167]	0.360813	1.22713	-0.406623	-1.32909
ENSMUSG00000021747	4930452B06Rik	RIKEN cDNA 4930452B06 gene [Source:MGI Symbol;Acc:MGI:1926154]	0.0518021	1.18213	-0.330213	-1.17732
ENSMUSG00000005973	Rcn1	reticulocalbin 1 [Source:MGI Symbol;Acc:MGI:104559]	-0.129361	1.46614	-0.229398	-1.41712
ENSMUSG00000018983	E2f2	E2F transcription factor 2 [Source:MGI Symbol;Acc:MGI:1096341]	-0.383371	1.36064	-0.270694	-0.992231
ENSMUSG00000031885	Cbfb	core binding factor beta [Source:MGI Symbol;Acc:MGI:99851]	-0.0440167	1.55526	-0.235325	-0.85057
ENSMUSG00000066037	Hnrnpr	heterogeneous nuclear ribonucleoprotein R [Source:MGI Symbol;Acc:MGI:1891692]	0.129013	1.08931	-0.226077	-1.36093
ENSMUSG00000021694	Ercc8	excision repaiross-complementing rodent repair deficiency, complementation group 8 [Source:MGI Symbol;Acc:MGI:1919241]	-0.629256	1.24908	-0.511885	0.0785593
ENSMUSG00000020018	Snrpf	small nuclear ribonucleoprotein polypeptide F [Source:MGI Symbol;Acc:MGI:1917128]	-0.218263	1.6976	-0.679084	-0.662158
ENSMUSG00000027203	Dut	deoxyuridine triphosphatase [Source:MGI Symbol;Acc:MGI:1346051]	0.252623	1.30573	-0.315912	-0.998444
ENSMUSG00000023345	Poc1a	POC1 centriolar protein A [Source:MGI Symbol;Acc:MGI:1917485]	0.0885136	1.18306	-0.515802	-1.0468
ENSMUSG00000030760	Acer3	alkaline ceramidase 3 [Source:MGI Symbol;Acc:MGI:1913440]	-0.609998	1.35865	-0.169921	-0.805285
ENSMUSG00000032586	Traip	TRAF-interacting protein [Source:MGI Symbol;Acc:MGI:1096377]	0.273119	1.45436	-0.386737	-1.15383
ENSMUSG00000031309	Rps6ka3	ribosomal protein S6 kinase polypeptide 3 [Source:MGI Symbol;Acc:MGI:104557]	-0.622143	1.68087	0.114968	-0.616199
ENSMUSG00000028832	Stmn1	stathmin 1 [Source:MGI Symbol;Acc:MGI:96739]	0.464015	1.15484	-0.236345	-1.33874
ENSMUSG00000036197	Gxylt1	glucoside xylosyltransferase 1 [Source:MGI Symbol;Acc:MGI:2684933]	-0.534554	1.40543	0.0590532	-0.863435
ENSMUSG00000022814	Umps	uridine monophosphate synthetase [Source:MGI Symbol;Acc:MGI:1298388]	0.172659	1.41652	-0.322067	-0.867674
ENSMUSG00000008690	Ncaph2	non-SMC condensin II complex, subunit H2 [Source:MGI Symbol;Acc:MGI:1289164]	-0.0931092	1.07876	-0.332687	-1.0916
ENSMUSG00000004865	Srpk1	serine/arginine-rich protein specific kinase 1 [Source:MGI Symbol;Acc:MGI:106908]	-0.329327	1.46857	-0.0382306	-1.20608
ENSMUSG00000031669	Gins3	GINS complex subunit 3 (Psf3 homolog) [Source:MGI Symbol;Acc:MGI:1926083]	-0.12355	1.36563	-0.121214	-1.03537
ENSMUSG00000073676	Hspe1	heat shock protein 1 (chaperonin 10) [Source:MGI Symbol;Acc:MGI:104680]	-0.145589	1.00239	-1.1033	0.311348
ENSMUSG00000045294	Insig1	insulin induced gene 1 [Source:MGI Symbol;Acc:MGI:1916289]	0.371413	1.24704	-0.662699	-1.06751
ENSMUSG00000027883	Gpsm2	G-protein signalling modulator 2 (AGS3-like, C. elegans) [Source:MGI Symbol;Acc:MGI:1923373]	0.207474	1.43049	-0.482041	-1.10996
ENSMUSG00000075703	Selenoi	selenoprotein I [Source:MGI Symbol;Acc:MGI:107898]	-0.289082	1.32006	-0.43576	-0.879322
ENSMUSG00000040312	Cchcr1	coiled-coil alpha-helical rod protein 1 [Source:MGI Symbol;Acc:MGI:2385321]	0.0268347	1.33625	-0.680508	-0.780247
ENSMUSG00000025817	Nudt5	nudix (nucleoside diphosphate linked moiety X)-type motif 5 [Source:MGI Symbol;Acc:MGI:1858232]	-0.362001	0.831584	0.305793	-1.11006
ENSMUSG00000014355	Anapc1	anaphase promoting complex subunit 1 [Source:MGI Symbol;Acc:MGI:103097]	-0.150818	1.59137	-0.297019	-0.749289
ENSMUSG00000025161	Slc16a3	solute carrier family 16 (monocarboxylic acid transporters), member 3 [Source:MGI Symbol;Acc:MGI:1933438]	-0.0442549	1.64781	-0.758988	-0.893506
ENSMUSG00000049907	Rasl11b	RAS-like, family 11, member B [Source:MGI Symbol;Acc:MGI:1916189]	-0.777084	0.96726	0.63941	-1.29919
ENSMUSG00000068101	Cenpm	centromere protein M [Source:MGI Symbol;Acc:MGI:1913820]	0.265542	1.25368	-0.517312	-1.10432
ENSMUSG00000061607	Mdc1	mediator of DNA damage checkpoint 1 [Source:MGI Symbol;Acc:MGI:3525201]	0.481451	1.27013	-0.512468	-1.13751
ENSMUSG00000000561	Wdr77	WD repeat domain 77 [Source:MGI Symbol;Acc:MGI:1917715]	-0.499405	1.40576	-0.877411	-0.238128
ENSMUSG00000032740	Ccdc88a	coiled coil domain containing 88A [Source:MGI Symbol;Acc:MGI:1925177]	0.333678	1.18174	-0.161294	-1.33683
ENSMUSG00000046062	Ppp1r15b	protein phosphatase 1, regulatory (inhibitor) subunit 15b [Source:MGI Symbol;Acc:MGI:2444211]	-0.453243	1.46022	-0.570158	-0.840333
ENSMUSG00000032116	Stt3a	STT3, subunit of the oligosaccharyltransferase complex, homolog A (S. cerevisiae) [Source:MGI Symbol;Acc:MGI:105124]	-0.284226	1.23488	0.084461	-0.886456
ENSMUSG00000041238	Rbbp8	retinoblastoma binding protein 8 [Source:MGI Symbol;Acc:MGI:2442995]	0.103896	1.43369	-0.475055	-1.0973
ENSMUSG00000001707	Eef1e1	eukaryotic translation elongation factor 1 epsilon 1 [Source:MGI Symbol;Acc:MGI:1913393]	-0.28453	1.10855	-0.84258	-0.121717
ENSMUSG00000010755	Cars	cysteinyl-tRNA synthetase [Source:MGI Symbol;Acc:MGI:1351477]	-0.903986	1.37617	0.153841	-0.724994
ENSMUSG00000032397	Tipin	timeless interacting protein [Source:MGI Symbol;Acc:MGI:1921571]	0.218397	1.40269	-0.543043	-0.988593
ENSMUSG00000038482	Tfdp1	transcription factor Dp 1 [Source:MGI Symbol;Acc:MGI:101934]	-0.0401978	1.47075	-0.0609289	-1.24012
ENSMUSG00000028884	Rpa2	replication protein A2 [Source:MGI Symbol;Acc:MGI:1339939]	-0.093818	1.63053	-0.479123	-1.02106
ENSMUSG00000058392	Rrp1b	ribosomal RNA processing 1 homolog B (S. cerevisiae) [Source:MGI Symbol;Acc:MGI:1919712]	-0.184243	1.68855	-0.636735	-0.704384
ENSMUSG00000041781	Cpsf2	cleavage and polyadenylation specific factor 2 [Source:MGI Symbol;Acc:MGI:1861601]	-0.0732664	1.30633	-0.271286	-0.929953
ENSMUSG00000012405	Rpl15	ribosomal protein L15 [Source:MGI Symbol;Acc:MGI:1913730]	0.0521166	1.70877	-0.11561	-1.08441
ENSMUSG00000051236	Msrb3	methionine sulfoxide reductase B3 [Source:MGI Symbol;Acc:MGI:2443538]	-0.911858	1.14895	-1.06235	0.284959
ENSMUSG00000003923	Tfam	transcription factor A, mitochondrial [Source:MGI Symbol;Acc:MGI:107810]	-0.929857	1.11862	-0.381048	0.0094354
ENSMUSG00000054808	Actn4	actinin alpha 4 [Source:MGI Symbol;Acc:MGI:1890773]	-0.200918	1.21992	-0.603967	-0.891347
ENSMUSG00000020102	Slc16a7	solute carrier family 16 (monocarboxylic acid transporters), member 7 [Source:MGI Symbol;Acc:MGI:1330284]	-0.558688	1.28712	0.0929444	-0.570205
ENSMUSG00000041133	Smc1a	structural maintenance of chromosomes 1A [Source:MGI Symbol;Acc:MGI:1344345]	-0.394618	0.962939	0.675154	-1.25651
ENSMUSG00000062070	Pgk1	phosphoglycerate kinase 1 [Source:MGI Symbol;Acc:MGI:97555]	-0.000728079	1.21185	-1.26802	0.301125
ENSMUSG00000021974	Fgf9	fibroblast growth factor 9 [Source:MGI Symbol;Acc:MGI:104723]	-0.336766	1.3038	0.670917	-1.28994
ENSMUSG00000001910	Nacc1	nucleus accumbens associated 1, BEN and BTB (POZ) domain containing [Source:MGI Symbol;Acc:MGI:1914080]	-0.673222	1.0488	-0.636397	-0.622186
ENSMUSG00000032477	Cdc25a	cell division cycle 25A [Source:MGI Symbol;Acc:MGI:103198]	0.216196	1.46771	-0.311367	-1.22602
ENSMUSG00000026278	Bok	BCL2-related ovarian killer [Source:MGI Symbol;Acc:MGI:1858494]	-0.205689	1.68584	-0.493818	-0.574502
ENSMUSG00000066324	Impad1	inositol monophosphatase domain containing 1 [Source:MGI Symbol;Acc:MGI:1915720]	-0.536589	1.26252	-0.0787682	-1.02749
ENSMUSG00000037601	Nme1	NME/NM23 nucleoside diphosphate kinase 1 [Source:MGI Symbol;Acc:MGI:97355]	-0.36115	1.72837	-0.484771	-0.826727
ENSMUSG00000024276	Zfp397	zinc finger protein 397 [Source:MGI Symbol;Acc:MGI:1916506]	-0.135129	1.27637	0.107927	-0.958079
ENSMUSG00000019432	Ddx39b	DEAD (Asp-Glu-Ala-Asp) box polypeptide 39B [Source:MGI Symbol;Acc:MGI:99240]	0.226059	1.29672	-0.463929	-1.32605
ENSMUSG00000063810	Alms1	Alstrom syndrome 1 [Source:MGI Symbol;Acc:MGI:1934606]	0.108697	1.25895	-0.0817469	-1.30146
ENSMUSG00000046699	Slitrk4	SLIT and NTRK-like family, member 4 [Source:MGI Symbol;Acc:MGI:2442509]	0.241194	1.14379	-0.373079	-1.22328
ENSMUSG00000060639	Hist1h4i	histone cluster 1, H4i [Source:MGI Symbol;Acc:MGI:2448432]	-0.258515	1.19221	-0.323617	-0.891835
ENSMUSG00000026914	Psmd14	proteasome (prosome, macropain) 26S subunit, non-ATPase, 14 [Source:MGI Symbol;Acc:MGI:1913284]	0.0177182	1.39452	-0.908695	-0.529089
ENSMUSG00000027635	Dsn1	DSN1 homolog, MIS12 kinetochore complex component [Source:MGI Symbol;Acc:MGI:1914184]	0.451734	1.26837	-0.536281	-1.12452
ENSMUSG00000033904	Ccp110	centriolar coiled coil protein 110 [Source:MGI Symbol;Acc:MGI:2141942]	-0.188001	1.06348	-0.239186	-1.22561
ENSMUSG00000030678	Maz	MYC-associated zinc finger protein (purine-binding transcription factor) [Source:MGI Symbol;Acc:MGI:1338823]	-0.127153	0.938542	-0.25545	-0.543241
ENSMUSG00000024736	Tmem132a	transmembrane protein 132A [Source:MGI Symbol;Acc:MGI:2147810]	-0.325954	1.26217	0.518812	-1.53756
ENSMUSG00000028702	Rad54l	RAD54 like (S. cerevisiae) [Source:MGI Symbol;Acc:MGI:894697]	0.189107	1.40248	-0.232203	-1.20807
ENSMUSG00000036223	Ska1	spindle and kinetochore associated complex subunit 1 [Source:MGI Symbol;Acc:MGI:1913718]	0.24638	1.20339	-0.362118	-1.15674
ENSMUSG00000032423	Syncrip	synaptotagmin binding, cytoplasmic RNA interacting protein [Source:MGI Symbol;Acc:MGI:1891690]	-0.0799126	1.31599	-0.374681	-0.936795
ENSMUSG00000024583	Txnl1	thioredoxin-like 1 [Source:MGI Symbol;Acc:MGI:1860078]	-0.635963	1.30904	-0.530888	-0.294408
ENSMUSG00000028007	Snx7	sorting nexin 7 [Source:MGI Symbol;Acc:MGI:1923811]	0.13317	1.69735	-0.211795	-1.27385
ENSMUSG00000032193	Ldlr	low density lipoprotein receptor [Source:MGI Symbol;Acc:MGI:96765]	0.550879	1.28586	-1.13209	-0.665004
ENSMUSG00000038587	Akap12	A kinase (PRKA) anchor protein (gravin) 12 [Source:MGI Symbol;Acc:MGI:1932576]	-0.00429442	0.952856	0.509973	-1.6189
ENSMUSG00000039187	Fanci	Fanconi anemia, complementation group I [Source:MGI Symbol;Acc:MGI:2384790]	-0.0348188	1.33377	-0.713024	-1.03801
ENSMUSG00000031826	Usp10	ubiquitin specific peptidase 10 [Source:MGI Symbol;Acc:MGI:894652]	0.217382	1.78064	-0.622336	-0.881358
ENSMUSG00000040681	Hmgn1	high mobility group nucleosomal binding domain 1 [Source:MGI Symbol;Acc:MGI:96120]	0.516269	1.43448	-0.457437	-1.30256
ENSMUSG00000018666	Cbx1	chromobox 1 [Source:MGI Symbol;Acc:MGI:105369]	-0.224676	1.18946	0.541073	-1.39303
ENSMUSG00000050107	Gsg2	germ cell associated 2, haspin [Source:MGI Symbol;Acc:MGI:1194498]	0.13996	1.45398	-0.356673	-1.19046
ENSMUSG00000000037	Scml2	sex comb on midleg-like 2 (Drosophila) [Source:MGI Symbol;Acc:MGI:1340042]	-0.0240967	1.36637	0.0058971	-1.20267
ENSMUSG00000022503	Nubp1	nucleotide binding protein 1 [Source:MGI Symbol;Acc:MGI:1347073]	-0.068923	1.33373	-0.400003	-0.933446
ENSMUSG00000028718	Stil	Scl/Tal1 interrupting locus [Source:MGI Symbol;Acc:MGI:107477]	0.259786	1.28382	-0.317265	-1.26938
ENSMUSG00000020897	Aurkb	aurora kinase B [Source:MGI Symbol;Acc:MGI:107168]	0.378953	1.33161	-0.426564	-1.27094
ENSMUSG00000090841	Myl6	myosin, light polypeptide 6, alkali, smooth muscle and non-muscle [Source:MGI Symbol;Acc:MGI:109318]	0.417179	1.45156	-1.0303	-0.146951
ENSMUSG00000058385	Hist1h2bg	histone cluster 1, H2bg [Source:MGI Symbol;Acc:MGI:2448386]	0.238977	1.23731	-0.420513	-1.21624
ENSMUSG00000071547	Nt5dc2	5'-nucleotidase domain containing 2 [Source:MGI Symbol;Acc:MGI:1917271]	0.468673	1.2396	-0.308047	-1.4085
ENSMUSG00000027823	Gmps	guanine monophosphate synthetase [Source:MGI Symbol;Acc:MGI:2448526]	0.201029	1.5034	-0.652309	-1.11558
ENSMUSG00000016619	Nup50	nucleoporin 50 [Source:MGI Symbol;Acc:MGI:1351502]	-0.351961	1.32459	-0.824934	-0.562787
ENSMUSG00000030759	Far1	fatty acyl CoA reductase 1 [Source:MGI Symbol;Acc:MGI:1914670]	-0.174183	1.27563	0.377796	-1.48884
ENSMUSG00000001270	Ckb	creatine kinase, brain [Source:MGI Symbol;Acc:MGI:88407]	0.723589	1.27285	-0.559109	-1.19598
ENSMUSG00000078453	Abracl	ABRA C-terminal like [Source:MGI Symbol;Acc:MGI:1920362]	0.464248	1.15228	-0.344569	-1.3044
ENSMUSG00000048170	Mcmbp	minichromosome maintenance complex binding protein [Source:MGI Symbol;Acc:MGI:1920977]	-0.207099	1.4667	-0.524553	-0.905052
ENSMUSG00000074221	Zfp568	zinc finger protein 568 [Source:MGI Symbol;Acc:MGI:2142347]	-0.154935	1.37854	-0.874366	-0.81387
ENSMUSG00000028811	Yars	tyrosyl-tRNA synthetase [Source:MGI Symbol;Acc:MGI:2147627]	-0.364098	1.26281	-0.322745	-1.04041
ENSMUSG00000018548	Trim37	tripartite motif-containing 37 [Source:MGI Symbol;Acc:MGI:2153072]	0.293718	1.36309	-0.319383	-1.01514
ENSMUSG00000070462	Mesdc1	mesoderm development candidate 1 [Source:MGI Symbol;Acc:MGI:1891420]	-0.340002	1.42514	0.0773668	-1.2563
ENSMUSG00000017861	Mybl2	myeloblastosis oncogene-like 2 [Source:MGI Symbol;Acc:MGI:101785]	-0.000204155	1.42533	-0.184279	-1.2332
ENSMUSG00000055612	Cdca7	cell division cycle associated 7 [Source:MGI Symbol;Acc:MGI:1914203]	0.391387	1.2931	-0.411149	-1.17173
ENSMUSG00000027002	Nckap1	NCK-associated protein 1 [Source:MGI Symbol;Acc:MGI:1355333]	0.0213752	1.1733	-0.340618	-1.16931
ENSMUSG00000033762	Recql4	RecQ protein-like 4 [Source:MGI Symbol;Acc:MGI:1931028]	0.0261136	1.52091	-0.151892	-1.301
ENSMUSG00000021823	Vcl	vinculin [Source:MGI Symbol;Acc:MGI:98927]	-0.254608	1.31054	-0.925508	-0.598257
ENSMUSG00000060429	Sntb1	syntrophin, basic 1 [Source:MGI Symbol;Acc:MGI:101781]	0.387505	0.995135	-0.163872	-1.45875
ENSMUSG00000028480	Glipr2	GLI pathogenesis-related 2 [Source:MGI Symbol;Acc:MGI:1917770]	0.162899	1.13963	0.0253565	-1.27609
ENSMUSG00000003438	Timm50	translocase of inner mitochondrial membrane 50 [Source:MGI Symbol;Acc:MGI:1913775]	-0.306567	0.994906	-1.20696	0.230409
ENSMUSG00000007739	Cct4	chaperonin containing Tcp1, subunit 4 (delta) [Source:MGI Symbol;Acc:MGI:104689]	-0.157318	1.47333	-0.899646	-0.455168
ENSMUSG00000067455	Hist1h4j	histone cluster 1, H4j [Source:MGI Symbol;Acc:MGI:2448436]	0.274001	1.1271	-0.371942	-1.29282
ENSMUSG00000079111	Kdelr2	KDEL (Lys-Asp-Glu-Leu) endoplasmic reticulum protein retention receptor 2 [Source:MGI Symbol;Acc:MGI:1914163]	-0.270376	1.49339	-0.30222	-0.936032
ENSMUSG00000070047	Fat1	FAT atypical cadherin 1 [Source:MGI Symbol;Acc:MGI:109168]	0.291516	1.16291	-0.234959	-1.3809
ENSMUSG00000020527	Myo19	myosin XIX [Source:MGI Symbol;Acc:MGI:1913446]	0.036533	1.54176	-0.435546	-0.568701
ENSMUSG00000021427	Ssr1	signal sequence receptor, alpha [Source:MGI Symbol;Acc:MGI:105082]	0.0276068	1.69944	-0.289827	-1.10329
ENSMUSG00000054405	Dnajc8	DnaJ heat shock protein family (Hsp40) member C8 [Source:MGI Symbol;Acc:MGI:1915848]	-0.384153	1.40612	-0.537829	-0.305124
ENSMUSG00000014074	Rnf168	ring finger protein 168 [Source:MGI Symbol;Acc:MGI:1917488]	-0.239586	1.48869	-0.279091	-1.19746
ENSMUSG00000078578	Ube2d3	ubiquitin-conjugating enzyme E2D 3 [Source:MGI Symbol;Acc:MGI:1913355]	-0.504631	1.20013	-0.72122	0.1338
ENSMUSG00000027115	Kif18a	kinesin family member 18A [Source:MGI Symbol;Acc:MGI:2446977]	0.282431	1.32034	-0.311303	-1.20491
ENSMUSG00000027712	Anxa5	annexin A5 [Source:MGI Symbol;Acc:MGI:106008]	0.243922	1.17692	-0.439411	-0.921955
ENSMUSG00000006456	Rbm14	RNA binding motif protein 14 [Source:MGI Symbol;Acc:MGI:1929092]	0.234564	1.31805	-0.40552	-1.01397
ENSMUSG00000029767	Calu	calumenin [Source:MGI Symbol;Acc:MGI:1097158]	-0.532894	1.46434	-0.637945	-0.574476
ENSMUSG00000022070	Bora	bora, aurora kinase A activator [Source:MGI Symbol;Acc:MGI:1924994]	0.259579	1.4464	-0.323446	-1.22104
ENSMUSG00000026249	Serpine2	serine (or cysteine) peptidase inhibitor, clade E, member 2 [Source:MGI Symbol;Acc:MGI:101780]	-0.290119	1.71313	-0.426248	-0.97984
ENSMUSG00000019303	Psmc3ip	proteasome (prosome, macropain) 26S subunit, ATPase 3, interacting protein [Source:MGI Symbol;Acc:MGI:1098610]	-0.276145	1.80524	-0.700548	-0.407018
ENSMUSG00000025794	Rpl14	ribosomal protein L14 [Source:MGI Symbol;Acc:MGI:1914365]	0.4371	1.46869	-0.944931	-0.888228
ENSMUSG00000007029	Vars	valyl-tRNA synthetase [Source:MGI Symbol;Acc:MGI:90675]	-0.0247117	1.55023	-0.952557	-0.739127
ENSMUSG00000027195	Hsd17b12	hydroxysteroid (17-beta) dehydrogenase 12 [Source:MGI Symbol;Acc:MGI:1926967]	0.351403	1.35622	-0.928122	-0.800838
ENSMUSG00000028175	Depdc1a	DEP domain containing 1a [Source:MGI Symbol;Acc:MGI:1923381]	-0.121696	1.33136	-0.344214	-1.16797
ENSMUSG00000021569	Trip13	thyroid hormone receptor interactor 13 [Source:MGI Symbol;Acc:MGI:1916966]	0.0889115	1.32747	-0.45987	-1.15346
ENSMUSG00000029366	Dck	deoxycytidine kinase [Source:MGI Symbol;Acc:MGI:102726]	-0.157835	1.27205	-0.436494	-1.07798
ENSMUSG00000021714	Cenpk	centromere protein K [Source:MGI Symbol;Acc:MGI:1926210]	-0.152556	1.0534	-0.461301	-1.07219
ENSMUSG00000001467	Cyp51	cytochrome P450, family 51 [Source:MGI Symbol;Acc:MGI:106040]	0.155869	1.3025	-0.885835	-0.824471
ENSMUSG00000078773	Rad54b	RAD54 homolog B (S. cerevisiae) [Source:MGI Symbol;Acc:MGI:3605986]	0.222814	1.12647	-0.34943	-1.2045
ENSMUSG00000030007	Cct7	chaperonin containing Tcp1, subunit 7 (eta) [Source:MGI Symbol;Acc:MGI:107184]	0.00469796	1.43588	-1.11814	-0.775961
ENSMUSG00000031928	Mre11a	MRE11A homolog A, double strand break repair nuclease [Source:MGI Symbol;Acc:MGI:1100512]	0.121347	1.41623	-0.324487	-1.25896
ENSMUSG00000006476	Nsmf	NMDA receptor synaptonuclear signaling and neuronal migration factor [Source:MGI Symbol;Acc:MGI:1861755]	-0.185106	1.06314	0.155301	-1.13902
ENSMUSG00000000555	Itga5	integrin alpha 5 (fibronectin receptor alpha) [Source:MGI Symbol;Acc:MGI:96604]	-0.417937	1.28126	-0.0801529	-1.04755
ENSMUSG00000079428	Tceal7	transcription elongation factor A (SII)-like 7 [Source:MGI Symbol;Acc:MGI:1915746]	0.415549	1.60989	-0.745748	-1.01596
ENSMUSG00000028949	Smarcd3	SWI/SNF related, matrix associated, actin dependent regulator of chromatin, subfamily d, member 3 [Source:MGI Symbol;Acc:MGI:1914243]	-0.321533	1.37822	-1.32672	0.249037
ENSMUSG00000024360	Etf1	eukaryotic translation termination factor 1 [Source:MGI Symbol;Acc:MGI:2385071]	-0.280304	1.12696	-1.09609	0.165609
ENSMUSG00000028334	Nans	N-acetylneuraminic acid synthase (sialic acid synthase) [Source:MGI Symbol;Acc:MGI:2149820]	0.284557	1.36514	0.0560673	-1.42066
ENSMUSG00000061787	Rps17	ribosomal protein S17 [Source:MGI Symbol;Acc:MGI:1309526]	-0.200071	1.16341	-0.711937	-0.53205
ENSMUSG00000028567	Txndc12	thioredoxin domain containing 12 (endoplasmic reticulum) [Source:MGI Symbol;Acc:MGI:1913323]	-0.0951659	1.44092	-0.366592	-0.993854
ENSMUSG00000020024	Cep83	centrosomal protein 83 [Source:MGI Symbol;Acc:MGI:1924298]	-0.122807	1.43381	-0.333022	-0.687748
ENSMUSG00000004100	Ppan	peter pan homolog (Drosophila) [Source:MGI Symbol;Acc:MGI:2178445]	0.0365001	1.41952	-0.982623	-0.28135
ENSMUSG00000032966	Fkbp1a	FK506 binding protein 1a [Source:MGI Symbol;Acc:MGI:95541]	-0.388384	1.19877	0.262618	-0.602895
ENSMUSG00000069565	Dazap1	DAZ associated protein 1 [Source:MGI Symbol;Acc:MGI:1917498]	0.0723108	1.48183	-0.846887	-0.963795
ENSMUSG00000025134	Alyref	Aly/REF export factor [Source:MGI Symbol;Acc:MGI:1341044]	0.335461	1.21994	-0.52769	-1.11574
ENSMUSG00000034110	Kctd7	potassium channel tetramerisation domain containing 7 [Source:MGI Symbol;Acc:MGI:2442265]	-0.679138	1.30416	0.105829	-1.05398
ENSMUSG00000079685	Ulbp1	UL16 binding protein 1 [Source:MGI Symbol;Acc:MGI:1925027]	-0.0117095	1.10401	-0.25664	-1.27403
ENSMUSG00000025626	Phf6	PHD finger protein 6 [Source:MGI Symbol;Acc:MGI:1918248]	-0.0630608	1.44813	-0.241729	-0.909161
ENSMUSG00000070287	Slc35g2	solute carrier family 35, member G2 [Source:MGI Symbol;Acc:MGI:2685365]	-0.0551794	1.35621	-0.606218	0.203593
ENSMUSG00000044700	Tmem201	transmembrane protein 201 [Source:MGI Symbol;Acc:MGI:1196277]	-0.46198	1.29853	-0.743435	-0.0327151
ENSMUSG00000056076	Eif3b	eukaryotic translation initiation factor 3, subunit B [Source:MGI Symbol;Acc:MGI:106478]	-0.521566	1.07006	-1.48507	0.437323
ENSMUSG00000036825	Ssx2ip	synovial sarcoma, X breakpoint 2 interacting protein [Source:MGI Symbol;Acc:MGI:2139150]	-0.617753	1.67872	0.0279491	-0.38068
ENSMUSG00000041084	Ostc	oligosaccharyltransferase complex subunit (non-catalytic) [Source:MGI Symbol;Acc:MGI:1913607]	-0.114425	0.860313	-0.251029	-1.04685
ENSMUSG00000022945	Chaf1b	chromatin assembly factor 1, subunit B (p60) [Source:MGI Symbol;Acc:MGI:1314881]	0.163397	1.03843	-0.605485	-1.0799
ENSMUSG00000032782	Cntrob	centrobin, centrosomal BRCA2 interacting protein [Source:MGI Symbol;Acc:MGI:2443290]	0.222041	1.31851	-0.307569	-1.4118
ENSMUSG00000061479	Snrpa	small nuclear ribonucleoprotein polypeptide A [Source:MGI Symbol;Acc:MGI:1855690]	-0.596563	1.35419	-0.437483	-0.399402
ENSMUSG00000025958	Creb1	cAMP responsive element binding protein 1 [Source:MGI Symbol;Acc:MGI:88494]	-0.464684	1.21411	0.411642	-1.02086
ENSMUSG00000071516	Hist1h2ai	histone cluster 1, H2ai [Source:MGI Symbol;Acc:MGI:2448457]	0.000152031	1.3655	-0.274667	-1.20272
ENSMUSG00000047757	Fancb	Fanconi anemia, complementation group B [Source:MGI Symbol;Acc:MGI:2448558]	-0.161679	1.6769	-0.477995	-0.750707
ENSMUSG00000027329	Spef1	sperm flagellar 1 [Source:MGI Symbol;Acc:MGI:3513546]	-0.651479	1.03315	0.849485	-0.743178
ENSMUSG00000054766	Set	SET nuclear oncogene [Source:MGI Symbol;Acc:MGI:1860267]	0.555297	1.1848	-0.733679	-0.901124
ENSMUSG00000028464	Tpm2	tropomyosin 2, beta [Source:MGI Symbol;Acc:MGI:98810]	0.174725	1.24268	-0.435536	-1.009
ENSMUSG00000038047	Haus6	HAUS augmin-like complex, subunit 6 [Source:MGI Symbol;Acc:MGI:1923389]	0.131561	1.4934	-0.327724	-1.03384
ENSMUSG00000037851	Iars	isoleucine-tRNA synthetase [Source:MGI Symbol;Acc:MGI:2145219]	-0.444867	1.42373	-1.11537	-0.0966658
ENSMUSG00000022364	Tbc1d31	TBC1 domain family, member 31 [Source:MGI Symbol;Acc:MGI:2684931]	0.164568	1.15947	-0.0982936	-1.20321
ENSMUSG00000074088	Snrnp40	small nuclear ribonucleoprotein 40 (U5) [Source:MGI Symbol;Acc:MGI:1913835]	-0.476183	1.36347	-0.431754	-0.480807
ENSMUSG00000035024	Ncapd3	non-SMC condensin II complex, subunit D3 [Source:MGI Symbol;Acc:MGI:2142989]	0.423499	1.15641	-0.421863	-1.22912
ENSMUSG00000031629	Cenpu	centromere protein U [Source:MGI Symbol;Acc:MGI:1919126]	0.111482	1.52919	-0.34204	-1.14456
ENSMUSG00000020358	Hnrnpab	heterogeneous nuclear ribonucleoprotein A/B [Source:MGI Symbol;Acc:MGI:1330294]	0.548517	1.15627	-0.520515	-1.24621
ENSMUSG00000035310	Lin54	lin-54 homolog (C. elegans) [Source:MGI Symbol;Acc:MGI:2140902]	0.188053	1.37938	-0.181521	-1.27403
ENSMUSG00000005566	Trim28	tripartite motif-containing 28 [Source:MGI Symbol;Acc:MGI:109274]	0.555528	1.21768	-0.574091	-1.37101
ENSMUSG00000029064	Gnb1	guanine nucleotide binding protein (G protein), beta 1 [Source:MGI Symbol;Acc:MGI:95781]	0.099196	1.43886	0.0308561	-1.31328
ENSMUSG00000031016	Wee1	WEE 1 homolog 1 (S. pombe) [Source:MGI Symbol;Acc:MGI:103075]	0.277945	1.417	-0.630388	-1.04848
ENSMUSG00000020922	Lsm12	LSM12 homolog [Source:MGI Symbol;Acc:MGI:1919592]	-0.104238	1.47543	-0.286005	-0.576409
ENSMUSG00000049354	Dcaf7	DDB1 and CUL4 associated factor 7 [Source:MGI Symbol;Acc:MGI:1919083]	-0.543565	1.46768	-0.0328984	-0.815298
ENSMUSG00000022421	Nptxr	neuronal pentraxin receptor [Source:MGI Symbol;Acc:MGI:1920590]	-0.229521	1.28205	0.308342	-1.26495
ENSMUSG00000028687	Mutyh	mutY DNA glycosylase [Source:MGI Symbol;Acc:MGI:1917853]	-0.529758	1.26705	0.191256	-1.30819
ENSMUSG00000007836	Hnrnpa0	heterogeneous nuclear ribonucleoprotein A0 [Source:MGI Symbol;Acc:MGI:1924384]	0.665529	1.40633	-0.493625	-1.28159
ENSMUSG00000032221	Mns1	meiosis-specific nuclear structural protein 1 [Source:MGI Symbol;Acc:MGI:107933]	0.379366	1.07771	-0.263629	-1.24167
ENSMUSG00000029247	Paics	phosphoribosylaminoimidazole carboxylase, phosphoribosylaminoribosylaminoimidazole, succinocarboxamide synthetase [Source:MGI Symbol;Acc:MGI:1914304]	-0.0364235	1.74866	-1.05202	-0.378361
ENSMUSG00000020212	Mdm1	transformed mouse 3T3 cell double minute 1 [Source:MGI Symbol;Acc:MGI:96951]	-0.0898772	1.69103	-0.573824	-0.640676
ENSMUSG00000020349	Ppp2ca	protein phosphatase 2 (formerly 2A), catalytic subunit, alpha isoform [Source:MGI Symbol;Acc:MGI:1321159]	0.348711	1.2706	-1.05378	-0.732121
ENSMUSG00000006715	Gmnn	geminin [Source:MGI Symbol;Acc:MGI:1927344]	0.475063	1.29238	-0.750724	-0.750137
ENSMUSG00000030607	Acan	aggrecan [Source:MGI Symbol;Acc:MGI:99602]	-0.272211	0.806913	0.414123	-1.25884
ENSMUSG00000031821	Gins2	GINS complex subunit 2 (Psf2 homolog) [Source:MGI Symbol;Acc:MGI:1921019]	0.0267417	1.66205	-0.212249	-1.30258
ENSMUSG00000062421	Arf2	ADP-ribosylation factor 2 [Source:MGI Symbol;Acc:MGI:99595]	-0.467971	1.06623	-0.0771961	-0.597668
ENSMUSG00000037965	Zc3h7a	zinc finger CCCH type containing 7 A [Source:MGI Symbol;Acc:MGI:2445044]	-0.437952	0.681727	0.916512	-1.25562
ENSMUSG00000025059	Gk	glycerol kinase [Source:MGI Symbol;Acc:MGI:106594]	-0.25325	1.21504	-0.924244	-0.365519
ENSMUSG00000026192	Atic	5-aminoimidazole-4-carboxamide ribonucleotide formyltransferase/IMP cyclohydrolase [Source:MGI Symbol;Acc:MGI:1351352]	0.101735	1.50092	-0.869822	-0.759278
ENSMUSG00000079555	Haus3	HAUS augmin-like complex, subunit 3 [Source:MGI Symbol;Acc:MGI:2387633]	-0.0690381	0.964643	-0.155945	-0.787016
ENSMUSG00000026385	Dbi	diazepam binding inhibitor [Source:MGI Symbol;Acc:MGI:94865]	0.170407	1.12295	-0.346926	-1.13293
ENSMUSG00000035842	Ddx11	DEAD/H (Asp-Glu-Ala-Asp/His) box helicase 11 [Source:MGI Symbol;Acc:MGI:2443590]	0.106407	1.23336	-0.39504	-1.20624
ENSMUSG00000022407	Adsl	adenylosuccinate lyase [Source:MGI Symbol;Acc:MGI:103202]	-0.317799	0.897316	-1.24846	0.163037
ENSMUSG00000040952	Rps19	ribosomal protein S19 [Source:MGI Symbol;Acc:MGI:1333780]	0.525919	1.12066	-0.816496	-0.63984
ENSMUSG00000027956	Tmem144	transmembrane protein 144 [Source:MGI Symbol;Acc:MGI:1917902]	-0.38373	1.37575	-0.564271	-0.536866
ENSMUSG00000028630	Dyrk2	dual-specificity tyrosine-(Y)-phosphorylation regulated kinase 2 [Source:MGI Symbol;Acc:MGI:1330301]	-0.178607	1.25848	0.334827	-1.17131
ENSMUSG00000037253	Mex3c	mex3 RNA binding family member C [Source:MGI Symbol;Acc:MGI:2652843]	-0.193332	0.985291	0.145245	-1.56104
ENSMUSG00000044847	Lsm11	U7 snRNP-specific Sm-like protein LSM11 [Source:MGI Symbol;Acc:MGI:1919540]	0.0379422	1.41879	-0.142224	-1.05819
ENSMUSG00000031197	Vbp1	von Hippel-Lindau binding protein 1 [Source:MGI Symbol;Acc:MGI:1333804]	-0.481281	1.21424	-0.365669	-0.613813
ENSMUSG00000063897	DHRSX	dehydrogenase/reductase (SDR family) X chromosome (Dhrsx), mRNA [Source:RefSeq mRNA;Acc:NM_001033326]	-0.680807	1.3316	-0.819719	-0.500088
ENSMUSG00000030232	Aebp2	AE binding protein 2 [Source:MGI Symbol;Acc:MGI:1338038]	-0.366921	1.47804	-0.0119825	-1.34231
ENSMUSG00000053819	Camk2d	calcium/calmodulin-dependent protein kinase II, delta [Source:MGI Symbol;Acc:MGI:1341265]	-0.0887148	0.924668	0.582304	-1.41328
ENSMUSG00000005312	Ubqln1	ubiquilin 1 [Source:MGI Symbol;Acc:MGI:1860276]	0.415033	1.32713	-0.717317	-0.952453
ENSMUSG00000021932	Rnaseh2b	ribonuclease H2, subunit B [Source:MGI Symbol;Acc:MGI:1914403]	0.299716	1.10566	-0.297385	-1.43857
ENSMUSG00000061615	Hist1h2ab	histone cluster 1, H2ab [Source:MGI Symbol;Acc:MGI:2448306]	0.283135	1.2637	-0.396169	-1.33557
ENSMUSG00000061315	Naca	nascent polypeptide-associated complex alpha polypeptide [Source:MGI Symbol;Acc:MGI:106095]	-0.52825	0.969893	-1.11911	0.209996
ENSMUSG00000023953	Polh	polymerase (DNA directed), eta (RAD 30 related) [Source:MGI Symbol;Acc:MGI:1891457]	0.0632015	0.980004	-0.228924	-1.04885
ENSMUSG00000021670	Hmgcr	3-hydroxy-3-methylglutaryl-Coenzyme A reductase [Source:MGI Symbol;Acc:MGI:96159]	0.0338013	1.40375	-0.870827	-0.610367
ENSMUSG00000069309	Hist1h2an	histone cluster 1, H2an [Source:MGI Symbol;Acc:MGI:2448300]	0.324877	1.29863	-0.214324	-1.35032
ENSMUSG00000020185	E2f7	E2F transcription factor 7 [Source:MGI Symbol;Acc:MGI:1289147]	0.326944	1.07516	-0.283898	-1.32148
ENSMUSG00000060093	Hist1h4a	histone cluster 1, H4a [Source:MGI Symbol;Acc:MGI:2448419]	0.206796	1.02264	-0.358395	-1.14426
ENSMUSG00000027454	Gins1	GINS complex subunit 1 (Psf1 homolog) [Source:MGI Symbol;Acc:MGI:1916520]	-0.405449	0.881609	-0.38468	-0.841046
ENSMUSG00000034023	Fancd2	Fanconi anemia, complementation group D2 [Source:MGI Symbol;Acc:MGI:2448480]	0.449362	1.24176	-0.452982	-1.32467
ENSMUSG00000025809	Itgb1	integrin beta 1 (fibronectin receptor beta) [Source:MGI Symbol;Acc:MGI:96610]	-0.545276	1.13822	0.244216	-0.813409
ENSMUSG00000037991	Rmi2	RecQ mediated genome instability 2 [Source:MGI Symbol;Acc:MGI:2685383]	-0.0807117	0.986	-0.156828	-1.20811
ENSMUSG00000021697	Depdc1b	DEP domain containing 1B [Source:MGI Symbol;Acc:MGI:2145425]	-0.234795	1.33108	-0.159914	-1.13067
ENSMUSG00000002221	Paxip1	PAX interacting (with transcription-activation domain) protein 1 [Source:MGI Symbol;Acc:MGI:1890430]	-0.204384	0.855593	-0.590047	-0.983694
ENSMUSG00000030224	Strap	serine/threonine kinase receptor associated protein [Source:MGI Symbol;Acc:MGI:1329037]	0.0122812	1.4318	-0.555672	-0.419465
ENSMUSG00000018974	Sart3	squamous cell carcinoma antigen recognized by T cells 3 [Source:MGI Symbol;Acc:MGI:1858230]	-0.0321078	0.909839	-0.478924	-1.02364
ENSMUSG00000021326	Trim27	tripartite motif-containing 27 [Source:MGI Symbol;Acc:MGI:97904]	-0.143764	1.58241	-0.431908	-0.739927
ENSMUSG00000028224	Nbn	nibrin [Source:MGI Symbol;Acc:MGI:1351625]	0.131228	1.54741	-0.526628	-1.10453
ENSMUSG00000021115	Vrk1	vaccinia related kinase 1 [Source:MGI Symbol;Acc:MGI:1261847]	0.391875	1.36673	-0.071514	-1.33353
ENSMUSG00000037628	Cdkn3	cyclin-dependent kinase inhibitor 3 [Source:MGI Symbol;Acc:MGI:1919641]	-0.344451	1.61451	-0.162091	-0.998932
ENSMUSG00000024170	Telo2	telomere maintenance 2 [Source:MGI Symbol;Acc:MGI:1918968]	-0.22149	1.44341	-0.717533	-0.857788
ENSMUSG00000038112	AW551984	expressed sequence AW551984 [Source:MGI Symbol;Acc:MGI:2143322]	0.118384	1.22835	0.11099	-1.19961
ENSMUSG00000069266	Hist1h4b	histone cluster 1, H4b [Source:MGI Symbol;Acc:MGI:2448420]	0.0695613	1.44848	-0.463097	-1.0437
ENSMUSG00000024968	Rcor2	REST corepressor 2 [Source:MGI Symbol;Acc:MGI:1859854]	0.302084	1.46938	-0.32601	-1.14055
ENSMUSG00000030298	Sec13	SEC13 homolog, nuclear pore and COPII coat complex component [Source:MGI Symbol;Acc:MGI:99832]	-0.66427	1.13412	-0.531302	-0.663533
ENSMUSG00000045751	Mms22l	MMS22-like, DNA repair protein [Source:MGI Symbol;Acc:MGI:2684980]	0.441209	1.18556	-0.354891	-1.27151
ENSMUSG00000019777	Hdac2	histone deacetylase 2 [Source:MGI Symbol;Acc:MGI:1097691]	0.188918	1.35425	-0.476132	-1.23442
ENSMUSG00000033411	Ctdspl2	CTD (carboxy-terminal domain, RNA polymerase II, polypeptide A) small phosphatase like 2 [Source:MGI Symbol;Acc:MGI:1196405]	0.292776	1.26046	-0.451694	-1.16403
ENSMUSG00000047415	Gpr68	G protein-coupled receptor 68 [Source:MGI Symbol;Acc:MGI:2441763]	0.348008	1.17726	-0.644454	-0.771881
ENSMUSG00000019917	Sept10	septin 10 [Source:MGI Symbol;Acc:MGI:1918110]	0.0806612	1.45009	-0.0487189	-1.27097
ENSMUSG00000068039	Tcp1	t-complex protein 1 [Source:MGI Symbol;Acc:MGI:98535]	0.634158	1.15632	-0.998844	-0.690462
ENSMUSG00000020250	Txnrd1	thioredoxin reductase 1 [Source:MGI Symbol;Acc:MGI:1354175]	-0.552234	1.57676	-0.935663	-0.215646
ENSMUSG00000061983	Rps12	ribosomal protein S12 [Source:MGI Symbol;Acc:MGI:98105]	0.501063	1.23732	-0.86514	-1.08021
ENSMUSG00000000787	Ddx3x	DEAD/H (Asp-Glu-Ala-Asp/His) box polypeptide 3, X-linked [Source:MGI Symbol;Acc:MGI:103064]	-0.27023	1.39128	-0.304617	-0.711428
ENSMUSG00000039231	Suv39h1	suppressor of variegation 3-9 homolog 1 (Drosophila) [Source:MGI Symbol;Acc:MGI:1099440]	0.0885719	1.19601	-0.180576	-1.33965
ENSMUSG00000027067	Ssrp1	structure specific recognition protein 1 [Source:MGI Symbol;Acc:MGI:107912]	0.636861	1.37312	-0.575381	-1.22218
ENSMUSG00000031434	Morc4	microrchidia 4 [Source:MGI Symbol;Acc:MGI:1922996]	-0.00391132	1.10081	-0.142747	-1.0758
ENSMUSG00000054280	Prr14l	proline rich 14-like [Source:MGI Symbol;Acc:MGI:2443658]	-0.324201	1.09183	0.110202	-1.29197
ENSMUSG00000038544	Inip	INTS3 and NABP interacting protein [Source:MGI Symbol;Acc:MGI:1913459]	0.0913137	1.38869	-0.218827	-0.963742
ENSMUSG00000023104	Rfc2	replication factor C (activator 1) 2 [Source:MGI Symbol;Acc:MGI:1341868]	0.123777	1.49401	-0.555505	-1.25127
ENSMUSG00000031256	Cstf2	cleavage stimulation factor, 3' pre-RNA subunit 2 [Source:MGI Symbol;Acc:MGI:1343054]	0.394392	1.27104	-0.31237	-1.02544
ENSMUSG00000025613	Cct8	chaperonin containing Tcp1, subunit 8 (theta) [Source:MGI Symbol;Acc:MGI:107183]	0.148619	1.50715	-0.967182	-0.106584
ENSMUSG00000039630	Hnrnpu	heterogeneous nuclear ribonucleoprotein U [Source:MGI Symbol;Acc:MGI:1858195]	0.458727	1.26254	-0.552352	-1.27477
ENSMUSG00000029777	Gars	glycyl-tRNA synthetase [Source:MGI Symbol;Acc:MGI:2449057]	0.366589	1.24838	-1.00144	-0.68732
ENSMUSG00000052798	Nup107	nucleoporin 107 [Source:MGI Symbol;Acc:MGI:2143854]	0.303056	1.19763	-0.513763	-1.15132
ENSMUSG00000023994	Nfya	nuclear transcription factor-Y alpha [Source:MGI Symbol;Acc:MGI:97316]	-0.342988	0.852354	0.567564	-1.65352
ENSMUSG00000031226	Pbdc1	polysaccharide biosynthesis domain containing 1 [Source:MGI Symbol;Acc:MGI:1914933]	-0.437764	1.13469	-0.092302	-0.969367
ENSMUSG00000035585	Tsen34	tRNA splicing endonuclease subunit 34 [Source:MGI Symbol;Acc:MGI:1913328]	0.28162	1.17867	-0.714001	-0.805454
ENSMUSG00000024498	Tcerg1	transcription elongation regulator 1 (CA150) [Source:MGI Symbol;Acc:MGI:1926421]	0.355886	1.2325	-0.88	-0.895324
ENSMUSG00000060678	Hist1h4c	histone cluster 1, H4c [Source:MGI Symbol;Acc:MGI:2448421]	0.271341	1.2159	-0.477658	-0.887746
ENSMUSG00000052533	Nup188	nucleoporin 188 [Source:MGI Symbol;Acc:MGI:2446190]	-0.139654	0.935069	-0.248566	-1.08768
ENSMUSG00000027959	Sass6	SAS-6 centriolar assembly protein [Source:MGI Symbol;Acc:MGI:1920026]	0.0696545	1.48818	-0.46656	-1.03038
ENSMUSG00000037466	4930427A07Rik	RIKEN cDNA 4930427A07 gene [Source:MGI Symbol;Acc:MGI:2144738]	0.0921172	1.32514	-0.201111	-1.16149
ENSMUSG00000039768	Dnajc11	DnaJ heat shock protein family (Hsp40) member C11 [Source:MGI Symbol;Acc:MGI:2443386]	0.375721	1.26262	-1.05041	-0.371266
ENSMUSG00000059939	9430015G10Rik	RIKEN cDNA 9430015G10 gene [Source:MGI Symbol;Acc:MGI:2444364]	-0.347036	0.904056	0.450027	-1.43596
ENSMUSG00000020230	Prmt2	protein arginine N-methyltransferase 2 [Source:MGI Symbol;Acc:MGI:1316652]	-0.230005	1.13353	0.283192	-1.56432
ENSMUSG00000020692	Nle1	notchless homolog 1 (Drosophila) [Source:MGI Symbol;Acc:MGI:2429770]	-0.0638863	0.827476	-0.732682	-0.429204
ENSMUSG00000027404	Snrpb	small nuclear ribonucleoprotein B [Source:MGI Symbol;Acc:MGI:98342]	-0.292942	0.812857	-1.04889	0.0272283
ENSMUSG00000033732	Sf3b3	splicing factor 3b, subunit 3 [Source:MGI Symbol;Acc:MGI:1289341]	-0.142416	1.55444	-0.446032	-0.64892
ENSMUSG00000027722	Spata5	spermatogenesis associated 5 [Source:MGI Symbol;Acc:MGI:1927170]	-0.317709	1.51496	-0.879022	-0.511546
ENSMUSG00000027193	Api5	apoptosis inhibitor 5 [Source:MGI Symbol;Acc:MGI:1888993]	-0.40014	1.551	-0.0512471	-0.811929
ENSMUSG00000020973	Dnaaf2	dynein, axonemal assembly factor 2 [Source:MGI Symbol;Acc:MGI:1923566]	-0.283536	1.25408	0.64319	-1.38365
ENSMUSG00000034773	BC030867	cDNA sequence BC030867 [Source:MGI Symbol;Acc:MGI:2387601]	0.193769	1.40278	-0.307694	-1.21914
ENSMUSG00000101972	Hist1h3i	histone cluster 1, H3i [Source:MGI Symbol;Acc:MGI:2448350]	0.335646	1.25658	-0.119212	-1.41178
ENSMUSG00000058325	Dock1	dedicator of cytokinesis 1 [Source:MGI Symbol;Acc:MGI:2429765]	-0.09138	0.786319	0.829877	-1.21351
ENSMUSG00000064128	Cenpj	centromere protein J [Source:MGI Symbol;Acc:MGI:2684927]	0.240809	1.22481	-0.383165	-1.30612
ENSMUSG00000039458	Mtmr12	myotubularin related protein 12 [Source:MGI Symbol;Acc:MGI:2443034]	-0.150594	1.36266	-0.449597	-0.550032
ENSMUSG00000004127	Trmt10a	tRNA methyltransferase 10A [Source:MGI Symbol;Acc:MGI:1920421]	-0.527334	1.11638	-0.347156	-1.06152
ENSMUSG00000018199	Trove2	TROVE domain family, member 2 [Source:MGI Symbol;Acc:MGI:106652]	-0.301768	1.36289	0.237343	-0.656873
ENSMUSG00000029174	Tbc1d1	TBC1 domain family, member 1 [Source:MGI Symbol;Acc:MGI:1889508]	0.572241	1.16021	-0.396985	-1.18012
ENSMUSG00000026960	Arl6ip6	ADP-ribosylation factor-like 6 interacting protein 6 [Source:MGI Symbol;Acc:MGI:1929507]	-0.0803407	1.48107	-0.395688	-1.00543
ENSMUSG00000027933	Ints3	integrator complex subunit 3 [Source:MGI Symbol;Acc:MGI:2140050]	-0.61798	1.03559	0.694888	-1.25039
ENSMUSG00000038374	Rbm8a	RNA binding motif protein 8a [Source:MGI Symbol;Acc:MGI:1913129]	-0.0995078	1.35989	-0.154166	-0.41233
ENSMUSG00000003929	Zfp81	zinc finger protein 81 [Source:MGI Symbol;Acc:MGI:1890752]	0.136699	1.60976	-0.208454	-1.28626
ENSMUSG00000021957	Tkt	transketolase [Source:MGI Symbol;Acc:MGI:105992]	0.304657	1.34835	-0.719057	-1.03997
ENSMUSG00000028438	Kif24	kinesin family member 24 [Source:MGI Symbol;Acc:MGI:1918345]	0.325173	1.39454	-0.400671	-1.05847
ENSMUSG00000024251	Thada	thyroid adenoma associated [Source:MGI Symbol;Acc:MGI:3039623]	-0.550056	1.36435	-0.288271	-0.838336
ENSMUSG00000030279	C2cd5	C2 calcium-dependent domain containing 5 [Source:MGI Symbol;Acc:MGI:1921991]	-1.14609	0.818285	0.498751	-1.17612
ENSMUSG00000029554	Mad1l1	MAD1 mitotic arrest deficient 1-like 1 [Source:MGI Symbol;Acc:MGI:1341857]	0.353505	1.27538	-0.0518213	-1.31791
ENSMUSG00000056536	Pign	phosphatidylinositol glycan anchor biosynthesis, class N [Source:MGI Symbol;Acc:MGI:1351629]	0.254901	1.23255	0.321416	-1.26842
ENSMUSG00000024045	Akap8	A kinase (PRKA) anchor protein 8 [Source:MGI Symbol;Acc:MGI:1928488]	0.211584	1.33436	-0.825811	-1.07384
ENSMUSG00000040945	Rcc2	regulator of chromosome condensation 2 [Source:MGI Symbol;Acc:MGI:1919784]	-0.0336937	1.39797	-0.494214	-1.19243
ENSMUSG00000021572	Cep72	centrosomal protein 72 [Source:MGI Symbol;Acc:MGI:1921720]	-0.336618	1.36005	-0.443935	-1.26227
ENSMUSG00000030603	Psmc4	proteasome (prosome, macropain) 26S subunit, ATPase, 4 [Source:MGI Symbol;Acc:MGI:1346093]	0.12	1.4443	-0.668521	-0.84008
ENSMUSG00000024370	Cdc23	CDC23 cell division cycle 23 [Source:MGI Symbol;Acc:MGI:1098815]	0.532793	1.21937	-0.553491	-1.24752
ENSMUSG00000053198	Prx	periaxin [Source:MGI Symbol;Acc:MGI:108176]	-0.177773	1.67705	0.0543822	-1.26598
ENSMUSG00000026490	Cdc42bpa	CDC42 binding protein kinase alpha [Source:MGI Symbol;Acc:MGI:2441841]	-0.243271	0.928785	0.764342	-1.21678
ENSMUSG00000058729	Lin9	lin-9 homolog (C. elegans) [Source:MGI Symbol;Acc:MGI:1919818]	0.095427	1.17854	0.0198891	-1.45109
ENSMUSG00000022225	Cma1	chymase 1, mast cell [Source:MGI Symbol;Acc:MGI:96941]	-0.391408	1.01895	0.514918	-0.958692
ENSMUSG00000047686	Zcchc5	zinc finger, CCHC domain containing 5 [Source:MGI Symbol;Acc:MGI:2685221]	0.252143	1.14707	0.0923402	-1.39087
ENSMUSG00000027298	Tyro3	TYRO3 protein tyrosine kinase 3 [Source:MGI Symbol;Acc:MGI:104294]	-0.0436091	1.0358	0.145228	-1.3169
ENSMUSG00000024301	Kifc5b	kinesin family member C5B [Source:MGI Symbol;Acc:MGI:2137414]	0.264475	1.32733	-0.286999	-1.14999
ENSMUSG00000041632	Mrps27	mitochondrial ribosomal protein S27 [Source:MGI Symbol;Acc:MGI:1919064]	0.0403852	1.08884	-1.06973	-0.746854
ENSMUSG00000026873	Phf19	PHD finger protein 19 [Source:MGI Symbol;Acc:MGI:1921266]	-0.0605627	1.46723	-0.223639	-0.942772
ENSMUSG00000029761	Cald1	caldesmon 1 [Source:MGI Symbol;Acc:MGI:88250]	-0.488424	0.966839	0.489674	-1.20786
ENSMUSG00000022607	Ptk2	PTK2 protein tyrosine kinase 2 [Source:MGI Symbol;Acc:MGI:95481]	-0.176474	1.14365	0.174497	-1.45352
ENSMUSG00000089824	Rbm12	RNA binding motif protein 12 [Source:MGI Symbol;Acc:MGI:1922960]	0.0512239	1.369	-0.0178508	-1.04322
ENSMUSG00000059119	Nap1l4	nucleosome assembly protein 1-like 4 [Source:MGI Symbol;Acc:MGI:1316687]	0.0677986	1.36899	-0.668595	-0.877583
ENSMUSG00000042354	Gnl3	guanine nucleotide binding protein-like 3 (nucleolar) [Source:MGI Symbol;Acc:MGI:1353651]	-0.705212	0.998737	-1.14033	-0.177993
ENSMUSG00000031146	Plp2	proteolipid protein 2 [Source:MGI Symbol;Acc:MGI:1298382]	-0.0684392	1.37133	-0.84753	-0.435991
ENSMUSG00000022120	Rnf219	ring finger protein 219 [Source:MGI Symbol;Acc:MGI:1919736]	-0.34385	1.24681	-0.106751	-1.17642
ENSMUSG00000047749	Zc3hav1l	zinc finger CCCH-type, antiviral 1-like [Source:MGI Symbol;Acc:MGI:2443387]	0.229141	0.916488	-0.184551	-1.24888
ENSMUSG00000068744	Psrc1	proline/serine-rich coiled-coil 1 [Source:MGI Symbol;Acc:MGI:1913099]	0.105482	1.03063	-0.0641028	-1.4361
ENSMUSG00000035764	Fbxo45	F-box protein 45 [Source:MGI Symbol;Acc:MGI:2447775]	-0.360274	1.32355	-0.0904452	-0.969
ENSMUSG00000042138	Msantd2	Myb/SANT-like DNA-binding domain containing 2 [Source:MGI Symbol;Acc:MGI:2384579]	-0.59494	1.03814	0.348457	-1.19984
ENSMUSG00000025792	Slc25a10	solute carrier family 25 (mitochondrial carrier, dicarboxylate transporter), member 10 [Source:MGI Symbol;Acc:MGI:1353497]	0.253364	1.40619	-0.611248	-1.15346
ENSMUSG00000052997	Uba2	ubiquitin-like modifier activating enzyme 2 [Source:MGI Symbol;Acc:MGI:1858313]	0.381844	1.21311	-0.435208	-1.1123
ENSMUSG00000064168	Hist1h2bh	histone cluster 1, H2bh [Source:MGI Symbol;Acc:MGI:2448387]	0.156374	1.30519	-0.453152	-1.18564
ENSMUSG00000048038	Ccdc187	coiled-coil domain containing 187 [Source:MGI Symbol;Acc:MGI:3045295]	0.189267	1.05985	-0.724546	-0.83917
ENSMUSG00000028078	Dclk2	doublecortin-like kinase 2 [Source:MGI Symbol;Acc:MGI:1918012]	-0.147464	0.873409	0.893593	-1.30297
ENSMUSG00000041355	Ssr2	signal sequence receptor, beta [Source:MGI Symbol;Acc:MGI:1913506]	0.200077	1.23375	0.181313	-1.36005
ENSMUSG00000033323	Ctdp1	CTD (carboxy-terminal domain, RNA polymerase II, polypeptide A) phosphatase, subunit 1 [Source:MGI Symbol;Acc:MGI:1926953]	-0.422463	1.19356	-1.28725	0.0967909
ENSMUSG00000010663	Fads1	fatty acid desaturase 1 [Source:MGI Symbol;Acc:MGI:1923517]	0.219925	1.37972	-0.392674	-0.857238
ENSMUSG00000047215	Rpl9	ribosomal protein L9 [Source:MGI Symbol;Acc:MGI:1298373]	0.380437	0.799776	-0.843244	-0.2022
ENSMUSG00000030512	Snrpa1	small nuclear ribonucleoprotein polypeptide A' [Source:MGI Symbol;Acc:MGI:1916231]	0.345382	1.44513	-0.502092	-0.948899
ENSMUSG00000024556	Me2	malic enzyme 2, NAD(+)-dependent, mitochondrial [Source:MGI Symbol;Acc:MGI:2147351]	0.0308083	1.47452	-0.400091	-1.00235
ENSMUSG00000038648	Creb3l2	cAMP responsive element binding protein 3-like 2 [Source:MGI Symbol;Acc:MGI:2442695]	0.231338	1.02718	0.0147258	-1.50681
ENSMUSG00000037278	Tmem97	transmembrane protein 97 [Source:MGI Symbol;Acc:MGI:1916321]	-0.0248335	1.29791	-0.806281	-1.01488
ENSMUSG00000031971	Ccsap	centriole, cilia and spindle associated protein [Source:MGI Symbol;Acc:MGI:1920670]	-0.163933	1.53256	-0.0308466	-0.967247
ENSMUSG00000060288	Ppih	peptidyl prolyl isomerase H [Source:MGI Symbol;Acc:MGI:106499]	-0.2966	1.14071	-0.386244	-0.981887
ENSMUSG00000061244	Exoc5	exocyst complex component 5 [Source:MGI Symbol;Acc:MGI:2145645]	-0.0645222	1.14231	0.0951454	-1.32952
ENSMUSG00000038241	Cep250	centrosomal protein 250 [Source:MGI Symbol;Acc:MGI:108084]	-0.0274736	1.07425	0.254204	-1.53014
ENSMUSG00000022400	Rbx1	ring-box 1 [Source:MGI Symbol;Acc:MGI:1891829]	-0.248878	1.60984	-1.14011	-0.456259
ENSMUSG00000020471	Pold2	polymerase (DNA directed), delta 2, regulatory subunit [Source:MGI Symbol;Acc:MGI:1097163]	-0.320321	0.755292	-0.820364	-0.600064
ENSMUSG00000002228	Ppm1j	protein phosphatase 1J [Source:MGI Symbol;Acc:MGI:1919137]	0.237377	1.13494	0.00903274	-1.15841
ENSMUSG00000047126	Cltc	clathrin, heavy polypeptide (Hc) [Source:MGI Symbol;Acc:MGI:2388633]	0.476162	1.22992	-0.991889	-0.753165
ENSMUSG00000028382	Ptbp3	polypyrimidine tract binding protein 3 [Source:MGI Symbol;Acc:MGI:1923334]	0.205041	0.933042	0.502694	-0.842239
ENSMUSG00000010406	Mrpl52	mitochondrial ribosomal protein L52 [Source:MGI Symbol;Acc:MGI:1916086]	-0.123252	1.27099	-0.916675	-0.832355
ENSMUSG00000029203	Ube2k	ubiquitin-conjugating enzyme E2K [Source:MGI Symbol;Acc:MGI:1858216]	0.0512557	1.45498	-0.413258	-0.817148
ENSMUSG00000057751	Megf6	multiple EGF-like-domains 6 [Source:MGI Symbol;Acc:MGI:1919351]	-0.0959781	0.785276	0.782694	-1.32521
ENSMUSG00000041406	BC055324	cDNA sequence BC055324 [Source:MGI Symbol;Acc:MGI:3590554]	0.333171	1.34227	-0.531316	-1.08042
ENSMUSG00000027160	Ccdc34	coiled-coil domain containing 34 [Source:MGI Symbol;Acc:MGI:1915451]	0.410576	1.2491	-0.374293	-1.28391
ENSMUSG00000051223	Bzw1	basic leucine zipper and W2 domains 1 [Source:MGI Symbol;Acc:MGI:1914132]	0.61838	1.23758	-0.567673	-1.10464
ENSMUSG00000022263	Trio	triple functional domain (PTPRF interacting) [Source:MGI Symbol;Acc:MGI:1927230]	-0.135926	0.630395	0.416561	-1.36992
ENSMUSG00000025474	Tubgcp2	tubulin, gamma complex associated protein 2 [Source:MGI Symbol;Acc:MGI:1921487]	0.323049	1.28233	-0.684898	-0.776892
ENSMUSG00000036109	Mbnl3	muscleblind-like 3 (Drosophila) [Source:MGI Symbol;Acc:MGI:2444912]	0.172828	1.27031	0.0135953	-1.18702
ENSMUSG00000020608	Smc6	structural maintenance of chromosomes 6 [Source:MGI Symbol;Acc:MGI:1914491]	0.298515	1.14771	-0.225255	-0.751006
ENSMUSG00000094483	Purb	purine rich element binding protein B [Source:MGI Symbol;Acc:MGI:1338779]	0.488444	1.14796	-0.105356	-1.08803
ENSMUSG00000038351	Sgsm2	small G protein signaling modulator 2 [Source:MGI Symbol;Acc:MGI:2144695]	-0.286767	1.57635	-0.376771	-1.20579
ENSMUSG00000032258	Lca5	Leber congenital amaurosis 5 (human) [Source:MGI Symbol;Acc:MGI:1923032]	0.0458809	1.41509	-0.0584967	-1.33986
ENSMUSG00000020708	Psmc5	protease (prosome, macropain) 26S subunit, ATPase 5 [Source:MGI Symbol;Acc:MGI:105047]	-0.407049	0.989846	-1.2477	0.382163
ENSMUSG00000006276	Eps15l1	epidermal growth factor receptor pathway substrate 15-like 1 [Source:MGI Symbol;Acc:MGI:104582]	-0.43021	1.3781	-0.0614191	-0.929433
ENSMUSG00000042410	Agps	alkylglycerone phosphate synthase [Source:MGI Symbol;Acc:MGI:2443065]	0.282737	1.12987	0.178061	-1.31447
ENSMUSG00000051329	Nup160	nucleoporin 160 [Source:MGI Symbol;Acc:MGI:1926227]	0.0102786	0.991386	-0.433008	-0.764507
ENSMUSG00000033589	Reep4	receptor accessory protein 4 [Source:MGI Symbol;Acc:MGI:1919799]	0.263225	1.51269	-0.144766	-1.29049
ENSMUSG00000007050	Lsm2	LSM2 homolog, U6 small nuclear RNA and mRNA degradation associated [Source:MGI Symbol;Acc:MGI:90676]	0.0318061	1.37462	-0.462808	-1.00195
ENSMUSG00000035152	Ap2b1	adaptor-related protein complex 2, beta 1 subunit [Source:MGI Symbol;Acc:MGI:1919020]	-0.308982	1.2307	0.0405851	-1.03391
ENSMUSG00000031562	Dctd	dCMP deaminase [Source:MGI Symbol;Acc:MGI:2444529]	0.318688	1.07499	-0.51116	-1.31621
ENSMUSG00000026728	Vim	vimentin [Source:MGI Symbol;Acc:MGI:98932]	0.394571	0.994233	-0.209347	-1.43196
ENSMUSG00000025364	Pa2g4	proliferation-associated 2G4 [Source:MGI Symbol;Acc:MGI:894684]	0.162666	1.28823	-1.23168	-0.700972
ENSMUSG00000042079	Hnrnpf	heterogeneous nuclear ribonucleoprotein F [Source:MGI Symbol;Acc:MGI:2138741]	0.479278	1.39758	-0.973188	-0.748405
ENSMUSG00000031697	Orc6	origin recognition complex, subunit 6 [Source:MGI Symbol;Acc:MGI:1929285]	0.406468	1.44916	-0.622798	-1.08264
ENSMUSG00000024790	Sac3d1	SAC3 domain containing 1 [Source:MGI Symbol;Acc:MGI:1913656]	0.149059	1.26753	-0.15441	-1.37958
ENSMUSG00000052146	Rps10	ribosomal protein S10 [Source:MGI Symbol;Acc:MGI:1914347]	0.0617519	1.13114	-0.548295	-0.737691
ENSMUSG00000079109	Pms2	postmeiotic segregation increased 2 (S. cerevisiae) [Source:MGI Symbol;Acc:MGI:104288]	-0.155392	1.49172	-0.0562428	-1.39889
ENSMUSG00000028587	Orc1	origin recognition complex, subunit 1 [Source:MGI Symbol;Acc:MGI:1328337]	0.226058	1.23931	-0.418197	-1.23305
ENSMUSG00000031314	Taf1	TATA-box binding protein associated factor 1 [Source:MGI Symbol;Acc:MGI:1336878]	0.12451	1.73029	-0.200324	-0.81035
ENSMUSG00000040151	Hs2st1	heparan sulfate 2-O-sulfotransferase 1 [Source:MGI Symbol;Acc:MGI:1346049]	-0.147692	1.12556	0.180585	-1.5045
ENSMUSG00000037364	Srrt	serrate RNA effector molecule homolog (Arabidopsis) [Source:MGI Symbol;Acc:MGI:1933527]	0.0538195	0.796435	-0.0223911	-1.42648
ENSMUSG00000023988	Bysl	bystin-like [Source:MGI Symbol;Acc:MGI:1858419]	-0.305795	1.05254	-1.11861	0.021462
ENSMUSG00000021076	Actr10	ARP10 actin-related protein 10 [Source:MGI Symbol;Acc:MGI:1891654]	-0.336459	1.08156	-1.24055	0.35498
ENSMUSG00000030726	Pold3	polymerase (DNA-directed), delta 3, accessory subunit [Source:MGI Symbol;Acc:MGI:1915217]	0.149065	1.38481	-0.298707	-1.20393
ENSMUSG00000029121	Crmp1	collapsin response mediator protein 1 [Source:MGI Symbol;Acc:MGI:107793]	0.250047	1.05123	-0.438717	-1.10608
ENSMUSG00000030091	Nup210	nucleoporin 210 [Source:MGI Symbol;Acc:MGI:1859555]	0.106474	1.0432	-0.0540856	-1.47143
ENSMUSG00000026708	Cenpl	centromere protein L [Source:MGI Symbol;Acc:MGI:1917704]	-0.0397658	0.785086	-0.253272	-1.41156
ENSMUSG00000020413	Hus1	HUS1 checkpoint clamp component [Source:MGI Symbol;Acc:MGI:1277962]	-0.47069	1.41082	-0.361482	-0.834501
ENSMUSG00000042590	Ipo11	importin 11 [Source:MGI Symbol;Acc:MGI:2442377]	0.112002	1.57759	-0.625475	-0.932161
ENSMUSG00000034926	Dhcr24	24-dehydrocholesterol reductase [Source:MGI Symbol;Acc:MGI:1922004]	0.661291	1.26613	-0.817942	-1.05656
ENSMUSG00000026600	Soat1	sterol O-acyltransferase 1 [Source:MGI Symbol;Acc:MGI:104665]	0.245644	1.12738	0.245387	-1.58432
ENSMUSG00000041974	Spidr	scaffolding protein involved in DNA repair [Source:MGI Symbol;Acc:MGI:1924834]	-0.313546	1.37556	-0.118519	-1.24272
ENSMUSG00000021068	Nin	ninein [Source:MGI Symbol;Acc:MGI:105108]	-0.0945999	0.742912	0.518808	-1.57974
ENSMUSG00000051278	Zgrf1	zinc finger, GRF-type containing 1 [Source:MGI Symbol;Acc:MGI:1918893]	0.627052	1.23652	-0.509231	-1.21002
ENSMUSG00000020687	Cdc27	cell division cycle 27 [Source:MGI Symbol;Acc:MGI:102685]	0.261775	1.26074	-0.0472264	-1.42655
ENSMUSG00000002984	Tomm40	translocase of outer mitochondrial membrane 40 homolog (yeast) [Source:MGI Symbol;Acc:MGI:1858259]	0.0514897	0.910795	-1.28774	-0.222443
ENSMUSG00000027201	Myef2	myelin basic protein expression factor 2, repressor [Source:MGI Symbol;Acc:MGI:104592]	0.298059	1.16815	-0.118158	-1.34608
ENSMUSG00000033596	Rfwd3	ring finger and WD repeat domain 3 [Source:MGI Symbol;Acc:MGI:2384584]	0.0919281	1.43435	-0.208919	-0.728071
ENSMUSG00000027239	Mdk	midkine [Source:MGI Symbol;Acc:MGI:96949]	0.505823	1.14735	0.0931692	-1.50145
ENSMUSG00000021176	Efcab11	EF-hand calcium binding domain 11 [Source:MGI Symbol;Acc:MGI:1926017]	-0.115334	1.28676	-0.287512	-1.26356
ENSMUSG00000024791	Cdca5	cell division cycle associated 5 [Source:MGI Symbol;Acc:MGI:1915099]	0.0999175	1.31425	-0.390373	-1.31458
ENSMUSG00000017548	Suz12	suppressor of zeste 12 homolog (Drosophila) [Source:MGI Symbol;Acc:MGI:1261758]	0.210654	1.30365	-0.333475	-0.951029
ENSMUSG00000053007	9430076C15Rik	cAMP responsive element binding protein 5 [Source:MGI Symbol;Acc:MGI:2443973]	0.401815	1.3276	-0.503912	-1.15394
ENSMUSG00000029610	Aimp2	aminoacyl tRNA synthetase complex-interacting multifunctional protein 2 [Source:MGI Symbol;Acc:MGI:2385237]	-0.516557	1.30171	-1.03742	0.227544
ENSMUSG00000018848	Rars	arginyl-tRNA synthetase [Source:MGI Symbol;Acc:MGI:1914297]	0.283614	1.48872	-0.572152	-0.80825
ENSMUSG00000048109	Rbm15	RNA binding motif protein 15 [Source:MGI Symbol;Acc:MGI:2443205]	0.335254	1.05601	-0.539416	-1.08817
ENSMUSG00000067194	Eif1ax	eukaryotic translation initiation factor 1A, X-linked [Source:MGI Symbol;Acc:MGI:1913485]	0.281003	1.4729	-0.942722	-0.120703
ENSMUSG00000014980	Tsen15	tRNA splicing endonuclease subunit 15 [Source:MGI Symbol;Acc:MGI:1913887]	-0.164133	1.25124	-0.803295	-0.914694
ENSMUSG00000039055	Eme1	essential meiotic structure-specific endonuclease 1 [Source:MGI Symbol;Acc:MGI:3576783]	0.222773	1.4516	-0.439793	-1.1664
ENSMUSG00000008683	Rps15a	ribosomal protein S15A [Source:MGI Symbol;Acc:MGI:2389091]	0.273648	1.30889	-0.611385	-0.981695
ENSMUSG00000070544	Top1	topoisomerase (DNA) I [Source:MGI Symbol;Acc:MGI:98788]	0.222751	1.04127	0.278569	-1.15149
ENSMUSG00000053950	Adnp2	ADNP homeobox 2 [Source:MGI Symbol;Acc:MGI:2448562]	0.139876	1.17372	-0.18176	-1.40257
ENSMUSG00000032803	Cdv3	carnitine deficiency-associated gene expressed in ventricle 3 [Source:MGI Symbol;Acc:MGI:2448759]	0.380498	1.30676	-0.790879	-0.537358
ENSMUSG00000021175	Cdca7l	cell division cycle associated 7 like [Source:MGI Symbol;Acc:MGI:2384982]	0.221676	1.39349	-0.265365	-1.21248
ENSMUSG00000099481	Xndc1	Xrcc1 N-terminal domain containing 1 [Source:MGI Symbol;Acc:MGI:5546359]	0.00135921	1.17411	-0.119802	-1.2585
ENSMUSG00000063689	Hist2h2ab	histone cluster 2, H2ab [Source:MGI Symbol;Acc:MGI:2448314]	0.299622	1.44354	-0.239912	-1.20391
ENSMUSG00000031381	Piga	phosphatidylinositol glycan anchor biosynthesis, class A [Source:MGI Symbol;Acc:MGI:99461]	0.085106	1.31618	0.182769	-0.882684
ENSMUSG00000026274	Pask	PAS domain containing serine/threonine kinase [Source:MGI Symbol;Acc:MGI:2155936]	0.477503	1.23095	-0.434982	-1.27842
ENSMUSG00000033706	Smyd5	SET and MYND domain containing 5 [Source:MGI Symbol;Acc:MGI:108048]	0.122036	1.32534	-0.701548	-0.7412
ENSMUSG00000022422	Dscc1	DNA replication and sister chromatid cohesion 1 [Source:MGI Symbol;Acc:MGI:1919357]	0.154572	1.46875	-0.498481	-1.24211
ENSMUSG00000091183	Gm5141	predicted gene 5141 [Source:MGI Symbol;Acc:MGI:3779466]	-0.108707	1.43841	-0.669472	-0.677005
ENSMUSG00000093904	Tomm20	translocase of outer mitochondrial membrane 20 homolog (yeast) [Source:MGI Symbol;Acc:MGI:1915202]	-0.255196	1.27096	-1.10474	-0.250095
ENSMUSG00000029152	Ociad1	OCIA domain containing 1 [Source:MGI Symbol;Acc:MGI:1915345]	-0.167283	1.45939	-1.23945	0.0510451
ENSMUSG00000031239	Itm2a	integral membrane protein 2A [Source:MGI Symbol;Acc:MGI:107706]	-0.144549	0.83374	0.678232	-1.69233
ENSMUSG00000026496	Parp1	poly (ADP-ribose) polymerase family, member 1 [Source:MGI Symbol;Acc:MGI:1340806]	0.386931	1.2917	-0.78096	-1.00717
ENSMUSG00000063895	Nupl1	nucleoporin like 1 [Source:MGI Symbol;Acc:MGI:1919094]	0.041873	1.20408	-0.758087	-0.702731
ENSMUSG00000003970	Rpl8	ribosomal protein L8 [Source:MGI Symbol;Acc:MGI:1350927]	0.589188	1.29501	-0.630558	-0.816441
ENSMUSG00000019214	Chtf18	CTF18, chromosome transmission fidelity factor 18 [Source:MGI Symbol;Acc:MGI:2384887]	0.346017	1.29936	-0.438216	-1.29535
ENSMUSG00000022205	Sub1	SUB1 homolog (S. cerevisiae) [Source:MGI Symbol;Acc:MGI:104811]	0.395869	1.07983	-0.375236	-1.28576
ENSMUSG00000033166	Dis3	DIS3 homolog, exosome endoribonuclease and 3'-5' exoribonuclease [Source:MGI Symbol;Acc:MGI:1919912]	0.509836	1.22646	-0.454489	-1.07388
ENSMUSG00000022203	Efs	embryonal Fyn-associated substrate [Source:MGI Symbol;Acc:MGI:105311]	-0.618703	1.29491	0.156095	-1.24134
ENSMUSG00000026276	Sept2	septin 2 [Source:MGI Symbol;Acc:MGI:97298]	0.302621	1.07365	-0.0247008	-1.53575
ENSMUSG00000037846	Rtkn2	rhotekin 2 [Source:MGI Symbol;Acc:MGI:2158417]	0.229132	1.57639	-0.421443	-1.14443
ENSMUSG00000079184	Mphosph8	M-phase phosphoprotein 8 [Source:MGI Symbol;Acc:MGI:1922589]	0.377555	1.30478	-0.160423	-1.18085
ENSMUSG00000016984	Etaa1	Ewing tumor-associated antigen 1 [Source:MGI Symbol;Acc:MGI:1915395]	-0.264361	1.30598	-0.0065896	-1.43591
ENSMUSG00000069270	Hist1h2ac	histone cluster 1, H2ac [Source:MGI Symbol;Acc:MGI:2448287]	0.326327	1.47396	-0.480083	-1.1733
ENSMUSG00000029836	Cbx3	chromobox 3 [Source:MGI Symbol;Acc:MGI:108515]	0.337454	0.924516	-0.193491	-1.38354
ENSMUSG00000021413	Prpf4b	pre-mRNA processing factor 4B [Source:MGI Symbol;Acc:MGI:109584]	-0.182438	1.46732	-0.595215	-0.990227
ENSMUSG00000000948	Gm38393	predicted gene, 38393 [Source:MGI Symbol;Acc:MGI:5613898]	0.352745	1.14414	0.192616	-0.971202
ENSMUSG00000024529	Lox	lysyl oxidase [Source:MGI Symbol;Acc:MGI:96817]	-0.309386	0.714206	0.777171	-1.43966
ENSMUSG00000041319	Thoc6	THO complex 6 [Source:MGI Symbol;Acc:MGI:2677480]	-0.0791033	1.01783	-0.389895	-0.944883
ENSMUSG00000035021	Baz1a	bromodomain adjacent to zinc finger domain 1A [Source:MGI Symbol;Acc:MGI:1309478]	-0.283264	1.59986	-0.00673292	-1.19762
ENSMUSG00000059005	Hnrnpa3	heterogeneous nuclear ribonucleoprotein A3 [Source:MGI Symbol;Acc:MGI:1917171]	0.30017	1.18374	0.05427	-1.38173
ENSMUSG00000036371	Serbp1	serpine1 mRNA binding protein 1 [Source:MGI Symbol;Acc:MGI:1914120]	0.50498	1.18458	-0.597963	-0.912299
ENSMUSG00000023800	Tiam2	T cell lymphoma invasion and metastasis 2 [Source:MGI Symbol;Acc:MGI:1344338]	0.00858607	1.14872	0.218517	-1.6556
ENSMUSG00000027806	Tsc22d2	TSC22 domain family, member 2 [Source:MGI Symbol;Acc:MGI:1919283]	0.531048	1.27237	-0.449416	-1.35
ENSMUSG00000030528	Blm	Bloom syndrome, RecQ helicase-like [Source:MGI Symbol;Acc:MGI:1328362]	0.52764	1.49883	-0.403501	-1.28257
ENSMUSG00000057335	Cep170	centrosomal protein 170 [Source:MGI Symbol;Acc:MGI:1918348]	0.270105	1.09617	0.582805	-1.39086
ENSMUSG00000027811	4930579G24Rik	RIKEN cDNA 4930579G24 gene [Source:MGI Symbol;Acc:MGI:1923189]	0.0394499	0.789519	-0.129894	-1.43802
ENSMUSG00000049091	Sephs2	selenophosphate synthetase 2 [Source:MGI Symbol;Acc:MGI:108388]	0.38117	0.927411	-0.756339	-0.666499
ENSMUSG00000022471	Xrcc6	X-ray repair complementing defective repair in Chinese hamster cells 6 [Source:MGI Symbol;Acc:MGI:95606]	-0.296332	1.61063	-1.12129	0.239665
ENSMUSG00000033970	Rfc3	replication factor C (activator 1) 3 [Source:MGI Symbol;Acc:MGI:1916513]	0.329396	1.14724	-0.589422	-1.25809
ENSMUSG00000053801	Grwd1	glutamate-rich WD repeat containing 1 [Source:MGI Symbol;Acc:MGI:2141989]	-0.108881	1.2488	-1.01113	0.410389
ENSMUSG00000096188	Cmtm4	CKLF-like MARVEL transmembrane domain containing 4 [Source:MGI Symbol;Acc:MGI:2142888]	0.0750166	1.11181	-0.325141	-1.01644
ENSMUSG00000022656	Nectin3	nectin cell adhesion molecule 3 [Source:MGI Symbol;Acc:MGI:1930171]	-0.030967	1.1173	0.024636	-1.12325
ENSMUSG00000063802	Hspbp1	HSPA (heat shock 70kDa) binding protein, cytoplasmic cochaperone 1 [Source:MGI Symbol;Acc:MGI:1913495]	-0.274276	0.885367	-1.36858	-0.167578
ENSMUSG00000029521	Chek2	checkpoint kinase 2 [Source:MGI Symbol;Acc:MGI:1355321]	-0.270699	0.985026	0.547747	-1.25621
ENSMUSG00000036678	Aaas	achalasia, adrenocortical insufficiency, alacrimia [Source:MGI Symbol;Acc:MGI:2443767]	0.376359	1.34268	-0.243202	-0.999378
ENSMUSG00000039738	Slx4	SLX4 structure-specific endonuclease subunit homolog (S. cerevisiae) [Source:MGI Symbol;Acc:MGI:106299]	0.0812183	1.12563	-0.415931	-0.807716
ENSMUSG00000095432	Zfp748	zinc finger protein 748 [Source:MGI Symbol;Acc:MGI:1916455]	0.0793475	0.926125	0.137056	-1.42816
ENSMUSG00000047246	Hist1h2be	histone cluster 1, H2be [Source:MGI Symbol;Acc:MGI:2448380]	0.179832	0.821433	-0.325709	-1.18544
ENSMUSG00000024758	Rtn3	reticulon 3 [Source:MGI Symbol;Acc:MGI:1339970]	0.233914	1.64457	0.164196	-0.807244
ENSMUSG00000056763	Cspp1	centrosome and spindle pole associated protein 1 [Source:MGI Symbol;Acc:MGI:2681832]	-0.709935	0.809562	0.702741	-1.38282
ENSMUSG00000028790	Khdrbs1	KH domain containing, RNA binding, signal transduction associated 1 [Source:MGI Symbol;Acc:MGI:893579]	0.404872	1.22915	-0.780393	-1.00742
ENSMUSG00000040028	Elavl1	ELAV (embryonic lethal, abnormal vision)-like 1 (Hu antigen R) [Source:MGI Symbol;Acc:MGI:1100851]	0.30837	1.21371	-0.69041	-1.15439
ENSMUSG00000036501	Fam13b	family with sequence similarity 13, member B [Source:MGI Symbol;Acc:MGI:2447834]	0.27462	1.11453	-0.074524	-1.33569
ENSMUSG00000043091	Tuba1c	tubulin, alpha 1C [Source:MGI Symbol;Acc:MGI:1095409]	0.658658	1.1943	-0.782482	-0.449131
ENSMUSG00000026867	Gapvd1	GTPase activating protein and VPS9 domains 1 [Source:MGI Symbol;Acc:MGI:1913941]	-0.176829	1.22603	-0.0574593	-1.30192
ENSMUSG00000041264	Uspl1	ubiquitin specific peptidase like 1 [Source:MGI Symbol;Acc:MGI:2442342]	-0.361118	1.04037	0.0359405	-0.882177
ENSMUSG00000040731	Eif4h	eukaryotic translation initiation factor 4H [Source:MGI Symbol;Acc:MGI:1341822]	0.565152	1.24022	-0.592055	-1.25993
ENSMUSG00000074220	Zfp382	zinc finger protein 382 [Source:MGI Symbol;Acc:MGI:3588204]	0.00275738	1.39102	0.170402	-1.25604
ENSMUSG00000033184	Tmed7	transmembrane p24 trafficking protein 7 [Source:MGI Symbol;Acc:MGI:1913926]	-0.178871	1.14595	0.144814	-1.18088
ENSMUSG00000087651	1500009L16Rik	RIKEN cDNA 1500009L16 gene [Source:MGI Symbol;Acc:MGI:1917034]	-0.419369	1.42953	0.169325	-0.820539
ENSMUSG00000015759	Cnih1	cornichon family AMPA receptor auxiliary protein 1 [Source:MGI Symbol;Acc:MGI:1277202]	0.0118599	1.54255	-0.978179	-0.658391
ENSMUSG00000025104	Hdgfrp3	hepatoma-derived growth factor, related protein 3 [Source:MGI Symbol;Acc:MGI:1352760]	0.212799	1.16891	-0.262339	-1.16214
ENSMUSG00000025580	Eif4a3	eukaryotic translation initiation factor 4A3 [Source:MGI Symbol;Acc:MGI:1923731]	0.20114	1.53005	-0.781251	-0.519294
ENSMUSG00000039000	Ube3c	ubiquitin protein ligase E3C [Source:MGI Symbol;Acc:MGI:2140998]	0.226232	1.12493	-0.0381071	-1.52328
ENSMUSG00000001305	Rrp15	ribosomal RNA processing 15 homolog (S. cerevisiae) [Source:MGI Symbol;Acc:MGI:1914473]	0.165828	1.39633	-0.74236	-0.92789
ENSMUSG00000027361	Gabpb1	GA repeat binding protein, beta 1 [Source:MGI Symbol;Acc:MGI:95611]	0.122314	0.822871	0.304065	-1.37923
ENSMUSG00000021796	Bmpr1a	bone morphogenetic protein receptor, type 1A [Source:MGI Symbol;Acc:MGI:1338938]	-0.0247984	1.36726	0.501404	-1.01498
ENSMUSG00000007589	Tinf2	Terf1 (TRF1)-interacting nuclear factor 2 [Source:MGI Symbol;Acc:MGI:107246]	0.350629	1.3944	-0.934665	-0.80868
ENSMUSG00000020745	Pafah1b1	platelet-activating factor acetylhydrolase, isoform 1b, subunit 1 [Source:MGI Symbol;Acc:MGI:109520]	0.260036	1.22094	-0.160916	-1.11678
ENSMUSG00000033257	Ttll4	tubulin tyrosine ligase-like family, member 4 [Source:MGI Symbol;Acc:MGI:1914784]	0.535931	1.33803	-0.277871	-1.45824
ENSMUSG00000029472	Anapc5	anaphase-promoting complex subunit 5 [Source:MGI Symbol;Acc:MGI:1929722]	0.325932	1.26971	-0.382263	-1.27734
ENSMUSG00000061613	U2af1	U2 small nuclear ribonucleoprotein auxiliary factor (U2AF) 1 [Source:MGI Symbol;Acc:MGI:98884]	0.286735	1.63285	-0.592432	-1.1518
ENSMUSG00000031843	Mphosph6	M phase phosphoprotein 6 [Source:MGI Symbol;Acc:MGI:1915783]	-0.221579	1.60006	-0.767942	-0.533518
ENSMUSG00000057858	Fam204a	family with sequence similarity 204, member A [Source:MGI Symbol;Acc:MGI:1289174]	-0.127684	1.26146	-0.662593	-0.495627
ENSMUSG00000035704	Alg8	asparagine-linked glycosylation 8 (alpha-1,3-glucosyltransferase) [Source:MGI Symbol;Acc:MGI:2141959]	0.325039	1.5217	-0.451603	-0.733445
ENSMUSG00000025240	Sacm1l	SAC1 suppressor of actin mutations 1-like (yeast) [Source:MGI Symbol;Acc:MGI:1933169]	0.0212197	0.926466	-0.844838	-0.632584
ENSMUSG00000048668	Rhno1	RAD9-HUS1-RAD1 interacting nuclear orphan 1 [Source:MGI Symbol;Acc:MGI:1915315]	0.580892	1.36963	-0.184605	-1.2382
ENSMUSG00000018446	C1qbp	complement component 1, q subcomponent binding protein [Source:MGI Symbol;Acc:MGI:1194505]	0.181086	1.43634	-1.20924	-0.524117
ENSMUSG00000037640	Zfp60	zinc finger protein 60 [Source:MGI Symbol;Acc:MGI:99207]	0.141474	1.1709	0.120604	-1.30842
ENSMUSG00000022378	Fam49b	family with sequence similarity 49, member B [Source:MGI Symbol;Acc:MGI:1923520]	0.518278	1.34101	-0.846356	-0.962789
ENSMUSG00000035958	Tdp2	tyrosyl-DNA phosphodiesterase 2 [Source:MGI Symbol;Acc:MGI:1860486]	-0.252203	1.43156	-0.165909	-1.24593
ENSMUSG00000096553	Gm10097	predicted gene 10097 [Source:MGI Symbol;Acc:MGI:3642295]	-0.138221	0.7896	0.581093	-1.5711
ENSMUSG00000022436	Sh3bp1	SH3-domain binding protein 1 [Source:MGI Symbol;Acc:MGI:104603]	0.239594	1.40563	-0.315192	-1.15997
ENSMUSG00000035107	Dcbld2	discoidin, CUB and LCCL domain containing 2 [Source:MGI Symbol;Acc:MGI:1920629]	0.594454	1.11795	-0.44199	-1.23764
ENSMUSG00000036819	Jmjd4	jumonji domain containing 4 [Source:MGI Symbol;Acc:MGI:2144404]	0.0977227	0.991636	-0.503078	-0.664989
ENSMUSG00000068394	Cep152	centrosomal protein 152 [Source:MGI Symbol;Acc:MGI:2139083]	0.539439	1.40989	-0.353734	-1.03145
ENSMUSG00000051950	B3glct	beta-3-glucosyltransferase [Source:MGI Symbol;Acc:MGI:2685903]	-0.231066	0.861829	-0.0451331	-0.83937
ENSMUSG00000028047	Thbs3	thrombospondin 3 [Source:MGI Symbol;Acc:MGI:98739]	-0.237443	0.896629	0.785446	-1.52986
ENSMUSG00000069302	Hist1h2ah	histone cluster 1, H2ah [Source:MGI Symbol;Acc:MGI:2448295]	0.0551896	1.22844	-0.493304	-1.22675
ENSMUSG00000040857	Erf	Ets2 repressor factor [Source:MGI Symbol;Acc:MGI:109637]	0.324927	1.31697	-0.655244	-0.691683
ENSMUSG00000020392	Cdkn2aipnl	CDKN2A interacting protein N-terminal like [Source:MGI Symbol;Acc:MGI:1261797]	0.548169	1.1402	-0.192315	-1.12349
ENSMUSG00000021177	Tdp1	tyrosyl-DNA phosphodiesterase 1 [Source:MGI Symbol;Acc:MGI:1920036]	-0.240211	0.977205	0.523229	-1.23689
ENSMUSG00000026889	Rbm18	RNA binding motif protein 18 [Source:MGI Symbol;Acc:MGI:1915139]	0.0090398	1.53975	0.232769	-1.23226
ENSMUSG00000030602	Pak4	p21 protein (Cdc42/Rac)-activated kinase 4 [Source:MGI Symbol;Acc:MGI:1917834]	-0.158072	0.705253	-0.344932	-0.782077
ENSMUSG00000047777	Phf13	PHD finger protein 13 [Source:MGI Symbol;Acc:MGI:2446217]	0.0762674	1.24536	-0.197988	-1.38992
ENSMUSG00000038991	Txndc5	thioredoxin domain containing 5 [Source:MGI Symbol;Acc:MGI:2145316]	-0.117953	1.41691	0.0403327	-1.22828
ENSMUSG00000020328	Nudcd2	NudC domain containing 2 [Source:MGI Symbol;Acc:MGI:1277103]	0.418551	1.35904	-0.647008	-1.04297
ENSMUSG00000019851	Perp	PERP, TP53 apoptosis effector [Source:MGI Symbol;Acc:MGI:1929938]	0.145132	0.953669	-0.00782286	-1.2446
ENSMUSG00000030403	Vasp	vasodilator-stimulated phosphoprotein [Source:MGI Symbol;Acc:MGI:109268]	0.0899674	0.92206	-0.353619	-0.764663
ENSMUSG00000026174	Cnot9	CCR4-NOT transcription complex, subunit 9 [Source:MGI Symbol;Acc:MGI:1928902]	0.131358	0.78427	-0.258576	-1.10466
ENSMUSG00000021773	Comtd1	catechol-O-methyltransferase domain containing 1 [Source:MGI Symbol;Acc:MGI:1916406]	-0.171413	1.29876	-0.738914	-0.569033
ENSMUSG00000050555	Hyls1	hydrolethalus syndrome 1 [Source:MGI Symbol;Acc:MGI:1924082]	0.105242	1.2213	-0.029725	-1.52449
ENSMUSG00000016921	Srsf6	serine/arginine-rich splicing factor 6 [Source:MGI Symbol;Acc:MGI:1915246]	0.0673039	1.08866	0.0128787	-1.3656
ENSMUSG00000044533	Rps2	ribosomal protein S2 [Source:MGI Symbol;Acc:MGI:105110]	-0.260159	0.823377	-1.3504	0.0228902
ENSMUSG00000032911	Cspg4	chondroitin sulfate proteoglycan 4 [Source:MGI Symbol;Acc:MGI:2153093]	0.433566	1.31317	-0.62682	-0.877543
ENSMUSG00000042705	Commd10	COMM domain containing 10 [Source:MGI Symbol;Acc:MGI:1916706]	-0.131801	1.29909	-0.345107	-0.41903
ENSMUSG00000024937	Ehbp1l1	EH domain binding protein 1-like 1 [Source:MGI Symbol;Acc:MGI:3612340]	0.321781	0.910423	-1.41881	0.535665
ENSMUSG00000030254	Rad18	RAD18 E3 ubiquitin protein ligase [Source:MGI Symbol;Acc:MGI:1890476]	0.430883	1.40705	-0.55829	-1.22108
ENSMUSG00000063457	Rps15	ribosomal protein S15 [Source:MGI Symbol;Acc:MGI:98117]	0.572329	1.1396	-1.2111	-0.465108
ENSMUSG00000019813	Cep57l1	centrosomal protein 57-like 1 [Source:MGI Symbol;Acc:MGI:1915511]	0.203578	1.40359	-0.110544	-1.17447
ENSMUSG00000005103	Wdr1	WD repeat domain 1 [Source:MGI Symbol;Acc:MGI:1337100]	0.316862	1.15211	-1.51931	-0.432314
ENSMUSG00000038685	Rtel1	regulator of telomere elongation helicase 1 [Source:MGI Symbol;Acc:MGI:2139369]	0.588522	1.16455	-0.41362	-1.11221
ENSMUSG00000109324	Prmt1	protein arginine N-methyltransferase 1 [Source:MGI Symbol;Acc:MGI:107846]	0.456193	1.43146	-0.92357	-0.638615
ENSMUSG00000058503	Fam133b	family with sequence similarity 133, member B [Source:MGI Symbol;Acc:MGI:1915402]	0.261165	0.993129	-0.106563	-1.17665
ENSMUSG00000016018	Skiv2l2	superkiller viralicidic activity 2-like 2 (S. cerevisiae) [Source:MGI Symbol;Acc:MGI:1919448]	0.0744632	1.3067	-0.359513	-0.570631
ENSMUSG00000059674	Cdh24	cadherin-like 24 [Source:MGI Symbol;Acc:MGI:1928330]	0.351236	1.26062	-0.403099	-1.25901
ENSMUSG00000008318	Relt	RELT tumor necrosis factor receptor [Source:MGI Symbol;Acc:MGI:2443373]	-0.134479	1.15942	-0.853045	-0.628107
ENSMUSG00000041629	Fam104a	family with sequence similarity 104, member A [Source:MGI Symbol;Acc:MGI:106351]	0.223017	1.55994	-0.821686	-0.333266
ENSMUSG00000031511	Arhgef7	Rho guanine nucleotide exchange factor (GEF7) [Source:MGI Symbol;Acc:MGI:1860493]	-0.00222852	0.885524	0.628731	-1.12045
ENSMUSG00000040824	Snrpd2	small nuclear ribonucleoprotein D2 [Source:MGI Symbol;Acc:MGI:98345]	-0.0919212	1.28337	-0.620302	-0.515572
ENSMUSG00000031924	Cyb5b	cytochrome b5 type B [Source:MGI Symbol;Acc:MGI:1913677]	0.0623342	1.47589	-1.08234	-0.330583
ENSMUSG00000052374	Actn2	actinin alpha 2 [Source:MGI Symbol;Acc:MGI:109192]	-0.186492	0.801158	-1.28588	0.174151
ENSMUSG00000018068	Ints2	integrator complex subunit 2 [Source:MGI Symbol;Acc:MGI:1917672]	0.356508	1.28483	-0.0971438	-1.2771
ENSMUSG00000075229	Ccdc58	coiled-coil domain containing 58 [Source:MGI Symbol;Acc:MGI:2146423]	-0.20411	1.05918	-0.739061	-0.650144
ENSMUSG00000024120	Lrpprc	leucine-rich PPR-motif containing [Source:MGI Symbol;Acc:MGI:1919666]	0.0355356	1.09066	-1.62002	0.237798
ENSMUSG00000030846	Tial1	Tia1 cytotoxic granule-associated RNA binding protein-like 1 [Source:MGI Symbol;Acc:MGI:107913]	0.228523	1.12306	0.189699	-1.1654
ENSMUSG00000059363	Fxn	frataxin [Source:MGI Symbol;Acc:MGI:1096879]	0.177331	1.32315	-0.783984	-0.563848
ENSMUSG00000022634	Yaf2	YY1 associated factor 2 [Source:MGI Symbol;Acc:MGI:1914307]	-0.0605695	1.26685	-0.0125825	-1.58312
ENSMUSG00000022789	Dnm1l	dynamin 1-like [Source:MGI Symbol;Acc:MGI:1921256]	0.200623	1.10444	-0.884373	-0.92653
ENSMUSG00000090523	Gypc	glycophorin C [Source:MGI Symbol;Acc:MGI:1098566]	-0.338999	0.910286	0.54584	-1.29976
ENSMUSG00000054079	Utp18	UTP18 small subunit processome component [Source:MGI Symbol;Acc:MGI:1923402]	-0.247873	1.38885	-0.508364	-0.875947
ENSMUSG00000024258	Polr2d	polymerase (RNA) II (DNA directed) polypeptide D [Source:MGI Symbol;Acc:MGI:1916491]	0.124606	1.33685	-0.365665	-1.36042
ENSMUSG00000040675	Mthfd1l	methylenetetrahydrofolate dehydrogenase (NADP+ dependent) 1-like [Source:MGI Symbol;Acc:MGI:1924836]	0.612642	1.40293	-0.878656	-0.891374
ENSMUSG00000028851	Nudc	nudC nuclear distribution protein [Source:MGI Symbol;Acc:MGI:106014]	0.266419	1.25574	-1.11212	-0.134911
ENSMUSG00000004677	Myo9b	myosin IXb [Source:MGI Symbol;Acc:MGI:106624]	0.219446	1.08837	0.230508	-0.967147
ENSMUSG00000096916	Zfp850	zinc finger protein 850 [Source:MGI Symbol;Acc:MGI:3036281]	-0.0904319	1.48006	-0.363025	-1.39088
ENSMUSG00000056671	Prelid2	PRELI domain containing 2 [Source:MGI Symbol;Acc:MGI:1924869]	0.435244	1.59203	-0.45087	-1.31767
ENSMUSG00000024594	Prrc1	proline-rich coiled-coil 1 [Source:MGI Symbol;Acc:MGI:1916106]	-0.38658	1.175	0.139987	-0.945537
ENSMUSG00000026643	Nmt2	N-myristoyltransferase 2 [Source:MGI Symbol;Acc:MGI:1202298]	-0.00891117	1.28601	0.54689	-1.32908
ENSMUSG00000027236	Eif3j1	eukaryotic translation initiation factor 3, subunit J1 [Source:MGI Symbol;Acc:MGI:1925905]	0.215549	1.01665	-1.40953	-0.213859
ENSMUSG00000055762	Eef1d	eukaryotic translation elongation factor 1 delta (guanine nucleotide exchange protein) [Source:MGI Symbol;Acc:MGI:1913906]	-0.388022	0.785161	-1.31836	0.109539
ENSMUSG00000025986	Slc39a10	solute carrier family 39 (zinc transporter), member 10 [Source:MGI Symbol;Acc:MGI:1914515]	-0.00936569	0.896821	0.480131	-1.45309
ENSMUSG00000024212	Mllt1	myeloid/lymphoid or mixed-lineage leukemia; translocated to, 1 [Source:MGI Symbol;Acc:MGI:1927238]	-0.252083	0.998877	0.181709	-0.90488
ENSMUSG00000034990	Otoa	otoancorin [Source:MGI Symbol;Acc:MGI:2149209]	0.0733551	1.48529	0.301796	-1.08314
ENSMUSG00000022498	Txndc11	thioredoxin domain containing 11 [Source:MGI Symbol;Acc:MGI:1923620]	0.189826	1.03758	0.343103	-1.11491
ENSMUSG00000028180	Zranb2	zinc finger, RAN-binding domain containing 2 [Source:MGI Symbol;Acc:MGI:1858211]	0.524402	1.2896	-0.297266	-0.372475
ENSMUSG00000074746	Pdzd8	PDZ domain containing 8 [Source:MGI Symbol;Acc:MGI:2677270]	0.477677	1.19969	-0.626265	-0.964506
ENSMUSG00000028896	Rcc1	regulator of chromosome condensation 1 [Source:MGI Symbol;Acc:MGI:1913989]	0.560705	1.1667	-0.469442	-1.20631
ENSMUSG00000053931	Cnn3	calponin 3, acidic [Source:MGI Symbol;Acc:MGI:1919244]	0.584418	1.15798	-0.268696	-1.3536
ENSMUSG00000020267	Hint1	histidine triad nucleotide binding protein 1 [Source:MGI Symbol;Acc:MGI:1321133]	0.350445	0.66393	-1.29398	-0.189386
ENSMUSG00000022234	Cct5	chaperonin containing Tcp1, subunit 5 (epsilon) [Source:MGI Symbol;Acc:MGI:107185]	0.579769	1.0972	-0.897512	-0.691084
ENSMUSG00000027353	Mcm8	minichromosome maintenance 8 homologous recombination repair factor [Source:MGI Symbol;Acc:MGI:1913884]	0.00123983	1.55491	-0.426792	-1.05856
ENSMUSG00000028719	Cmpk1	cytidine monophosphate (UMP-CMP) kinase 1 [Source:MGI Symbol;Acc:MGI:1913838]	0.166633	1.48608	0.0924607	-0.992113
ENSMUSG00000026980	Ly75	lymphocyte antigen 75 [Source:MGI Symbol;Acc:MGI:106662]	0.1148	1.30383	-0.114866	-1.14106
ENSMUSG00000037149	Ddx1	DEAD (Asp-Glu-Ala-Asp) box polypeptide 1 [Source:MGI Symbol;Acc:MGI:2144727]	0.173614	1.05131	-1.08516	0.0887042
ENSMUSG00000039929	Urb1	URB1 ribosome biogenesis 1 homolog (S. cerevisiae) [Source:MGI Symbol;Acc:MGI:2146468]	0.30278	1.12807	-1.13807	-0.459268
ENSMUSG00000007039	Ddah2	dimethylarginine dimethylaminohydrolase 2 [Source:MGI Symbol;Acc:MGI:1859016]	0.430741	1.10631	0.118017	-1.34106
ENSMUSG00000020325	Fstl3	follistatin-like 3 [Source:MGI Symbol;Acc:MGI:1890391]	-0.143878	0.822406	-0.887232	-0.561084
ENSMUSG00000026857	Ntmt1	N-terminal Xaa-Pro-Lys N-methyltransferase 1 [Source:MGI Symbol;Acc:MGI:1913867]	0.287036	1.2059	-0.744266	-0.787659
ENSMUSG00000026049	Tex30	testis expressed 30 [Source:MGI Symbol;Acc:MGI:1922873]	-0.179706	1.25075	0.154065	-0.931576
ENSMUSG00000057706	Mex3b	mex3 RNA binding family member B [Source:MGI Symbol;Acc:MGI:1918252]	0.210322	0.956609	0.570262	-1.48561
ENSMUSG00000035914	Cd276	CD276 antigen [Source:MGI Symbol;Acc:MGI:2183926]	-0.322217	0.883366	0.413745	-1.35506
ENSMUSG00000028378	Ptgr1	prostaglandin reductase 1 [Source:MGI Symbol;Acc:MGI:1914353]	-0.621182	0.977519	0.200532	-1.05984
ENSMUSG00000026816	Gtf3c5	general transcription factor IIIC, polypeptide 5 [Source:MGI Symbol;Acc:MGI:1917489]	-0.333576	1.22115	0.732558	-1.24563
ENSMUSG00000030322	Mbd4	methyl-CpG binding domain protein 4 [Source:MGI Symbol;Acc:MGI:1333850]	-0.135923	1.1464	0.596883	-1.38713
ENSMUSG00000014786	Slc9a5	solute carrier family 9 (sodium/hydrogen exchanger), member 5 [Source:MGI Symbol;Acc:MGI:2685542]	0.349983	1.2301	-0.22299	-1.36253
ENSMUSG00000062937	Mtap	methylthioadenosine phosphorylase [Source:MGI Symbol;Acc:MGI:1914152]	0.396895	1.48321	-0.875152	-0.729153
ENSMUSG00000090553	Snrpe	small nuclear ribonucleoprotein E [Source:MGI Symbol;Acc:MGI:98346]	0.0806555	1.29325	-0.897209	-0.409124
ENSMUSG00000030657	Xylt1	xylosyltransferase 1 [Source:MGI Symbol;Acc:MGI:2451073]	-0.121455	1.12798	-0.375841	-1.09661
ENSMUSG00000037519	Ppfia1	protein tyrosine phosphatase, receptor type, f polypeptide (PTPRF), interacting protein (liprin), alpha 1 [Source:MGI Symbol;Acc:MGI:1924750]	0.119359	1.09768	-0.221159	-1.20788
ENSMUSG00000060950	Trmt61a	tRNA methyltransferase 61A [Source:MGI Symbol;Acc:MGI:2443487]	0.276181	1.10035	-0.447427	-0.306193
ENSMUSG00000029913	Prdm5	PR domain containing 5 [Source:MGI Symbol;Acc:MGI:1918029]	0.180266	1.19533	0.200408	-1.42296
ENSMUSG00000035726	Supt16	suppressor of Ty 16 [Source:MGI Symbol;Acc:MGI:1890948]	0.617269	1.20898	-0.714037	-0.978324
ENSMUSG00000046561	Arsj	arylsulfatase J [Source:MGI Symbol;Acc:MGI:2443513]	-0.0328672	1.03086	0.47032	-1.34027
ENSMUSG00000024298	Zfp871	zinc finger protein 871 [Source:MGI Symbol;Acc:MGI:1921793]	0.102716	0.889008	0.51991	-0.979066
ENSMUSG00000073542	Cep76	centrosomal protein 76 [Source:MGI Symbol;Acc:MGI:1923401]	-0.219182	1.0525	-0.38466	-0.684411
ENSMUSG00000026377	Nifk	nucleolar protein interacting with the FHA domain of MKI67 [Source:MGI Symbol;Acc:MGI:1915199]	0.182924	1.2884	-0.920042	-0.542877
ENSMUSG00000049517	Rps23	ribosomal protein S23 [Source:MGI Symbol;Acc:MGI:1913725]	0.556337	1.13589	-0.873173	-1.15752
ENSMUSG00000072066	6720489N17Rik	RIKEN cDNA 6720489N17 gene [Source:MGI Symbol;Acc:MGI:2443901]	0.00982136	1.30296	-0.201455	-1.07936
ENSMUSG00000025995	Wdr75	WD repeat domain 75 [Source:MGI Symbol;Acc:MGI:1920924]	0.209645	1.23361	-1.09805	-0.899397
ENSMUSG00000026628	Atf3	activating transcription factor 3 [Source:MGI Symbol;Acc:MGI:109384]	0.0485102	1.20203	-1.05503	0.493124
ENSMUSG00000031994	Adamts8	a disintegrin-like and metallopeptidase (reprolysin type) with thrombospondin type 1 motif, 8 [Source:MGI Symbol;Acc:MGI:1353468]	-0.0432847	1.28691	-0.322364	-1.21896
ENSMUSG00000034303	Ccdc15	coiled-coil domain containing 15 [Source:MGI Symbol;Acc:MGI:2444488]	0.368431	1.26394	-0.0725634	-0.881282
ENSMUSG00000041939	Mvk	mevalonate kinase [Source:MGI Symbol;Acc:MGI:107624]	0.118362	1.59328	-0.928849	-0.242225
ENSMUSG00000041594	Tmtc4	transmembrane and tetratricopeptide repeat containing 4 [Source:MGI Symbol;Acc:MGI:1921050]	0.29283	1.36227	-0.293784	-1.08057
ENSMUSG00000019818	Cd164	CD164 antigen [Source:MGI Symbol;Acc:MGI:1859568]	0.576839	1.30918	-0.360328	-0.704805
ENSMUSG00000029752	Asns	asparagine synthetase [Source:MGI Symbol;Acc:MGI:1350929]	0.249262	1.44738	-1.08084	-0.621423
ENSMUSG00000034729	Mrps10	mitochondrial ribosomal protein S10 [Source:MGI Symbol;Acc:MGI:1928139]	0.225445	1.33057	-0.306075	-1.38348
ENSMUSG00000070732	Rbm44	RNA binding motif protein 44 [Source:MGI Symbol;Acc:MGI:2685663]	0.247702	1.07857	-0.402914	-1.1172
ENSMUSG00000044702	Palb2	partner and localizer of BRCA2 [Source:MGI Symbol;Acc:MGI:3040695]	0.353304	1.17203	-0.0120163	-1.31395
ENSMUSG00000038766	Gabpb2	GA repeat binding protein, beta 2 [Source:MGI Symbol;Acc:MGI:95612]	0.321366	1.36629	-0.647588	-0.712749
ENSMUSG00000021537	Cetn3	centrin 3 [Source:MGI Symbol;Acc:MGI:1097706]	0.354028	1.28155	-0.271691	-1.30708
ENSMUSG00000042331	Specc1	sperm antigen with calponin homology and coiled-coil domains 1 [Source:MGI Symbol;Acc:MGI:2442356]	-0.198118	0.702962	-0.0413715	-1.13867
ENSMUSG00000015247	Nipsnap3b	nipsnap homolog 3B (C. elegans) [Source:MGI Symbol;Acc:MGI:1913786]	0.297471	1.25414	-0.428698	-1.23085
ENSMUSG00000028330	Ncbp1	nuclear cap binding protein subunit 1 [Source:MGI Symbol;Acc:MGI:1891840]	0.0735079	1.00469	-0.0864092	-0.648373
ENSMUSG00000027860	Vangl1	vang-like 1 (van gogh, Drosophila) [Source:MGI Symbol;Acc:MGI:2159344]	-0.170282	0.954883	-0.110088	-1.07212
ENSMUSG00000003423	Pih1d1	PIH1 domain containing 1 [Source:MGI Symbol;Acc:MGI:1916095]	0.307387	1.21813	-0.787967	-1.04062
ENSMUSG00000045672	Col27a1	collagen, type XXVII, alpha 1 [Source:MGI Symbol;Acc:MGI:2672118]	-0.695075	1.09055	0.86892	-1.06115
ENSMUSG00000030058	Copg1	coatomer protein complex, subunit gamma 1 [Source:MGI Symbol;Acc:MGI:1858696]	0.521357	1.26007	-0.48445	-1.13456
ENSMUSG00000000759	Tubgcp3	tubulin, gamma complex associated protein 3 [Source:MGI Symbol;Acc:MGI:2183752]	0.507266	1.31106	-0.479363	-1.05411
ENSMUSG00000059791	Nrm	nurim (nuclear envelope membrane protein) [Source:MGI Symbol;Acc:MGI:2146855]	0.320536	0.938781	-0.0217572	-1.1441
ENSMUSG00000043284	Tmem11	transmembrane protein 11 [Source:MGI Symbol;Acc:MGI:2144726]	0.0466784	1.27231	-0.724005	-0.269979
ENSMUSG00000029328	Hnrnpdl	heterogeneous nuclear ribonucleoprotein D-like [Source:MGI Symbol;Acc:MGI:1355299]	0.573077	0.996469	-1.14616	-0.601787
ENSMUSG00000055884	Fancm	Fanconi anemia, complementation group M [Source:MGI Symbol;Acc:MGI:2442306]	0.341055	1.05788	-0.0784194	-1.36828
ENSMUSG00000039239	Tgfb2	transforming growth factor, beta 2 [Source:MGI Symbol;Acc:MGI:98726]	0.126697	1.15463	-0.808218	-0.334449
ENSMUSG00000023932	Cdc5l	cell division cycle 5-like (S. pombe) [Source:MGI Symbol;Acc:MGI:1918952]	0.355062	1.16012	-0.87508	-0.711905
ENSMUSG00000003824	Syce2	synaptonemal complex central element protein 2 [Source:MGI Symbol;Acc:MGI:1919096]	0.446305	1.24858	-0.62929	-1.09664
ENSMUSG00000033054	Npat	nuclear protein in the AT region [Source:MGI Symbol;Acc:MGI:107605]	0.320326	0.982649	-0.0648837	-1.13875
ENSMUSG00000025577	Cbx2	chromobox 2 [Source:MGI Symbol;Acc:MGI:88289]	0.0238417	0.783194	0.606875	-1.26316
ENSMUSG00000028032	Papss1	3'-phosphoadenosine 5'-phosphosulfate synthase 1 [Source:MGI Symbol;Acc:MGI:1330587]	0.261092	0.902761	0.133683	-1.42963
ENSMUSG00000015653	Steap2	six transmembrane epithelial antigen of prostate 2 [Source:MGI Symbol;Acc:MGI:1921301]	-0.0459954	1.08723	0.162084	-1.14882
ENSMUSG00000041360	Pum3	pumilio RNA-binding family member 3 [Source:MGI Symbol;Acc:MGI:106253]	0.392622	1.04068	-0.292472	-1.32162
ENSMUSG00000015027	Galns	galactosamine (N-acetyl)-6-sulfate sulfatase [Source:MGI Symbol;Acc:MGI:1355303]	-0.201388	1.28141	-0.643216	-0.775885
ENSMUSG00000060981	Hist1h4h	histone cluster 1, H4h [Source:MGI Symbol;Acc:MGI:2448427]	0.259075	0.967857	-0.532413	-1.06462
ENSMUSG00000070526	Peg12	paternally expressed 12 [Source:MGI Symbol;Acc:MGI:1351637]	0.451493	1.31091	-0.365531	-1.21907
ENSMUSG00000048410	Zfp407	zinc finger protein 407 [Source:MGI Symbol;Acc:MGI:2685179]	0.0833283	0.885131	0.501092	-1.65654
ENSMUSG00000072980	Oip5	Opa interacting protein 5 [Source:MGI Symbol;Acc:MGI:1917895]	0.267708	1.1404	-0.57132	-1.09755
ENSMUSG00000036403	Cep135	centrosomal protein 135 [Source:MGI Symbol;Acc:MGI:2681869]	-0.168999	1.06765	-0.446804	-1.49771
ENSMUSG00000033943	Mga	MAX gene associated [Source:MGI Symbol;Acc:MGI:1352483]	0.326497	1.08517	0.298806	-1.17203
ENSMUSG00000004018	Fancl	Fanconi anemia, complementation group L [Source:MGI Symbol;Acc:MGI:1914280]	0.0805283	1.43659	-0.720203	-0.963679
ENSMUSG00000038279	Nop2	NOP2 nucleolar protein [Source:MGI Symbol;Acc:MGI:107891]	0.241405	0.990084	-1.35314	0.286471
ENSMUSG00000053980	Gm9930	predicted gene 9930 [Source:MGI Symbol;Acc:MGI:3642400]	-0.0162283	0.886276	0.847516	-1.42097
ENSMUSG00000029169	Dhx15	DEAH (Asp-Glu-Ala-His) box polypeptide 15 [Source:MGI Symbol;Acc:MGI:1099786]	0.541182	1.1847	-0.666652	-1.01613
ENSMUSG00000034681	Rnps1	ribonucleic acid binding protein S1 [Source:MGI Symbol;Acc:MGI:97960]	0.412565	1.42641	-0.57685	-0.912459
ENSMUSG00000027176	Cstf3	cleavage stimulation factor, 3' pre-RNA, subunit 3 [Source:MGI Symbol;Acc:MGI:1351825]	0.287676	1.22555	-0.251454	-0.769988
ENSMUSG00000028426	Rad23b	RAD23 homolog B, nucleotide excision repair protein [Source:MGI Symbol;Acc:MGI:105128]	0.653324	1.50569	-0.98584	-0.93103
ENSMUSG00000063445	Nmral1	NmrA-like family domain containing 1 [Source:MGI Symbol;Acc:MGI:1915074]	0.393022	1.19157	-0.538313	-1.05681
ENSMUSG00000020834	Dhrs13	dehydrogenase/reductase (SDR family) member 13 [Source:MGI Symbol;Acc:MGI:1917701]	0.389354	1.42771	-0.770328	-0.703582
ENSMUSG00000031824	6430548M08Rik	RIKEN cDNA 6430548M08 gene [Source:MGI Symbol;Acc:MGI:2443793]	-0.252303	1.019	0.149822	-0.650911
ENSMUSG00000024844	Banf1	barrier to autointegration factor 1 [Source:MGI Symbol;Acc:MGI:1346330]	0.700578	1.03512	-1.15182	-0.501636
ENSMUSG00000061718	Ppp1r1b	protein phosphatase 1, regulatory (inhibitor) subunit 1B [Source:MGI Symbol;Acc:MGI:94860]	0.544797	1.04805	-0.640199	-1.12221
ENSMUSG00000020929	Eftud2	elongation factor Tu GTP binding domain containing 2 [Source:MGI Symbol;Acc:MGI:1336880]	0.0644372	1.36559	-0.0487116	-1.0225
ENSMUSG00000066441	Rdh11	retinol dehydrogenase 11 [Source:MGI Symbol;Acc:MGI:102581]	0.309177	1.60537	-0.277754	-0.952211
ENSMUSG00000041840	Haus1	HAUS augmin-like complex, subunit 1 [Source:MGI Symbol;Acc:MGI:2385076]	0.325256	1.26858	-0.691588	-0.847234
ENSMUSG00000032050	Rdx	radixin [Source:MGI Symbol;Acc:MGI:97887]	0.475322	1.50353	-0.746187	-1.2503
ENSMUSG00000073702	Rpl31	ribosomal protein L31 [Source:MGI Symbol;Acc:MGI:2149632]	0.657911	1.29641	-0.697168	-1.14204
ENSMUSG00000007646	Rad51c	RAD51 paralog C [Source:MGI Symbol;Acc:MGI:2150020]	0.506314	1.25298	-0.173062	-1.31786
ENSMUSG00000021771	Vdac2	voltage-dependent anion channel 2 [Source:MGI Symbol;Acc:MGI:106915]	0.489105	1.11427	-1.22337	-0.370586
ENSMUSG00000013629	Cad	carbamoyl-phosphate synthetase 2, aspartate transcarbamylase, and dihydroorotase [Source:MGI Symbol;Acc:MGI:1916969]	0.549794	1.1131	-0.300258	-1.33052
ENSMUSG00000038214	Bend3	BEN domain containing 3 [Source:MGI Symbol;Acc:MGI:2677212]	0.195815	1.07761	0.0999521	-1.56543
ENSMUSG00000063052	Lrrc40	leucine rich repeat containing 40 [Source:MGI Symbol;Acc:MGI:1914394]	0.709418	1.23585	-0.616389	-1.18905
ENSMUSG00000020849	Ywhae	tyrosine 3-monooxygenase/tryptophan 5-monooxygenase activation protein, epsilon polypeptide [Source:MGI Symbol;Acc:MGI:894689]	0.0496159	1.32981	-1.25207	-0.990908
ENSMUSG00000030770	Parva	parvin, alpha [Source:MGI Symbol;Acc:MGI:1931144]	-0.238217	1.06823	0.129219	-1.4706
ENSMUSG00000025872	Thoc3	THO complex 3 [Source:MGI Symbol;Acc:MGI:1920916]	0.559968	1.3122	-0.524017	-0.737131
ENSMUSG00000028149	Rap1gds1	RAP1, GTP-GDP dissociation stimulator 1 [Source:MGI Symbol;Acc:MGI:2385189]	-0.0528744	0.953319	-0.0446416	-1.20509
ENSMUSG00000021693	Kif2a	kinesin family member 2A [Source:MGI Symbol;Acc:MGI:108390]	0.114037	0.777408	0.302527	-1.29593
ENSMUSG00000030435	U2af2	U2 small nuclear ribonucleoprotein auxiliary factor (U2AF) 2 [Source:MGI Symbol;Acc:MGI:98886]	0.123837	1.19308	-0.424979	-1.11815
ENSMUSG00000041912	Tdrkh	tudor and KH domain containing protein [Source:MGI Symbol;Acc:MGI:1919884]	0.109929	1.19807	0.00566339	-0.895431
ENSMUSG00000028676	Srsf10	serine/arginine-rich splicing factor 10 [Source:MGI Symbol;Acc:MGI:1333805]	0.265053	0.978692	0.0302305	-1.22043
ENSMUSG00000025466	Fuom	fucose mutarotase [Source:MGI Symbol;Acc:MGI:1916314]	0.420175	1.56994	-0.494965	-0.927317
ENSMUSG00000024974	Smc3	structural maintenance of chromosomes 3 [Source:MGI Symbol;Acc:MGI:1339795]	0.622304	1.13617	-0.489925	-1.01654
ENSMUSG00000028671	Gale	galactose-4-epimerase, UDP [Source:MGI Symbol;Acc:MGI:1921496]	0.426345	1.32394	-0.625217	-0.810995
ENSMUSG00000025925	Terf1	telomeric repeat binding factor 1 [Source:MGI Symbol;Acc:MGI:109634]	0.446349	1.54007	-0.20757	-1.20121
ENSMUSG00000057236	Rbbp4	retinoblastoma binding protein 4 [Source:MGI Symbol;Acc:MGI:1194912]	0.52554	1.2202	-0.230159	-1.44587
ENSMUSG00000030505	Prmt3	protein arginine N-methyltransferase 3 [Source:MGI Symbol;Acc:MGI:1919224]	0.255418	1.32467	-0.945702	-1.19137
ENSMUSG00000021944	Gata4	GATA binding protein 4 [Source:MGI Symbol;Acc:MGI:95664]	0.560265	1.13558	-0.294887	-1.47816
ENSMUSG00000038633	Degs1	delta(4)-desaturase, sphingolipid 1 [Source:MGI Symbol;Acc:MGI:1097711]	0.440583	1.15743	-0.798448	-1.07166
ENSMUSG00000067995	Gtf2f2	general transcription factor IIF, polypeptide 2 [Source:MGI Symbol;Acc:MGI:1915955]	0.336059	1.23382	-0.605958	-1.09068
ENSMUSG00000021952	Xpo4	exportin 4 [Source:MGI Symbol;Acc:MGI:1888526]	0.369889	1.07856	-0.724972	-1.02767
ENSMUSG00000021877	Arf4	ADP-ribosylation factor 4 [Source:MGI Symbol;Acc:MGI:99433]	0.223483	1.13172	-0.428558	-1.08961
ENSMUSG00000020770	Unk	unkempt family zinc finger [Source:MGI Symbol;Acc:MGI:2442456]	0.352712	1.35364	-0.297459	-1.30014
ENSMUSG00000034120	Srsf2	serine/arginine-rich splicing factor 2 [Source:MGI Symbol;Acc:MGI:98284]	0.665579	1.17661	-0.789789	-1.26817
ENSMUSG00000082361	Btc	betacellulin, epidermal growth factor family member [Source:MGI Symbol;Acc:MGI:99439]	-0.315983	1.29502	-0.708242	-1.00277
ENSMUSG00000041453	Rpl21	ribosomal protein L21 [Source:MGI Symbol;Acc:MGI:1278340]	0.36226	0.81542	-0.897791	-0.852989
ENSMUSG00000022369	Mtbp	Mdm2, transformed 3T3 cell double minute p53 binding protein [Source:MGI Symbol;Acc:MGI:2146005]	0.215007	1.13994	-0.00638005	-1.49717
ENSMUSG00000035551	Igfbpl1	insulin-like growth factor binding protein-like 1 [Source:MGI Symbol;Acc:MGI:1933198]	0.67195	1.25281	-0.220693	-1.42504
ENSMUSG00000032293	Ireb2	iron responsive element binding protein 2 [Source:MGI Symbol;Acc:MGI:1928268]	-0.0353141	0.992252	0.0845578	-1.31443
ENSMUSG00000041718	Alg13	asparagine-linked glycosylation 13 [Source:MGI Symbol;Acc:MGI:1914824]	0.38137	1.08195	0.32986	-1.53263
ENSMUSG00000000001	Gnai3	guanine nucleotide binding protein (G protein), alpha inhibiting 3 [Source:MGI Symbol;Acc:MGI:95773]	-0.200335	1.20902	0.0111545	-1.11218
ENSMUSG00000044813	Shb	src homology 2 domain-containing transforming protein B [Source:MGI Symbol;Acc:MGI:98294]	-0.584055	0.790783	0.0690827	-1.10782
ENSMUSG00000054099	Slc25a40	solute carrier family 25, member 40 [Source:MGI Symbol;Acc:MGI:2442486]	0.219939	1.09361	0.0218211	-1.34743
ENSMUSG00000033228	Scaf11	SR-related CTD-associated factor 11 [Source:MGI Symbol;Acc:MGI:1919443]	0.39712	1.27007	-1.21901	-0.613145
ENSMUSG00000042155	Klhl23	kelch-like 23 [Source:MGI Symbol;Acc:MGI:2683536]	0.379459	1.49323	-1.06281	-0.7995
ENSMUSG00000058546	Rpl23a	ribosomal protein L23A [Source:MGI Symbol;Acc:MGI:3040672]	0.221453	0.8729	-1.22169	0.0314592
ENSMUSG00000033075	Senp1	SUMO1/sentrin specific peptidase 1 [Source:MGI Symbol;Acc:MGI:2445054]	0.545159	1.21293	-0.306847	-1.4578
ENSMUSG00000054034	Tceal5	transcription elongation factor A (SII)-like 5 [Source:MGI Symbol;Acc:MGI:3036236]	0.395122	1.32497	-0.353875	-1.2148
ENSMUSG00000036864	Proser3	proline and serine rich 3 [Source:MGI Symbol;Acc:MGI:2681861]	-0.35655	1.1089	0.0780072	-1.34821
ENSMUSG00000033039	Micall1	microtubule associated monooxygenase, calponin and LIM domain containing -like 1 [Source:MGI Symbol;Acc:MGI:105870]	0.495562	0.867816	-1.37791	-0.0504015
ENSMUSG00000019806	Aig1	androgen-induced 1 [Source:MGI Symbol;Acc:MGI:1913503]	-0.114696	1.27711	-0.0627793	-0.900744
ENSMUSG00000040720	1110037F02Rik	RIKEN cDNA 1110037F02 gene [Source:MGI Symbol;Acc:MGI:1913435]	0.366636	1.20421	-0.170798	-1.48348
ENSMUSG00000040331	Nsmce4a	NSE4 homolog A, SMC5-SMC6 complex component [Source:MGI Symbol;Acc:MGI:1915122]	0.621588	1.16231	-0.726125	-1.14676
ENSMUSG00000031398	Plxna3	plexin A3 [Source:MGI Symbol;Acc:MGI:107683]	0.323634	1.11312	-0.168657	-1.39966
ENSMUSG00000026211	Obsl1	obscurin-like 1 [Source:MGI Symbol;Acc:MGI:2138628]	0.391004	0.990714	-0.323097	-0.867767
ENSMUSG00000068882	Ssb	Sjogren syndrome antigen B [Source:MGI Symbol;Acc:MGI:98423]	0.393183	1.25414	-0.14731	-1.52499
ENSMUSG00000030924	2610020H08Rik	RIKEN cDNA 2610020H08 gene [Source:MGI Symbol;Acc:MGI:1919402]	0.427227	1.13617	0.0827914	-1.16068
ENSMUSG00000020173	Cobl	cordon-bleu WH2 repeat [Source:MGI Symbol;Acc:MGI:105056]	0.221885	1.57638	-0.62984	-0.798714
ENSMUSG00000013822	Elof1	ELF1 homolog, elongation factor 1 [Source:MGI Symbol;Acc:MGI:1913376]	0.170399	0.939466	-1.13286	-0.517001
ENSMUSG00000027185	Nat10	N-acetyltransferase 10 [Source:MGI Symbol;Acc:MGI:2138939]	-0.346533	1.53567	-1.00477	-0.34388
ENSMUSG00000021486	Prelid1	PRELI domain containing 1 [Source:MGI Symbol;Acc:MGI:1913744]	0.340972	1.17967	-0.317319	-1.23158
ENSMUSG00000032547	Ryk	receptor-like tyrosine kinase [Source:MGI Symbol;Acc:MGI:101766]	0.201007	1.12155	-1.17652	-0.557021
ENSMUSG00000054400	Cklf	chemokine-like factor [Source:MGI Symbol;Acc:MGI:1922708]	0.220269	1.04456	-0.0979027	-1.55803
ENSMUSG00000026779	Mastl	microtubule associated serine/threonine kinase-like [Source:MGI Symbol;Acc:MGI:1914371]	0.523205	1.13362	-0.371071	-1.46403
ENSMUSG00000000915	Hip1r	huntingtin interacting protein 1 related [Source:MGI Symbol;Acc:MGI:1352504]	0.311644	1.26862	0.0201335	-1.34941
ENSMUSG00000032178	Ilf3	interleukin enhancer binding factor 3 [Source:MGI Symbol;Acc:MGI:1339973]	0.651739	1.2579	-0.39679	-1.40629
ENSMUSG00000031691	Tnpo2	transportin 2 (importin 3, karyopherin beta 2b) [Source:MGI Symbol;Acc:MGI:2384849]	0.526792	1.28452	-0.587664	-1.42946
ENSMUSG00000021969	Zdhhc20	zinc finger, DHHC domain containing 20 [Source:MGI Symbol;Acc:MGI:1923215]	0.204491	0.942666	0.678114	-1.35751
ENSMUSG00000025507	Pidd1	p53 induced death domain protein 1 [Source:MGI Symbol;Acc:MGI:1889507]	0.187827	1.6596	-0.581719	-1.0693
ENSMUSG00000047003	Zfp41	zinc finger protein 41 [Source:MGI Symbol;Acc:MGI:99186]	0.0814275	1.10227	-0.136176	-1.50056
ENSMUSG00000025856	Pdgfa	platelet derived growth factor, alpha [Source:MGI Symbol;Acc:MGI:97527]	0.454498	1.04982	-1.0961	-0.727064
ENSMUSG00000007833	Aldh16a1	aldehyde dehydrogenase 16 family, member A1 [Source:MGI Symbol;Acc:MGI:1916998]	0.300617	1.21691	-0.229684	-1.18022
ENSMUSG00000004591	Pkn2	protein kinase N2 [Source:MGI Symbol;Acc:MGI:109211]	0.316817	1.25268	-0.671619	-0.994314
ENSMUSG00000039814	Xkr5	X-linked Kx blood group related 5 [Source:MGI Symbol;Acc:MGI:2442327]	0.479755	1.24222	-0.452651	-1.2808
ENSMUSG00000022571	Pycrl	pyrroline-5-carboxylate reductase-like [Source:MGI Symbol;Acc:MGI:1913444]	0.471323	0.962511	-0.814712	-0.81348
ENSMUSG00000034168	Irf2bpl	interferon regulatory factor 2 binding protein-like [Source:MGI Symbol;Acc:MGI:2442463]	0.470324	0.972802	-1.55423	0.530901
ENSMUSG00000032187	Smarca4	SWI/SNF related, matrix associated, actin dependent regulator of chromatin, subfamily a, member 4 [Source:MGI Symbol;Acc:MGI:88192]	0.418976	0.99766	-0.40593	-1.21001
ENSMUSG00000042305	Tmem183a	transmembrane protein 183A [Source:MGI Symbol;Acc:MGI:1914729]	0.236042	0.812125	-0.336915	-0.90853
ENSMUSG00000037013	Ss18	synovial sarcoma translocation, Chromosome 18 [Source:MGI Symbol;Acc:MGI:107708]	-0.420851	0.830785	0.438843	-1.67996
ENSMUSG00000028081	Rps3a1	ribosomal protein S3A1 [Source:MGI Symbol;Acc:MGI:1202063]	0.63716	1.12701	-0.999952	-1.17078
ENSMUSG00000006373	Pgrmc1	progesterone receptor membrane component 1 [Source:MGI Symbol;Acc:MGI:1858305]	0.333571	1.04141	0.0459051	-1.64656
ENSMUSG00000079435	Rpl36a	ribosomal protein L36A [Source:MGI Symbol;Acc:MGI:1201789]	0.334864	1.0137	-1.05365	-0.172506
ENSMUSG00000040524	Zfp609	zinc finger protein 609 [Source:MGI Symbol;Acc:MGI:2674092]	0.194436	1.22733	-0.103138	-1.36139
ENSMUSG00000032436	Cmtm7	CKLF-like MARVEL transmembrane domain containing 7 [Source:MGI Symbol;Acc:MGI:2447166]	0.410948	1.17621	-0.768888	-0.95836
ENSMUSG00000030316	Tamm41	TAM41 mitochondrial translocator assembly and maintenance homolog [Source:MGI Symbol;Acc:MGI:1916221]	0.14226	1.62121	-0.149333	-0.970754
ENSMUSG00000029326	Enoph1	enolase-phosphatase 1 [Source:MGI Symbol;Acc:MGI:1915120]	0.108994	1.31446	-0.714331	-0.465941
ENSMUSG00000028018	Gstcd	glutathione S-transferase, C-terminal domain containing [Source:MGI Symbol;Acc:MGI:1914803]	0.345358	1.15167	-0.516313	-1.10166
ENSMUSG00000037070	Rbmxl1	RNA binding motif protein, X-linked like-1 [Source:MGI Symbol;Acc:MGI:1343045]	0.197976	1.15414	0.0206175	-1.2129
ENSMUSG00000060098	Prmt7	protein arginine N-methyltransferase 7 [Source:MGI Symbol;Acc:MGI:2384879]	0.306258	0.664799	-1.14478	-0.0194734
ENSMUSG00000040843	Tiprl	TIP41, TOR signalling pathway regulator-like (S. cerevisiae) [Source:MGI Symbol;Acc:MGI:1915087]	0.187935	1.12556	-0.211731	-1.499
ENSMUSG00000074682	Zcchc3	zinc finger, CCHC domain containing 3 [Source:MGI Symbol;Acc:MGI:1915167]	0.363495	0.976125	-0.529741	-1.29741
ENSMUSG00000023051	Tarbp2	TARBP2, RISC loading complex RNA binding subunit [Source:MGI Symbol;Acc:MGI:103027]	0.476615	1.2218	-1.24976	-0.236822
ENSMUSG00000041734	Kirrel	kin of IRRE like (Drosophila) [Source:MGI Symbol;Acc:MGI:1891396]	0.27596	1.19103	-0.101749	-1.48926
ENSMUSG00000069135	Fgfr1op	Fgfr1 oncogene partner [Source:MGI Symbol;Acc:MGI:1922546]	0.400458	1.23883	-0.558924	-1.14377
ENSMUSG00000001576	Ergic1	endoplasmic reticulum-golgi intermediate compartment (ERGIC) 1 [Source:MGI Symbol;Acc:MGI:1914708]	0.340869	1.16773	-0.679786	-1.18203
ENSMUSG00000093674	Rpl41	ribosomal protein L41 [Source:MGI Symbol;Acc:MGI:1915195]	0.427211	1.05281	-0.959241	-0.857475
ENSMUSG00000042369	Rbm45	RNA binding motif protein 45 [Source:MGI Symbol;Acc:MGI:2387367]	0.442766	1.0569	-0.498709	-1.15772
ENSMUSG00000027099	Mtx2	metaxin 2 [Source:MGI Symbol;Acc:MGI:1859652]	0.237996	0.693377	-1.38118	-0.102592
ENSMUSG00000028234	Rps20	ribosomal protein S20 [Source:MGI Symbol;Acc:MGI:1914677]	0.568522	1.11882	-0.92811	-0.917448
ENSMUSG00000059897	Zfp930	zinc finger protein 930 [Source:MGI Symbol;Acc:MGI:2675306]	0.105288	1.09027	-0.833943	-0.897187
ENSMUSG00000020994	Pnn	pinin [Source:MGI Symbol;Acc:MGI:1100514]	0.75889	1.4056	-0.600542	-1.17067
ENSMUSG00000028226	Mmp16	matrix metallopeptidase 16 [Source:MGI Symbol;Acc:MGI:1276107]	-0.175632	0.746902	0.496722	-1.43114
ENSMUSG00000022533	Atp13a3	ATPase type 13A3 [Source:MGI Symbol;Acc:MGI:2685387]	0.26685	0.883752	-0.114358	-1.01027
ENSMUSG00000037315	Jade3	jade family PHD finger 3 [Source:MGI Symbol;Acc:MGI:2148019]	0.258897	0.909403	-0.493116	-1.54053
ENSMUSG00000029623	Pdap1	PDGFA associated protein 1 [Source:MGI Symbol;Acc:MGI:2448536]	-0.265498	0.777811	-0.261005	-1.18567
ENSMUSG00000040738	Ints8	integrator complex subunit 8 [Source:MGI Symbol;Acc:MGI:1919906]	-0.157483	0.914195	0.670301	-1.0315
ENSMUSG00000062006	Rpl34	ribosomal protein L34 [Source:MGI Symbol;Acc:MGI:1915686]	0.37366	0.933888	-0.926986	-0.812283
ENSMUSG00000028996	Rbp7	retinol binding protein 7, cellular [Source:MGI Symbol;Acc:MGI:1890409]	0.0725979	1.28577	-1.01854	-0.379565
ENSMUSG00000016554	Eif3d	eukaryotic translation initiation factor 3, subunit D [Source:MGI Symbol;Acc:MGI:1933181]	0.553657	1.17243	-1.36313	-0.211698
ENSMUSG00000028999	Rint1	RAD50 interactor 1 [Source:MGI Symbol;Acc:MGI:1916233]	0.29171	1.0391	0.277359	-0.810559
ENSMUSG00000079478	Sssca1	Sjogren's syndrome/scleroderma autoantigen 1 homolog (human) [Source:MGI Symbol;Acc:MGI:1913482]	0.300263	0.8817	-1.01823	-0.14641
ENSMUSG00000001034	Mapk7	mitogen-activated protein kinase 7 [Source:MGI Symbol;Acc:MGI:1346347]	-0.517455	0.747617	0.695626	-1.36493
ENSMUSG00000027671	Actl6a	actin-like 6A [Source:MGI Symbol;Acc:MGI:1861453]	0.385929	1.19251	-0.647845	-1.49506
ENSMUSG00000068329	Htra2	HtrA serine peptidase 2 [Source:MGI Symbol;Acc:MGI:1928676]	-0.313245	0.993174	-1.20785	0.194885
ENSMUSG00000060961	Slc4a4	solute carrier family 4 (anion exchanger), member 4 [Source:MGI Symbol;Acc:MGI:1927555]	0.292596	1.14711	-1.02476	0.599331
ENSMUSG00000017929	B4galt5	UDP-Gal:betaGlcNAc beta 1,4-galactosyltransferase, polypeptide 5 [Source:MGI Symbol;Acc:MGI:1927169]	-0.0220935	0.683633	-0.446412	-1.22062
ENSMUSG00000028788	Ptp4a2	protein tyrosine phosphatase 4a2 [Source:MGI Symbol;Acc:MGI:1277117]	0.587871	1.22682	-0.447073	-0.866261
ENSMUSG00000037108	Zcwpw1	zinc finger, CW type with PWWP domain 1 [Source:MGI Symbol;Acc:MGI:2685899]	0.192071	1.08947	0.114584	-1.2242
ENSMUSG00000025132	Arhgdia	Rho GDP dissociation inhibitor (GDI) alpha [Source:MGI Symbol;Acc:MGI:2178103]	-0.0858148	1.23246	-0.410479	-0.743613
ENSMUSG00000076432	Ywhaq	tyrosine 3-monooxygenase/tryptophan 5-monooxygenase activation protein, theta polypeptide [Source:MGI Symbol;Acc:MGI:891963]	0.422299	1.19689	-0.593254	-1.33933
ENSMUSG00000032212	Sltm	SAFB-like, transcription modulator [Source:MGI Symbol;Acc:MGI:1913910]	-0.30952	1.09766	0.0186896	-1.02129
ENSMUSG00000032312	Csk	c-src tyrosine kinase [Source:MGI Symbol;Acc:MGI:88537]	0.069525	0.867515	-0.0705146	-1.21166
ENSMUSG00000029822	Osbpl3	oxysterol binding protein-like 3 [Source:MGI Symbol;Acc:MGI:1918970]	0.647399	1.43979	-1.13112	-0.504937
ENSMUSG00000044948	Cfap43	cilia and flagella associated protein 43 [Source:MGI Symbol;Acc:MGI:1289258]	0.531778	1.34336	-1.20057	-0.491817
ENSMUSG00000062647	Rpl7a	ribosomal protein L7A [Source:MGI Symbol;Acc:MGI:1353472]	0.568994	1.10897	-0.933792	-0.841408
ENSMUSG00000029191	Rfc1	replication factor C (activator 1) 1 [Source:MGI Symbol;Acc:MGI:97891]	0.273344	1.3011	-0.646677	-0.999599
ENSMUSG00000031403	Dkc1	dyskeratosis congenita 1, dyskerin [Source:MGI Symbol;Acc:MGI:1861727]	0.355306	1.13573	-0.497469	-0.999614
ENSMUSG00000021262	Evl	Ena-vasodilator stimulated phosphoprotein [Source:MGI Symbol;Acc:MGI:1194884]	0.245355	0.949596	0.456431	-1.45527
ENSMUSG00000019373	Cops3	COP9 signalosome subunit 3 [Source:MGI Symbol;Acc:MGI:1349409]	-0.132289	1.34912	-1.11607	0.0185568
ENSMUSG00000030259	Rassf8	Ras association (RalGDS/AF-6) domain family (N-terminal) member 8 [Source:MGI Symbol;Acc:MGI:1918573]	0.434925	1.0093	-0.332888	-1.27219
ENSMUSG00000019845	Tube1	epsilon-tubulin 1 [Source:MGI Symbol;Acc:MGI:1919174]	0.0538117	0.867068	-0.305869	-1.31366
ENSMUSG00000034593	Myo5a	myosin VA [Source:MGI Symbol;Acc:MGI:105976]	0.650755	1.43311	-0.447844	-1.16127
ENSMUSG00000020076	Ddx50	DEAD (Asp-Glu-Ala-Asp) box polypeptide 50 [Source:MGI Symbol;Acc:MGI:2182303]	0.0333488	1.10033	-0.1943	-1.38039
ENSMUSG00000032407	U2surp	U2 snRNP-associated SURP domain containing [Source:MGI Symbol;Acc:MGI:1915208]	0.783486	1.14198	-1.16385	-0.745583
ENSMUSG00000001415	Smg5	Smg-5 homolog, nonsense mediated mRNA decay factor (C. elegans) [Source:MGI Symbol;Acc:MGI:2447364]	0.0641501	1.02024	-1.42652	0.181235
ENSMUSG00000095677	Dynlt1f	dynein light chain Tctex-type 1F [Source:MGI Symbol;Acc:MGI:3780996]	0.441694	1.22655	-0.102521	-1.40719
ENSMUSG00000020359	Phykpl	5-phosphohydroxy-L-lysine phospholyase [Source:MGI Symbol;Acc:MGI:1920197]	0.393578	1.68016	-0.144757	-0.976067
ENSMUSG00000025265	Fgd1	FYVE, RhoGEF and PH domain containing 1 [Source:MGI Symbol;Acc:MGI:104566]	-0.222428	0.702638	0.963334	-1.33352
ENSMUSG00000043885	Slc36a4	solute carrier family 36 (proton/amino acid symporter), member 4 [Source:MGI Symbol;Acc:MGI:2442595]	0.0208407	0.816801	0.390054	-1.29218
ENSMUSG00000051951	Xkr4	X-linked Kx blood group related 4 [Source:MGI Symbol;Acc:MGI:3528744]	-0.12458	1.10754	0.30121	-1.1914
ENSMUSG00000038383	Pigu	phosphatidylinositol glycan anchor biosynthesis, class U [Source:MGI Symbol;Acc:MGI:3039607]	0.438828	1.24465	-0.265579	-0.972288
ENSMUSG00000048915	Efna5	ephrin A5 [Source:MGI Symbol;Acc:MGI:107444]	0.239188	1.19339	-0.0858818	-0.993217
ENSMUSG00000029110	Rnf4	ring finger protein 4 [Source:MGI Symbol;Acc:MGI:1201691]	0.571327	1.07202	-0.579771	-1.18272
ENSMUSG00000028345	Tex10	testis expressed gene 10 [Source:MGI Symbol;Acc:MGI:1344413]	0.351402	1.0282	-0.0636632	-1.35272
ENSMUSG00000028902	Sf3a3	splicing factor 3a, subunit 3 [Source:MGI Symbol;Acc:MGI:1922312]	0.169524	1.08056	-0.577104	-1.11957
ENSMUSG00000045273	Cenph	centromere protein H [Source:MGI Symbol;Acc:MGI:1349448]	0.550744	1.12794	-0.356254	-1.29448
ENSMUSG00000018160	Med1	mediator complex subunit 1 [Source:MGI Symbol;Acc:MGI:1100846]	0.239278	1.11418	-1.17172	-0.304568
ENSMUSG00000024833	Pola2	polymerase (DNA directed), alpha 2 [Source:MGI Symbol;Acc:MGI:99690]	0.572954	1.25378	-0.494598	-1.01004
ENSMUSG00000005958	Ephb3	Eph receptor B3 [Source:MGI Symbol;Acc:MGI:104770]	0.266442	1.32114	0.0119469	-1.19882
ENSMUSG00000058600	Rpl30	ribosomal protein L30 [Source:MGI Symbol;Acc:MGI:98037]	0.412347	0.707564	-1.24631	-0.335879
ENSMUSG00000015961	Adss	adenylosuccinate synthetase, non muscle [Source:MGI Symbol;Acc:MGI:87948]	0.405422	1.03653	-0.130566	-1.326
ENSMUSG00000020706	Ftsj3	FtsJ RNA methyltransferase homolog 3 (E. coli) [Source:MGI Symbol;Acc:MGI:1860295]	0.606766	0.964807	-0.940384	-0.332937
ENSMUSG00000018286	Psmb6	proteasome (prosome, macropain) subunit, beta type 6 [Source:MGI Symbol;Acc:MGI:104880]	0.0746486	1.12197	-1.39623	-0.110209
ENSMUSG00000020235	Fzr1	fizzy/cell division cycle 20 related 1 (Drosophila) [Source:MGI Symbol;Acc:MGI:1926790]	0.324314	1.39111	-0.283735	-1.19907
ENSMUSG00000002833	Hdgfrp2	hepatoma-derived growth factor, related protein 2 [Source:MGI Symbol;Acc:MGI:1194492]	-0.0579573	0.79755	-1.5313	0.333559
ENSMUSG00000016477	E2f3	E2F transcription factor 3 [Source:MGI Symbol;Acc:MGI:1096340]	0.410079	1.02917	-0.0959959	-1.11755
ENSMUSG00000021840	Mapk1ip1l	mitogen-activated protein kinase 1 interacting protein 1-like [Source:MGI Symbol;Acc:MGI:2444022]	0.448786	1.0217	-0.701682	-0.922962
ENSMUSG00000059743	Fdps	farnesyl diphosphate synthetase [Source:MGI Symbol;Acc:MGI:104888]	0.209769	0.905747	-1.09433	-0.703728
ENSMUSG00000031628	Casp3	caspase 3 [Source:MGI Symbol;Acc:MGI:107739]	0.450598	1.19784	-0.313176	-1.41163
ENSMUSG00000035596	Mboat7	membrane bound O-acyltransferase domain containing 7 [Source:MGI Symbol;Acc:MGI:1924832]	0.0971898	0.988186	0.218423	-1.17689
ENSMUSG00000031939	Taf1d	TATA-box binding protein associated factor, RNA polymerase I, D [Source:MGI Symbol;Acc:MGI:1922566]	0.450466	0.814114	-1.40456	-0.457268
ENSMUSG00000061950	Ppp4r1	protein phosphatase 4, regulatory subunit 1 [Source:MGI Symbol;Acc:MGI:1917601]	0.501269	1.22685	-0.00480345	-1.25333
ENSMUSG00000029614	Rpl6	ribosomal protein L6 [Source:MGI Symbol;Acc:MGI:108057]	0.256433	1.15943	-0.460602	-0.95639
ENSMUSG00000019852	Arfgef3	ARFGEF family member 3 [Source:MGI Symbol;Acc:MGI:106387]	0.50334	1.1526	-0.0510657	-1.52585
ENSMUSG00000030000	Add2	adducin 2 (beta) [Source:MGI Symbol;Acc:MGI:87919]	0.639293	1.37042	-0.264503	-1.29261
ENSMUSG00000027173	Depdc7	DEP domain containing 7 [Source:MGI Symbol;Acc:MGI:2139258]	0.15853	1.12249	-0.295419	-0.888136
ENSMUSG00000034551	Hdx	highly divergent homeobox [Source:MGI Symbol;Acc:MGI:2685226]	0.695418	1.29338	-0.555319	-1.19918
ENSMUSG00000090053	Palm2	paralemmin 2 [Source:MGI Symbol;Acc:MGI:1934601]	0.595042	1.15591	-0.473539	-1.16667
ENSMUSG00000034959	Rubcnl	RUN and cysteine rich domain containing beclin 1 interacting protein like [Source:MGI Symbol;Acc:MGI:2685590]	0.133086	0.792714	-0.3882	-1.17585
ENSMUSG00000102918	Pcdhgc3	protocadherin gamma subfamily C, 3 [Source:MGI Symbol;Acc:MGI:1935201]	-0.0400267	1.19786	0.221144	-1.44444
ENSMUSG00000019979	Apaf1	apoptotic peptidase activating factor 1 [Source:MGI Symbol;Acc:MGI:1306796]	0.330316	1.01854	0.0251823	-1.49159
ENSMUSG00000034269	Setd5	SET domain containing 5 [Source:MGI Symbol;Acc:MGI:1920145]	0.268588	1.01846	-0.0927018	-1.26117
ENSMUSG00000018433	Nol11	nucleolar protein 11 [Source:MGI Symbol;Acc:MGI:1916229]	0.59402	1.02116	-0.986182	-0.770232
ENSMUSG00000026163	Sphkap	SPHK1 interactor, AKAP domain containing [Source:MGI Symbol;Acc:MGI:1924879]	0.674987	1.27014	-0.628753	-1.19725
ENSMUSG00000002107	Celf2	CUGBP, Elav-like family member 2 [Source:MGI Symbol;Acc:MGI:1338822]	0.323346	1.16444	-1.16788	-0.278736
ENSMUSG00000021193	Pitrm1	pitrilysin metallepetidase 1 [Source:MGI Symbol;Acc:MGI:1916867]	0.713212	1.26596	-1.32122	-0.293965
ENSMUSG00000036822	Topors	topoisomerase I binding, arginine/serine-rich [Source:MGI Symbol;Acc:MGI:2146189]	0.153983	1.17257	-0.234277	-1.29105
ENSMUSG00000017724	Etv4	ets variant 4 [Source:MGI Symbol;Acc:MGI:99423]	0.382534	1.14889	-0.443775	-1.24729
ENSMUSG00000026275	Ppp1r7	protein phosphatase 1, regulatory (inhibitor) subunit 7 [Source:MGI Symbol;Acc:MGI:1913635]	0.699229	1.33749	-0.395188	-1.1491
ENSMUSG00000023066	Rttn	rotatin [Source:MGI Symbol;Acc:MGI:2179288]	0.215914	0.930536	-0.205249	-1.34234
ENSMUSG00000050423	Ppp1r3g	protein phosphatase 1, regulatory (inhibitor) subunit 3G [Source:MGI Symbol;Acc:MGI:1923737]	0.612493	1.26545	-0.470388	-1.2137
ENSMUSG00000027889	Ampd2	adenosine monophosphate deaminase 2 [Source:MGI Symbol;Acc:MGI:88016]	0.465338	1.09629	-0.362194	-1.26817
ENSMUSG00000053414	Hunk	hormonally upregulated Neu-associated kinase [Source:MGI Symbol;Acc:MGI:1347352]	0.717907	1.23643	-0.838688	-0.998068
ENSMUSG00000033722	BC034090	cDNA sequence BC034090 [Source:MGI Symbol;Acc:MGI:2672904]	0.258645	0.818703	0.165889	-0.795445
ENSMUSG00000059291	Rpl11	ribosomal protein L11 [Source:MGI Symbol;Acc:MGI:1914275]	0.383875	1.01616	-0.792896	-0.959997
ENSMUSG00000039128	Cdc123	cell division cycle 123 [Source:MGI Symbol;Acc:MGI:2138811]	0.427834	1.30404	-0.28832	-1.09489
ENSMUSG00000030534	Vps33b	vacuolar protein sorting 33B [Source:MGI Symbol;Acc:MGI:2446237]	0.271052	0.940762	0.349247	-1.29304
ENSMUSG00000037896	Rcor1	REST corepressor 1 [Source:MGI Symbol;Acc:MGI:106340]	0.517064	1.21729	-0.139397	-1.327
ENSMUSG00000031954	Cfdp1	craniofacial development protein 1 [Source:MGI Symbol;Acc:MGI:1344403]	0.419075	1.04985	-0.21196	-1.22693
ENSMUSG00000026159	Agfg1	ArfGAP with FG repeats 1 [Source:MGI Symbol;Acc:MGI:1333754]	0.361912	0.990939	0.180075	-0.661316
ENSMUSG00000026374	Tsn	translin [Source:MGI Symbol;Acc:MGI:109263]	0.539708	1.29203	-0.512451	-1.25335
ENSMUSG00000031585	Gtf2e2	general transcription factor II E, polypeptide 2 (beta subunit) [Source:MGI Symbol;Acc:MGI:1915403]	0.541036	1.23756	0.0971397	-1.30684
ENSMUSG00000038611	Phrf1	PHD and ring finger domains 1 [Source:MGI Symbol;Acc:MGI:2141847]	0.524244	1.21013	-0.25833	-1.54286
ENSMUSG00000039842	Mcph1	microcephaly, primary autosomal recessive 1 [Source:MGI Symbol;Acc:MGI:2443308]	0.771351	1.30244	-0.64479	-1.11153
ENSMUSG00000046572	Zfp518b	zinc finger protein 518B [Source:MGI Symbol;Acc:MGI:2140750]	0.28648	1.01344	0.171398	-1.03915
ENSMUSG00000027808	Serp1	stress-associated endoplasmic reticulum protein 1 [Source:MGI Symbol;Acc:MGI:92638]	0.014001	0.67057	-0.735457	-1.35001
ENSMUSG00000024217	Snrpc	U1 small nuclear ribonucleoprotein C [Source:MGI Symbol;Acc:MGI:109489]	0.0233295	1.32475	-0.225921	-1.2782
ENSMUSG00000021936	Mapk8	mitogen-activated protein kinase 8 [Source:MGI Symbol;Acc:MGI:1346861]	0.664558	1.27344	-0.407003	-1.28258
ENSMUSG00000004393	Ddx56	DEAD (Asp-Glu-Ala-Asp) box polypeptide 56 [Source:MGI Symbol;Acc:MGI:1277172]	0.8229	1.19851	-1.3401	-0.40768
ENSMUSG00000022897	Dyrk1a	dual-specificity tyrosine-(Y)-phosphorylation regulated kinase 1a [Source:MGI Symbol;Acc:MGI:1330299]	0.380715	1.09036	-0.857215	-0.811993
ENSMUSG00000024780	Cdc37l1	cell division cycle 37-like 1 [Source:MGI Symbol;Acc:MGI:1914322]	0.426966	0.789245	-1.30365	-0.217989
ENSMUSG00000059708	Akap17b	A kinase (PRKA) anchor protein 17B [Source:MGI Symbol;Acc:MGI:2443758]	0.46833	0.928608	-0.449675	-0.616727
ENSMUSG00000031604	Msmo1	methylsterol monoxygenase 1 [Source:MGI Symbol;Acc:MGI:1913484]	0.698299	1.15275	-0.932874	-1.09504
ENSMUSG00000037697	Ddhd1	DDHD domain containing 1 [Source:MGI Symbol;Acc:MGI:2150302]	0.557649	1.28431	-0.526534	-1.49094
ENSMUSG00000022335	Zfat	zinc finger and AT hook domain containing [Source:MGI Symbol;Acc:MGI:2681865]	0.37877	1.20569	-0.365991	-1.04007
ENSMUSG00000023072	Cep89	centrosomal protein 89 [Source:MGI Symbol;Acc:MGI:1919390]	0.562401	1.15465	-0.713107	-1.47698
ENSMUSG00000019997	Ctgf	connective tissue growth factor [Source:MGI Symbol;Acc:MGI:95537]	-0.464535	0.817412	-0.967491	-0.228465
ENSMUSG00000013936	Myl2	myosin, light polypeptide 2, regulatory, cardiac, slow [Source:MGI Symbol;Acc:MGI:97272]	0.68463	0.999716	-1.37576	-0.401778
ENSMUSG00000025508	Rplp2	ribosomal protein, large P2 [Source:MGI Symbol;Acc:MGI:1914436]	0.620294	0.798552	-1.645	0.042872
ENSMUSG00000064030	Pym1	PYM homolog 1, exon junction complex associated factor [Source:MGI Symbol;Acc:MGI:1925678]	0.44081	0.874758	-0.702341	-0.813302
ENSMUSG00000037376	Trmt6	tRNA methyltransferase 6 [Source:MGI Symbol;Acc:MGI:1914176]	0.584605	1.32921	-0.971953	-1.17064
ENSMUSG00000033186	Mzt1	mitotic spindle organizing protein 1 [Source:MGI Symbol;Acc:MGI:1924039]	0.556447	1.06568	-0.781534	-0.766668
ENSMUSG00000018340	Anxa6	annexin A6 [Source:MGI Symbol;Acc:MGI:88255]	0.342682	1.14715	-0.648518	-1.06698
ENSMUSG00000054150	Syne3	spectrin repeat containing, nuclear envelope family member 3 [Source:MGI Symbol;Acc:MGI:2442408]	0.635738	1.08168	-1.15289	-0.738863
ENSMUSG00000037286	Stag1	stromal antigen 1 [Source:MGI Symbol;Acc:MGI:1098658]	0.243239	0.791583	-0.0894674	-0.997866
ENSMUSG00000007670	Khsrp	KH-type splicing regulatory protein [Source:MGI Symbol;Acc:MGI:1336214]	0.836122	1.2776	-0.712517	-0.968394
ENSMUSG00000041889	Shisa4	shisa family member 4 [Source:MGI Symbol;Acc:MGI:1924802]	0.481676	1.08479	-0.275257	-1.36317
ENSMUSG00000035125	Gcfc2	GC-rich sequence DNA binding factor 2 [Source:MGI Symbol;Acc:MGI:2141656]	0.351016	0.97186	-0.185662	-1.07578
ENSMUSG00000000384	Tbrg4	transforming growth factor beta regulated gene 4 [Source:MGI Symbol;Acc:MGI:1100868]	0.361965	0.771609	-1.44975	0.165464
ENSMUSG00000024067	Dpy30	dpy-30, histone methyltransferase complex regulatory subunit [Source:MGI Symbol;Acc:MGI:1913560]	0.492386	1.04096	-0.955394	-0.647957
ENSMUSG00000039096	Rsad1	radical S-adenosyl methionine domain containing 1 [Source:MGI Symbol;Acc:MGI:3039628]	0.0128652	0.900194	-1.35079	0.0806028
ENSMUSG00000050761	Gp1bb	glycoprotein Ib, beta polypeptide [Source:MGI Symbol;Acc:MGI:107852]	-0.245885	0.942401	-0.445211	-0.521605
ENSMUSG00000024245	Tmem178	transmembrane protein 178 [Source:MGI Symbol;Acc:MGI:1915277]	0.280667	1.42901	0.147992	-0.969735
ENSMUSG00000074342	I830077J02Rik	RIKEN cDNA I830077J02 gene [Source:MGI Symbol;Acc:MGI:3588284]	0.22667	0.819151	0.0351801	-0.519981
ENSMUSG00000050075	Gpr171	G protein-coupled receptor 171 [Source:MGI Symbol;Acc:MGI:2442043]	-0.215675	1.23847	-0.00950604	-0.305815
ENSMUSG00000028755	Cda	cytidine deaminase [Source:MGI Symbol;Acc:MGI:1919519]	-0.418183	0.88987	0.123274	-1.30955
ENSMUSG00000021139	Gm20498	predicted gene 20498 [Source:MGI Symbol;Acc:MGI:5141963]	-0.123554	1.05195	0.0544958	-0.394414
ENSMUSG00000078923	Ube2v1	ubiquitin-conjugating enzyme E2 variant 1 [Source:MGI Symbol;Acc:MGI:1913839]	-0.404806	0.983277	-0.380706	-0.504483
ENSMUSG00000086965	Gm16314	predicted gene 16314 [Source:MGI Symbol;Acc:MGI:3833934]	-0.483118	1.3527	-0.203891	-1.2624
ENSMUSG00000090122	Kcne1l	potassium voltage-gated channel, Isk-related family, member 1-like, pseudogene [Source:MGI Symbol;Acc:MGI:1913490]	0.123127	0.796283	0.148316	-1.30949
ENSMUSG00000030376	Slc8a2	solute carrier family 8 (sodium/calcium exchanger), member 2 [Source:MGI Symbol;Acc:MGI:107996]	-0.119716	1.34597	-0.151286	-0.296623
ENSMUSG00000059430	Actg2	actin, gamma 2, smooth muscle, enteric [Source:MGI Symbol;Acc:MGI:104589]	-0.194474	1.27021	-0.466506	-0.715403
ENSMUSG00000023216	Epb42	erythrocyte membrane protein band 4.2 [Source:MGI Symbol;Acc:MGI:95402]	0.274539	0.918916	0.182675	-0.782654
ENSMUSG00000025646	Atrip	ATR interacting protein [Source:MGI Symbol;Acc:MGI:1925349]	0.291167	1.13752	0.410733	-0.799568
ENSMUSG00000031149	Praf2	PRA1 domain family 2 [Source:MGI Symbol;Acc:MGI:1859607]	-0.532222	1.6928	-0.319873	-0.264894
ENSMUSG00000027489	Necab3	N-terminal EF-hand calcium binding protein 3 [Source:MGI Symbol;Acc:MGI:1861721]	-0.161176	1.46484	-0.421204	-0.761418
ENSMUSG00000043419	Chd3os	chromodomain helicase DNA binding protein 3, opposite strand [Source:MGI Symbol;Acc:MGI:1915359]	-0.11594	1.49072	-0.23592	-0.956638
ENSMUSG00000018849	Wwc1	WW, C2 and coiled-coil domain containing 1 [Source:MGI Symbol;Acc:MGI:2388637]	-0.355233	1.4929	-0.315308	-0.819801
ENSMUSG00000038555	Reep2	receptor accessory protein 2 [Source:MGI Symbol;Acc:MGI:2385070]	-0.548945	0.852056	0.737845	-1.00289
ENSMUSG00000063245	Zfp993	zinc finger protein 993 [Source:MGI Symbol;Acc:MGI:3713585]	0.162573	1.07271	-0.21247	0.0333075
ENSMUSG00000000305	Cdh4	cadherin 4 [Source:MGI Symbol;Acc:MGI:99218]	-0.489367	1.48062	-0.219003	-0.336449
ENSMUSG00000056718	Gm13199	predicted gene 13199 [Source:MGI Symbol;Acc:MGI:3649231]	-0.476812	0.989508	0.126728	-1.13284
ENSMUSG00000054320	Lrrc36	leucine rich repeat containing 36 [Source:MGI Symbol;Acc:MGI:2448585]	0.0326069	1.17815	0.148477	-0.0350507
ENSMUSG00000041842	Fhdc1	FH2 domain containing 1 [Source:MGI Symbol;Acc:MGI:2684972]	-0.273175	1.02459	0.0215296	-0.761145
ENSMUSG00000050505	Pcdh20	protocadherin 20 [Source:MGI Symbol;Acc:MGI:2443376]	-0.204975	1.21725	-0.186957	-1.22815
ENSMUSG00000031150	Ccdc120	coiled-coil domain containing 120 [Source:MGI Symbol;Acc:MGI:1859619]	-0.019725	0.737523	-0.0804761	-1.4145
ENSMUSG00000005947	Itgae	integrin alpha E, epithelial-associated [Source:MGI Symbol;Acc:MGI:1298377]	-0.720115	1.93563	-0.411171	-0.644413
ENSMUSG00000053746	Ptrh1	peptidyl-tRNA hydrolase 1 homolog [Source:MGI Symbol;Acc:MGI:1913779]	-0.803552	1.20776	-0.956077	0.0554189
ENSMUSG00000067916	Zfp991	zinc finger protein 991 [Source:MGI Symbol;Acc:MGI:3701604]	0.0288884	1.64701	-0.646587	-0.78804
ENSMUSG00000021062	Rab15	RAB15, member RAS oncogene family [Source:MGI Symbol;Acc:MGI:1916865]	0.328863	1.26307	0.0555487	-1.19153
ENSMUSG00000024907	Gal	galanin [Source:MGI Symbol;Acc:MGI:95637]	-0.515883	1.37518	0.0972544	-0.0267921
ENSMUSG00000009246	Trpm5	transient receptor potential cation channel, subfamily M, member 5 [Source:MGI Symbol;Acc:MGI:1861718]	-0.636951	0.858744	0.054068	-0.650107
ENSMUSG00000019992	Mtfr2	mitochondrial fission regulator 2 [Source:MGI Symbol;Acc:MGI:1919054]	-0.369643	1.5268	-0.332453	-1.14861
ENSMUSG00000070336	Fbxo47	F-box protein 47 [Source:MGI Symbol;Acc:MGI:1920223]	0.400516	1.18959	-0.382856	-0.97707
ENSMUSG00000010538	Tsacc	TSSK6 activating co-chaperone [Source:MGI Symbol;Acc:MGI:1924177]	-0.00234775	0.513067	-0.660906	-0.940781
ENSMUSG00000079283	2310009B15Rik	RIKEN cDNA 2310009B15 gene [Source:MGI Symbol;Acc:MGI:1916799]	0.453128	1.06678	-0.208196	-1.01596
ENSMUSG00000020323	Prss57	protease, serine 57 [Source:MGI Symbol;Acc:MGI:1920356]	-0.168048	0.806876	-0.242945	-0.523335
ENSMUSG00000028885	Smpdl3b	sphingomyelin phosphodiesterase, acid-like 3B [Source:MGI Symbol;Acc:MGI:1916022]	-0.448677	1.2471	-0.552896	-0.282818
ENSMUSG00000055357	4933400A11Rik	RIKEN cDNA 4933400A11 gene [Source:MGI Symbol;Acc:MGI:1913997]	-0.286398	0.973431	-0.400354	-0.599693
ENSMUSG00000048728	Zfp454	zinc finger protein 454 [Source:MGI Symbol;Acc:MGI:2679253]	-0.244842	0.850116	0.405242	-1.05595
ENSMUSG00000051652	Lrrc3	leucine rich repeat containing 3 [Source:MGI Symbol;Acc:MGI:2447899]	-0.128923	1.01421	-0.638543	-0.732904
ENSMUSG00000071037	Camkmt	calmodulin-lysine N-methyltransferase [Source:MGI Symbol;Acc:MGI:1920832]	0.460804	1.00453	0.0703018	-0.728685
ENSMUSG00000026832	Cytip	cytohesin 1 interacting protein [Source:MGI Symbol;Acc:MGI:2183535]	-1.38474	1.01291	0.512358	-0.630728
ENSMUSG00000005493	Msh4	mutS homolog 4 [Source:MGI Symbol;Acc:MGI:1860077]	0.334189	0.864526	-0.436842	-0.92517
ENSMUSG00000078994	Zfp429	zinc finger protein 429 [Source:MGI Symbol;Acc:MGI:1920057]	-0.0762111	0.944068	0.113772	-1.32814
ENSMUSG00000054934	Kcnmb4	potassium large conductance calcium-activated channel, subfamily M, beta member 4 [Source:MGI Symbol;Acc:MGI:1913272]	-0.10544	0.629239	0.223107	-1.25686
ENSMUSG00000038020	Rapgefl1	Rap guanine nucleotide exchange factor (GEF)-like 1 [Source:MGI Symbol;Acc:MGI:3611446]	-0.186424	1.35282	-0.600066	-0.710413
ENSMUSG00000048387	Osr1	odd-skipped related 1 (Drosophila) [Source:MGI Symbol;Acc:MGI:1344424]	-0.667336	1.03437	1.00981	-0.671402
ENSMUSG00000001494	Sost	sclerostin [Source:MGI Symbol;Acc:MGI:1921749]	-0.0604382	1.37849	-0.665207	-0.741789
ENSMUSG00000097187	Gm19426	predicted gene, 19426 [Source:MGI Symbol;Acc:MGI:5011611]	0.132196	0.826722	-0.645064	-1.13655
ENSMUSG00000029134	Plb1	phospholipase B1 [Source:MGI Symbol;Acc:MGI:1922406]	0.54662	1.32533	-1.30369	-0.470264
ENSMUSG00000016239	Lonrf3	LON peptidase N-terminal domain and ring finger 3 [Source:MGI Symbol;Acc:MGI:1921615]	-0.350885	0.864925	0.854899	-1.38938
ENSMUSG00000028613	Lrp8	low density lipoprotein receptor-related protein 8, apolipoprotein e receptor [Source:MGI Symbol;Acc:MGI:1340044]	-0.0312962	1.11151	-1.04409	-0.524244
ENSMUSG00000098789	Jmjd7	jumonji domain containing 7 [Source:MGI Symbol;Acc:MGI:3845785]	0.29958	1.0586	-1.13998	-0.801886
ENSMUSG00000037868	Egr2	early growth response 2 [Source:MGI Symbol;Acc:MGI:95296]	0.175465	1.20238	-0.807193	0.427717
ENSMUSG00000021594	Srd5a1	steroid 5 alpha-reductase 1 [Source:MGI Symbol;Acc:MGI:98400]	-0.826642	1.37343	0.680191	-0.883358
ENSMUSG00000051279	Gdf6	growth differentiation factor 6 [Source:MGI Symbol;Acc:MGI:95689]	-0.780445	1.04857	0.10701	-0.843795
ENSMUSG00000079436	Kcnj13	potassium inwardly-rectifying channel, subfamily J, member 13 [Source:MGI Symbol;Acc:MGI:3781032]	-1.17206	1.14997	0.174546	-0.191597
ENSMUSG00000044966	Fbxo48	F-box protein 48 [Source:MGI Symbol;Acc:MGI:2442569]	-0.3627	1.46239	-0.00568619	-1.23223
ENSMUSG00000054626	Xlr	X-linked lymphocyte-regulated [Source:MGI Symbol;Acc:MGI:98976]	-0.160006	1.25623	-0.254742	-0.328846
ENSMUSG00000032401	Lctl	lactase-like [Source:MGI Symbol;Acc:MGI:2183549]	0.0683641	1.76628	-0.195682	-1.24529
ENSMUSG00000036304	Zdhhc23	zinc finger, DHHC domain containing 23 [Source:MGI Symbol;Acc:MGI:2685625]	0.0490465	1.09602	0.154946	-1.57189
ENSMUSG00000042816	Gpr151	G protein-coupled receptor 151 [Source:MGI Symbol;Acc:MGI:2441887]	-0.964304	0.885066	0.00592944	-0.42515
ENSMUSG00000036578	Fxyd7	FXYD domain-containing ion transport regulator 7 [Source:MGI Symbol;Acc:MGI:1889006]	-0.331516	0.933457	-0.247186	-1.30449
ENSMUSG00000070000	Fcho1	FCH domain only 1 [Source:MGI Symbol;Acc:MGI:1921265]	0.246105	1.1793	0.0980037	-0.78184
ENSMUSG00000030491	Tdrd12	tudor domain containing 12 [Source:MGI Symbol;Acc:MGI:1919231]	0.291964	1.45736	-0.0928324	-0.915413
ENSMUSG00000055184	Fam72a	family with sequence similarity 72, member A [Source:MGI Symbol;Acc:MGI:1919669]	-0.158532	1.28481	-0.0136753	-0.886889
ENSMUSG00000021010	Npas3	neuronal PAS domain protein 3 [Source:MGI Symbol;Acc:MGI:1351610]	-0.334613	0.675669	0.122826	-1.15541
ENSMUSG00000040658	Dnph1	2'-deoxynucleoside 5'-phosphate N-hydrolase 1 [Source:MGI Symbol;Acc:MGI:3039376]	0.328251	1.31379	-0.00914471	-1.14368
ENSMUSG00000032915	Adgre4	adhesion G protein-coupled receptor E4 [Source:MGI Symbol;Acc:MGI:1196464]	0.246272	0.794801	-0.223164	-1.03948
ENSMUSG00000007591	Tssk4	testis-specific serine kinase 4 [Source:MGI Symbol;Acc:MGI:1918349]	-0.167327	0.981289	-0.580353	-0.334063
ENSMUSG00000078521	Aunip	aurora kinase A and ninein interacting protein [Source:MGI Symbol;Acc:MGI:1917135]	-0.583604	1.52321	-0.538976	-0.742893
ENSMUSG00000042388	Dlgap3	discs, large (Drosophila) homolog-associated protein 3 [Source:MGI Symbol;Acc:MGI:3039563]	-0.648133	0.72639	-0.203429	-0.656599
ENSMUSG00000056306	Sertm1	serine rich and transmembrane domain containing 1 [Source:MGI Symbol;Acc:MGI:3607715]	-0.192707	0.72206	-0.110824	-1.44604
ENSMUSG00000111375	Btbd8	BTB (POZ) domain containing 8 [Source:MGI Symbol;Acc:MGI:3646208]	-0.342976	1.09066	-0.629118	-0.609923
ENSMUSG00000028360	Slc44a5	solute carrier family 44, member 5 [Source:MGI Symbol;Acc:MGI:3035141]	-0.735224	1.37458	-0.449991	-0.212613
ENSMUSG00000075225	Ccdc162	coiled-coil domain containing 162 [Source:MGI Symbol;Acc:MGI:1923223]	-0.481859	1.3846	-0.80719	-0.416915
ENSMUSG00000042353	Frem3	Fras1 related extracellular matrix protein 3 [Source:MGI Symbol;Acc:MGI:2685641]	-0.19336	1.38797	0.0536211	-0.643239
ENSMUSG00000079608	Stard6	StAR-related lipid transfer (START) domain containing 6 [Source:MGI Symbol;Acc:MGI:2156774]	-0.484578	0.836127	0.131734	-0.912229
ENSMUSG00000047115	Fam221a	family with sequence similarity 221, member A [Source:MGI Symbol;Acc:MGI:2442161]	0.285036	0.859305	-0.116613	-0.927055
ENSMUSG00000054999	Naaladl1	N-acetylated alpha-linked acidic dipeptidase-like 1 [Source:MGI Symbol;Acc:MGI:2685810]	-0.104944	1.89801	-0.405047	-0.601717
ENSMUSG00000044390	Tigd3	tigger transposable element derived 3 [Source:MGI Symbol;Acc:MGI:2681860]	-0.262172	0.940084	-0.0672944	-0.500133
ENSMUSG00000074634	Tmem267	transmembrane protein 267 [Source:MGI Symbol;Acc:MGI:3648543]	-0.171091	0.69032	-1.13418	-0.722103
ENSMUSG00000061702	Tmem91	transmembrane protein 91 [Source:MGI Symbol;Acc:MGI:2443589]	-0.554623	0.719645	-0.257709	-0.607995
ENSMUSG00000033208	S100b	S100 protein, beta polypeptide, neural [Source:MGI Symbol;Acc:MGI:98217]	-0.391546	0.749484	-0.283224	-0.551253
ENSMUSG00000055214	Pld5	phospholipase D family, member 5 [Source:MGI Symbol;Acc:MGI:2442056]	-0.0540816	0.693735	0.54971	-1.42634
ENSMUSG00000025330	Padi4	peptidyl arginine deiminase, type IV [Source:MGI Symbol;Acc:MGI:1338898]	0.113586	1.05925	-0.430795	0.00655107
ENSMUSG00000075012	Fjx1	four jointed box 1 (Drosophila) [Source:MGI Symbol;Acc:MGI:1341907]	-0.175468	1.13273	-0.321132	-1.20966
ENSMUSG00000021700	Rab3c	RAB3C, member RAS oncogene family [Source:MGI Symbol;Acc:MGI:1914545]	0.198554	1.31333	-0.566415	-1.11769
ENSMUSG00000099032	Tcf24	transcription factor 24 [Source:MGI Symbol;Acc:MGI:3780500]	-0.599606	1.35415	-0.0729323	-0.378659
ENSMUSG00000030600	Lrfn1	leucine rich repeat and fibronectin type III domain containing 1 [Source:MGI Symbol;Acc:MGI:2136810]	0.562317	1.44442	-0.271898	-1.31302
ENSMUSG00000019982	Myb	myeloblastosis oncogene [Source:MGI Symbol;Acc:MGI:97249]	-0.136054	1.24849	-0.103586	-0.929076
ENSMUSG00000042498	D330045A20Rik	RIKEN cDNA D330045A20 gene [Source:MGI Symbol;Acc:MGI:2147848]	0.273661	1.41481	-0.522957	-1.0057
ENSMUSG00000050600	Zfp831	zinc finger protein 831 [Source:MGI Symbol;Acc:MGI:3641861]	-0.770911	1.25473	0.44771	-1.3572
ENSMUSG00000025739	Gng13	guanine nucleotide binding protein (G protein), gamma 13 [Source:MGI Symbol;Acc:MGI:1925616]	-0.230798	0.621449	-0.407714	-0.890933
ENSMUSG00000075502	Kbtbd6	kelch repeat and BTB (POZ) domain containing 6 [Source:MGI Symbol;Acc:MGI:3643058]	-0.359938	1.41268	0.175874	-1.29408
ENSMUSG00000044320	1700001O22Rik	RIKEN cDNA 1700001O22 gene [Source:MGI Symbol;Acc:MGI:1923631]	0.357849	1.33884	-0.239673	-1.38581
ENSMUSG00000034394	Lif	leukemia inhibitory factor [Source:MGI Symbol;Acc:MGI:96787]	-0.733032	1.15105	-0.429023	-0.395191
ENSMUSG00000059060	Rad51b	RAD51 paralog B [Source:MGI Symbol;Acc:MGI:1099436]	0.239008	0.792836	-0.21215	-1.14675
ENSMUSG00000094595	Fsbp	fibrinogen silencer binding protein [Source:MGI Symbol;Acc:MGI:5301008]	0.620811	1.38282	-0.30372	-1.18362
ENSMUSG00000038508	Gdf15	growth differentiation factor 15 [Source:MGI Symbol;Acc:MGI:1346047]	-0.424045	1.21063	-0.643407	-0.276294
ENSMUSG00000021678	F2rl1	coagulation factor II (thrombin) receptor-like 1 [Source:MGI Symbol;Acc:MGI:101910]	-1.19369	1.47262	0.280106	-0.698272
ENSMUSG00000074867	Zfp808	zinc finger protein 80 [Source:MGI Symbol;Acc:MGI:3704127]	0.371691	1.12433	-0.576212	-1.36557
ENSMUSG00000079598	Clec2l	C-type lectin domain family 2, member L [Source:MGI Symbol;Acc:MGI:2141402]	-0.506469	0.787346	0.0535172	-0.7583
ENSMUSG00000009628	Tex15	testis expressed gene 15 [Source:MGI Symbol;Acc:MGI:1934816]	-0.118364	1.0083	-0.741424	-0.550469
ENSMUSG00000035165	Kcne3	potassium voltage-gated channel, Isk-related subfamily, gene 3 [Source:MGI Symbol;Acc:MGI:1891124]	0.0303333	1.24975	-0.728948	-0.979771
ENSMUSG00000051811	Cox6b2	cytochrome c oxidase subunit VIb polypeptide 2 [Source:MGI Symbol;Acc:MGI:3044182]	0.13278	0.816121	-0.594008	-1.22141
ENSMUSG00000055945	Prr18	proline rich 18 [Source:MGI Symbol;Acc:MGI:2443403]	-0.688226	1.15249	0.349335	-0.846887
ENSMUSG00000021696	Elovl7	ELOVL family member 7, elongation of long chain fatty acids (yeast) [Source:MGI Symbol;Acc:MGI:1921809]	-0.325796	1.35607	-0.374322	-0.740868
ENSMUSG00000053128	Rnf26	ring finger protein 26 [Source:MGI Symbol;Acc:MGI:2388131]	-1.03266	1.45208	-0.264957	0.602476
ENSMUSG00000019831	Wasf1	WAS protein family, member 1 [Source:MGI Symbol;Acc:MGI:1890563]	0.205149	1.13502	-0.164423	-1.22542
ENSMUSG00000073705	Apitd1	apoptosis-inducing, TAF9-like domain 1 [Source:MGI Symbol;Acc:MGI:1917178]	0.0531661	1.19566	0.097375	-1.35052
ENSMUSG00000033847	Pla2g4c	phospholipase A2, group IVC (cytosolic, calcium-independent) [Source:MGI Symbol;Acc:MGI:1196403]	-0.581084	1.71358	-0.233593	-0.65443
ENSMUSG00000055775	Myh8	myosin, heavy polypeptide 8, skeletal muscle, perinatal [Source:MGI Symbol;Acc:MGI:1339712]	0.264081	1.10267	-0.736611	-0.984201
ENSMUSG00000034755	Pcdh11x	protocadherin 11 X-linked [Source:MGI Symbol;Acc:MGI:2442849]	0.234017	1.20306	-0.719221	-0.964029
ENSMUSG00000031995	St14	suppression of tumorigenicity 14 (colon carcinoma) [Source:MGI Symbol;Acc:MGI:1338881]	0.323563	0.898479	-0.558989	-0.6422
ENSMUSG00000065952	C330021F23Rik	RIKEN cDNA C330021F23 gene [Source:MGI Symbol;Acc:MGI:3612471]	-0.351499	1.07629	-0.557743	-0.365063
ENSMUSG00000034427	Myo15b	myosin XVB [Source:MGI Symbol;Acc:MGI:2685534]	-0.276956	0.601236	-0.911389	-0.324924
ENSMUSG00000020734	Grin2c	glutamate receptor, ionotropic, NMDA2C (epsilon 3) [Source:MGI Symbol;Acc:MGI:95822]	-0.407798	1.1127	-0.439307	-0.756312
ENSMUSG00000044667	Plppr4	phospholipid phosphatase related 4 [Source:MGI Symbol;Acc:MGI:106530]	-0.535193	1.01894	0.487794	-0.706545
ENSMUSG00000026109	Tmeff2	transmembrane protein with EGF-like and two follistatin-like domains 2 [Source:MGI Symbol;Acc:MGI:1861735]	-1.08162	0.644256	0.4837	-1.08162
ENSMUSG00000078491	Gm13090	predicted gene 13090 [Source:MGI Symbol;Acc:MGI:3650445]	-0.56628	1.02269	-0.476968	0.0861796
ENSMUSG00000060550	H2-Q7	histocompatibility 2, Q region locus 7 [Source:MGI Symbol;Acc:MGI:95936]	-0.468436	0.905434	-0.585351	-0.0724166
ENSMUSG00000074491	Clec4g	C-type lectin domain family 4, member g [Source:MGI Symbol;Acc:MGI:1923113]	-0.201835	1.26169	0.168868	-0.867372
ENSMUSG00000078129	Actl10	actin-like 10 [Source:MGI Symbol;Acc:MGI:1917612]	-0.213014	0.962393	-0.134655	-0.547178
ENSMUSG00000025425	St8sia5	ST8 alpha-N-acetyl-neuraminide alpha-2,8-sialyltransferase 5 [Source:MGI Symbol;Acc:MGI:109243]	0.155323	0.899825	-1.11412	-0.0900104
ENSMUSG00000005148	Klf5	Kruppel-like factor 5 [Source:MGI Symbol;Acc:MGI:1338056]	-0.587317	0.851105	0.783037	-1.40602
ENSMUSG00000031860	Pbx4	pre B cell leukemia homeobox 4 [Source:MGI Symbol;Acc:MGI:1931321]	-0.00842349	1.2428	-0.138331	-0.259858
ENSMUSG00000054850	Smim10l2a	small integral membrane protein 10 like 2A [Source:MGI Symbol;Acc:MGI:2443645]	-0.252807	1.36048	0.337014	-1.34656
ENSMUSG00000014782	Plekhg4	pleckstrin homology domain containing, family G (with RhoGef domain) member 4 [Source:MGI Symbol;Acc:MGI:2142544]	-0.524298	0.643398	-0.744908	-0.375707
ENSMUSG00000000409	Lck	lymphocyte protein tyrosine kinase [Source:MGI Symbol;Acc:MGI:96756]	-0.296132	0.627552	-0.190105	-0.774537
ENSMUSG00000024600	Slc27a6	solute carrier family 27 (fatty acid transporter), member 6 [Source:MGI Symbol;Acc:MGI:3036230]	-0.255024	0.839775	-1.09832	-0.475024
ENSMUSG00000034171	Faah	fatty acid amide hydrolase [Source:MGI Symbol;Acc:MGI:109609]	-0.580245	1.31253	-0.471286	-0.500737
ENSMUSG00000068860	Gm128	predicted gene 128 [Source:MGI Symbol;Acc:MGI:2684974]	-0.419317	0.707856	-0.655912	-0.462257
ENSMUSG00000039375	Wdr17	WD repeat domain 17 [Source:MGI Symbol;Acc:MGI:1924662]	-0.481465	1.11619	-0.255357	-0.521849
ENSMUSG00000026205	Slc23a3	solute carrier family 23 (nucleobase transporters), member 3 [Source:MGI Symbol;Acc:MGI:104516]	-0.319499	1.19603	-0.114245	-0.365076
ENSMUSG00000032281	Acsbg1	acyl-CoA synthetase bubblegum family member 1 [Source:MGI Symbol;Acc:MGI:2385656]	-0.791807	0.987948	-1.32199	0.196044
ENSMUSG00000035273	Hpse	heparanase [Source:MGI Symbol;Acc:MGI:1343124]	-0.686393	1.00001	-0.187142	-0.276468
ENSMUSG00000000579	Dynlt1c	dynein light chain Tctex-type 1C [Source:MGI Symbol;Acc:MGI:3807476]	-1.00176	1.11175	-0.11456	-0.00937011
ENSMUSG00000031861	Lpar2	lysophosphatidic acid receptor 2 [Source:MGI Symbol;Acc:MGI:1858422]	-0.444675	1.4044	-0.395562	-0.654117
ENSMUSG00000037653	Kctd8	potassium channel tetramerisation domain containing 8 [Source:MGI Symbol;Acc:MGI:2443804]	-0.594166	1.03538	-0.0253603	-0.499405
ENSMUSG00000047197	Gjd3	gap junction protein, delta 3 [Source:MGI Symbol;Acc:MGI:2384150]	0.220318	0.887043	-0.279124	-0.644753
ENSMUSG00000051682	Treml4	triggering receptor expressed on myeloid cells-like 4 [Source:MGI Symbol;Acc:MGI:1923239]	-0.0249378	1.47151	0.0342114	-0.857837
ENSMUSG00000043687	1190005I06Rik	RIKEN cDNA 1190005I06 gene [Source:MGI Symbol;Acc:MGI:1916168]	-0.261811	0.890971	-0.336739	-0.835695
ENSMUSG00000049799	Lrrc19	leucine rich repeat containing 19 [Source:MGI Symbol;Acc:MGI:2140219]	0.29967	1.0678	0.715345	-0.727158
ENSMUSG00000055026	Gabrg3	gamma-aminobutyric acid (GABA) A receptor, subunit gamma 3 [Source:MGI Symbol;Acc:MGI:95624]	-0.0622337	1.34888	-0.58496	-1.035
ENSMUSG00000087408	Cers1	ceramide synthase 1 [Source:MGI Symbol;Acc:MGI:2136690]	-0.0942858	0.983616	-0.634878	-0.574666
ENSMUSG00000068962	Zfp114	zinc finger protein 114 [Source:MGI Symbol;Acc:MGI:3037815]	-0.0279545	1.37245	0.34838	-1.145
ENSMUSG00000034438	Gbp8	guanylate-binding protein 8 [Source:MGI Symbol;Acc:MGI:1923324]	-0.104425	0.549367	0.0440239	-1.40563
ENSMUSG00000018844	Fndc8	fibronectin type III domain containing 8 [Source:MGI Symbol;Acc:MGI:1926169]	-0.460908	1.29224	-0.819226	0.362276
ENSMUSG00000029322	Plac8	placenta-specific 8 [Source:MGI Symbol;Acc:MGI:2445289]	-0.459244	0.732476	0.44938	-1.13753
ENSMUSG00000073008	Gpr174	G protein-coupled receptor 174 [Source:MGI Symbol;Acc:MGI:2685222]	-0.124756	0.897559	1.10177	-1.34475
ENSMUSG00000095730	Vmn2r29	vomeronasal 2, receptor 29 [Source:MGI Symbol;Acc:MGI:1923479]	-0.525538	0.893166	-0.525538	-0.525538
ENSMUSG00000028354	Fmn2	formin 2 [Source:MGI Symbol;Acc:MGI:1859252]	-0.135381	1.13043	0.297304	-1.42702
ENSMUSG00000081984	Dnajb3	DnaJ heat shock protein family (Hsp40) member B3 [Source:MGI Symbol;Acc:MGI:1306822]	-0.223353	0.843948	0.0894242	-1.15174
ENSMUSG00000036699	Zcchc12	zinc finger, CCHC domain containing 12 [Source:MGI Symbol;Acc:MGI:1919943]	-0.105774	0.63291	-0.155411	-1.57594
ENSMUSG00000056043	Rgs9bp	regulator of G-protein signalling 9 binding protein [Source:MGI Symbol;Acc:MGI:2384418]	-0.323399	1.32501	-0.351095	-1.14372
ENSMUSG00000020297	Nsg2	neuron specific gene family member 2 [Source:MGI Symbol;Acc:MGI:1202070]	0.195051	1.06053	-0.177765	-1.07508
ENSMUSG00000044034	Npb	neuropeptide B [Source:MGI Symbol;Acc:MGI:2387153]	0.297108	1.01179	-0.517604	-0.832395
ENSMUSG00000035769	Xylb	xylulokinase homolog (H. influenzae) [Source:MGI Symbol;Acc:MGI:2142985]	0.397007	1.38347	-0.440886	-1.40399
ENSMUSG00000022321	Cdh10	cadherin 10 [Source:MGI Symbol;Acc:MGI:107436]	0.240728	1.18758	0.840673	-1.30586
ENSMUSG00000023945	Slc5a7	solute carrier family 5 (choline transporter), member 7 [Source:MGI Symbol;Acc:MGI:1927126]	-0.254059	0.881106	0.174984	-1.02366
ENSMUSG00000043333	Rhbdl2	rhomboid, veinlet-like 2 (Drosophila) [Source:MGI Symbol;Acc:MGI:3608413]	0.499536	1.0758	-0.149371	-1.19802
ENSMUSG00000044461	Shisa2	shisa family member 2 [Source:MGI Symbol;Acc:MGI:2444716]	0.501632	1.1164	-0.1948	-1.32025
ENSMUSG00000073433	Arhgdig	Rho GDP dissociation inhibitor (GDI) gamma [Source:MGI Symbol;Acc:MGI:108430]	0.0106723	0.970561	0.0625406	-1.18072
ENSMUSG00000073209	Klf14	Kruppel-like factor 14 [Source:MGI Symbol;Acc:MGI:3577024]	0.040203	0.730002	-0.624467	-1.03188
ENSMUSG00000069301	Hist1h2ag	histone cluster 1, H2ag [Source:MGI Symbol;Acc:MGI:2448293]	0.382241	1.52786	-0.351695	-1.13437
ENSMUSG00000037185	Krt80	keratin 80 [Source:MGI Symbol;Acc:MGI:1921377]	-0.341583	1.05427	-0.77546	-0.669209
ENSMUSG00000040133	Gpr176	G protein-coupled receptor 176 [Source:MGI Symbol;Acc:MGI:2685858]	-0.328035	1.68049	-0.0554292	-0.887129
ENSMUSG00000034883	Lrr1	leucine rich repeat protein 1 [Source:MGI Symbol;Acc:MGI:1916956]	-0.326318	1.16549	-0.138498	-0.88381
ENSMUSG00000101355	Hist1h3h	histone cluster 1, H3h [Source:MGI Symbol;Acc:MGI:2448349]	0.244787	1.44657	-0.857635	-0.882698
ENSMUSG00000069308	Hist1h2bp	histone cluster 1, H2bp [Source:MGI Symbol;Acc:MGI:2448409]	0.126095	1.04416	-0.520412	-0.844268

## Sheet: RNAseq_cluster_2
Ensembl gene id	Gene name	Description	median1	median4	median9	median23
ENSMUSG00000026043	Col3a1	collagen, type III, alpha 1 [Source:MGI Symbol;Acc:MGI:88453]	-1.0019	0.281423	1.51467	-0.761632
ENSMUSG00000023055	Calcoco1	calcium binding and coiled coil domain 1 [Source:MGI Symbol;Acc:MGI:1914738]	0.820911	-1.50093	0.266689	0.316203
ENSMUSG00000002996	Hbp1	high mobility group box transcription factor 1 [Source:MGI Symbol;Acc:MGI:894659]	0.913575	-1.26559	0.339957	0.0294677
ENSMUSG00000034614	Pik3ip1	phosphoinositide-3-kinase interacting protein 1 [Source:MGI Symbol;Acc:MGI:1917016]	0.620157	-1.28813	0.742525	0.100523
ENSMUSG00000029661	Col1a2	collagen, type I, alpha 2 [Source:MGI Symbol;Acc:MGI:88468]	-0.550341	0.604669	1.22931	-1.18747
ENSMUSG00000030083	Abtb1	ankyrin repeat and BTB (POZ) domain containing 1 [Source:MGI Symbol;Acc:MGI:1933148]	0.939091	-1.37222	0.0964878	0.267873
ENSMUSG00000038393	Txnip	thioredoxin interacting protein [Source:MGI Symbol;Acc:MGI:1889549]	0.519891	-0.666862	1.19804	-1.08913
ENSMUSG00000001774	Chordc1	cysteine and histidine-rich domain (CHORD)-containing, zinc-binding protein 1 [Source:MGI Symbol;Acc:MGI:1914167]	-1.1488	0.951852	0.150582	-0.2912
ENSMUSG00000089774	Slc5a3	solute carrier family 5 (inositol transporters), member 3 [Source:MGI Symbol;Acc:MGI:1858226]	-0.94908	0.996001	-0.150463	0.193335
ENSMUSG00000006127	Inpp5k	inositol polyphosphate 5-phosphatase K [Source:MGI Symbol;Acc:MGI:1194899]	0.777967	-1.47437	0.270433	0.373373
ENSMUSG00000071984	Fndc1	fibronectin type III domain containing 1 [Source:MGI Symbol;Acc:MGI:1915905]	-0.8967	0.894463	1.03515	-0.700994
ENSMUSG00000028410	Dnaja1	DnaJ heat shock protein family (Hsp40) member A1 [Source:MGI Symbol;Acc:MGI:1270129]	-1.17239	1.05819	-0.0212417	-0.0296643
ENSMUSG00000025025	Mxi1	MAX interactor 1, dimerization protein [Source:MGI Symbol;Acc:MGI:97245]	1.02201	-1.29568	0.219166	0.430295
ENSMUSG00000057133	Chd6	chromodomain helicase DNA binding protein 6 [Source:MGI Symbol;Acc:MGI:1918639]	0.831428	-0.686635	-0.509145	0.371283
ENSMUSG00000025780	Itih5	inter-alpha (globulin) inhibitor H5 [Source:MGI Symbol;Acc:MGI:1925751]	-1.02412	0.461614	1.29271	-0.807042
ENSMUSG00000091971	Hspa1a	heat shock protein 1A [Source:MGI Symbol;Acc:MGI:96244]	-0.833518	0.598843	-0.545189	-0.0901091
ENSMUSG00000031808	Slc27a1	solute carrier family 27 (fatty acid transporter), member 1 [Source:MGI Symbol;Acc:MGI:1347098]	0.776787	-1.3748	0.339069	-0.0478944
ENSMUSG00000038520	Tbc1d17	TBC1 domain family, member 17 [Source:MGI Symbol;Acc:MGI:2449973]	0.838562	-1.08827	-0.0925799	-0.0767983
ENSMUSG00000050953	Gja1	gap junction protein, alpha 1 [Source:MGI Symbol;Acc:MGI:95713]	0.722544	-1.52658	-0.0485245	0.28375
ENSMUSG00000036833	Pnpla7	patatin-like phospholipase domain containing 7 [Source:MGI Symbol;Acc:MGI:2385325]	1.05266	-1.25931	-0.333807	0.466215
ENSMUSG00000024664	Fads3	fatty acid desaturase 3 [Source:MGI Symbol;Acc:MGI:1928740]	-0.976697	1.11014	-0.508908	0.428395
ENSMUSG00000037892	Pcdh18	protocadherin 18 [Source:MGI Symbol;Acc:MGI:1920423]	-0.81698	0.679172	1.1689	-1.07983
ENSMUSG00000028211	Trp53inp1	transformation related protein 53 inducible nuclear protein 1 [Source:MGI Symbol;Acc:MGI:1926609]	0.662347	-0.964744	1.21322	-0.77865
ENSMUSG00000024975	Pdcd4	programmed cell death 4 [Source:MGI Symbol;Acc:MGI:107490]	0.793351	-1.23545	1.00585	-0.0160406
ENSMUSG00000042350	Arel1	apoptosis resistant E3 ubiquitin protein ligase 1 [Source:MGI Symbol;Acc:MGI:1915747]	0.907322	-1.26603	0.875372	-0.557361
ENSMUSG00000032009	Sesn3	sestrin 3 [Source:MGI Symbol;Acc:MGI:1922997]	0.710154	-0.962371	0.960655	-0.599076
ENSMUSG00000029470	P2rx4	purinergic receptor P2X, ligand-gated ion channel 4 [Source:MGI Symbol;Acc:MGI:1338859]	1.24348	-1.26929	0.00845944	0.629873
ENSMUSG00000054469	Lclat1	lysocardiolipin acyltransferase 1 [Source:MGI Symbol;Acc:MGI:2684937]	-0.88171	0.585292	0.995136	-1.06685
ENSMUSG00000013076	Amotl1	angiomotin-like 1 [Source:MGI Symbol;Acc:MGI:1922973]	0.63801	-1.14845	0.38943	-0.0795304
ENSMUSG00000003123	Lipe	lipase, hormone sensitive [Source:MGI Symbol;Acc:MGI:96790]	0.456726	-1.13749	1.19585	-0.395209
ENSMUSG00000030094	Xpc	xeroderma pigmentosum, complementation group C [Source:MGI Symbol;Acc:MGI:103557]	0.955512	-1.38327	0.171133	0.197613
ENSMUSG00000039639	Kcne1	potassium voltage-gated channel, Isk-related subfamily, member 1 [Source:MGI Symbol;Acc:MGI:96673]	-0.251696	0.385104	1.26322	-1.4098
ENSMUSG00000037465	Klf10	Kruppel-like factor 10 [Source:MGI Symbol;Acc:MGI:1101353]	0.246104	-0.815492	1.19834	-0.620247
ENSMUSG00000020432	Tcn2	transcobalamin 2 [Source:MGI Symbol;Acc:MGI:98534]	0.705281	-1.41208	0.0444277	0.25202
ENSMUSG00000035064	Eef2k	eukaryotic elongation factor-2 kinase [Source:MGI Symbol;Acc:MGI:1195261]	1.07177	-1.09357	-0.0712431	0.540946
ENSMUSG00000066306	Numa1	nuclear mitotic apparatus protein 1 [Source:MGI Symbol;Acc:MGI:2443665]	0.634278	-0.963189	0.395229	-0.552886
ENSMUSG00000021256	Vash1	vasohibin 1 [Source:MGI Symbol;Acc:MGI:2442543]	-1.12056	0.490977	1.27937	-0.985855
ENSMUSG00000040653	Ppp1r14c	protein phosphatase 1, regulatory (inhibitor) subunit 14c [Source:MGI Symbol;Acc:MGI:1923392]	0.664214	-1.19186	0.742017	-0.28929
ENSMUSG00000021597	Slf1	SMC5-SMC6 complex localization factor 1 [Source:MGI Symbol;Acc:MGI:2145448]	-1.30389	1.13778	-0.360598	0.194579
ENSMUSG00000031232	Magt1	magnesium transporter 1 [Source:MGI Symbol;Acc:MGI:1914325]	-1.2335	1.20884	0.127112	0.187045
ENSMUSG00000024413	Npc1	Niemann-Pick type C1 [Source:MGI Symbol;Acc:MGI:1097712]	1.17833	-1.24755	0.599479	0.0325797
ENSMUSG00000010067	Rassf1	Ras association (RalGDS/AF-6) domain family member 1 [Source:MGI Symbol;Acc:MGI:1928386]	-1.19071	1.2382	0.0326918	0.418758
ENSMUSG00000001240	Ramp2	receptor (calcitonin) activity modifying protein 2 [Source:MGI Symbol;Acc:MGI:1859650]	0.613401	-1.29304	0.80336	-0.302177
ENSMUSG00000020368	Canx	calnexin [Source:MGI Symbol;Acc:MGI:88261]	-1.25529	1.04054	0.362032	0.0203384
ENSMUSG00000031834	Pik3r2	phosphatidylinositol 3-kinase, regulatory subunit, polypeptide 2 (p85 beta) [Source:MGI Symbol;Acc:MGI:1098772]	0.676209	-1.25775	-0.194852	0.423777
ENSMUSG00000024208	Uqcc2	ubiquinol-cytochrome c reductase complex assembly factor 2 [Source:MGI Symbol;Acc:MGI:1914517]	-0.511921	0.944714	-0.54646	0.24148
ENSMUSG00000005483	Dnajb1	DnaJ heat shock protein family (Hsp40) member B1 [Source:MGI Symbol;Acc:MGI:1931874]	-0.836904	0.906932	-0.926499	0.45409
ENSMUSG00000035566	Pcdh17	protocadherin 17 [Source:MGI Symbol;Acc:MGI:2684924]	-0.826738	0.0776964	1.50323	-0.989757
ENSMUSG00000030878	Cdr2	cerebellar degeneration-related 2 [Source:MGI Symbol;Acc:MGI:1100885]	-0.945508	0.923434	-0.739661	0.477757
ENSMUSG00000036862	Dchs1	dachsous 1 (Drosophila) [Source:MGI Symbol;Acc:MGI:2685011]	-0.648147	0.521332	1.17459	-0.905606
ENSMUSG00000014551	Mrps25	mitochondrial ribosomal protein S25 [Source:MGI Symbol;Acc:MGI:1928140]	-1.16366	1.19666	-0.342634	0.391947
ENSMUSG00000049999	Ppp1r3d	protein phosphatase 1, regulatory subunit 3D [Source:MGI Symbol;Acc:MGI:1917664]	0.661718	-0.832561	0.19964	-0.591591
ENSMUSG00000026209	Dnpep	aspartyl aminopeptidase [Source:MGI Symbol;Acc:MGI:1278328]	0.941413	-0.769823	-0.197236	0.265541
ENSMUSG00000074264	Amy1	amylase 1, salivary [Source:MGI Symbol;Acc:MGI:88019]	0.731223	-1.02716	-0.171235	0.0343425
ENSMUSG00000046994	Mars2	methionine-tRNA synthetase 2 (mitochondrial) [Source:MGI Symbol;Acc:MGI:2444136]	-1.24355	0.819587	-0.189831	0.13754
ENSMUSG00000079334	Nat6	N-acetyltransferase 6 [Source:MGI Symbol;Acc:MGI:1888902]	0.757508	-1.41226	-0.214654	0.0998545
ENSMUSG00000066440	Zfyve26	zinc finger, FYVE domain containing 26 [Source:MGI Symbol;Acc:MGI:1924767]	1.05149	-1.34996	0.420718	-0.0981636
ENSMUSG00000026478	Lamc1	laminin, gamma 1 [Source:MGI Symbol;Acc:MGI:99914]	-0.972112	0.0553912	1.44215	-0.754815
ENSMUSG00000049775	Tmsb4x	thymosin, beta 4, X chromosome [Source:MGI Symbol;Acc:MGI:99510]	-0.878314	0.974083	1.07076	-0.33871
ENSMUSG00000038702	Dsel	dermatan sulfate epimerase-like [Source:MGI Symbol;Acc:MGI:2442948]	-0.998523	1.01707	0.527633	-0.458898
ENSMUSG00000000901	Mmp11	matrix metallopeptidase 11 [Source:MGI Symbol;Acc:MGI:97008]	0.81393	-1.31447	1.05455	-0.147605
ENSMUSG00000025823	Pdia4	protein disulfide isomerase associated 4 [Source:MGI Symbol;Acc:MGI:104864]	-0.702427	0.736978	1.14605	-1.16803
ENSMUSG00000000253	Gmpr	guanosine monophosphate reductase [Source:MGI Symbol;Acc:MGI:1913605]	0.739671	-1.13643	-0.187669	0.474834
ENSMUSG00000056209	Npm3	nucleoplasmin 3 [Source:MGI Symbol;Acc:MGI:894653]	-0.524726	0.85328	-0.620176	0.013869
ENSMUSG00000026074	Map4k4	mitogen-activated protein kinase kinase kinase kinase 4 [Source:MGI Symbol;Acc:MGI:1349394]	0.511451	-0.954521	1.0616	-0.711468
ENSMUSG00000074364	Ehd2	EH-domain containing 2 [Source:MGI Symbol;Acc:MGI:2154274]	-0.871982	-0.015181	1.3495	-0.567595
ENSMUSG00000022853	Ehhadh	enoyl-Coenzyme A, hydratase/3-hydroxyacyl Coenzyme A dehydrogenase [Source:MGI Symbol;Acc:MGI:1277964]	0.886153	-1.16352	-0.413098	0.510933
ENSMUSG00000024065	Ehd3	EH-domain containing 3 [Source:MGI Symbol;Acc:MGI:1928900]	0.871305	-1.26553	-0.504893	0.362739
ENSMUSG00000044340	Phlpp1	PH domain and leucine rich repeat protein phosphatase 1 [Source:MGI Symbol;Acc:MGI:2138327]	0.970818	-1.4252	0.419602	0.0627277
ENSMUSG00000036686	Cc2d1a	coiled-coil and C2 domain containing 1A [Source:MGI Symbol;Acc:MGI:2384831]	0.733214	-1.36878	-0.161687	0.224069
ENSMUSG00000038400	Pmepa1	prostate transmembrane protein, androgen induced 1 [Source:MGI Symbol;Acc:MGI:1929600]	-0.842868	0.675164	0.854811	-0.563914
ENSMUSG00000022124	Fbxl3	F-box and leucine-rich repeat protein 3 [Source:MGI Symbol;Acc:MGI:1354702]	0.577739	-1.1442	0.495128	0.345808
ENSMUSG00000046186	Cd109	CD109 antigen [Source:MGI Symbol;Acc:MGI:2445221]	-0.379739	0.478794	1.14646	-1.28889
ENSMUSG00000029763	Exoc4	exocyst complex component 4 [Source:MGI Symbol;Acc:MGI:1096376]	-1.19376	0.877338	0.575867	-0.279463
ENSMUSG00000025049	Taf5	TATA-box binding protein associated factor 5 [Source:MGI Symbol;Acc:MGI:2442144]	-1.12478	1.18589	-0.741827	0.614648
ENSMUSG00000027244	Atg13	autophagy related 13 [Source:MGI Symbol;Acc:MGI:1196429]	1.05232	-1.30998	0.164925	0.163192
ENSMUSG00000024248	Cox7a2l	cytochrome c oxidase subunit VIIa polypeptide 2-like [Source:MGI Symbol;Acc:MGI:106015]	1.04789	-1.3868	-0.147426	0.549362
ENSMUSG00000003623	Crot	carnitine O-octanoyltransferase [Source:MGI Symbol;Acc:MGI:1921364]	0.676155	-1.26163	0.511302	0.155333
ENSMUSG00000029434	Vps33a	VPS33A CORVET/HOPS core subunit [Source:MGI Symbol;Acc:MGI:1924823]	1.10025	-0.885679	0.619821	0.069217
ENSMUSG00000018707	Dync1h1	dynein cytoplasmic 1 heavy chain 1 [Source:MGI Symbol;Acc:MGI:103147]	0.681262	-1.24281	0.0429983	0.357247
ENSMUSG00000056698	Elmod3	ELMO/CED-12 domain containing 3 [Source:MGI Symbol;Acc:MGI:2445168]	0.23936	-1.26165	0.122315	0.139561
ENSMUSG00000045098	Kmt5b	lysine methyltransferase 5B [Source:MGI Symbol;Acc:MGI:2444557]	0.454497	-0.799144	0.793176	-0.588023
ENSMUSG00000021830	Txndc16	thioredoxin domain containing 16 [Source:MGI Symbol;Acc:MGI:1917811]	0.954376	-1.71309	0.0770906	0.288565
ENSMUSG00000039103	Nexn	nexilin [Source:MGI Symbol;Acc:MGI:1916060]	0.898668	-0.790012	-0.256039	0.591189
ENSMUSG00000022180	Slc7a8	solute carrier family 7 (cationic amino acid transporter, y+ system), member 8 [Source:MGI Symbol;Acc:MGI:1355323]	0.634091	-1.09235	-0.328755	0.214796
ENSMUSG00000026509	Capn2	calpain 2 [Source:MGI Symbol;Acc:MGI:88264]	-1.43509	1.10544	0.334714	-0.141828
ENSMUSG00000029780	Nt5c3	5'-nucleotidase, cytosolic III [Source:MGI Symbol;Acc:MGI:1927186]	0.171967	-1.0092	0.0723529	0.0573299
ENSMUSG00000035049	Rrp12	ribosomal RNA processing 12 homolog (S. cerevisiae) [Source:MGI Symbol;Acc:MGI:2147437]	-0.750112	0.716392	-1.13156	0.445116
ENSMUSG00000024169	Ift140	intraflagellar transport 140 [Source:MGI Symbol;Acc:MGI:2146906]	0.696012	-0.918161	0.403463	-0.693648
ENSMUSG00000010066	Cacna2d2	calcium channel, voltage-dependent, alpha 2/delta subunit 2 [Source:MGI Symbol;Acc:MGI:1929813]	0.413708	-0.65982	-0.498055	0.26247
ENSMUSG00000020116	Pno1	partner of NOB1 homolog [Source:MGI Symbol;Acc:MGI:1913499]	-0.742944	0.906364	-0.881708	0.581859
ENSMUSG00000054196	Cthrc1	collagen triple helix repeat containing 1 [Source:MGI Symbol;Acc:MGI:1915838]	-0.762366	0.328403	1.01218	-1.16999
ENSMUSG00000037204	Atg101	autophagy related 101 [Source:MGI Symbol;Acc:MGI:1915368]	0.786846	-0.86607	-0.612363	0.397881
ENSMUSG00000034042	Gpbp1l1	GC-rich promoter binding protein 1-like 1 [Source:MGI Symbol;Acc:MGI:1924360]	0.922724	-1.8129	0.142747	0.0619018
ENSMUSG00000020288	Ahsa2	AHA1, activator of heat shock protein ATPase 2 [Source:MGI Symbol;Acc:MGI:1916133]	-1.37508	0.328335	-0.0180557	-0.329567
ENSMUSG00000029714	Gigyf1	GRB10 interacting GYF protein 1 [Source:MGI Symbol;Acc:MGI:1888677]	0.750177	-1.43147	0.0139015	0.345449
ENSMUSG00000040479	Dgkz	diacylglycerol kinase zeta [Source:MGI Symbol;Acc:MGI:1278339]	0.43763	-1.22392	0.915128	-0.198085
ENSMUSG00000036620	Mgat4b	mannoside acetylglucosaminyltransferase 4, isoenzyme B [Source:MGI Symbol;Acc:MGI:2143974]	-1.17105	0.644607	0.368104	-0.330343
ENSMUSG00000030536	Iqgap1	IQ motif containing GTPase activating protein 1 [Source:MGI Symbol;Acc:MGI:1352757]	-0.679645	0.793255	0.920712	-0.642764
ENSMUSG00000033420	Antxr1	anthrax toxin receptor 1 [Source:MGI Symbol;Acc:MGI:1916788]	-0.860085	0.304353	1.52297	-0.58895
ENSMUSG00000025013	Tll2	tolloid-like 2 [Source:MGI Symbol;Acc:MGI:1346044]	-0.847968	0.523075	1.0843	-0.798626
ENSMUSG00000026726	Cubn	cubilin (intrinsic factor-cobalamin receptor) [Source:MGI Symbol;Acc:MGI:1931256]	-0.563136	0.408512	1.24574	-1.09357
ENSMUSG00000053317	Sec61b	Sec61 beta subunit [Source:MGI Symbol;Acc:MGI:1913462]	-0.359525	0.918781	0.415387	-0.455413
ENSMUSG00000019947	Arid5b	AT rich interactive domain 5B (MRF1-like) [Source:MGI Symbol;Acc:MGI:2175912]	0.502051	-0.46839	1.11001	-0.855093
ENSMUSG00000041308	Sntb2	syntrophin, basic 2 [Source:MGI Symbol;Acc:MGI:101771]	-1.26514	0.565482	0.870985	-0.357204
ENSMUSG00000061838	Suclg2	succinate-Coenzyme A ligase, GDP-forming, beta subunit [Source:MGI Symbol;Acc:MGI:1306824]	0.781022	-0.622782	-0.955952	0.302736
ENSMUSG00000019539	Rcn3	reticulocalbin 3, EF-hand calcium binding domain [Source:MGI Symbol;Acc:MGI:1277122]	-0.900903	0.795758	1.25031	-1.0374
ENSMUSG00000003352	Cacnb3	calcium channel, voltage-dependent, beta 3 subunit [Source:MGI Symbol;Acc:MGI:103307]	-0.801217	0.538037	0.956668	-1.03365
ENSMUSG00000004460	Dnajb11	DnaJ heat shock protein family (Hsp40) member B11 [Source:MGI Symbol;Acc:MGI:1915088]	-0.647788	0.316557	0.939138	-0.760366
ENSMUSG00000031393	Mecp2	methyl CpG binding protein 2 [Source:MGI Symbol;Acc:MGI:99918]	0.555558	-0.405465	-0.828489	0.0569761
ENSMUSG00000020262	Adarb1	adenosine deaminase, RNA-specific, B1 [Source:MGI Symbol;Acc:MGI:891999]	0.326704	-0.952909	1.12277	-0.260917
ENSMUSG00000039205	Ciz1	CDKN1A interacting zinc finger protein 1 [Source:MGI Symbol;Acc:MGI:1920234]	0.590097	-0.805577	1.3646	-0.986943
ENSMUSG00000027200	Sema6d	sema domain, transmembrane domain (TM), and cytoplasmic domain, (semaphorin) 6D [Source:MGI Symbol;Acc:MGI:2387661]	-0.382461	0.492058	1.20809	-1.34821
ENSMUSG00000028978	Nos3	nitric oxide synthase 3, endothelial cell [Source:MGI Symbol;Acc:MGI:97362]	0.231126	-1.14553	0.868355	-0.0525291
ENSMUSG00000040354	Mars	methionine-tRNA synthetase [Source:MGI Symbol;Acc:MGI:1345633]	-0.818122	0.713632	-0.846945	0.475276
ENSMUSG00000034708	Grn	granulin [Source:MGI Symbol;Acc:MGI:95832]	0.697139	-1.22298	0.945064	-0.751304
ENSMUSG00000022370	Mrpl13	mitochondrial ribosomal protein L13 [Source:MGI Symbol;Acc:MGI:2137218]	-0.284182	0.822806	-0.958686	0.691198
ENSMUSG00000018427	Ypel2	yippee-like 2 (Drosophila) [Source:MGI Symbol;Acc:MGI:1925114]	0.233869	-0.389029	1.50071	-1.28282
ENSMUSG00000036026	Tmem63b	transmembrane protein 63b [Source:MGI Symbol;Acc:MGI:2387609]	0.397451	-0.914171	-0.300393	0.438147
ENSMUSG00000004044	Ptrf	polymerase I and transcript release factor [Source:MGI Symbol;Acc:MGI:1277968]	-0.656107	0.594583	1.15642	-1.31742
ENSMUSG00000001366	Fbxo9	f-box protein 9 [Source:MGI Symbol;Acc:MGI:1918788]	-0.927801	0.543811	1.1148	-1.02604
ENSMUSG00000033557	Fam20b	family with sequence similarity 20, member B [Source:MGI Symbol;Acc:MGI:2443990]	-0.670211	1.06265	-0.978978	0.671112
ENSMUSG00000039640	Mrpl12	mitochondrial ribosomal protein L12 [Source:MGI Symbol;Acc:MGI:1926273]	-0.0895754	0.791509	-1.42749	0.366331
ENSMUSG00000066571	4931406P16Rik	RIKEN cDNA 4931406P16 gene [Source:MGI Symbol;Acc:MGI:1924311]	0.528654	-1.16906	0.941842	0.0261888
ENSMUSG00000029500	Pgam5	phosphoglycerate mutase family member 5 [Source:MGI Symbol;Acc:MGI:1919792]	-0.136034	0.793359	-1.05829	0.161583
ENSMUSG00000058571	Gpc6	glypican 6 [Source:MGI Symbol;Acc:MGI:1346322]	-0.619475	0.399133	1.45978	-0.948353
ENSMUSG00000002908	Kcnn1	potassium intermediate/small conductance calcium-activated channel, subfamily N, member 1 [Source:MGI Symbol;Acc:MGI:1933993]	0.667659	-0.119543	-1.40539	0.432238
ENSMUSG00000006574	Slc4a1	solute carrier family 4 (anion exchanger), member 1 [Source:MGI Symbol;Acc:MGI:109393]	-0.713203	0.323732	-0.154186	0.217956
ENSMUSG00000031093	Dock11	dedicator of cytokinesis 11 [Source:MGI Symbol;Acc:MGI:1923224]	-0.350671	0.38218	0.685087	-1.18017
ENSMUSG00000052713	Zfp608	zinc finger protein 608 [Source:MGI Symbol;Acc:MGI:2442338]	0.366591	-0.435413	1.39239	-1.34128
ENSMUSG00000045636	Mtus1	mitochondrial tumor suppressor 1 [Source:MGI Symbol;Acc:MGI:2142572]	0.11364	-0.832643	0.958075	-0.659021
ENSMUSG00000036334	Igsf10	immunoglobulin superfamily, member 10 [Source:MGI Symbol;Acc:MGI:1923481]	-0.842298	0.318922	1.36523	-0.741325
ENSMUSG00000038235	F11r	F11 receptor [Source:MGI Symbol;Acc:MGI:1321398]	0.486371	-0.856612	1.23724	-1.20719
ENSMUSG00000028763	Hspg2	perlecan (heparan sulfate proteoglycan 2) [Source:MGI Symbol;Acc:MGI:96257]	-1.18647	0.253832	1.16551	-0.6276
ENSMUSG00000029840	Mtpn	myotrophin [Source:MGI Symbol;Acc:MGI:99445]	-0.198354	0.834078	0.497052	-0.608376
ENSMUSG00000031790	Mmp15	matrix metallopeptidase 15 [Source:MGI Symbol;Acc:MGI:109320]	-0.344112	0.389285	1.00871	-1.36331
ENSMUSG00000031734	Irx3	Iroquois related homeobox 3 [Source:MGI Symbol;Acc:MGI:1197522]	0.244204	-0.362781	1.68682	-1.11875
ENSMUSG00000039910	Cited2	Cbp/p300-interacting transactivator, with Glu/Asp-rich carboxy-terminal domain, 2 [Source:MGI Symbol;Acc:MGI:1306784]	0.0479155	-0.772868	1.72531	-0.387838
ENSMUSG00000028675	Pnrc2	proline-rich nuclear receptor coactivator 2 [Source:MGI Symbol;Acc:MGI:106512]	0.212043	-0.601237	1.03743	-0.99926
ENSMUSG00000059923	Grb2	growth factor receptor bound protein 2 [Source:MGI Symbol;Acc:MGI:95805]	0.0845047	-1.16081	1.22707	-0.480788
ENSMUSG00000040631	Dok4	docking protein 4 [Source:MGI Symbol;Acc:MGI:2148865]	-0.894871	0.131647	1.5664	-0.927883
ENSMUSG00000005672	Kit	kit oncogene [Source:MGI Symbol;Acc:MGI:96677]	-0.519896	0.675529	1.02155	-1.15311
ENSMUSG00000051615	Rap2a	RAS related protein 2a [Source:MGI Symbol;Acc:MGI:97855]	-1.20024	0.52144	1.28956	-0.75358
ENSMUSG00000023008	Fmnl3	formin-like 3 [Source:MGI Symbol;Acc:MGI:109569]	-0.901665	0.534796	1.2376	-0.505918
ENSMUSG00000030084	Plxna1	plexin A1 [Source:MGI Symbol;Acc:MGI:107685]	-0.322069	0.679689	0.883096	-1.0262
ENSMUSG00000030751	Psma1	proteasome (prosome, macropain) subunit, alpha type 1 [Source:MGI Symbol;Acc:MGI:1347005]	-0.404205	0.660867	-1.10106	0.43822
ENSMUSG00000017493	Igfbp4	insulin-like growth factor binding protein 4 [Source:MGI Symbol;Acc:MGI:96439]	-1.13781	0.138268	1.01369	-0.644194
ENSMUSG00000020674	Pxdn	peroxidasin [Source:MGI Symbol;Acc:MGI:1916925]	-0.405117	-0.195915	1.58707	-1.0673
ENSMUSG00000041695	Kcnj2	potassium inwardly-rectifying channel, subfamily J, member 2 [Source:MGI Symbol;Acc:MGI:104744]	-0.522882	0.432815	1.5957	-0.493234
ENSMUSG00000029198	Grpel1	GrpE-like 1, mitochondrial [Source:MGI Symbol;Acc:MGI:1334417]	-0.0623836	0.792817	-1.02321	0.244426
ENSMUSG00000050989	Selenon	selenoprotein N [Source:MGI Symbol;Acc:MGI:2151208]	-0.287828	0.633759	0.649522	-0.976042
ENSMUSG00000020696	Rffl	ring finger and FYVE like domain containing protein [Source:MGI Symbol;Acc:MGI:1914588]	0.414141	-1.29272	0.819298	-0.321525
ENSMUSG00000034714	Ttyh2	tweety family member 2 [Source:MGI Symbol;Acc:MGI:2157091]	-0.784793	0.653951	1.17453	-0.848214
ENSMUSG00000029673	Auts2	autism susceptibility candidate 2 [Source:MGI Symbol;Acc:MGI:1919847]	-0.496423	-0.0182505	1.36256	-1.04258
ENSMUSG00000041378	Cldn5	claudin 5 [Source:MGI Symbol;Acc:MGI:1276112]	-0.454561	0.116537	1.3376	-0.910486
ENSMUSG00000047153	Khnyn	KH and NYN domain containing [Source:MGI Symbol;Acc:MGI:2451333]	0.377837	-1.2597	0.97403	-0.412263
ENSMUSG00000039578	Ccser1	coiled-coil serine rich 1 [Source:MGI Symbol;Acc:MGI:3045354]	-0.558816	0.751919	1.17041	-0.846808
ENSMUSG00000030122	Ptms	parathymosin [Source:MGI Symbol;Acc:MGI:1916452]	-0.649857	0.238659	1.47729	-0.896944
ENSMUSG00000045092	S1pr1	sphingosine-1-phosphate receptor 1 [Source:MGI Symbol;Acc:MGI:1096355]	0.8653	-0.156032	-1.01733	0.657092
ENSMUSG00000053617	Sh3pxd2a	SH3 and PX domains 2A [Source:MGI Symbol;Acc:MGI:1298393]	-0.519642	0.398419	1.13609	-1.29143
ENSMUSG00000021870	Slmap	sarcolemma associated protein [Source:MGI Symbol;Acc:MGI:1933549]	-0.472202	0.899563	-1.13902	0.285691
ENSMUSG00000042834	Nrep	neuronal regeneration related protein [Source:MGI Symbol;Acc:MGI:99444]	-0.0469736	0.307392	1.15187	-1.48396
ENSMUSG00000022893	Adamts1	a disintegrin-like and metallopeptidase (reprolysin type) with thrombospondin type 1 motif, 1 [Source:MGI Symbol;Acc:MGI:109249]	0.167498	0.468582	-1.29723	0.616051
ENSMUSG00000025083	Afap1l2	actin filament associated protein 1-like 2 [Source:MGI Symbol;Acc:MGI:2147658]	-0.63688	0.191931	1.32771	-1.07881
ENSMUSG00000056366	Fabp3-ps1	fatty acid binding protein 3, muscle and heart, pseudogene 1 [Source:MGI Symbol;Acc:MGI:101929]	-0.639803	0.562551	0.858474	-1.18334
ENSMUSG00000059022	Kcp	kielin/chordin-like protein [Source:MGI Symbol;Acc:MGI:2141640]	-0.495607	0.388033	1.25857	-1.23749
ENSMUSG00000016763	Scube1	signal peptide, CUB domain, EGF-like 1 [Source:MGI Symbol;Acc:MGI:1890616]	-0.110561	-0.542918	1.43431	-0.751333
ENSMUSG00000021294	Kif26a	kinesin family member 26A [Source:MGI Symbol;Acc:MGI:2447072]	-0.600943	-0.310455	1.61477	-0.688325
ENSMUSG00000047648	Fbxo30	F-box protein 30 [Source:MGI Symbol;Acc:MGI:1919115]	-0.00891097	0.678276	-1.2915	0.393987
ENSMUSG00000020385	Clk4	CDC like kinase 4 [Source:MGI Symbol;Acc:MGI:1098551]	-0.0820017	0.563902	0.886736	-1.11654
ENSMUSG00000091898	Tnnc1	troponin C, cardiac/slow skeletal [Source:MGI Symbol;Acc:MGI:98779]	0.379474	0.400748	-1.19867	0.538851
ENSMUSG00000063200	Nol7	nucleolar protein 7 [Source:MGI Symbol;Acc:MGI:1917328]	-0.331536	0.849829	-1.09602	0.288833
ENSMUSG00000032440	Tgfbr2	transforming growth factor, beta receptor II [Source:MGI Symbol;Acc:MGI:98729]	0.0549229	-0.924036	1.62732	-0.458142
ENSMUSG00000007817	Zmiz1	zinc finger, MIZ-type containing 1 [Source:MGI Symbol;Acc:MGI:3040693]	0.342592	-0.274643	0.993506	-1.54506
ENSMUSG00000020178	Adora2a	adenosine A2a receptor [Source:MGI Symbol;Acc:MGI:99402]	-1.06802	0.132978	1.40021	-0.725667
ENSMUSG00000025731	Mettl26	methyltransferase like 26 [Source:MGI Symbol;Acc:MGI:1915597]	0.368336	-0.832822	-0.481276	0.391815
ENSMUSG00000024087	Cyp1b1	cytochrome P450, family 1, subfamily b, polypeptide 1 [Source:MGI Symbol;Acc:MGI:88590]	0.721404	-0.237714	-1.22905	0.403053
ENSMUSG00000066877	Nck2	non-catalytic region of tyrosine kinase adaptor protein 2 [Source:MGI Symbol;Acc:MGI:1306821]	0.390018	-0.256887	0.922058	-1.04645
ENSMUSG00000038366	Lasp1	LIM and SH3 protein 1 [Source:MGI Symbol;Acc:MGI:109656]	-0.722524	0.0501301	1.43239	-0.751641
ENSMUSG00000031538	Plat	plasminogen activator, tissue [Source:MGI Symbol;Acc:MGI:97610]	-0.0596981	0.391041	0.819369	-1.28565
ENSMUSG00000031217	Efnb1	ephrin B1 [Source:MGI Symbol;Acc:MGI:102708]	0.135162	-0.444241	0.845872	-0.977473
ENSMUSG00000037936	Scarb1	scavenger receptor class B, member 1 [Source:MGI Symbol;Acc:MGI:893578]	-0.714787	0.218817	1.65889	-0.985045
ENSMUSG00000043051	Disc1	disrupted in schizophrenia 1 [Source:MGI Symbol;Acc:MGI:2447658]	-0.547848	-0.0940651	1.24825	-0.889886
ENSMUSG00000038540	Tmc3	transmembrane channel-like gene family 3 [Source:MGI Symbol;Acc:MGI:2669033]	-0.609793	0.66103	1.15426	-1.2622
ENSMUSG00000022822	Abcc5	ATP-binding cassette, sub-family C (CFTR/MRP), member 5 [Source:MGI Symbol;Acc:MGI:1351644]	-0.320797	-0.648164	1.349	-0.514214
ENSMUSG00000021127	Zfp36l1	zinc finger protein 36, C3H type-like 1 [Source:MGI Symbol;Acc:MGI:107946]	-0.175454	-0.419949	0.956086	-1.01753
ENSMUSG00000010110	Stx5a	syntaxin 5A [Source:MGI Symbol;Acc:MGI:1928483]	0.160926	-1.0702	1.68908	-0.556647
ENSMUSG00000054871	Tmem158	transmembrane protein 158 [Source:MGI Symbol;Acc:MGI:1919559]	0.00471899	0.117698	1.09945	-1.18673
ENSMUSG00000043230	Fam124b	family with sequence similarity 124, member B [Source:MGI Symbol;Acc:MGI:3026880]	-0.51653	0.0986363	1.39589	-1.15386
ENSMUSG00000053965	Pde5a	phosphodiesterase 5A, cGMP-specific [Source:MGI Symbol;Acc:MGI:2651499]	-0.255979	0.166117	1.48834	-1.14208
ENSMUSG00000030386	Zfp606	zinc finger protein 606 [Source:MGI Symbol;Acc:MGI:1914620]	0.41576	-0.360235	1.03084	-1.01398
ENSMUSG00000040463	Mybbp1a	MYB binding protein (P160) 1a [Source:MGI Symbol;Acc:MGI:106181]	0.344973	0.488511	-1.2767	0.61083
ENSMUSG00000040836	Gpr161	G protein-coupled receptor 161 [Source:MGI Symbol;Acc:MGI:2685054]	-0.387466	0.394648	1.19306	-1.49542
ENSMUSG00000052920	Prkg1	protein kinase, cGMP-dependent, type I [Source:MGI Symbol;Acc:MGI:108174]	-0.421381	0.699319	1.13129	-0.955127
ENSMUSG00000033910	Gucy1a3	guanylate cyclase 1, soluble, alpha 3 [Source:MGI Symbol;Acc:MGI:1926562]	-0.257735	-0.512782	1.45587	-0.745128
ENSMUSG00000040268	Plekha1	pleckstrin homology domain containing, family A (phosphoinositide binding specific) member 1 [Source:MGI Symbol;Acc:MGI:2442213]	0.275245	-0.992016	1.41822	-0.262471
ENSMUSG00000008398	Elk3	ELK3, member of ETS oncogene family [Source:MGI Symbol;Acc:MGI:101762]	-0.175406	-0.514918	1.4093	-0.796915
ENSMUSG00000008734	Gprc5b	G protein-coupled receptor, family C, group 5, member B [Source:MGI Symbol;Acc:MGI:1927596]	-0.141821	0.535945	0.912321	-1.16863
ENSMUSG00000021149	Gtpbp4	GTP binding protein 4 [Source:MGI Symbol;Acc:MGI:1916487]	0.00991045	0.738269	-1.25998	0.684351
ENSMUSG00000045871	Slitrk6	SLIT and NTRK-like family, member 6 [Source:MGI Symbol;Acc:MGI:2443198]	-0.877686	-0.137359	1.42261	-0.937379
ENSMUSG00000030516	Tjp1	tight junction protein 1 [Source:MGI Symbol;Acc:MGI:98759]	-0.338229	0.282533	1.19117	-1.30103
ENSMUSG00000034724	Cnot6l	CCR4-NOT transcription complex, subunit 6-like [Source:MGI Symbol;Acc:MGI:2443154]	-0.505922	0.225818	0.930083	-1.16481
ENSMUSG00000045930	Clec14a	C-type lectin domain family 14, member a [Source:MGI Symbol;Acc:MGI:1914114]	-0.459958	-0.522926	1.37442	-0.862123
ENSMUSG00000035236	Scai	suppressor of cancer cell invasion [Source:MGI Symbol;Acc:MGI:2443716]	-0.34762	-0.171592	1.2158	-1.19258
ENSMUSG00000023272	Creld2	cysteine-rich with EGF-like domains 2 [Source:MGI Symbol;Acc:MGI:1923987]	-0.986402	-0.130258	1.03757	-0.817579
ENSMUSG00000020099	Unc5b	unc-5 netrin receptor B [Source:MGI Symbol;Acc:MGI:894703]	-0.220046	-0.420502	1.30403	-0.609938
ENSMUSG00000020741	Cluh	clustered mitochondria (cluA/CLU1) homolog [Source:MGI Symbol;Acc:MGI:1921398]	0.662389	0.242065	-1.25427	0.455844
ENSMUSG00000058145	Adamts17	a disintegrin-like and metallopeptidase (reprolysin type) with thrombospondin type 1 motif, 17 [Source:MGI Symbol;Acc:MGI:3588195]	-0.263763	-0.580193	1.63353	-0.626262
ENSMUSG00000030351	Tspan11	tetraspanin 11 [Source:MGI Symbol;Acc:MGI:1915748]	-0.218941	-0.782762	1.61092	-0.583012
ENSMUSG00000010476	Ebf3	early B cell factor 3 [Source:MGI Symbol;Acc:MGI:894289]	-0.492927	0.0446765	1.40867	-1.1432
ENSMUSG00000060301	2610008E11Rik	RIKEN cDNA 2610008E11 gene [Source:MGI Symbol;Acc:MGI:1919378]	0.528564	-0.139611	1.15638	-1.09186
ENSMUSG00000023411	Nfatc4	nuclear factor of activated T cells, cytoplasmic, calcineurin dependent 4 [Source:MGI Symbol;Acc:MGI:1920431]	0.149227	-0.64741	1.2369	-0.497217
ENSMUSG00000026447	Pik3c2b	phosphoinositide-3-kinase, class 2, beta polypeptide [Source:MGI Symbol;Acc:MGI:2685045]	0.372015	-0.185853	1.18271	-0.956913
ENSMUSG00000030002	Dusp11	dual specificity phosphatase 11 (RNA/RNP complex 1-interacting) [Source:MGI Symbol;Acc:MGI:1919352]	-0.61808	-0.0288253	1.15765	-0.717996
ENSMUSG00000024534	Sncaip	synuclein, alpha interacting protein (synphilin) [Source:MGI Symbol;Acc:MGI:1915097]	0.0770924	0.100768	1.28034	-1.01759
ENSMUSG00000030556	Lrrc28	leucine rich repeat containing 28 [Source:MGI Symbol;Acc:MGI:1915689]	0.13732	-0.0797667	1.1747	-0.763335
ENSMUSG00000022098	Bmp1	bone morphogenetic protein 1 [Source:MGI Symbol;Acc:MGI:88176]	-0.306764	-0.500286	1.58792	-0.871939
ENSMUSG00000027996	Sfrp2	secreted frizzled-related protein 2 [Source:MGI Symbol;Acc:MGI:108078]	-0.169499	-0.00632873	1.38733	-1.09214
ENSMUSG00000026034	Clk1	CDC-like kinase 1 [Source:MGI Symbol;Acc:MGI:107403]	0.21598	-0.000148295	1.32508	-0.829064
ENSMUSG00000049871	Nlrc3	NLR family, CARD domain containing 3 [Source:MGI Symbol;Acc:MGI:2444070]	-0.330518	-0.188698	1.29326	-0.725612
ENSMUSG00000032452	Clstn2	calsyntenin 2 [Source:MGI Symbol;Acc:MGI:1929897]	-0.0860599	0.158233	1.08652	-1.19614
ENSMUSG00000059401	Mamld1	mastermind-like domain containing 1 [Source:MGI Symbol;Acc:MGI:3045303]	-0.611014	-0.118101	1.40869	-0.823687
ENSMUSG00000005575	Ube2m	ubiquitin-conjugating enzyme E2M [Source:MGI Symbol;Acc:MGI:108278]	0.680212	0.658872	-1.30363	0.51885
ENSMUSG00000026615	Eprs	glutamyl-prolyl-tRNA synthetase [Source:MGI Symbol;Acc:MGI:97838]	0.460457	0.635305	-1.5932	0.424212
ENSMUSG00000020027	Socs2	suppressor of cytokine signaling 2 [Source:MGI Symbol;Acc:MGI:1201787]	-0.301243	0.284877	0.98496	-1.26303
ENSMUSG00000037652	Phc3	polyhomeotic-like 3 (Drosophila) [Source:MGI Symbol;Acc:MGI:2181434]	-0.362975	-0.543263	1.15642	-0.556218
ENSMUSG00000031557	Plekha2	pleckstrin homology domain-containing, family A (phosphoinositide binding specific) member 2 [Source:MGI Symbol;Acc:MGI:1928144]	0.260051	0.183791	-1.34734	-0.149612
ENSMUSG00000074676	Foxs1	forkhead box S1 [Source:MGI Symbol;Acc:MGI:95546]	-0.568591	-0.259939	1.25726	-0.496834
ENSMUSG00000046364	Rpl27a	ribosomal protein L27A [Source:MGI Symbol;Acc:MGI:1347076]	0.449704	0.394892	-1.06055	0.0819087
ENSMUSG00000038543	BC028528	cDNA sequence BC028528 [Source:MGI Symbol;Acc:MGI:2385885]	-0.19418	-0.626044	1.76459	-0.72675
ENSMUSG00000023495	Pcbp4	poly(rC) binding protein 4 [Source:MGI Symbol;Acc:MGI:1890471]	-0.307922	0.571069	-1.13018	0.0274171
ENSMUSG00000045216	Hs6st1	heparan sulfate 6-O-sulfotransferase 1 [Source:MGI Symbol;Acc:MGI:1354958]	-0.144748	-0.181245	1.38989	-0.78329
ENSMUSG00000021228	Acot3	acyl-CoA thioesterase 3 [Source:MGI Symbol;Acc:MGI:2159619]	-0.0867563	0.0533102	0.768078	-1.0541
ENSMUSG00000024232	Bambi	BMP and activin membrane-bound inhibitor [Source:MGI Symbol;Acc:MGI:1915260]	0.102943	0.433929	1.19299	-1.22931
ENSMUSG00000032330	Cox7a2	cytochrome c oxidase subunit VIIa 2 [Source:MGI Symbol;Acc:MGI:1316715]	0.468717	0.14669	-1.15861	0.440245
ENSMUSG00000054693	Adam10	a disintegrin and metallopeptidase domain 10 [Source:MGI Symbol;Acc:MGI:109548]	-0.407286	0.0897231	0.980612	-1.02762
ENSMUSG00000057315	Arhgap24	Rho GTPase activating protein 24 [Source:MGI Symbol;Acc:MGI:1922647]	0.300556	0.526379	-1.48818	0.49145
ENSMUSG00000031024	St5	suppression of tumorigenicity 5 [Source:MGI Symbol;Acc:MGI:108517]	-0.152914	-0.2156	1.05971	-1.14661
ENSMUSG00000038429	Usp5	ubiquitin specific peptidase 5 (isopeptidase T) [Source:MGI Symbol;Acc:MGI:1347343]	0.149223	0.475469	-1.2459	0.348227
ENSMUSG00000040818	Dennd6a	DENN/MADD domain containing 6A [Source:MGI Symbol;Acc:MGI:2442980]	-0.183185	-0.155271	1.11329	-1.32935
ENSMUSG00000021549	Rasa1	RAS p21 protein activator 1 [Source:MGI Symbol;Acc:MGI:97860]	-0.153562	0.0346274	1.11942	-1.41631
ENSMUSG00000026610	Esrrg	estrogen-related receptor gamma [Source:MGI Symbol;Acc:MGI:1347056]	0.418773	0.539851	-1.16005	0.305319
ENSMUSG00000042607	Asb4	ankyrin repeat and SOCS box-containing 4 [Source:MGI Symbol;Acc:MGI:1929751]	0.19268	0.300597	1.27293	-0.967605
ENSMUSG00000000296	Tpd52l1	tumor protein D52-like 1 [Source:MGI Symbol;Acc:MGI:1298386]	0.417192	0.645937	-1.48939	0.609796
ENSMUSG00000030882	Dnhd1	dynein heavy chain domain 1 [Source:MGI Symbol;Acc:MGI:1924755]	0.106123	-0.434839	0.646088	-1.28713
ENSMUSG00000041930	Fam222a	family with sequence similarity 222, member A [Source:MGI Symbol;Acc:MGI:3605543]	0.288383	0.241999	1.19634	-1.22961
ENSMUSG00000026042	Col5a2	collagen, type V, alpha 2 [Source:MGI Symbol;Acc:MGI:88458]	-0.0240931	0.104825	1.44584	-1.65815
ENSMUSG00000024538	Ppic	peptidylprolyl isomerase C [Source:MGI Symbol;Acc:MGI:97751]	-0.0538924	0.0843001	1.23357	-1.43544
ENSMUSG00000038143	Stox2	storkhead box 2 [Source:MGI Symbol;Acc:MGI:1918319]	-0.1111	0.0867634	1.23449	-1.12452
ENSMUSG00000028565	Nfia	nuclear factor I/A [Source:MGI Symbol;Acc:MGI:108056]	-0.513773	-0.0736922	1.0538	-0.772992
ENSMUSG00000036596	Cpz	carboxypeptidase Z [Source:MGI Symbol;Acc:MGI:88487]	-0.549254	-0.507679	1.50481	-0.623206
ENSMUSG00000029647	Pan3	PAN3 poly(A) specific ribonuclease subunit [Source:MGI Symbol;Acc:MGI:1919837]	-0.182224	0.0189858	1.09447	-1.27241
ENSMUSG00000044548	Dact1	dishevelled-binding antagonist of beta-catenin 1 [Source:MGI Symbol;Acc:MGI:1891740]	-0.240249	-0.208781	1.34014	-0.924424
ENSMUSG00000024053	Emilin2	elastin microfibril interfacer 2 [Source:MGI Symbol;Acc:MGI:2389136]	-0.0349354	0.185037	1.17901	-1.40505
ENSMUSG00000046280	She	src homology 2 domain-containing transforming protein E [Source:MGI Symbol;Acc:MGI:1099462]	-0.051504	0.000421241	1.26352	-1.0881
ENSMUSG00000050619	Zscan29	zinc finger SCAN domains 29 [Source:MGI Symbol;Acc:MGI:2139317]	-0.264268	-0.182555	1.06517	-0.821644
ENSMUSG00000033350	Chst2	carbohydrate sulfotransferase 2 [Source:MGI Symbol;Acc:MGI:1891160]	0.15731	-0.112515	0.877653	-1.5342
ENSMUSG00000032349	Elovl5	ELOVL family member 5, elongation of long chain fatty acids (yeast) [Source:MGI Symbol;Acc:MGI:1916051]	0.199651	0.282397	1.04939	-1.22657
ENSMUSG00000028988	Ctnnbip1	catenin beta interacting protein 1 [Source:MGI Symbol;Acc:MGI:1915756]	0.0636276	0.228643	1.13506	-1.01221
ENSMUSG00000061024	Rrs1	ribosome biogenesis regulator 1 [Source:MGI Symbol;Acc:MGI:1929721]	0.31721	0.185907	-1.27688	0.252621
ENSMUSG00000070319	Eif3g	eukaryotic translation initiation factor 3, subunit G [Source:MGI Symbol;Acc:MGI:1858258]	0.435425	0.556713	-1.59757	0.334028
ENSMUSG00000020241	Col6a2	collagen, type VI, alpha 2 [Source:MGI Symbol;Acc:MGI:88460]	-0.324422	-0.457576	1.42559	-0.577022
ENSMUSG00000029032	Arhgef16	Rho guanine nucleotide exchange factor (GEF) 16 [Source:MGI Symbol;Acc:MGI:2446219]	0.354601	-0.464643	0.245212	-0.823976
ENSMUSG00000055341	Zfp457	zinc finger protein 457 [Source:MGI Symbol;Acc:MGI:2664334]	-0.495556	0.0317784	-0.381143	0.402069
ENSMUSG00000022288	4930447A16Rik	RIKEN cDNA 4930447A16 gene [Source:MGI Symbol;Acc:MGI:1922142]	0.142999	-0.670398	0.226603	-0.202646
ENSMUSG00000023984	Gm20517	predicted gene 20517 [Source:MGI Symbol;Acc:MGI:5141982]	0.445854	0.0327221	0.766216	0.0259249
ENSMUSG00000074650	Gm10735	predicted gene 10735 [Source:MGI Symbol;Acc:MGI:3642476]	0.531832	0.177718	-0.0700197	-0.619373
ENSMUSG00000034063	4930590J08Rik	RIKEN cDNA 4930590J08 gene [Source:MGI Symbol;Acc:MGI:2685917]	-0.721853	-0.288079	-0.0315415	-0.025214
ENSMUSG00000026090	2010300C02Rik	RIKEN cDNA 2010300C02 gene [Source:MGI Symbol;Acc:MGI:1919347]	-0.0211642	-0.363441	0.143419	0.2164
ENSMUSG00000052613	Pcdh15	protocadherin 15 [Source:MGI Symbol;Acc:MGI:1891428]	-0.234872	0.000644744	-0.229902	-0.00707354
ENSMUSG00000029797	Sspo	SCO-spondin [Source:MGI Symbol;Acc:MGI:2674311]	0.114229	-0.401517	0.350384	-0.0771878
ENSMUSG00000074671	Tspyl3	TSPY-like 3 [Source:MGI Symbol;Acc:MGI:2139328]	-0.191318	-0.442323	0.136484	-0.746041
ENSMUSG00000078974	Sec61g	SEC61, gamma subunit [Source:MGI Symbol;Acc:MGI:1202066]	-0.412788	0.454204	0.397865	0.168895
ENSMUSG00000034652	Cd300a	CD300A molecule [Source:MGI Symbol;Acc:MGI:2443411]	0.84228	-0.128135	0.771369	-0.0819699
ENSMUSG00000091754	Gm3636	predicted gene 3636 [Source:MGI Symbol;Acc:MGI:3781812]	0.0195041	-0.00723912	-0.274733	-0.7257
ENSMUSG00000032595	Cdhr4	cadherin-related family member 4 [Source:MGI Symbol;Acc:MGI:1916648]	-0.0510674	0.564121	-0.676156	-0.221053
ENSMUSG00000027456	Sdcbp2	syndecan binding protein (syntenin) 2 [Source:MGI Symbol;Acc:MGI:2385156]	0.09487	-0.386785	0.238105	-0.116313
ENSMUSG00000079546	Gm11146	predicted gene 11146 [Source:MGI Symbol;Acc:MGI:3779400]	0.13659	0.369167	-0.104294	0.31377
ENSMUSG00000030806	Stx1b	syntaxin 1B [Source:MGI Symbol;Acc:MGI:1930705]	0.613365	-0.376495	0.204785	-0.200977
ENSMUSG00000030598	Fbxo17	F-box protein 17 [Source:MGI Symbol;Acc:MGI:1354707]	-0.540433	0.588944	-0.105783	-0.575712
ENSMUSG00000018239	Zcchc10	zinc finger, CCHC domain containing 10 [Source:MGI Symbol;Acc:MGI:1196228]	0.210739	-0.165782	0.104916	-0.174676
ENSMUSG00000073295	Nudt11	nudix (nucleoside diphosphate linked moiety X)-type motif 11 [Source:MGI Symbol;Acc:MGI:1930957]	0.289363	0.646069	-0.0800831	-0.00814953
ENSMUSG00000052364	B630019K06Rik	RIKEN cDNA B630019K06 gene [Source:MGI Symbol;Acc:MGI:2147918]	-0.116807	-0.327945	0.122964	-1.17465
ENSMUSG00000044139	Prss53	protease, serine 53 [Source:MGI Symbol;Acc:MGI:2652890]	0.305707	0.57721	0.114419	-0.10647
ENSMUSG00000050511	Oprd1	opioid receptor, delta 1 [Source:MGI Symbol;Acc:MGI:97438]	0.0723018	-0.476846	0.276239	-0.964104
ENSMUSG00000038352	Arl5c	ADP-ribosylation factor-like 5C [Source:MGI Symbol;Acc:MGI:3028577]	0.274438	-0.366952	0.461787	-0.000943472
ENSMUSG00000074194	Zfp791	zinc finger protein 791 [Source:MGI Symbol;Acc:MGI:3648473]	-0.217049	0.940684	-0.157386	0.293778
ENSMUSG00000049892	Rasd1	RAS, dexamethasone-induced 1 [Source:MGI Symbol;Acc:MGI:1270848]	-0.0776659	0.630539	-0.395191	0.685708
ENSMUSG00000063447	Ube2d2b	ubiquitin-conjugating enzyme E2D 2B [Source:MGI Symbol;Acc:MGI:1920568]	0.371921	0.142543	-0.160987	-0.214838
ENSMUSG00000001763	Tspan33	tetraspanin 33 [Source:MGI Symbol;Acc:MGI:1919012]	0.125816	-0.447169	-0.312677	-0.373549
ENSMUSG00000030781	Slc5a2	solute carrier family 5 (sodium/glucose cotransporter), member 2 [Source:MGI Symbol;Acc:MGI:2181411]	0.371026	-0.67709	0.649641	-0.91421
ENSMUSG00000029155	Spata18	spermatogenesis associated 18 [Source:MGI Symbol;Acc:MGI:1920722]	-0.0608504	0.208628	-0.0551632	-0.822452
ENSMUSG00000021379	Id4	inhibitor of DNA binding 4 [Source:MGI Symbol;Acc:MGI:99414]	-0.062662	0.620206	-0.338004	-0.378906
ENSMUSG00000031872	Bean1	brain expressed, associated with Nedd4, 1 [Source:MGI Symbol;Acc:MGI:1929597]	0.546952	-0.420592	0.437441	-0.754406
ENSMUSG00000006014	Prg4	proteoglycan 4 (megakaryocyte stimulating factor, articular superficial zone protein) [Source:MGI Symbol;Acc:MGI:1891344]	-0.167427	0.262159	-0.612386	0.191228
ENSMUSG00000034813	Grip1	glutamate receptor interacting protein 1 [Source:MGI Symbol;Acc:MGI:1921303]	-0.833296	0.0331759	0.00981094	-0.7232
ENSMUSG00000051147	Nat2	N-acetyltransferase 2 (arylamine N-acetyltransferase) [Source:MGI Symbol;Acc:MGI:109201]	0.911864	-0.347441	0.0337342	0.0228131
ENSMUSG00000102805	Gm37240	predicted gene, 37240 [Source:MGI Symbol;Acc:MGI:5610468]	0.195249	0.302988	-0.482621	0.68989
ENSMUSG00000079511	Gm42688	predicted gene 42688 [Source:MGI Symbol;Acc:MGI:5662825]	-0.22122	0.214713	0.429257	-0.534905
ENSMUSG00000039824	Myl6b	myosin, light polypeptide 6B [Source:MGI Symbol;Acc:MGI:1917789]	-0.0635426	-0.823783	0.139689	-0.174446
ENSMUSG00000040621	Gemin8	gem (nuclear organelle) associated protein 8 [Source:MGI Symbol;Acc:MGI:2384300]	0.66652	-0.875755	0.254896	-0.618537
ENSMUSG00000027071	P2rx3	purinergic receptor P2X, ligand-gated ion channel, 3 [Source:MGI Symbol;Acc:MGI:1097160]	-0.0199163	-0.52115	-0.230219	-0.0807269
ENSMUSG00000026764	Kif5c	kinesin family member 5C [Source:MGI Symbol;Acc:MGI:1098269]	-0.0452515	-0.26107	0.354732	-0.210198
ENSMUSG00000023243	Kcnk5	potassium channel, subfamily K, member 5 [Source:MGI Symbol;Acc:MGI:1336175]	-0.0746189	-0.290188	-0.428167	0.320954
ENSMUSG00000096696	Zfp960	zinc finger protein 960 [Source:MGI Symbol;Acc:MGI:3052731]	-0.562117	0.0979834	-0.188132	0.152516
ENSMUSG00000062585	Cnr2	cannabinoid receptor 2 (macrophage) [Source:MGI Symbol;Acc:MGI:104650]	0.367808	-0.454973	0.815521	0.294287
ENSMUSG00000003665	Has1	hyaluronan synthase1 [Source:MGI Symbol;Acc:MGI:106590]	0.509963	-0.505194	-0.288247	-0.152718
ENSMUSG00000039579	Grin3a	glutamate receptor ionotropic, NMDA3A [Source:MGI Symbol;Acc:MGI:1933206]	-0.244229	-0.638536	0.049088	0.126878
ENSMUSG00000035595	1600002K03Rik	RIKEN cDNA 1600002K03 gene [Source:MGI Symbol;Acc:MGI:1917020]	-0.275433	0.35447	-0.543503	0.403324
ENSMUSG00000020175	Rab36	RAB36, member RAS oncogene family [Source:MGI Symbol;Acc:MGI:1924127]	0.575026	-0.628423	-0.232919	0.586115
ENSMUSG00000024575	Pde6a	phosphodiesterase 6A, cGMP-specific, rod, alpha [Source:MGI Symbol;Acc:MGI:97524]	0.671345	-0.646648	0.233885	-0.222943
ENSMUSG00000040009	Gnaz	guanine nucleotide binding protein, alpha z subunit [Source:MGI Symbol;Acc:MGI:95780]	0.0488136	0.493676	-0.266912	-0.0606736
ENSMUSG00000029436	Mmp17	matrix metallopeptidase 17 [Source:MGI Symbol;Acc:MGI:1346076]	-1.01614	0.220672	-0.204931	0.103762
ENSMUSG00000070527	Mkrn3	makorin, ring finger protein, 3 [Source:MGI Symbol;Acc:MGI:2181178]	-0.263281	0.265242	-0.326131	-1.0471
ENSMUSG00000040163	1700034J05Rik	RIKEN cDNA 1700034J05 gene [Source:MGI Symbol;Acc:MGI:1920594]	0.360231	-0.0949716	0.742081	0.276374
ENSMUSG00000051457	Spn	sialophorin [Source:MGI Symbol;Acc:MGI:98384]	-0.835603	0.0918311	-0.131587	0.0803215
ENSMUSG00000035403	Crb2	crumbs family member 2 [Source:MGI Symbol;Acc:MGI:2679260]	-0.0348138	0.321347	-0.030925	-0.630451
ENSMUSG00000044296	Zfp879	zinc finger protein 879 [Source:MGI Symbol;Acc:MGI:3053099]	0.113778	0.0639101	1.42584	-0.785401
ENSMUSG00000051246	Msantd1	Myb/SANT-like DNA-binding domain containing 1 [Source:MGI Symbol;Acc:MGI:2684990]	-0.636703	0.0763243	-0.00199315	-0.103423
ENSMUSG00000071658	Gng3	guanine nucleotide binding protein (G protein), gamma 3 [Source:MGI Symbol;Acc:MGI:102704]	-0.767243	0.647544	-0.315506	0.343087
ENSMUSG00000037995	Igsf9	immunoglobulin superfamily, member 9 [Source:MGI Symbol;Acc:MGI:2135283]	-0.0639125	-0.571369	0.476274	-0.321759
ENSMUSG00000017740	Slc12a5	solute carrier family 12, member 5 [Source:MGI Symbol;Acc:MGI:1862037]	0.779941	-0.197882	0.350591	-0.391612
ENSMUSG00000036151	Tm6sf2	transmembrane 6 superfamily member 2 [Source:MGI Symbol;Acc:MGI:1933210]	-0.752025	0.689186	-0.60249	0.36593
ENSMUSG00000035930	Chst4	carbohydrate (chondroitin 6/keratan) sulfotransferase 4 [Source:MGI Symbol;Acc:MGI:1349479]	0.169203	-0.377264	-0.29247	0.606845
ENSMUSG00000049872	Fam26e	family with sequence similarity 26, member E [Source:MGI Symbol;Acc:MGI:2143897]	-0.657765	0.630565	-0.0599743	-0.0876146
ENSMUSG00000094487	Gm21958	predicted gene, 21958 [Source:MGI Symbol;Acc:MGI:5439427]	0.218135	-0.127247	-0.0279416	-0.710304
ENSMUSG00000051736	Fam229b	family with sequence similarity 229, member B [Source:MGI Symbol;Acc:MGI:1913587]	0.164864	-0.439948	-0.0143385	-0.915044
ENSMUSG00000029664	Tfpi2	tissue factor pathway inhibitor 2 [Source:MGI Symbol;Acc:MGI:108543]	-0.0612082	0.260441	0.793149	0.2499
ENSMUSG00000029053	Prkcz	protein kinase C, zeta [Source:MGI Symbol;Acc:MGI:97602]	0.528225	-0.307882	-0.56109	0.42864
ENSMUSG00000044122	Proca1	protein interacting with cyclin A1 [Source:MGI Symbol;Acc:MGI:1918274]	0.799245	-0.267343	0.48322	0.0956497
ENSMUSG00000031662	Snx20	sorting nexin 20 [Source:MGI Symbol;Acc:MGI:1918857]	-0.446389	-0.326935	-0.038158	-0.224368
ENSMUSG00000050493	Fam167b	family with sequence similarity 167, member B [Source:MGI Symbol;Acc:MGI:2668032]	-0.206126	-0.518064	-0.392137	-0.523361
ENSMUSG00000042510	AA986860	expressed sequence AA986860 [Source:MGI Symbol;Acc:MGI:2138143]	0.893427	-0.602641	-0.309795	0.179576
ENSMUSG00000073486	Gm10518	predicted gene 10518 [Source:MGI Symbol;Acc:MGI:3704205]	-0.139412	0.136962	0.209629	0.199864
ENSMUSG00000022449	Adamts20	a disintegrin-like and metallopeptidase (reprolysin type) with thrombospondin type 1 motif, 20 [Source:MGI Symbol;Acc:MGI:2660628]	0.0210564	0.785367	0.387809	-0.0283386
ENSMUSG00000025933	Tmem14a	transmembrane protein 14A [Source:MGI Symbol;Acc:MGI:1922962]	0.167198	-0.19161	-0.142142	0.426083
ENSMUSG00000037681	Esyt3	extended synaptotagmin-like protein 3 [Source:MGI Symbol;Acc:MGI:1098699]	0.259026	-0.407573	0.197604	-0.761091
ENSMUSG00000074657	Kif5a	kinesin family member 5A [Source:MGI Symbol;Acc:MGI:109564]	0.0318112	-0.900656	-0.26406	0.220166
ENSMUSG00000039193	Nlrc4	NLR family, CARD domain containing 4 [Source:MGI Symbol;Acc:MGI:3036243]	-0.261328	-0.517127	-0.419902	0.250648
ENSMUSG00000056413	Adap1	ArfGAP with dual PH domains 1 [Source:MGI Symbol;Acc:MGI:2442201]	-0.559592	-0.118146	-0.372352	0.17083
ENSMUSG00000024354	Slc23a1	solute carrier family 23 (nucleobase transporters), member 1 [Source:MGI Symbol;Acc:MGI:1341903]	0.674482	-1.55763	0.600948	0.0778312
ENSMUSG00000000223	Drp2	dystrophin related protein 2 [Source:MGI Symbol;Acc:MGI:107432]	0.279404	0.527854	-0.456216	0.133944
ENSMUSG00000020548	1700086D15Rik	RIKEN cDNA 1700086D15 gene [Source:MGI Symbol;Acc:MGI:1921532]	0.114217	-0.13073	-0.288175	-1.16035
ENSMUSG00000042751	Nmnat2	nicotinamide nucleotide adenylyltransferase 2 [Source:MGI Symbol;Acc:MGI:2444155]	-0.198927	-0.380084	0.421946	-0.440939
ENSMUSG00000040998	Npnt	nephronectin [Source:MGI Symbol;Acc:MGI:2148811]	0.212499	0.0951122	0.269273	-0.809507
ENSMUSG00000044647	Csrnp3	cysteine-serine-rich nuclear protein 3 [Source:MGI Symbol;Acc:MGI:1925021]	0.138612	0.0419424	-0.443474	-0.503714
ENSMUSG00000006313	Upk1a	uroplakin 1A [Source:MGI Symbol;Acc:MGI:98911]	-0.701713	0.568643	-0.52349	-0.321535
ENSMUSG00000050335	Lgals3	lectin, galactose binding, soluble 3 [Source:MGI Symbol;Acc:MGI:96778]	-0.219179	-0.211775	0.548128	-0.757132
ENSMUSG00000044576	Garem2	GRB2 associated regulator of MAPK1 subtype 2 [Source:MGI Symbol;Acc:MGI:2685290]	0.161793	-0.590532	0.0029054	-0.125301
ENSMUSG00000044092	C130050O18Rik	RIKEN cDNA C130050O18 gene [Source:MGI Symbol;Acc:MGI:2442694]	-1.09075	1.07899	0.180689	-0.17942
ENSMUSG00000041205	Map6d1	MAP6 domain containing 1 [Source:MGI Symbol;Acc:MGI:3607784]	-0.0827876	-0.597831	0.124506	-0.761345
ENSMUSG00000061451	Tmem151a	transmembrane protein 151A [Source:MGI Symbol;Acc:MGI:2147713]	-0.696972	-0.0636149	0.693219	-0.566933
ENSMUSG00000100937	1700020D05Rik	RIKEN cDNA 1700020D05 gene [Source:MGI Symbol;Acc:MGI:1922805]	-0.444684	0.99992	0.54631	-0.300167
ENSMUSG00000096968	Gm26620	predicted gene, 26620 [Source:MGI Symbol;Acc:MGI:5477114]	0.335166	-0.608305	-0.0747197	-0.311624
ENSMUSG00000000049	Apoh	apolipoprotein H [Source:MGI Symbol;Acc:MGI:88058]	-0.597054	0.149863	0.454453	-0.406088
ENSMUSG00000070031	Sp140	Sp140 nuclear body protein [Source:MGI Symbol;Acc:MGI:3702467]	-0.470474	1.02667	0.23249	0.449275
ENSMUSG00000060445	Sycp2	synaptonemal complex protein 2 [Source:MGI Symbol;Acc:MGI:1933281]	-0.359133	-0.134472	0.607879	-0.899639
ENSMUSG00000037035	Inhbb	inhibin beta-B [Source:MGI Symbol;Acc:MGI:96571]	0.560873	-0.268657	-0.435923	-0.275702
ENSMUSG00000025227	Mfsd13a	major facilitator superfamily domain containing 13a [Source:MGI Symbol;Acc:MGI:1922396]	0.279229	-0.937235	1.16577	-0.731194
ENSMUSG00000062101	Zfp119b	zinc finger protein 119b [Source:MGI Symbol;Acc:MGI:2385323]	0.647931	0.147655	0.47317	-0.642291
ENSMUSG00000058831	Opn1sw	opsin 1 (cone pigments), short-wave-sensitive (color blindness, tritan) [Source:MGI Symbol;Acc:MGI:99438]	-0.948872	0.811036	0.450288	0.14657
ENSMUSG00000057948	Unc13d	unc-13 homolog D (C. elegans) [Source:MGI Symbol;Acc:MGI:1917700]	-0.00636194	-0.355092	-0.324235	-0.215192
ENSMUSG00000097327	E030030I06Rik	RIKEN cDNA E030030I06 gene [Source:MGI Symbol;Acc:MGI:2442914]	0.372697	-0.75268	0.172463	-0.188845
ENSMUSG00000057191	AB124611	cDNA sequence AB124611 [Source:MGI Symbol;Acc:MGI:3043001]	0.62974	0.265984	0.182046	-0.606315
ENSMUSG00000015093	Clic3	chloride intracellular channel 3 [Source:MGI Symbol;Acc:MGI:1916704]	-0.51132	0.607234	0.293318	-0.226225
ENSMUSG00000094114	Gm21967	predicted gene, 21967 [Source:MGI Symbol;Acc:MGI:5439436]	0.215494	-0.473117	-0.805091	-0.0957365
ENSMUSG00000050357	Carmil2	capping protein regulator and myosin 1 linker 2 [Source:MGI Symbol;Acc:MGI:2685431]	-0.745282	0.260949	-0.107711	0.247159
ENSMUSG00000048965	Mrgpre	MAS-related GPR, member E [Source:MGI Symbol;Acc:MGI:2441884]	-0.529906	0.694149	-0.249275	-0.418916
ENSMUSG00000020732	Rab37	RAB37, member RAS oncogene family [Source:MGI Symbol;Acc:MGI:1929945]	0.64353	-0.870323	0.598828	0.107876
ENSMUSG00000040429	Mterf1a	mitochondrial transcription termination factor 1a [Source:MGI Symbol;Acc:MGI:1918240]	0.109051	-0.746256	1.19131	-0.752624
ENSMUSG00000066442	Mthfs	5, 10-methenyltetrahydrofolate synthetase [Source:MGI Symbol;Acc:MGI:1340032]	0.342251	0.0705489	0.749495	-0.929171
ENSMUSG00000041617	Ccdc74a	coiled-coil domain containing 74A [Source:MGI Symbol;Acc:MGI:1919565]	-1.00975	-0.0409378	-0.568608	-0.0511242
ENSMUSG00000035337	Uchl4	ubiquitin carboxyl-terminal esterase L4 [Source:MGI Symbol;Acc:MGI:1890440]	-0.822476	0.503753	-0.60636	0.191191
ENSMUSG00000072494	Ppp1r3e	protein phosphatase 1, regulatory (inhibitor) subunit 3E [Source:MGI Symbol;Acc:MGI:2145790]	-0.389681	0.0860834	-0.902866	-0.0768907
ENSMUSG00000110949	Nudt8	nudix (nucleoside diphosphate linked moiety X)-type motif 8 [Source:MGI Symbol;Acc:MGI:1913637]	0.404172	-0.455944	-0.00274376	-0.621631
ENSMUSG00000052133	Sema5b	sema domain, seven thrombospondin repeats (type 1 and type 1-like), transmembrane domain (TM) and short cytoplasmic domain, (semaphorin) 5B [Source:MGI Symbol;Acc:MGI:107555]	-0.597894	0.463484	0.208611	-0.589078
ENSMUSG00000057093	Zfp607b	zinc finger protein 607B [Source:MGI Symbol;Acc:MGI:2148237]	-0.4987	0.0369792	0.55868	-0.965092
ENSMUSG00000101959	Ldhal6b	lactate dehydrogenase A-like 6B [Source:MGI Symbol;Acc:MGI:2146830]	-0.258964	0.165351	-0.60303	-0.41775
ENSMUSG00000023052	Npff	neuropeptide FF-amide peptide precursor [Source:MGI Symbol;Acc:MGI:1891708]	-0.608724	0.420749	0.147915	0.191112
ENSMUSG00000023755	Rhebl1	Ras homolog enriched in brain like 1 [Source:MGI Symbol;Acc:MGI:1916409]	0.128659	-1.06741	0.666015	-0.175749
ENSMUSG00000035459	Stab2	stabilin 2 [Source:MGI Symbol;Acc:MGI:2178743]	0.459553	-0.312523	-0.193389	0.729498
ENSMUSG00000004933	Matk	megakaryocyte-associated tyrosine kinase [Source:MGI Symbol;Acc:MGI:99259]	-0.608721	0.419156	-0.140374	0.150296
ENSMUSG00000051703	Tmem198	transmembrane protein 198 [Source:MGI Symbol;Acc:MGI:2443133]	-1.03634	0.218126	0.420579	-0.170212
ENSMUSG00000094447	9430069I07Rik	RIKEN cDNA 9430069I07 gene [Source:MGI Symbol;Acc:MGI:1924608]	-0.871913	-0.000671488	-0.0720269	-0.0177562
ENSMUSG00000094942	Gm3604	predicted gene 3604 [Source:MGI Symbol;Acc:MGI:3781781]	0.188399	-0.237282	0.501974	0.339466
ENSMUSG00000054892	Txk	TXK tyrosine kinase [Source:MGI Symbol;Acc:MGI:102960]	-0.222325	0.631711	-0.182629	-0.287058
ENSMUSG00000023992	Trem2	triggering receptor expressed on myeloid cells 2 [Source:MGI Symbol;Acc:MGI:1913150]	-0.682601	0.681459	0.266437	-0.562654
ENSMUSG00000010142	Tnfrsf13b	tumor necrosis factor receptor superfamily, member 13b [Source:MGI Symbol;Acc:MGI:1889411]	0.625952	-0.975826	1.18659	-0.16143
ENSMUSG00000037014	Sstr4	somatostatin receptor 4 [Source:MGI Symbol;Acc:MGI:105372]	-0.222183	-0.763846	0.0316198	0.123842
ENSMUSG00000011171	Vipr2	vasoactive intestinal peptide receptor 2 [Source:MGI Symbol;Acc:MGI:107166]	-0.572752	0.107356	-0.322337	-0.51027
ENSMUSG00000029102	Hgfac	hepatocyte growth factor activator [Source:MGI Symbol;Acc:MGI:1859281]	0.0338469	-0.269491	-0.63837	-0.845933
ENSMUSG00000056155	Nanos3	nanos homolog 3 (Drosophila) [Source:MGI Symbol;Acc:MGI:2675387]	0.304152	-0.062671	0.280732	-1.02111
ENSMUSG00000031340	Gabre	gamma-aminobutyric acid (GABA) A receptor, subunit epsilon [Source:MGI Symbol;Acc:MGI:1330235]	-0.0356724	0.766946	0.712687	-0.686982
ENSMUSG00000044145	1810024B03Rik	RIKEN cDNA 1810024B03 gene [Source:MGI Symbol;Acc:MGI:1925560]	0.318269	-0.701193	-0.134175	-0.317823
ENSMUSG00000034795	Ccdc122	coiled-coil domain containing 122 [Source:MGI Symbol;Acc:MGI:1918358]	-0.308151	0.44668	-0.425318	0.00199504
ENSMUSG00000039153	Runx2	runt related transcription factor 2 [Source:MGI Symbol;Acc:MGI:99829]	-0.681183	-0.55472	-0.199613	-0.0171455
ENSMUSG00000040569	Slc26a7	solute carrier family 26, member 7 [Source:MGI Symbol;Acc:MGI:2384791]	0.135065	0.172191	-0.0563282	-0.889919
ENSMUSG00000020953	Coch	cochlin [Source:MGI Symbol;Acc:MGI:1278313]	-0.75751	0.482165	0.462047	-0.143921
ENSMUSG00000074232	Gm10647	predicted gene 10647 [Source:MGI Symbol;Acc:MGI:3642036]	-0.240077	0.000842209	0.14294	-0.848303
ENSMUSG00000051184	Zfp524	zinc finger protein 524 [Source:MGI Symbol;Acc:MGI:1916740]	-0.634874	-0.00336591	0.194159	0.0458284
ENSMUSG00000029830	Svopl	SV2 related protein homolog (rat)-like [Source:MGI Symbol;Acc:MGI:2444335]	-0.544904	-0.247888	0.27405	-0.120112
ENSMUSG00000045062	Pcdhb7	protocadherin beta 7 [Source:MGI Symbol;Acc:MGI:2136741]	-0.681856	0.567878	0.0750816	-0.839391
ENSMUSG00000039462	Col10a1	collagen, type X, alpha 1 [Source:MGI Symbol;Acc:MGI:88445]	0.63402	-0.362173	1.02169	-1.09067
ENSMUSG00000033597	Caskin1	CASK interacting protein 1 [Source:MGI Symbol;Acc:MGI:2442952]	0.880909	-0.847985	0.0810758	-0.150542
ENSMUSG00000032988	Slc16a8	solute carrier family 16 (monocarboxylic acid transporters), member 8 [Source:MGI Symbol;Acc:MGI:1929519]	-0.109321	-0.350286	-0.44429	0.242941
ENSMUSG00000074340	Ovgp1	oviductal glycoprotein 1 [Source:MGI Symbol;Acc:MGI:106661]	0.0545594	-0.450426	-0.172687	-0.224854
ENSMUSG00000020072	Pbld2	phenazine biosynthesis-like protein domain containing 2 [Source:MGI Symbol;Acc:MGI:1914557]	0.698944	-1.10701	0.166986	0.150026
ENSMUSG00000027867	Spag17	sperm associated antigen 17 [Source:MGI Symbol;Acc:MGI:1921612]	0.268363	-0.553381	1.17183	-0.716188
ENSMUSG00000035681	Kcnc2	potassium voltage gated channel, Shaw-related subfamily, member 2 [Source:MGI Symbol;Acc:MGI:96668]	0.0485567	-0.373584	0.00294075	-1.1531
ENSMUSG00000074607	Tox2	TOX high mobility group box family member 2 [Source:MGI Symbol;Acc:MGI:3611233]	-0.37057	0.539196	0.961794	-1.34425
ENSMUSG00000054293	A630033H20Rik	RIKEN cDNA A630033H20 gene [Source:MGI Symbol;Acc:MGI:2441814]	-0.00195849	-1.13633	0.951474	-0.318077
ENSMUSG00000047692	4930533K18Rik	RIKEN cDNA 4930533K18 gene [Source:MGI Symbol;Acc:MGI:1922439]	0.0131742	-0.646219	0.737828	-0.582755
ENSMUSG00000021047	Nova1	neuro-oncological ventral antigen 1 [Source:MGI Symbol;Acc:MGI:104297]	-0.84851	0.57326	0.28732	-0.934315
ENSMUSG00000028859	Csf3r	colony stimulating factor 3 receptor (granulocyte) [Source:MGI Symbol;Acc:MGI:1339755]	0.304084	0.11564	-0.436767	-0.336871
ENSMUSG00000056895	Hist3h2ba	histone cluster 3, H2ba [Source:MGI Symbol;Acc:MGI:1925553]	0.491499	-0.00148665	-0.22282	-0.644661
ENSMUSG00000006216	Clcnkb	chloride channel, voltage-sensitive Kb [Source:MGI Symbol;Acc:MGI:1930643]	0.609826	-0.681381	-0.309538	0.238384
ENSMUSG00000031257	Nox1	NADPH oxidase 1 [Source:MGI Symbol;Acc:MGI:2450016]	0.7797	-0.194575	-0.856881	0.327803
ENSMUSG00000043614	Vps37d	vacuolar protein sorting 37D [Source:MGI Symbol;Acc:MGI:2159402]	0.142648	0.647707	-0.24857	-0.352936
ENSMUSG00000079480	Pin4	protein (peptidyl-prolyl cis/trans isomerase) NIMA-interacting, 4 (parvulin) [Source:MGI Symbol;Acc:MGI:1916963]	0.139785	0.0377012	0.897273	-0.820244
ENSMUSG00000009145	Dqx1	DEAQ RNA-dependent ATPase [Source:MGI Symbol;Acc:MGI:2136388]	-0.800655	-0.193354	0.722227	-0.606974
ENSMUSG00000090693	Trim43a	tripartite motif-containing 43A [Source:MGI Symbol;Acc:MGI:3645218]	0.387107	0.112508	-0.288898	-0.394544
ENSMUSG00000078640	Gm11627	predicted gene 11627 [Source:MGI Symbol;Acc:MGI:3650659]	0.392971	0.532125	-0.773551	0.589622
ENSMUSG00000040570	Rundc3b	RUN domain containing 3B [Source:MGI Symbol;Acc:MGI:2685286]	-0.226788	-0.354337	1.00759	-1.16014
ENSMUSG00000053205	Styx	serine/threonine/tyrosine interaction protein [Source:MGI Symbol;Acc:MGI:1891150]	0.255558	0.432373	0.945046	-0.717131
ENSMUSG00000070305	Mpzl3	myelin protein zero-like 3 [Source:MGI Symbol;Acc:MGI:2442647]	0.130378	0.339112	-0.794668	-0.474541
ENSMUSG00000044551	9930012K11Rik	RIKEN cDNA 9930012K11 gene [Source:MGI Symbol;Acc:MGI:2145726]	-0.426317	0.381967	1.11962	-1.24871
ENSMUSG00000063687	Pcdhb5	protocadherin beta 5 [Source:MGI Symbol;Acc:MGI:2136739]	-0.753875	-0.421547	1.27153	-1.02007
ENSMUSG00000073460	Pnldc1	poly(A)-specific ribonuclease (PARN)-like domain containing 1 [Source:MGI Symbol;Acc:MGI:2685159]	0.513317	0.59688	-0.654849	0.582779
ENSMUSG00000041809	Efhc1	EF-hand domain (C-terminal) containing 1 [Source:MGI Symbol;Acc:MGI:1919127]	-0.736116	0.569556	0.452062	-0.168097
ENSMUSG00000061068	Mcpt4	mast cell protease 4 [Source:MGI Symbol;Acc:MGI:96940]	-0.847541	0.487201	0.363903	-0.329038
ENSMUSG00000046818	Ddit4l	DNA-damage-inducible transcript 4-like [Source:MGI Symbol;Acc:MGI:1920534]	-0.495954	0.581864	0.454864	-1.0068
ENSMUSG00000041658	Rragb	Ras-related GTP binding B [Source:MGI Symbol;Acc:MGI:3038613]	0.49055	0.446319	-0.365658	-0.239124
ENSMUSG00000075588	Hoxb2	homeobox B2 [Source:MGI Symbol;Acc:MGI:96183]	-0.599096	0.418578	0.760653	-0.772963
ENSMUSG00000019874	Fabp7	fatty acid binding protein 7, brain [Source:MGI Symbol;Acc:MGI:101916]	-0.216792	0.0259864	1.02967	-0.937533
ENSMUSG00000043029	Trpv3	transient receptor potential cation channel, subfamily V, member 3 [Source:MGI Symbol;Acc:MGI:2181407]	-0.154425	-0.533896	1.14229	-1.15224
ENSMUSG00000047669	Msl3l2	male-specific lethal 3-like 2 (Drosophila) [Source:MGI Symbol;Acc:MGI:1920640]	0.375735	-0.723629	-0.394915	-0.324999
ENSMUSG00000027420	Bfsp1	beaded filament structural protein 1, in lens-CP94 [Source:MGI Symbol;Acc:MGI:101770]	0.328254	-0.220691	-0.042552	-0.984516
ENSMUSG00000070737	Tmem35b	transmembrane protein 35B [Source:MGI Symbol;Acc:MGI:3758095]	0.419578	-0.194979	-0.0417887	-0.788472
ENSMUSG00000084128	Esrp2	epithelial splicing regulatory protein 2 [Source:MGI Symbol;Acc:MGI:1924661]	-0.0806398	0.0334491	0.872255	-0.213146
ENSMUSG00000058900	Rsl1	regulator of sex limited protein 1 [Source:MGI Symbol;Acc:MGI:3044162]	-0.906442	0.548877	0.75721	-0.577567
ENSMUSG00000034912	Mdga2	MAM domain containing glycosylphosphatidylinositol anchor 2 [Source:MGI Symbol;Acc:MGI:2444706]	-0.0745071	-0.0446977	0.26139	-0.403131
ENSMUSG00000024481	Lvrn	laeverin [Source:MGI Symbol;Acc:MGI:1921824]	0.921891	-1.26257	-0.326624	0.222886
ENSMUSG00000005057	Sh2b2	SH2B adaptor protein 2 [Source:MGI Symbol;Acc:MGI:1345171]	-0.587584	0.500671	0.402472	-0.520033
ENSMUSG00000042581	Thsd7b	thrombospondin, type I, domain containing 7B [Source:MGI Symbol;Acc:MGI:2443925]	-0.28018	0.019253	0.442185	0.00800397
ENSMUSG00000027978	Prss12	protease, serine 12 neurotrypsin (motopsin) [Source:MGI Symbol;Acc:MGI:1100881]	-0.696262	-0.338719	0.505511	-0.697143
ENSMUSG00000047343	Mettl21c	methyltransferase like 21C [Source:MGI Symbol;Acc:MGI:3611450]	-0.261458	0.0317076	-0.704155	0.175717
ENSMUSG00000026070	Il18r1	interleukin 18 receptor 1 [Source:MGI Symbol;Acc:MGI:105383]	-0.3366	-0.0826797	1.24301	-0.894297
ENSMUSG00000028463	Car9	carbonic anhydrase 9 [Source:MGI Symbol;Acc:MGI:2447188]	-0.187233	-0.20754	-0.79605	-0.274405
ENSMUSG00000031789	Cngb1	cyclic nucleotide gated channel beta 1 [Source:MGI Symbol;Acc:MGI:2664102]	0.101149	-0.955269	0.863806	-0.216769
ENSMUSG00000090210	Itga10	integrin, alpha 10 [Source:MGI Symbol;Acc:MGI:2153482]	-0.328541	-0.287826	1.35675	-0.438456
ENSMUSG00000045689	Pcdhb4	protocadherin beta 4 [Source:MGI Symbol;Acc:MGI:2136738]	-0.262739	0.352165	0.898206	-1.39971
ENSMUSG00000034266	Batf	basic leucine zipper transcription factor, ATF-like [Source:MGI Symbol;Acc:MGI:1859147]	0.643668	-0.109396	-0.917178	0.157399
ENSMUSG00000031380	Vegfd	vascular endothelial growth factor D [Source:MGI Symbol;Acc:MGI:108037]	-0.564652	0.179519	0.299617	-0.271965
ENSMUSG00000039774	Galnt12	UDP-N-acetyl-alpha-D-galactosamine:polypeptide N-acetylgalactosaminyltransferase 12 [Source:MGI Symbol;Acc:MGI:2444664]	-0.422665	0.766398	0.732127	-0.670802
ENSMUSG00000074569	Gcnt7	glucosaminyl (N-acetyl) transferase family member 7 [Source:MGI Symbol;Acc:MGI:3606143]	-0.672527	-0.244451	0.922707	-1.14407
ENSMUSG00000067879	3110035E14Rik	RIKEN cDNA 3110035E14 gene [Source:MGI Symbol;Acc:MGI:1924232]	-0.604689	0.215471	1.10225	-0.277138
ENSMUSG00000058152	Chsy3	chondroitin sulfate synthase 3 [Source:MGI Symbol;Acc:MGI:1926173]	-0.942636	0.297541	0.789773	-0.946189
ENSMUSG00000063458	1700112E06Rik	RIKEN cDNA 1700112E06 gene [Source:MGI Symbol;Acc:MGI:1923883]	1.0791	-0.842499	-0.506145	0.638717
ENSMUSG00000025257	Ribc1	RIB43A domain with coiled-coils 1 [Source:MGI Symbol;Acc:MGI:1913861]	0.636089	-0.232652	-0.647534	-0.00579635
ENSMUSG00000024186	Rgs11	regulator of G-protein signaling 11 [Source:MGI Symbol;Acc:MGI:1354739]	-0.659821	0.491539	0.833298	-0.856056
ENSMUSG00000037224	Zfyve28	zinc finger, FYVE domain containing 28 [Source:MGI Symbol;Acc:MGI:2684992]	-1.11364	0.711759	0.378556	-0.0483302
ENSMUSG00000040703	Cyp2s1	cytochrome P450, family 2, subfamily s, polypeptide 1 [Source:MGI Symbol;Acc:MGI:1921384]	0.637591	0.501012	-1.02245	0.487404
ENSMUSG00000079164	Tlr5	toll-like receptor 5 [Source:MGI Symbol;Acc:MGI:1858171]	0.579433	0.0850927	-0.601732	-0.19555
ENSMUSG00000029321	Slc10a6	solute carrier family 10 (sodium/bile acid cotransporter family), member 6 [Source:MGI Symbol;Acc:MGI:1923000]	0.552444	-0.753945	-0.582874	0.450241
ENSMUSG00000078656	Vps25	vacuolar protein sorting 25 [Source:MGI Symbol;Acc:MGI:106354]	-0.0314094	-0.402011	0.27725	-0.55339
ENSMUSG00000073910	Mob3b	MOB kinase activator 3B [Source:MGI Symbol;Acc:MGI:2664539]	-0.921909	0.772522	-0.348045	0.47884
ENSMUSG00000060336	Zfp937	zinc finger protein 937 [Source:MGI Symbol;Acc:MGI:3644476]	0.0647038	-0.259831	0.625071	-1.15196
ENSMUSG00000030237	Slco1a4	solute carrier organic anion transporter family, member 1a4 [Source:MGI Symbol;Acc:MGI:1351896]	-0.0386455	0.588976	0.303203	-0.464331
ENSMUSG00000004263	Atn1	atrophin 1 [Source:MGI Symbol;Acc:MGI:104725]	-0.232199	-0.454217	0.12187	-1.104
ENSMUSG00000050345	4930486L24Rik	RIKEN cDNA 4930486L24 gene [Source:MGI Symbol;Acc:MGI:1922258]	-0.735766	-0.0212177	-0.540088	0.341902
ENSMUSG00000030670	Cyp2r1	cytochrome P450, family 2, subfamily r, polypeptide 1 [Source:MGI Symbol;Acc:MGI:2449771]	0.438874	-1.29515	0.182702	-0.129913
ENSMUSG00000096145	Vkorc1	vitamin K epoxide reductase complex, subunit 1 [Source:MGI Symbol;Acc:MGI:106442]	0.451918	0.292503	-0.324713	-0.294784
ENSMUSG00000071181	3830408C21Rik	RIKEN cDNA 3830408C21 gene [Source:MGI Symbol;Acc:MGI:1917940]	0.212409	-0.444661	0.0279627	-0.758428
ENSMUSG00000023931	Efhb	EF hand domain family, member B [Source:MGI Symbol;Acc:MGI:3045296]	-0.278735	-0.562306	-0.194406	-0.571454
ENSMUSG00000016200	Syt14	synaptotagmin XIV [Source:MGI Symbol;Acc:MGI:2444490]	-0.388302	0.759328	-0.232874	-0.337989
ENSMUSG00000038987	Cfap157	cilia and flagella associated protein 157 [Source:MGI Symbol;Acc:MGI:2447809]	0.161179	-0.485762	-0.0486507	0.0670239
ENSMUSG00000001558	Klhl10	kelch-like 10 [Source:MGI Symbol;Acc:MGI:2181067]	0.331829	-0.742208	0.412862	-0.611078
ENSMUSG00000037492	Zmat4	zinc finger, matrin type 4 [Source:MGI Symbol;Acc:MGI:2443497]	-0.576937	-0.172096	-0.0174702	-0.262401
ENSMUSG00000075256	Cerkl	ceramide kinase-like [Source:MGI Symbol;Acc:MGI:3037816]	0.344436	-0.228179	0.31839	-0.406368
ENSMUSG00000071192	Wfikkn1	WAP, FS, Ig, KU, and NTR-containing protein 1 [Source:MGI Symbol;Acc:MGI:2670967]	0.38423	0.397831	0.526374	-0.338494
ENSMUSG00000029431	B3gnt4	UDP-GlcNAc:betaGal beta-1,3-N-acetylglucosaminyltransferase 4 [Source:MGI Symbol;Acc:MGI:2680208]	0.347243	-0.408458	-0.0193423	0.0573473
ENSMUSG00000071586	Gm10337	predicted gene 10337 [Source:MGI Symbol;Acc:MGI:3704459]	-0.850318	0.126195	-0.327141	-0.00194783
ENSMUSG00000039058	Ak5	adenylate kinase 5 [Source:MGI Symbol;Acc:MGI:2677491]	-0.141381	-0.157469	-0.30566	0.571073
ENSMUSG00000049630	C1ql3	C1q-like 3 [Source:MGI Symbol;Acc:MGI:2387350]	-0.246793	-0.818224	-0.24329	-0.325553
ENSMUSG00000028351	Brinp1	bone morphogenic protein/retinoic acid inducible neural specific 1 [Source:MGI Symbol;Acc:MGI:1928478]	0.762849	-0.593857	1.19919	-1.05271
ENSMUSG00000034786	Gpsm3	G-protein signalling modulator 3 (AGS3-like, C. elegans) [Source:MGI Symbol;Acc:MGI:2146785]	0.245629	-1.38381	-0.122303	0.0758287
ENSMUSG00000090264	Eif4ebp3	eukaryotic translation initiation factor 4E binding protein 3 [Source:MGI Symbol;Acc:MGI:1270847]	0.0872694	-0.144608	0.351136	-1.21342
ENSMUSG00000051228	Nyx	nyctalopin [Source:MGI Symbol;Acc:MGI:2448607]	0.50352	-0.848041	0.342185	0.108388
ENSMUSG00000025610	Map3k7cl	Map3k7 C-terminal like [Source:MGI Symbol;Acc:MGI:2446584]	-1.09467	0.716901	0.177421	-0.501199
ENSMUSG00000023393	Slc17a9	solute carrier family 17, member 9 [Source:MGI Symbol;Acc:MGI:1919107]	-0.709301	0.444196	-0.643812	0.155303
ENSMUSG00000109372	Gm19410	predicted gene, 19410 [Source:MGI Symbol;Acc:MGI:5011595]	-0.395134	-0.430837	-0.350393	-0.335066
ENSMUSG00000051149	Adnp	activity-dependent neuroprotective protein [Source:MGI Symbol;Acc:MGI:1338758]	0.466173	-0.571271	0.017387	-0.569794
ENSMUSG00000098022	Zfp82	zinc finger protein 82 [Source:MGI Symbol;Acc:MGI:1890753]	-0.30509	0.46762	-0.207012	0.405536
ENSMUSG00000051037	Zfp455	zinc finger protein 455 [Source:MGI Symbol;Acc:MGI:3040708]	-0.0434091	-0.43978	0.213969	-0.148442
ENSMUSG00000031896	Ctrl	chymotrypsin-like [Source:MGI Symbol;Acc:MGI:88558]	-0.421031	0.585872	-0.554149	0.504971
ENSMUSG00000059864	Olfr1393	olfactory receptor 1393 [Source:MGI Symbol;Acc:MGI:3031227]	0.272492	-0.954519	0.165541	0.0742835
ENSMUSG00000024371	C2	complement component 2 (within H-2S) [Source:MGI Symbol;Acc:MGI:88226]	-0.407657	0.711122	-0.369301	0.241181
ENSMUSG00000097871	B230104I21Rik	RIKEN cDNA B230104I21 gene [Source:MGI Symbol;Acc:MGI:3642713]	0.175727	-0.218492	-0.171377	-0.626716
ENSMUSG00000035298	Klhl35	kelch-like 35 [Source:MGI Symbol;Acc:MGI:1919434]	0.408556	-1.03344	0.595109	-0.387005
ENSMUSG00000028699	Tspan1	tetraspanin 1 [Source:MGI Symbol;Acc:MGI:1914055]	-0.212498	-0.0134635	-0.311118	0.3622
ENSMUSG00000096953	Gm26571	predicted gene, 26571 [Source:MGI Symbol;Acc:MGI:5477065]	-0.410073	-0.194125	0.0536225	-0.467995
ENSMUSG00000032908	Sgpp2	sphingosine-1-phosphate phosphotase 2 [Source:MGI Symbol;Acc:MGI:3589109]	0.082704	-0.339626	-0.196917	-0.707376
ENSMUSG00000047986	Palm3	paralemmin 3 [Source:MGI Symbol;Acc:MGI:1921587]	0.406702	-0.695572	0.302085	-1.06359
ENSMUSG00000020399	Havcr2	hepatitis A virus cellular receptor 2 [Source:MGI Symbol;Acc:MGI:2159682]	-0.222213	-0.542954	0.0449192	-0.673966
ENSMUSG00000000244	Tspan32	tetraspanin 32 [Source:MGI Symbol;Acc:MGI:1350360]	-0.47414	0.458362	0.0939376	0.446884
ENSMUSG00000031512	Tex29	testis expressed 29 [Source:MGI Symbol;Acc:MGI:1922778]	-0.28368	-0.0891297	0.123871	0.429277
ENSMUSG00000049555	Tmie	transmembrane inner ear [Source:MGI Symbol;Acc:MGI:2159400]	0.712058	-0.581674	-0.173431	0.595487
ENSMUSG00000029828	4921507P07Rik	RIKEN cDNA 4921507P07 gene [Source:MGI Symbol;Acc:MGI:1918071]	0.537692	-0.901663	0.0716663	-0.288623
ENSMUSG00000073995	Gm10604	predicted gene 10604 [Source:MGI Symbol;Acc:MGI:3642593]	0.2385	-0.516071	1.31536	-0.940077
ENSMUSG00000095789	Nupr1l	nuclear protein transcriptional regulator 1 like [Source:MGI Symbol;Acc:MGI:1923099]	-0.0112524	-0.553597	0.34851	-1.0852
ENSMUSG00000079450	Cldn34c1	claudin 34C1 [Source:MGI Symbol;Acc:MGI:1920311]	-0.0251827	0.650304	0.496084	-0.882767
ENSMUSG00000020672	Sntg2	syntrophin, gamma 2 [Source:MGI Symbol;Acc:MGI:1919541]	-0.668395	0.279328	0.483231	-0.751192
ENSMUSG00000030235	Slco1c1	solute carrier organic anion transporter family, member 1c1 [Source:MGI Symbol;Acc:MGI:1889679]	0.0250265	-0.0759113	-0.190837	-0.59324
ENSMUSG00000075528	Aarsd1	alanyl-tRNA synthetase domain containing 1 [Source:MGI Symbol;Acc:MGI:1916934]	-0.096159	0.00492217	-0.197118	0.286293
ENSMUSG00000022863	Btg3	B cell translocation gene 3 [Source:MGI Symbol;Acc:MGI:109532]	0.0482298	0.273407	0.0298116	-0.52115
ENSMUSG00000021950	Anxa8	annexin A8 [Source:MGI Symbol;Acc:MGI:1201374]	0.0231227	0.39094	-0.288166	-0.40836
ENSMUSG00000063193	Cd300lb	CD300 molecule like family member B [Source:MGI Symbol;Acc:MGI:2685099]	-0.392907	0.174344	-0.696276	0.47628
ENSMUSG00000047033	Pcdhb15	protocadherin beta 15 [Source:MGI Symbol;Acc:MGI:2136750]	-0.26294	-0.502938	1.16506	-0.343277
ENSMUSG00000057777	Mab21l2	mab-21-like 2 (C. elegans) [Source:MGI Symbol;Acc:MGI:1346022]	0.0275188	0.0335152	0.593365	-0.291111
ENSMUSG00000078588	Ccdc24	coiled-coil domain containing 24 [Source:MGI Symbol;Acc:MGI:2685874]	0.170401	-0.970195	-0.141488	0.341972
ENSMUSG00000021070	Bdkrb2	bradykinin receptor, beta 2 [Source:MGI Symbol;Acc:MGI:102845]	0.515488	0.183706	0.0241307	-0.638369
ENSMUSG00000097075	D830044I16Rik	RIKEN cDNA D830044I16 gene [Source:MGI Symbol;Acc:MGI:2443610]	0.647661	-0.922692	0.548489	-0.123251
ENSMUSG00000048520	Fbxl13	F-box and leucine-rich repeat protein 13 [Source:MGI Symbol;Acc:MGI:2443416]	-0.23155	-0.76496	-0.00763323	-0.0907376
ENSMUSG00000048012	Zfp473	zinc finger protein 473 [Source:MGI Symbol;Acc:MGI:2442697]	-0.193082	0.351288	0.454929	-0.792144
ENSMUSG00000031143	Ccdc22	coiled-coil domain containing 22 [Source:MGI Symbol;Acc:MGI:1859608]	0.192558	-1.10375	0.517673	-0.423411
ENSMUSG00000086228	Ubap1l	ubiquitin-associated protein 1-like [Source:MGI Symbol;Acc:MGI:2685360]	-0.731628	0.886376	-0.0858742	-0.26042
ENSMUSG00000066944	4921513D11Rik	RIKEN cDNA 4921513D11 gene [Source:MGI Symbol;Acc:MGI:1918173]	0.240485	0.345207	-0.462524	0.668974
ENSMUSG00000045281	Gpr20	G protein-coupled receptor 20 [Source:MGI Symbol;Acc:MGI:2441803]	-0.0361664	-0.133553	0.0304307	0.284006
ENSMUSG00000034825	Nrip3	nuclear receptor interacting protein 3 [Source:MGI Symbol;Acc:MGI:1925843]	-0.560015	0.336883	-0.55715	0.429607
ENSMUSG00000030789	Itgax	integrin alpha X [Source:MGI Symbol;Acc:MGI:96609]	0.383721	-0.184561	-0.25227	-0.480358
ENSMUSG00000053684	BC048403	cDNA sequence BC048403 [Source:MGI Symbol;Acc:MGI:2670984]	0.122891	0.51012	1.12321	-0.891556
ENSMUSG00000036030	Prtg	protogenin [Source:MGI Symbol;Acc:MGI:2444710]	0.605567	-0.406846	-0.313385	-0.386461
ENSMUSG00000029206	Nsun7	NOL1/NOP2/Sun domain family, member 7 [Source:MGI Symbol;Acc:MGI:1918168]	-0.0419558	0.147027	0.56243	-0.820818
ENSMUSG00000027833	Shox2	short stature homeobox 2 [Source:MGI Symbol;Acc:MGI:1201673]	-0.392102	0.328787	0.516979	-0.62553
ENSMUSG00000102758	Naaladl2	N-acetylated alpha-linked acidic dipeptidase-like 2 [Source:MGI Symbol;Acc:MGI:2685867]	-0.373344	-0.388449	0.1277	-0.249341
ENSMUSG00000053291	Rab4b	RAB4B, member RAS oncogene family [Source:MGI Symbol;Acc:MGI:105071]	-0.632785	0.226862	-1.01393	0.119226
ENSMUSG00000066178	6030445D17Rik	RIKEN cDNA 6030445D17 gene [Source:MGI Symbol;Acc:MGI:2443447]	-0.23225	-0.778522	0.0541275	-0.716873
ENSMUSG00000035383	Pmch	pro-melanin-concentrating hormone [Source:MGI Symbol;Acc:MGI:97629]	-0.735021	0.25703	0.182489	-0.494676
ENSMUSG00000074968	Ano3	anoctamin 3 [Source:MGI Symbol;Acc:MGI:3613666]	0.414053	-0.484382	0.537369	-0.690993
ENSMUSG00000000301	Pemt	phosphatidylethanolamine N-methyltransferase [Source:MGI Symbol;Acc:MGI:104535]	-0.427774	0.769658	-0.5574	0.011299
ENSMUSG00000054383	Pnma1	paraneoplastic antigen MA1 [Source:MGI Symbol;Acc:MGI:2180564]	0.334184	-0.508548	-0.110616	-0.859351
ENSMUSG00000096969	4930535I16Rik	RIKEN cDNA 4930535I16 gene [Source:MGI Symbol;Acc:MGI:1922470]	-0.552108	0.0699884	0.777537	-0.383095
ENSMUSG00000029168	Dpysl5	dihydropyrimidinase-like 5 [Source:MGI Symbol;Acc:MGI:1929772]	0.214729	-0.00852757	-0.970355	0.468197
ENSMUSG00000072762	4930522L14Rik	RIKEN cDNA 4930522L14 gene [Source:MGI Symbol;Acc:MGI:1925270]	-0.518191	0.321154	0.436923	0.253716
ENSMUSG00000057899	Adgrf2	adhesion G protein-coupled receptor F2 [Source:MGI Symbol;Acc:MGI:2182728]	0.420646	0.0793581	0.120342	-0.766269
ENSMUSG00000092609	Gm20481	predicted gene 20481 [Source:MGI Symbol;Acc:MGI:5141946]	-0.901453	0.43933	-0.692468	0.0779722
ENSMUSG00000044024	Rell2	RELT-like 2 [Source:MGI Symbol;Acc:MGI:1918044]	-0.451307	-0.36047	0.508054	-0.708029
ENSMUSG00000054945	Gm9958	predicted gene 9958 [Source:MGI Symbol;Acc:MGI:3641866]	-0.818362	0.060476	0.633908	-0.963114
ENSMUSG00000039238	Zfp750	zinc finger protein 750 [Source:MGI Symbol;Acc:MGI:2442210]	-1.2894	0.914115	0.238494	-0.184965
ENSMUSG00000053769	Lysmd1	LysM, putative peptidoglycan-binding, domain containing 1 [Source:MGI Symbol;Acc:MGI:1919409]	-0.233975	-1.0935	0.904239	-0.557763
ENSMUSG00000039385	Cdh6	cadherin 6 [Source:MGI Symbol;Acc:MGI:107435]	-0.670794	0.361409	0.412912	-1.05309
ENSMUSG00000022510	Trp63	transformation related protein 63 [Source:MGI Symbol;Acc:MGI:1330810]	-0.738856	-0.17885	-0.239774	-0.285556
ENSMUSG00000021536	Adcy2	adenylate cyclase 2 [Source:MGI Symbol;Acc:MGI:99676]	-0.491693	0.270931	0.855966	-0.423229
ENSMUSG00000030124	Lag3	lymphocyte-activation gene 3 [Source:MGI Symbol;Acc:MGI:106588]	-0.00297431	-0.447015	0.416248	0.100778
ENSMUSG00000035868	Zfp983	zinc finger protein 983 [Source:MGI Symbol;Acc:MGI:1920479]	0.0952539	0.264823	0.476808	-0.210118
ENSMUSG00000091472	Gm3739	predicted gene 3739 [Source:MGI Symbol;Acc:MGI:3781914]	-0.528971	-0.209673	1.26747	-0.418618
ENSMUSG00000034584	Exph5	exophilin 5 [Source:MGI Symbol;Acc:MGI:2443248]	-0.178453	-0.384397	1.64346	-0.504582
ENSMUSG00000006235	Epor	erythropoietin receptor [Source:MGI Symbol;Acc:MGI:95408]	-0.103937	0.0695894	0.764154	-0.86525
ENSMUSG00000024910	Ctsw	cathepsin W [Source:MGI Symbol;Acc:MGI:1338045]	-0.707873	-0.606199	0.657464	-0.564189
ENSMUSG00000040489	Sox30	SRY (sex determining region Y)-box 30 [Source:MGI Symbol;Acc:MGI:1341157]	0.393862	-0.554085	0.896081	-0.78668
ENSMUSG00000000386	Mx1	MX dynamin-like GTPase 1 [Source:MGI Symbol;Acc:MGI:97243]	0.351117	-0.466387	-0.517622	-0.0457573
ENSMUSG00000030672	Mylpf	myosin light chain, phosphorylatable, fast skeletal muscle [Source:MGI Symbol;Acc:MGI:97273]	0.328883	-0.40666	-0.691698	0.442725
ENSMUSG00000050270	Tmem220	transmembrane protein 220 [Source:MGI Symbol;Acc:MGI:2443691]	0.0911827	-0.186228	-0.646642	-0.47894
ENSMUSG00000074817	Papolb	poly (A) polymerase beta (testis specific) [Source:MGI Symbol;Acc:MGI:1932115]	0.678002	-0.4349	-0.550445	-0.0543632
ENSMUSG00000018595	Glra4	glycine receptor, alpha 4 subunit [Source:MGI Symbol;Acc:MGI:95750]	-0.935607	0.477051	0.292037	-0.668793
ENSMUSG00000037747	Phyhipl	phytanoyl-CoA hydroxylase interacting protein-like [Source:MGI Symbol;Acc:MGI:1918161]	0.252272	-0.851989	1.72358	-0.706941
ENSMUSG00000002771	Grin2d	glutamate receptor, ionotropic, NMDA2D (epsilon 4) [Source:MGI Symbol;Acc:MGI:95823]	-0.617696	-0.243805	0.685304	-0.5634
ENSMUSG00000072919	Noxred1	NADP+ dependent oxidoreductase domain containing 1 [Source:MGI Symbol;Acc:MGI:1918525]	-0.684149	0.778578	-0.103859	-0.0102691
ENSMUSG00000078490	Cfap74	cilia and flagella associated protein 74 [Source:MGI Symbol;Acc:MGI:1917130]	-0.765506	-0.428534	-0.0427598	-0.0904587
ENSMUSG00000031283	Chrdl1	chordin-like 1 [Source:MGI Symbol;Acc:MGI:1933172]	-0.178653	0.14819	1.02376	-0.389037
ENSMUSG00000008489	Elavl2	ELAV (embryonic lethal, abnormal vision, Drosophila)-like 2 (Hu antigen B) [Source:MGI Symbol;Acc:MGI:1100887]	0.344104	-0.213359	1.31478	-1.5481
ENSMUSG00000027555	Car13	carbonic anhydrase 13 [Source:MGI Symbol;Acc:MGI:1931322]	0.066768	0.392794	-0.825728	0.214674
ENSMUSG00000039198	Ptchd3	patched domain containing 3 [Source:MGI Symbol;Acc:MGI:1921925]	-0.643675	0.619327	1.02186	-0.70302
ENSMUSG00000091297	Gm8439	predicted gene 8439 [Source:MGI Symbol;Acc:MGI:3648581]	-1.06571	0.801563	0.801998	-0.0716757
ENSMUSG00000031373	Car5b	carbonic anhydrase 5b, mitochondrial [Source:MGI Symbol;Acc:MGI:1926249]	-0.588583	0.169644	0.39336	0.118231
ENSMUSG00000020191	4930415F15Rik	RIKEN cDNA 4930415F15 gene [Source:MGI Symbol;Acc:MGI:1921112]	0.531395	-0.590874	-0.427437	-0.338069
ENSMUSG00000026347	Tmem163	transmembrane protein 163 [Source:MGI Symbol;Acc:MGI:1919410]	0.529124	0.00750945	-0.716146	0.0358373
ENSMUSG00000032502	Stac	src homology three (SH3) and cysteine rich domain [Source:MGI Symbol;Acc:MGI:1201400]	-0.442038	-0.09298	1.55916	-0.47425
ENSMUSG00000022868	Ahsg	alpha-2-HS-glycoprotein [Source:MGI Symbol;Acc:MGI:107189]	0.359714	-0.403459	-0.424122	-0.154367
ENSMUSG00000046694	Fam46b	family with sequence similarity 46, member B [Source:MGI Symbol;Acc:MGI:2140500]	0.0808971	-0.310129	-0.544087	-0.0133006
ENSMUSG00000052392	Acot4	acyl-CoA thioesterase 4 [Source:MGI Symbol;Acc:MGI:2159621]	-0.497504	0.691193	1.21483	-1.30769
ENSMUSG00000063727	Tnfrsf11b	tumor necrosis factor receptor superfamily, member 11b (osteoprotegerin) [Source:MGI Symbol;Acc:MGI:109587]	-0.905863	0.599536	1.07101	-1.04103
ENSMUSG00000031762	Mt2	metallothionein 2 [Source:MGI Symbol;Acc:MGI:97172]	0.752562	-0.52631	-1.25048	0.442259
ENSMUSG00000037708	Spag6	sperm associated antigen 6 [Source:MGI Symbol;Acc:MGI:3040687]	0.380124	-0.718407	0.182502	0.0118978
ENSMUSG00000045349	Sh2d5	SH2 domain containing 5 [Source:MGI Symbol;Acc:MGI:2446215]	0.139603	0.588229	-0.00539281	0.0192714
ENSMUSG00000096753	Fam181a	family with sequence similarity 181, member A [Source:MGI Symbol;Acc:MGI:3647570]	-0.173556	-0.428804	-0.772811	-0.0883767
ENSMUSG00000052271	Bhlha15	basic helix-loop-helix family, member a15 [Source:MGI Symbol;Acc:MGI:891976]	0.137233	-0.57883	-0.268209	0.0575158
ENSMUSG00000024521	Pmaip1	phorbol-12-myristate-13-acetate-induced protein 1 [Source:MGI Symbol;Acc:MGI:1930146]	-0.478467	0.426597	-0.0786214	-0.217582
ENSMUSG00000027208	Fgf7	fibroblast growth factor 7 [Source:MGI Symbol;Acc:MGI:95521]	0.404295	-0.6312	0.482722	0.289016
ENSMUSG00000056300	Zfp981	zinc finger protein 981 [Source:MGI Symbol;Acc:MGI:3700965]	0.650957	-0.955944	-0.60548	0.112326
ENSMUSG00000042766	Trim46	tripartite motif-containing 46 [Source:MGI Symbol;Acc:MGI:2673000]	0.144663	-0.747517	-0.656023	0.0170879
ENSMUSG00000063063	Ctnna2	catenin (cadherin associated protein), alpha 2 [Source:MGI Symbol;Acc:MGI:88275]	-0.512381	0.711212	-0.102102	-0.392775
ENSMUSG00000019359	Gdpd2	glycerophosphodiester phosphodiesterase domain containing 2 [Source:MGI Symbol;Acc:MGI:1918834]	-0.126602	-1.02125	0.884946	-0.375861
ENSMUSG00000078867	Gm14418	predicted gene 14418 [Source:MGI Symbol;Acc:MGI:3702408]	0.333208	-0.264491	-0.0745776	-0.696547
ENSMUSG00000079657	Rab26	RAB26, member RAS oncogene family [Source:MGI Symbol;Acc:MGI:2443284]	0.19921	-0.0460895	-0.236869	0.103902
ENSMUSG00000064147	Rab44	RAB44, member RAS oncogene family [Source:MGI Symbol;Acc:MGI:3045302]	-0.154218	-0.696983	0.166544	-0.509777
ENSMUSG00000061039	Olfr920	olfactory receptor 920 [Source:MGI Symbol;Acc:MGI:3030754]	0.347749	-1.08003	-0.319499	0.326118
ENSMUSG00000055333	Fat2	FAT atypical cadherin 2 [Source:MGI Symbol;Acc:MGI:2685369]	-0.600158	0.71593	0.596607	-0.748041
ENSMUSG00000033882	Rbm46	RNA binding motif protein 46 [Source:MGI Symbol;Acc:MGI:3645057]	-0.424338	0.464399	0.232305	-0.442787
ENSMUSG00000040600	Eps8l3	EPS8-like 3 [Source:MGI Symbol;Acc:MGI:2139743]	-0.68185	0.879149	0.386907	-0.0872056
ENSMUSG00000034127	Tspan8	tetraspanin 8 [Source:MGI Symbol;Acc:MGI:2384918]	0.253991	0.121298	-0.372559	-0.747149
ENSMUSG00000045102	Poln	DNA polymerase N [Source:MGI Symbol;Acc:MGI:2675617]	0.289761	-0.704117	0.364747	0.147643
ENSMUSG00000066438	Plekhd1	pleckstrin homology domain containing, family D (with coiled-coil domains) member 1 [Source:MGI Symbol;Acc:MGI:3036228]	-0.294319	0.0533592	0.726193	-0.74239
ENSMUSG00000042988	Notum	notum pectinacetylesterase homolog (Drosophila) [Source:MGI Symbol;Acc:MGI:1924833]	0.41213	0.791355	0.195627	-0.276021
ENSMUSG00000091155	Serpine3	serpin peptidase inhibitor, clade E (nexin, plasminogen activator inhibitor type 1), member 3 [Source:MGI Symbol;Acc:MGI:2442020]	-0.284118	0.118638	-0.0525188	-0.626466
ENSMUSG00000043439	E130012A19Rik	RIKEN cDNA E130012A19 gene [Source:MGI Symbol;Acc:MGI:2143991]	0.29921	-0.323698	-0.235211	-0.528125
ENSMUSG00000074529	Zfp972	zinc finger protein 972 [Source:MGI Symbol;Acc:MGI:1925953]	-0.111061	-0.265933	0.574626	-1.2577
ENSMUSG00000039716	Dock3	dedicator of cyto-kinesis 3 [Source:MGI Symbol;Acc:MGI:2429763]	-0.344201	0.752888	0.586135	-0.189211
ENSMUSG00000027857	Tshb	thyroid stimulating hormone, beta subunit [Source:MGI Symbol;Acc:MGI:98848]	-0.117414	0.433959	-0.0621652	-0.168297
ENSMUSG00000007653	Gabrb2	gamma-aminobutyric acid (GABA) A receptor, subunit beta 2 [Source:MGI Symbol;Acc:MGI:95620]	-0.160355	-0.172321	-0.292016	-1.3572
ENSMUSG00000048988	Elfn1	leucine rich repeat and fibronectin type III, extracellular 1 [Source:MGI Symbol;Acc:MGI:2442479]	0.427032	-0.719025	0.43156	0.36326
ENSMUSG00000028337	Coro2a	coronin, actin binding protein 2A [Source:MGI Symbol;Acc:MGI:1345966]	0.368298	-1.32943	-0.351949	-0.0437768
ENSMUSG00000044827	Tlr1	toll-like receptor 1 [Source:MGI Symbol;Acc:MGI:1341295]	0.0855699	0.534517	0.149107	-0.23748
ENSMUSG00000039217	Il18	interleukin 18 [Source:MGI Symbol;Acc:MGI:107936]	-0.194753	0.283647	0.134506	-0.785885
ENSMUSG00000018238	Gdf9	growth differentiation factor 9 [Source:MGI Symbol;Acc:MGI:95692]	-0.373381	0.235073	-0.0958208	-0.529676
ENSMUSG00000090963	Gm17655	predicted gene, 17655 [Source:MGI Symbol;Acc:MGI:4937289]	-0.39892	0.41656	0.0376298	-0.438061
ENSMUSG00000014704	Hoxa2	homeobox A2 [Source:MGI Symbol;Acc:MGI:96174]	-0.110535	-0.42744	0.489141	-0.41023
ENSMUSG00000032776	Mctp2	multiple C2 domains, transmembrane 2 [Source:MGI Symbol;Acc:MGI:2685335]	-0.501166	-0.763366	0.472702	-0.765844
ENSMUSG00000079560	Hoxa3	homeobox A3 [Source:MGI Symbol;Acc:MGI:96175]	-0.370901	0.270268	0.871245	-0.394549
ENSMUSG00000049013	Prss48	protease, serine 48 [Source:MGI Symbol;Acc:MGI:2685865]	-0.36996	-0.386687	0.63046	-0.395306
ENSMUSG00000012211	Tex22	testis expressed gene 22 [Source:MGI Symbol;Acc:MGI:1922921]	0.799663	-0.571195	-0.140837	0.0802981
ENSMUSG00000032417	Rwdd2a	RWD domain containing 2A [Source:MGI Symbol;Acc:MGI:1916769]	0.071448	-0.345837	-0.74251	-0.0682343
ENSMUSG00000050677	Ccdc96	coiled-coil domain containing 96 [Source:MGI Symbol;Acc:MGI:1913967]	0.255502	-0.980273	-0.154218	0.181141
ENSMUSG00000053693	Mast1	microtubule associated serine/threonine kinase 1 [Source:MGI Symbol;Acc:MGI:1861901]	-0.365143	-0.722901	0.351497	-0.245754
ENSMUSG00000045506	A930002H24Rik	RIKEN cDNA A930002H24 gene [Source:MGI Symbol;Acc:MGI:2443151]	-0.242106	0.230878	-0.507361	0.267724
ENSMUSG00000085576	Dpy19l2	dpy-19-like 2 (C. elegans) [Source:MGI Symbol;Acc:MGI:2444662]	0.522893	0.0684433	-0.76597	0.223107
ENSMUSG00000021209	Ppp4r4	protein phosphatase 4, regulatory subunit 4 [Source:MGI Symbol;Acc:MGI:1921771]	0.301818	0.156465	0.00680599	0.234177
ENSMUSG00000027570	Col9a3	collagen, type IX, alpha 3 [Source:MGI Symbol;Acc:MGI:894686]	-0.457967	0.63848	0.379522	0.472721
ENSMUSG00000022768	Ccdc116	coiled-coil domain containing 116 [Source:MGI Symbol;Acc:MGI:1924122]	-0.478751	0.312964	-0.370962	-0.831588
ENSMUSG00000008496	Pou2f2	POU domain, class 2, transcription factor 2 [Source:MGI Symbol;Acc:MGI:101897]	0.125904	-0.0621197	-0.676068	0.17638
ENSMUSG00000005089	Slc1a2	solute carrier family 1 (glial high affinity glutamate transporter), member 2 [Source:MGI Symbol;Acc:MGI:101931]	0.224541	-0.309448	-0.317247	-0.138348
ENSMUSG00000050538	B230217C12Rik	RIKEN cDNA B230217C12 gene [Source:MGI Symbol;Acc:MGI:1915377]	0.0752181	-0.664695	0.798986	-0.167326
ENSMUSG00000046733	Gprc5a	G protein-coupled receptor, family C, group 5, member A [Source:MGI Symbol;Acc:MGI:1891250]	-0.238376	0.339739	0.859349	-0.630483
ENSMUSG00000051599	Pcdhb2	protocadherin beta 2 [Source:MGI Symbol;Acc:MGI:2136735]	-0.451472	0.239783	1.35394	-0.747181
ENSMUSG00000035509	Fbxl21	F-box and leucine-rich repeat protein 21 [Source:MGI Symbol;Acc:MGI:2442921]	-0.213565	0.14414	-0.775661	0.318995
ENSMUSG00000030606	Hapln3	hyaluronan and proteoglycan link protein 3 [Source:MGI Symbol;Acc:MGI:1914916]	-0.112548	0.371864	-0.00744777	-0.31174
ENSMUSG00000006310	Zbtb32	zinc finger and BTB domain containing 32 [Source:MGI Symbol;Acc:MGI:1891838]	0.00801692	-0.28579	1.3099	-0.255828
ENSMUSG00000064125	Prr36	proline rich 36 [Source:MGI Symbol;Acc:MGI:3605626]	-0.134876	-1.21216	0.482766	-0.245901
ENSMUSG00000053178	Mterf1b	mitochondrial transcription termination factor 1b [Source:MGI Symbol;Acc:MGI:3704243]	0.811694	-0.974174	0.160091	0.683577
ENSMUSG00000029384	2010109A12Rik	RIKEN cDNA 2010109A12 gene [Source:MGI Symbol;Acc:MGI:1922860]	-0.217101	-0.263132	-0.809258	0.360236
ENSMUSG00000070345	Hsf5	heat shock transcription factor family member 5 [Source:MGI Symbol;Acc:MGI:2685585]	-0.268388	0.297889	0.555981	-0.289274
ENSMUSG00000037979	Ccdc92	coiled-coil domain containing 92 [Source:MGI Symbol;Acc:MGI:106485]	-0.487124	0.186114	-0.453111	0.442339
ENSMUSG00000074796	Slc4a11	solute carrier family 4, sodium bicarbonate transporter-like, member 11 [Source:MGI Symbol;Acc:MGI:2138987]	0.11602	-0.673256	-0.206575	0.324377
ENSMUSG00000051242	Pcdhb9	protocadherin beta 9 [Source:MGI Symbol;Acc:MGI:2136744]	0.158053	-0.187622	0.00810022	-0.0699783
ENSMUSG00000018387	Shroom1	shroom family member 1 [Source:MGI Symbol;Acc:MGI:1919024]	0.259926	-0.709148	1.1859	0.0208315
ENSMUSG00000064065	Ipcef1	interaction protein for cytohesin exchange factors 1 [Source:MGI Symbol;Acc:MGI:2444159]	0.400278	-0.427538	-0.342644	-0.730251
ENSMUSG00000023966	Rsph9	radial spoke head 9 homolog (Chlamydomonas) [Source:MGI Symbol;Acc:MGI:1922814]	-0.110159	-0.418439	0.182312	-0.978279
ENSMUSG00000036523	Greb1	gene regulated by estrogen in breast cancer protein [Source:MGI Symbol;Acc:MGI:2149712]	0.276426	-0.563366	-0.410611	-0.375583
ENSMUSG00000030584	Dpf1	D4, zinc and double PHD fingers family 1 [Source:MGI Symbol;Acc:MGI:1352748]	-0.414546	0.634559	0.0938555	0.329117
ENSMUSG00000031847	1700030J22Rik	RIKEN cDNA 1700030J22 gene [Source:MGI Symbol;Acc:MGI:1916778]	0.505503	-0.317908	-0.251135	-0.322475
ENSMUSG00000073752	Gm10570	predicted gene 10570 [Source:MGI Symbol;Acc:MGI:3642427]	-0.00703891	-0.177156	-0.950405	0.300184
ENSMUSG00000025789	St8sia2	ST8 alpha-N-acetyl-neuraminide alpha-2,8-sialyltransferase 2 [Source:MGI Symbol;Acc:MGI:106020]	-0.553291	-0.0591283	1.0213	-0.888458
ENSMUSG00000078439	Smim24	small integral membrane protein 24 [Source:MGI Symbol;Acc:MGI:1919523]	-0.564534	0.679514	-0.186901	-0.574102
ENSMUSG00000034117	Ptgdr2	prostaglandin D2 receptor 2 [Source:MGI Symbol;Acc:MGI:1330275]	0.440342	-0.673732	0.90801	-0.130719
ENSMUSG00000052430	Bmpr1b	bone morphogenetic protein receptor, type 1B [Source:MGI Symbol;Acc:MGI:107191]	-0.510084	-0.0259785	0.114933	-1.0878
ENSMUSG00000091735	Gpr62	G protein-coupled receptor 62 [Source:MGI Symbol;Acc:MGI:3525078]	-0.604487	0.089415	-0.707681	-0.0429356
ENSMUSG00000030158	Clec12b	C-type lectin domain family 12, member B [Source:MGI Symbol;Acc:MGI:1918433]	1.00541	-0.81463	-0.67502	0.523648
ENSMUSG00000037625	Cldn11	claudin 11 [Source:MGI Symbol;Acc:MGI:106925]	-0.0161838	-0.266261	0.613217	-1.0374
ENSMUSG00000038331	Satb2	special AT-rich sequence binding protein 2 [Source:MGI Symbol;Acc:MGI:2679336]	-0.146086	0.104401	-0.398466	-0.306873
ENSMUSG00000038135	Crygn	crystallin, gamma N [Source:MGI Symbol;Acc:MGI:2449167]	-0.464255	0.0743657	0.791408	-0.48108
ENSMUSG00000016995	Matn4	matrilin 4 [Source:MGI Symbol;Acc:MGI:1328314]	-0.734153	-0.284992	0.283582	-0.262647
ENSMUSG00000045009	Prrt3	proline-rich transmembrane protein 3 [Source:MGI Symbol;Acc:MGI:2444810]	-0.23727	-0.880373	0.0702168	-0.305548
ENSMUSG00000095105	Edaradd	EDAR (ectodysplasin-A receptor)-associated death domain [Source:MGI Symbol;Acc:MGI:1931001]	-0.441429	0.482192	0.264051	-0.460602
ENSMUSG00000071653	1810009A15Rik	RIKEN cDNA 1810009A15 gene [Source:MGI Symbol;Acc:MGI:1913526]	-0.306023	-0.0203246	0.379677	-0.182223
ENSMUSG00000109398	Gm3854	predicted gene 3854 [Source:MGI Symbol;Acc:MGI:3782026]	-0.234855	-0.258791	-0.0784524	-0.901839
ENSMUSG00000111497	RP23-186O3.11	NA	-1.02513	0.78552	-0.536808	0.0556064
ENSMUSG00000043430	Psapl1	prosaposin-like 1 [Source:MGI Symbol;Acc:MGI:1924193]	0.689903	-0.315726	-0.406654	0.235595
ENSMUSG00000074643	Cpne1	copine I [Source:MGI Symbol;Acc:MGI:2386621]	-0.514561	0.306338	0.368424	-0.829397
ENSMUSG00000029757	Dync1i1	dynein cytoplasmic 1 intermediate chain 1 [Source:MGI Symbol;Acc:MGI:107743]	-0.0504612	0.729054	-0.216446	-0.144548
ENSMUSG00000055015	Gm9961	predicted gene 9961 [Source:MGI Symbol;Acc:MGI:3642444]	-0.448615	-0.446176	0.881581	-1.2415
ENSMUSG00000082766	1700064H15Rik	RIKEN cDNA 1700064H15 gene [Source:MGI Symbol;Acc:MGI:1920674]	-0.420593	0.42126	-0.719561	-0.636842
ENSMUSG00000009731	Kcnd1	potassium voltage-gated channel, Shal-related family, member 1 [Source:MGI Symbol;Acc:MGI:96671]	0.757026	-0.603074	0.588122	0.427014
ENSMUSG00000020867	Spata20	spermatogenesis associated 20 [Source:MGI Symbol;Acc:MGI:2183449]	-0.726304	-0.158323	-0.516041	-0.0894645
ENSMUSG00000024391	Apom	apolipoprotein M [Source:MGI Symbol;Acc:MGI:1930124]	-0.0709871	-0.113556	0.368022	-0.761729
ENSMUSG00000073207	Ccdc160	coiled-coil domain containing 160 [Source:MGI Symbol;Acc:MGI:3588225]	-0.292719	-0.300675	-0.557298	-0.514414
ENSMUSG00000063430	Wscd2	WSC domain containing 2 [Source:MGI Symbol;Acc:MGI:2445030]	-0.461055	-0.33444	-0.259761	0.114422
ENSMUSG00000022362	Gm29394	predicted gene 29394 [Source:MGI Symbol;Acc:MGI:5580100]	-0.580951	0.685085	-0.506846	-0.0787211
ENSMUSG00000023911	Flywch2	FLYWCH family member 2 [Source:MGI Symbol;Acc:MGI:1924167]	-0.499916	-0.756696	0.567767	-0.742751
ENSMUSG00000006784	Ttc25	tetratricopeptide repeat domain 25 [Source:MGI Symbol;Acc:MGI:1921657]	0.937856	-0.378613	-0.773556	0.494667
ENSMUSG00000101174	Hoxd4	homeobox D4 [Source:MGI Symbol;Acc:MGI:96208]	-0.513419	-0.026713	0.674363	-0.53137
ENSMUSG00000028031	Dkk2	dickkopf WNT signaling pathway inhibitor 2 [Source:MGI Symbol;Acc:MGI:1890663]	-0.518651	0.293875	1.02971	-0.981116
ENSMUSG00000051076	Vtcn1	V-set domain containing T cell activation inhibitor 1 [Source:MGI Symbol;Acc:MGI:3039619]	-0.320071	-0.536356	0.166547	-0.445807
ENSMUSG00000036136	Fam110c	family with sequence similarity 110, member C [Source:MGI Symbol;Acc:MGI:1918813]	-0.283255	0.204179	0.378266	-1.46987
ENSMUSG00000040205	Cuzd1	CUB and zona pellucida-like domains 1 [Source:MGI Symbol;Acc:MGI:1202881]	-0.330548	-0.248984	-0.0810943	-0.369243
ENSMUSG00000026611	Spata17	spermatogenesis associated 17 [Source:MGI Symbol;Acc:MGI:1921967]	0.124335	0.177359	-0.616913	-0.289151
ENSMUSG00000045404	Kcnk13	potassium channel, subfamily K, member 13 [Source:MGI Symbol;Acc:MGI:2384976]	-0.551788	-0.55759	0.546229	-0.713439
ENSMUSG00000024827	Gldc	glycine decarboxylase [Source:MGI Symbol;Acc:MGI:1341155]	-0.326425	-0.340242	0.136505	-0.347362
ENSMUSG00000078864	Gm14322	predicted gene 14322 [Source:MGI Symbol;Acc:MGI:3652185]	-0.215496	0.0401912	-0.338888	-0.639297
ENSMUSG00000090812	Samd15	sterile alpha motif domain containing 15 [Source:MGI Symbol;Acc:MGI:2685109]	-0.537853	0.114375	1.0251	-0.317531
ENSMUSG00000097704	Gm26741	predicted gene, 26741 [Source:MGI Symbol;Acc:MGI:5477235]	0.317437	-0.0308663	0.398015	0.164722
ENSMUSG00000032246	Calml4	calmodulin-like 4 [Source:MGI Symbol;Acc:MGI:1922850]	-0.706973	-0.0119304	1.46975	-0.511189
ENSMUSG00000022044	Stmn4	stathmin-like 4 [Source:MGI Symbol;Acc:MGI:1931224]	-0.312404	-0.322828	0.784664	-0.328199
ENSMUSG00000067929	Gm10226	predicted gene 10226 [Source:MGI Symbol;Acc:MGI:3704470]	0.784739	-0.783844	1.13929	0.425257
ENSMUSG00000091530	Cldn20	claudin 20 [Source:MGI Symbol;Acc:MGI:3646757]	0.0523184	0.252275	-0.24463	0.0940177
ENSMUSG00000079559	Gm684	predicted gene 684 [Source:MGI Symbol;Acc:MGI:2685530]	0.691859	-0.526478	0.677353	-0.398974
ENSMUSG00000106350	Gm4869	predicted gene 4869 [Source:MGI Symbol;Acc:MGI:3646257]	-0.745764	0.367459	-0.850996	-0.248679
ENSMUSG00000052525	Spdya	speedy/RINGO cell cycle regulator family, member A [Source:MGI Symbol;Acc:MGI:1918141]	-1.11871	0.128872	0.165017	-0.425022
ENSMUSG00000004961	Syt5	synaptotagmin V [Source:MGI Symbol;Acc:MGI:1926368]	0.373343	-0.984884	0.45204	0.100176
ENSMUSG00000040867	Begain	brain-enriched guanylate kinase-associated [Source:MGI Symbol;Acc:MGI:3044626]	-0.460277	0.324721	0.103404	-0.683604
ENSMUSG00000040706	Agmat	agmatine ureohydrolase (agmatinase) [Source:MGI Symbol;Acc:MGI:1923236]	-0.408349	0.264948	-0.812964	0.304228
ENSMUSG00000053821	Gm9922	predicted gene 9922 [Source:MGI Symbol;Acc:MGI:3642123]	-0.170288	0.41988	-0.436931	-0.608935
ENSMUSG00000050623	Tex40	testis expressed 40 [Source:MGI Symbol;Acc:MGI:1914327]	-0.162697	-0.541604	-0.328305	0.268434
ENSMUSG00000047911	Npm2	nucleophosmin/nucleoplasmin 2 [Source:MGI Symbol;Acc:MGI:1890811]	-0.602056	0.960663	0.0619205	0.49604
ENSMUSG00000045467	Ttll13	tubulin tyrosine ligase-like family, member 13 [Source:MGI Symbol;Acc:MGI:1920845]	-0.327909	-0.240087	-0.059318	-0.586482
ENSMUSG00000034768	Asb16	ankyrin repeat and SOCS box-containing 16 [Source:MGI Symbol;Acc:MGI:2654437]	0.21157	0.759567	-0.731453	0.0977753
ENSMUSG00000025735	Rhbdl1	rhomboid, veinlet-like 1 (Drosophila) [Source:MGI Symbol;Acc:MGI:2384891]	-0.363514	0.630591	-0.0838147	-0.162816
ENSMUSG00000041552	Ptchd1	patched domain containing 1 [Source:MGI Symbol;Acc:MGI:2685233]	-1.12506	0.691422	0.383517	-0.711398
ENSMUSG00000079550	Mpp4	membrane protein, palmitoylated 4 (MAGUK p55 subfamily member 4) [Source:MGI Symbol;Acc:MGI:2386681]	0.44058	-0.82543	0.133332	0.543275
ENSMUSG00000029410	Ppef2	protein phosphatase, EF hand calcium-binding domain 2 [Source:MGI Symbol;Acc:MGI:1342304]	-0.535366	-0.259664	-0.431083	-0.0929149
ENSMUSG00000049670	Morn4	MORN repeat containing 4 [Source:MGI Symbol;Acc:MGI:2449568]	-0.181617	0.141788	-0.11145	-0.314603
ENSMUSG00000049676	Catsperg1	catsper channel auxiliary subunit gamma 1 [Source:MGI Symbol;Acc:MGI:2443617]	-0.430065	-0.136144	-0.538785	0.182215
ENSMUSG00000069814	Ccdc92b	coiled-coil domain containing 92B [Source:MGI Symbol;Acc:MGI:3588240]	0.130882	-1.04241	-0.440408	0.22719
ENSMUSG00000024922	Ovol1	ovo like zinc finger 1 [Source:MGI Symbol;Acc:MGI:1330290]	0.585491	-1.54274	0.431381	0.0956547
ENSMUSG00000090236	Car15	carbonic anhydrase 15 [Source:MGI Symbol;Acc:MGI:1931324]	-0.244739	0.172706	-0.593897	0.0930854
ENSMUSG00000071202	Ccdc78	coiled-coil domain containing 78 [Source:MGI Symbol;Acc:MGI:2685784]	-0.0318285	-0.391915	0.287099	-0.152364
ENSMUSG00000093910	Zfp853	zinc finger protein 853 [Source:MGI Symbol;Acc:MGI:2685638]	-0.852947	-0.0346134	-0.550005	0.276832
ENSMUSG00000056004	9330182L06Rik	RIKEN cDNA 9330182L06 gene [Source:MGI Symbol;Acc:MGI:2443264]	0.732454	0.198512	-0.681719	0.189003
ENSMUSG00000072763	5430403G16Rik	RIKEN cDNA 5430403G16 gene [Source:MGI Symbol;Acc:MGI:1924450]	-0.0939391	-0.232859	-0.435932	-0.109522
ENSMUSG00000025808	Ccdc7a	coiled-coil domain containing 7A [Source:MGI Symbol;Acc:MGI:1921953]	-0.610049	0.660764	0.153998	-0.780287
ENSMUSG00000094634	Gm3468	predicted gene 3468 [Source:MGI Symbol;Acc:MGI:3781644]	-0.680964	1.02662	-0.515704	0.229181
ENSMUSG00000049515	Espnl	espin-like [Source:MGI Symbol;Acc:MGI:2685402]	-0.0240742	-0.284002	0.0218343	-0.111083
ENSMUSG00000051498	Tlr6	toll-like receptor 6 [Source:MGI Symbol;Acc:MGI:1341296]	-0.0201372	0.0210397	-0.59577	-0.827708
ENSMUSG00000039037	St6galnac5	ST6 (alpha-N-acetyl-neuraminyl-2,3-beta-galactosyl-1,3)-N-acetylgalactosaminide alpha-2,6-sialyltransferase 5 [Source:MGI Symbol;Acc:MGI:1349471]	-0.678542	-0.197782	-0.57293	0.322948
ENSMUSG00000004709	Cd244	CD244 natural killer cell receptor 2B4 [Source:MGI Symbol;Acc:MGI:109294]	-0.853864	-0.113924	-0.455742	-0.117775
ENSMUSG00000009670	Tex11	testis expressed gene 11 [Source:MGI Symbol;Acc:MGI:1933237]	-0.140878	0.513282	-0.0787765	-0.356442
ENSMUSG00000027737	Slc7a11	solute carrier family 7 (cationic amino acid transporter, y+ system), member 11 [Source:MGI Symbol;Acc:MGI:1347355]	-0.266705	0.46515	-0.227207	-0.289566
ENSMUSG00000090592	Gm17571	predicted gene, 17571 [Source:MGI Symbol;Acc:MGI:4937205]	-0.341928	0.211795	-0.590902	-0.377577
ENSMUSG00000042800	1700015E13Rik	RIKEN cDNA 1700015E13 gene [Source:MGI Symbol;Acc:MGI:1924175]	-0.599565	-0.0744058	0.492125	-0.0437678
ENSMUSG00000061322	Dnaic1	dynein, axonemal, intermediate chain 1 [Source:MGI Symbol;Acc:MGI:1916172]	0.161684	-0.747315	-0.714399	0.235419
ENSMUSG00000021198	Unc79	unc-79 homolog (C. elegans) [Source:MGI Symbol;Acc:MGI:2684729]	0.279563	-0.462091	0.567997	-0.329394
ENSMUSG00000073633	Fbxo36	F-box protein 36 [Source:MGI Symbol;Acc:MGI:1289192]	0.91434	-1.74272	0.101168	0.12601
ENSMUSG00000030359	Pzp	pregnancy zone protein [Source:MGI Symbol;Acc:MGI:87854]	0.0654176	-0.0574522	-0.183962	-0.478227
ENSMUSG00000051401	Kctd16	potassium channel tetramerisation domain containing 16 [Source:MGI Symbol;Acc:MGI:1914659]	-0.198891	0.0865924	-0.275345	-0.551648
ENSMUSG00000028528	Dnajc6	DnaJ heat shock protein family (Hsp40) member C6 [Source:MGI Symbol;Acc:MGI:1919935]	-0.739439	0.628132	-0.0691803	0.0332095
ENSMUSG00000076430	Hus1b	HUS1 checkpoint clamp component B [Source:MGI Symbol;Acc:MGI:2671003]	0.325502	0.0864909	-0.863655	-0.412512
ENSMUSG00000005681	Apoa2	apolipoprotein A-II [Source:MGI Symbol;Acc:MGI:88050]	-0.556939	0.0451958	0.835481	-0.71161
ENSMUSG00000028391	Wdr31	WD repeat domain 31 [Source:MGI Symbol;Acc:MGI:1918604]	0.434254	0.515449	-0.0706161	0.0361146
ENSMUSG00000090843	Heatr4	HEAT repeat containing 4 [Source:MGI Symbol;Acc:MGI:4937307]	-0.489164	0.137363	-0.324269	0.129588
ENSMUSG00000034686	Prr7	proline rich 7 (synaptic) [Source:MGI Symbol;Acc:MGI:3487246]	-0.832948	0.599165	-0.731932	0.480021
ENSMUSG00000026390	Marco	macrophage receptor with collagenous structure [Source:MGI Symbol;Acc:MGI:1309998]	-0.0630596	0.112289	-0.652662	-0.652662
ENSMUSG00000042351	Grap2	GRB2-related adaptor protein 2 [Source:MGI Symbol;Acc:MGI:1333842]	-0.355021	-0.0547579	-0.0168075	0.0920185
ENSMUSG00000068877	Selenbp2	selenium binding protein 2 [Source:MGI Symbol;Acc:MGI:104859]	0.1046	-0.323106	-0.300224	0.0861546
ENSMUSG00000047307	Pcdhb13	protocadherin beta 13 [Source:MGI Symbol;Acc:MGI:2136748]	-0.687075	-0.0699471	0.718811	-0.902152
ENSMUSG00000028804	Csmd2	CUB and Sushi multiple domains 2 [Source:MGI Symbol;Acc:MGI:2386401]	-0.420538	0.609056	1.24463	-1.21483
ENSMUSG00000003206	Ebi3	Epstein-Barr virus induced gene 3 [Source:MGI Symbol;Acc:MGI:1354171]	-0.33475	0.170209	-0.0403983	0.31027
ENSMUSG00000043460	Elfn2	leucine rich repeat and fibronectin type III, extracellular 2 [Source:MGI Symbol;Acc:MGI:3608416]	-0.319391	0.169762	0.513132	-1.08838
ENSMUSG00000078963	Hsbp1l1	heat shock factor binding protein 1-like 1 [Source:MGI Symbol;Acc:MGI:1913505]	0.496867	-0.56444	-0.424496	-0.0471465
ENSMUSG00000051431	Gpr87	G protein-coupled receptor 87 [Source:MGI Symbol;Acc:MGI:1934133]	-0.536268	0.4762	-0.106085	-0.574839
ENSMUSG00000038560	Sp6	trans-acting transcription factor 6 [Source:MGI Symbol;Acc:MGI:1932575]	-0.29816	-0.314916	0.175637	-0.765074
ENSMUSG00000029161	Cgref1	cell growth regulator with EF hand domain 1 [Source:MGI Symbol;Acc:MGI:1915817]	-0.56504	0.797507	-0.293148	0.0657613
ENSMUSG00000097084	Foxl1	forkhead box L1 [Source:MGI Symbol;Acc:MGI:1347469]	-0.119682	0.0701669	-0.0235521	-0.60192
ENSMUSG00000044724	Gpr152	G protein-coupled receptor 152 [Source:MGI Symbol;Acc:MGI:2685519]	-0.0144645	-0.825064	-0.668418	0.214987
ENSMUSG00000013928	Thap8	THAP domain containing 8 [Source:MGI Symbol;Acc:MGI:1922879]	0.853283	-0.773088	0.667058	-0.398563
ENSMUSG00000050304	Slc25a2	solute carrier family 25 (mitochondrial carrier, ornithine transporter) member 2 [Source:MGI Symbol;Acc:MGI:2137907]	0.0064687	0.196003	-0.604941	-0.417973
ENSMUSG00000047822	Angptl8	angiopoietin-like 8 [Source:MGI Symbol;Acc:MGI:3643534]	0.321309	-1.04706	1.33284	-0.404043
ENSMUSG00000044056	Efcab9	EF-hand calcium binding domain 9 [Source:MGI Symbol;Acc:MGI:1916556]	-1.1656	0.140086	0.84967	-0.670029
ENSMUSG00000062093	Gm10110	predicted gene 10110 [Source:MGI Symbol;Acc:MGI:3641718]	-0.139549	0.271799	0.575921	-0.224967
ENSMUSG00000031775	Pllp	plasma membrane proteolipid [Source:MGI Symbol;Acc:MGI:1915051]	-0.276205	-0.641643	0.238895	-0.00915076
ENSMUSG00000026630	Batf3	basic leucine zipper transcription factor, ATF-like 3 [Source:MGI Symbol;Acc:MGI:1925491]	-0.68122	-0.151587	0.0226729	-0.485509
ENSMUSG00000064158	Izumo1	izumo sperm-egg fusion 1 [Source:MGI Symbol;Acc:MGI:1920706]	0.321856	-0.680982	0.4321	-0.667761
ENSMUSG00000006642	Tcf23	transcription factor 23 [Source:MGI Symbol;Acc:MGI:1934960]	0.056789	-0.390893	-0.406281	0.517507
ENSMUSG00000025658	Cnksr2	connector enhancer of kinase suppressor of Ras 2 [Source:MGI Symbol;Acc:MGI:2661175]	-0.370845	0.222048	0.310658	-0.711435
ENSMUSG00000053522	Lgals7	lectin, galactose binding, soluble 7 [Source:MGI Symbol;Acc:MGI:1316742]	-0.281552	0.257928	-0.801378	-0.298404
ENSMUSG00000014198	Zfp385c	zinc finger protein 385C [Source:MGI Symbol;Acc:MGI:3608347]	0.247271	-0.435009	0.114664	0.0236196
ENSMUSG00000028011	Tdo2	tryptophan 2,3-dioxygenase [Source:MGI Symbol;Acc:MGI:1928486]	0.653432	-0.159171	-0.10525	-0.20113
ENSMUSG00000023903	Mmp25	matrix metallopeptidase 25 [Source:MGI Symbol;Acc:MGI:2443938]	-0.826254	0.000541648	0.51377	-0.618891
ENSMUSG00000020904	Cfap52	cilia and flagella associated protein 52 [Source:MGI Symbol;Acc:MGI:1919110]	-0.999162	0.136979	0.873349	-0.999162
ENSMUSG00000000739	Sult5a1	sulfotransferase family 5A, member 1 [Source:MGI Symbol;Acc:MGI:1931463]	0.724801	-0.935055	-0.450582	0.13476
ENSMUSG00000044254	Pcsk9	proprotein convertase subtilisin/kexin type 9 [Source:MGI Symbol;Acc:MGI:2140260]	0.282836	-0.678733	0.350051	-1.34425
ENSMUSG00000039084	Chad	chondroadherin [Source:MGI Symbol;Acc:MGI:1096866]	0.276703	-0.375184	0.870337	-0.351797
ENSMUSG00000078765	U2af1l4	U2 small nuclear RNA auxiliary factor 1-like 4 [Source:MGI Symbol;Acc:MGI:2678374]	0.705176	-0.0525053	0.782195	-0.788346
ENSMUSG00000073733	Rsg1	REM2 and RAB-like small GTPase 1 [Source:MGI Symbol;Acc:MGI:1923416]	-0.97474	-0.058209	0.0216522	-0.0695832
ENSMUSG00000027514	Zbp1	Z-DNA binding protein 1 [Source:MGI Symbol;Acc:MGI:1927449]	0.618783	-0.511809	-0.739212	0.132157
ENSMUSG00000021758	Ddx4	DEAD (Asp-Glu-Ala-Asp) box polypeptide 4 [Source:MGI Symbol;Acc:MGI:102670]	0.376012	-0.718623	-0.150718	-0.022376
ENSMUSG00000028444	Cntfr	ciliary neurotrophic factor receptor [Source:MGI Symbol;Acc:MGI:99605]	-0.674454	0.383187	-0.511445	0.223294
ENSMUSG00000027985	Lef1	lymphoid enhancer binding factor 1 [Source:MGI Symbol;Acc:MGI:96770]	-0.0111408	0.603233	1.094	-1.03258
ENSMUSG00000079076	Gm3086	predicted gene 3086 [Source:MGI Symbol;Acc:MGI:3781262]	-0.316514	-0.103608	1.26515	-1.26146
ENSMUSG00000035041	Creb3l3	cAMP responsive element binding protein 3-like 3 [Source:MGI Symbol;Acc:MGI:2384786]	-0.130814	-0.755728	-0.00575411	-0.75818
ENSMUSG00000052749	Trim30b	tripartite motif-containing 30B [Source:MGI Symbol;Acc:MGI:4821256]	-0.487736	0.226691	0.356328	0.217825
ENSMUSG00000001348	Acp5	acid phosphatase 5, tartrate resistant [Source:MGI Symbol;Acc:MGI:87883]	-0.385373	-0.0723219	-0.145411	-0.315419
ENSMUSG00000051367	Six1	sine oculis-related homeobox 1 [Source:MGI Symbol;Acc:MGI:102780]	-0.0680515	-0.533106	-0.180237	0.175497
ENSMUSG00000044199	S1pr4	sphingosine-1-phosphate receptor 4 [Source:MGI Symbol;Acc:MGI:1333809]	-0.0952752	-0.680323	-0.505391	-0.0216231
ENSMUSG00000029875	Ccdc184	coiled-coil domain containing 184 [Source:MGI Symbol;Acc:MGI:2146066]	-0.653919	-0.210945	0.296459	-0.0278236
ENSMUSG00000042763	Maneal	mannosidase, endo-alpha-like [Source:MGI Symbol;Acc:MGI:2684896]	-0.893114	-0.320952	0.154516	-0.328052
ENSMUSG00000000308	Ckmt1	creatine kinase, mitochondrial 1, ubiquitous [Source:MGI Symbol;Acc:MGI:99441]	-1.2538	0.293442	0.210322	-0.46263
ENSMUSG00000049409	Prokr1	prokineticin receptor 1 [Source:MGI Symbol;Acc:MGI:1929676]	-0.525841	0.363197	-0.388818	0.228794
ENSMUSG00000071714	Csf2rb2	colony stimulating factor 2 receptor, beta 2, low-affinity (granulocyte-macrophage) [Source:MGI Symbol;Acc:MGI:1339760]	0.648155	-0.562424	-0.888764	0.136656
ENSMUSG00000026579	F5	coagulation factor V [Source:MGI Symbol;Acc:MGI:88382]	0.102805	-0.590919	-0.162368	-1.07106
ENSMUSG00000022218	Tgm1	transglutaminase 1, K polypeptide [Source:MGI Symbol;Acc:MGI:98730]	-0.00788455	-0.630573	-0.0852131	0.442744
ENSMUSG00000036395	Glb1l2	galactosidase, beta 1-like 2 [Source:MGI Symbol;Acc:MGI:2388283]	-0.217465	-0.0630759	0.254714	-0.653799
ENSMUSG00000032691	Nlrp3	NLR family, pyrin domain containing 3 [Source:MGI Symbol;Acc:MGI:2653833]	-0.152769	-0.284391	0.105951	-0.457423
ENSMUSG00000006522	Itih3	inter-alpha trypsin inhibitor, heavy chain 3 [Source:MGI Symbol;Acc:MGI:96620]	0.794993	-0.461115	-0.626808	0.320267
ENSMUSG00000026080	Chst10	carbohydrate sulfotransferase 10 [Source:MGI Symbol;Acc:MGI:2138283]	-0.426883	-0.435204	0.0707716	-0.849287
ENSMUSG00000035504	Reep6	receptor accessory protein 6 [Source:MGI Symbol;Acc:MGI:1917585]	-0.559144	0.046887	-0.164619	0.252632
ENSMUSG00000102018	K230010J24Rik	RIKEN cDNA K230010J24 gene [Source:MGI Symbol;Acc:MGI:3588184]	0.512255	-0.588575	-0.177931	-0.413557
ENSMUSG00000038523	1700003F12Rik	RIKEN cDNA 1700003F12 gene [Source:MGI Symbol;Acc:MGI:1922730]	0.599493	-0.8943	1.00858	-0.380422
ENSMUSG00000031428	Zcchc18	zinc finger, CCHC domain containing 18 [Source:MGI Symbol;Acc:MGI:1914245]	0.616937	-0.283293	0.46286	-0.799087
ENSMUSG00000025215	Tlx1	T cell leukemia, homeobox 1 [Source:MGI Symbol;Acc:MGI:98769]	0.506512	-0.513223	0.0597337	-0.518425
ENSMUSG00000058248	Kcnh1	potassium voltage-gated channel, subfamily H (eag-related), member 1 [Source:MGI Symbol;Acc:MGI:1341721]	0.143351	-0.582837	0.20091	-0.500218
ENSMUSG00000020598	Nrcam	neuronal cell adhesion molecule [Source:MGI Symbol;Acc:MGI:104750]	-0.508742	-0.322897	-0.438446	0.0972212
ENSMUSG00000070337	Gpr179	G protein-coupled receptor 179 [Source:MGI Symbol;Acc:MGI:2443409]	-0.00430263	-0.270933	-0.24747	0.148707
ENSMUSG00000054161	Fam83e	family with sequence similarity 83, member E [Source:MGI Symbol;Acc:MGI:1921063]	-0.266744	0.0803234	-0.487702	-0.812364
ENSMUSG00000059343	Aldoart1	aldolase 1 A, retrogene 1 [Source:MGI Symbol;Acc:MGI:2447811]	-0.894668	0.559748	-0.588128	0.286825
ENSMUSG00000072673	Gm10392	predicted gene 10392 [Source:MGI Symbol;Acc:MGI:3704377]	-0.187262	-0.312272	-0.165182	0.275268
ENSMUSG00000041911	Dlx1	distal-less homeobox 1 [Source:MGI Symbol;Acc:MGI:94901]	-0.197648	-0.587048	-0.386091	0.0800771
ENSMUSG00000004988	Fxyd4	FXYD domain-containing ion transport regulator 4 [Source:MGI Symbol;Acc:MGI:1889005]	-1.15795	0.337303	-0.251601	-0.138505
ENSMUSG00000054342	Kcnn4	potassium intermediate/small conductance calcium-activated channel, subfamily N, member 4 [Source:MGI Symbol;Acc:MGI:1277957]	-0.976233	0.687057	-0.0628128	-0.153631
ENSMUSG00000017737	Mmp9	matrix metallopeptidase 9 [Source:MGI Symbol;Acc:MGI:97011]	0.285488	-0.913912	-0.275032	-0.481295
ENSMUSG00000025723	Nmb	neuromedin B [Source:MGI Symbol;Acc:MGI:1915289]	-0.593374	0.351086	-0.841649	0.38724
ENSMUSG00000024459	H2-M5	histocompatibility 2, M region locus 5 [Source:MGI Symbol;Acc:MGI:95917]	-0.113661	0.151186	0.41888	-1.0042
ENSMUSG00000015599	Ttbk1	tau tubulin kinase 1 [Source:MGI Symbol;Acc:MGI:2147036]	0.0382749	-0.140323	-0.263433	-0.679636
ENSMUSG00000053141	Ptprt	protein tyrosine phosphatase, receptor type, T [Source:MGI Symbol;Acc:MGI:1321152]	-0.160723	0.151393	0.196059	-1.0392
ENSMUSG00000037705	Tecta	tectorin alpha [Source:MGI Symbol;Acc:MGI:109575]	0.353978	-0.874521	0.0392272	-0.874521
ENSMUSG00000035773	Kiss1r	KISS1 receptor [Source:MGI Symbol;Acc:MGI:2148793]	0.709706	-0.654172	1.09117	-0.933082
ENSMUSG00000006567	Atp7b	ATPase, Cu++ transporting, beta polypeptide [Source:MGI Symbol;Acc:MGI:103297]	0.0394178	0.0420668	-0.309441	-0.822034

## Sheet: RNAseq_cluster_3
Ensembl gene id	Gene name	Description	median1	median4	median9	median23
ENSMUSG00000026202	Tuba4a	tubulin, alpha 4A [Source:MGI Symbol;Acc:MGI:1095410]	-0.939412	-0.337074	-0.31719	1.50479
ENSMUSG00000028756	Pink1	PTEN induced putative kinase 1 [Source:MGI Symbol;Acc:MGI:1916193]	-0.423813	-0.986643	-0.216009	1.53363
ENSMUSG00000060187	Lrrc10	leucine rich repeat containing 10 [Source:MGI Symbol;Acc:MGI:2448063]	0.651802	-1.18352	-0.71609	0.992858
ENSMUSG00000031698	Mylk3	myosin light chain kinase 3 [Source:MGI Symbol;Acc:MGI:2443063]	0.104331	-1.17965	-0.377699	1.50352
ENSMUSG00000021238	Aldh6a1	aldehyde dehydrogenase family 6, subfamily A1 [Source:MGI Symbol;Acc:MGI:1915077]	0.121664	-0.92602	-0.615974	1.64094
ENSMUSG00000033059	Pygb	brain glycogen phosphorylase [Source:MGI Symbol;Acc:MGI:97828]	-0.0369728	-0.908514	-0.571927	1.52159
ENSMUSG00000060376	Bckdha	branched chain ketoacid dehydrogenase E1, alpha polypeptide [Source:MGI Symbol;Acc:MGI:107701]	-0.32017	-0.919269	-0.384883	1.69222
ENSMUSG00000005220	Corin	corin [Source:MGI Symbol;Acc:MGI:1349451]	0.0244215	-1.12222	-0.349528	1.3358
ENSMUSG00000054889	Dsp	desmoplakin [Source:MGI Symbol;Acc:MGI:109611]	0.150692	-1.02341	-0.655219	1.4079
ENSMUSG00000025911	Adhfe1	alcohol dehydrogenase, iron containing, 1 [Source:MGI Symbol;Acc:MGI:1923437]	0.854807	-0.786405	-1.05662	1.16129
ENSMUSG00000017707	Serinc3	serine incorporator 3 [Source:MGI Symbol;Acc:MGI:1349457]	0.218304	-1.33842	-0.0720747	1.27491
ENSMUSG00000037826	Ppm1k	protein phosphatase 1K (PP2C domain containing) [Source:MGI Symbol;Acc:MGI:2442111]	0.0186738	-0.819514	-0.666219	1.75587
ENSMUSG00000026879	Gsn	gelsolin [Source:MGI Symbol;Acc:MGI:95851]	-0.45228	-0.637983	-0.579726	1.60778
ENSMUSG00000025006	Sorbs1	sorbin and SH3 domain containing 1 [Source:MGI Symbol;Acc:MGI:700014]	0.162695	-0.92805	-0.616181	1.49723
ENSMUSG00000039763	Dnajc28	DnaJ heat shock protein family (Hsp40) member C28 [Source:MGI Symbol;Acc:MGI:2181053]	0.206109	-1.396	0.0805464	1.30674
ENSMUSG00000019278	Dpep1	dipeptidase 1 (renal) [Source:MGI Symbol;Acc:MGI:94917]	0.396664	-1.1106	-0.647865	1.38193
ENSMUSG00000054072	Iigp1	interferon inducible GTPase 1 [Source:MGI Symbol;Acc:MGI:1926259]	-0.433433	-1.02434	-0.232755	1.61533
ENSMUSG00000022186	Oxct1	3-oxoacid CoA transferase 1 [Source:MGI Symbol;Acc:MGI:1914291]	-0.717354	-0.379455	-0.54624	1.69548
ENSMUSG00000053907	Mat2a	methionine adenosyltransferase II, alpha [Source:MGI Symbol;Acc:MGI:2443731]	-1.12906	0.846112	-0.752037	0.868322
ENSMUSG00000058135	Gstm1	glutathione S-transferase, mu 1 [Source:MGI Symbol;Acc:MGI:95860]	0.0613521	-0.837417	-0.724129	1.34658
ENSMUSG00000022309	Angpt1	angiopoietin 1 [Source:MGI Symbol;Acc:MGI:108448]	0.0899456	-1.12221	-0.684004	1.29175
ENSMUSG00000059439	Bcas3	breast carcinoma amplified sequence 3 [Source:MGI Symbol;Acc:MGI:2385848]	0.675224	-1.50507	0.150273	0.906883
ENSMUSG00000034842	Art3	ADP-ribosyltransferase 3 [Source:MGI Symbol;Acc:MGI:1202729]	-0.448216	-0.832267	-0.400441	1.62604
ENSMUSG00000052684	Jun	jun proto-oncogene [Source:MGI Symbol;Acc:MGI:96646]	-0.539848	0.936741	-1.10558	0.780581
ENSMUSG00000030306	Tmtc1	transmembrane and tetratricopeptide repeat containing 1 [Source:MGI Symbol;Acc:MGI:3039590]	-0.166628	-0.759835	-0.680321	1.55182
ENSMUSG00000004558	Ndrg2	N-myc downstream regulated gene 2 [Source:MGI Symbol;Acc:MGI:1352498]	-0.415684	-0.844389	-0.355113	1.6413
ENSMUSG00000030399	Ckm	creatine kinase, muscle [Source:MGI Symbol;Acc:MGI:88413]	0.39121	-0.946335	-0.688803	1.49868
ENSMUSG00000019970	Sgk1	serum/glucocorticoid regulated kinase 1 [Source:MGI Symbol;Acc:MGI:1340062]	0.319673	-0.9366	-0.611711	1.37642
ENSMUSG00000030662	Ipo5	importin 5 [Source:MGI Symbol;Acc:MGI:1917822]	-0.835201	0.992906	-1.15202	0.816053
ENSMUSG00000051495	Irf2bp2	interferon regulatory factor 2 binding protein 2 [Source:MGI Symbol;Acc:MGI:2443921]	0.491446	-1.172	-0.536524	0.793911
ENSMUSG00000022553	Maf1	MAF1 homolog, negative regulator of RNA polymerase III [Source:MGI Symbol;Acc:MGI:1916127]	0.540731	-1.41723	-0.255312	1.13656
ENSMUSG00000042010	Acacb	acetyl-Coenzyme A carboxylase beta [Source:MGI Symbol;Acc:MGI:2140940]	0.581553	-1.48651	0.084818	0.870885
ENSMUSG00000040111	Gramd1b	GRAM domain containing 1B [Source:MGI Symbol;Acc:MGI:1925037]	0.0633344	-1.34195	-0.241046	1.27873
ENSMUSG00000030317	Timp4	tissue inhibitor of metalloproteinase 4 [Source:MGI Symbol;Acc:MGI:109125]	0.363683	-1.10534	-0.636254	1.37845
ENSMUSG00000030087	Klf15	Kruppel-like factor 15 [Source:MGI Symbol;Acc:MGI:1929988]	0.684333	-0.883829	-0.782812	1.30446
ENSMUSG00000029455	Aldh2	aldehyde dehydrogenase 2, mitochondrial [Source:MGI Symbol;Acc:MGI:99600]	-0.137229	-0.812108	-0.606903	1.49793
ENSMUSG00000030747	Dgat2	diacylglycerol O-acyltransferase 2 [Source:MGI Symbol;Acc:MGI:1915050]	-0.471146	-0.802652	-0.334748	1.67138
ENSMUSG00000037656	Slc20a2	solute carrier family 20, member 2 [Source:MGI Symbol;Acc:MGI:97851]	0.501222	-1.11956	-0.521468	1.18938
ENSMUSG00000011382	Dhdh	dihydrodiol dehydrogenase (dimeric) [Source:MGI Symbol;Acc:MGI:1919005]	0.673216	-1.52692	0.0724089	0.856699
ENSMUSG00000024197	Plin3	perilipin 3 [Source:MGI Symbol;Acc:MGI:1914155]	0.405325	-1.03445	-0.730608	1.3566
ENSMUSG00000071540	3425401B19Rik	RIKEN cDNA 3425401B19 gene [Source:MGI Symbol;Acc:MGI:3588196]	-0.550766	-0.938712	-0.152768	1.6173
ENSMUSG00000048756	Foxo3	forkhead box O3 [Source:MGI Symbol;Acc:MGI:1890081]	-0.0925282	-1.1346	-0.237704	1.43453
ENSMUSG00000038007	Acer2	alkaline ceramidase 2 [Source:MGI Symbol;Acc:MGI:1920932]	1.12982	-0.974443	-0.786121	0.722065
ENSMUSG00000068874	Selenbp1	selenium binding protein 1 [Source:MGI Symbol;Acc:MGI:96825]	0.773655	-1.24159	-0.584083	0.807108
ENSMUSG00000059479	B3gnt8	UDP-GlcNAc:betaGal beta-1,3-N-acetylglucosaminyltransferase 8 [Source:MGI Symbol;Acc:MGI:2385269]	-0.394877	-0.987167	-0.268011	1.66509
ENSMUSG00000031765	Mt1	metallothionein 1 [Source:MGI Symbol;Acc:MGI:97171]	0.783246	-0.502845	-1.26392	0.952687
ENSMUSG00000023150	Ivns1abp	influenza virus NS1A binding protein [Source:MGI Symbol;Acc:MGI:2152389]	0.32656	-1.1572	-0.685062	1.51395
ENSMUSG00000052934	Fbxo31	F-box protein 31 [Source:MGI Symbol;Acc:MGI:1354708]	-0.318306	-0.858638	-0.467968	1.5623
ENSMUSG00000002010	Idh3g	isocitrate dehydrogenase 3 (NAD+), gamma [Source:MGI Symbol;Acc:MGI:1099463]	0.0241805	-1.15097	-0.33064	1.57194
ENSMUSG00000063558	Aox1	aldehyde oxidase 1 [Source:MGI Symbol;Acc:MGI:88035]	-0.304141	-0.833187	-0.470254	1.56564
ENSMUSG00000042675	Ypel3	yippee-like 3 (Drosophila) [Source:MGI Symbol;Acc:MGI:1913340]	0.663872	-1.32601	-0.239901	1.0409
ENSMUSG00000001930	Vwf	Von Willebrand factor [Source:MGI Symbol;Acc:MGI:98941]	0.571226	-1.26654	-0.281879	0.88904
ENSMUSG00000037887	Dusp8	dual specificity phosphatase 8 [Source:MGI Symbol;Acc:MGI:106626]	-1.2832	0.347168	-0.611895	0.92353
ENSMUSG00000031666	Rbl2	retinoblastoma-like 2 [Source:MGI Symbol;Acc:MGI:105085]	0.923862	-1.42298	-0.309353	0.855484
ENSMUSG00000001604	Tcea3	transcription elongation factor A (SII), 3 [Source:MGI Symbol;Acc:MGI:1196908]	0.0842909	-1.16255	-0.434074	1.55466
ENSMUSG00000048458	Fam212b	family with sequence similarity 212, member B [Source:MGI Symbol;Acc:MGI:1923497]	-0.844915	-0.404854	-0.287703	1.61422
ENSMUSG00000035493	Tgfbi	transforming growth factor, beta induced [Source:MGI Symbol;Acc:MGI:99959]	0.442892	-0.97693	-0.637465	1.05783
ENSMUSG00000020893	Per1	period circadian clock 1 [Source:MGI Symbol;Acc:MGI:1098283]	0.321778	-0.846785	-1.01256	1.37957
ENSMUSG00000004748	Mtfp1	mitochondrial fission process 1 [Source:MGI Symbol;Acc:MGI:1916686]	-0.968182	-0.275309	-0.287274	1.59754
ENSMUSG00000035828	Pim3	proviral integration site 3 [Source:MGI Symbol;Acc:MGI:1355297]	0.749149	-1.09648	-0.816692	1.0202
ENSMUSG00000020089	Ppa1	pyrophosphatase (inorganic) 1 [Source:MGI Symbol;Acc:MGI:97831]	-0.806345	0.812404	-0.696199	0.781185
ENSMUSG00000002910	Arrdc2	arrestin domain containing 2 [Source:MGI Symbol;Acc:MGI:1918057]	0.324891	-1.07298	-0.667865	1.0795
ENSMUSG00000020190	Mknk2	MAP kinase-interacting serine/threonine kinase 2 [Source:MGI Symbol;Acc:MGI:894279]	0.400639	-1.33418	-0.298167	1.37957
ENSMUSG00000032411	Tfdp2	transcription factor Dp 2 [Source:MGI Symbol;Acc:MGI:107167]	0.181005	-1.00352	-0.579425	1.25486
ENSMUSG00000021200	Asb2	ankyrin repeat and SOCS box-containing 2 [Source:MGI Symbol;Acc:MGI:1929743]	-0.144374	-0.770084	-0.671441	1.65002
ENSMUSG00000040327	Cul9	cullin 9 [Source:MGI Symbol;Acc:MGI:1925559]	0.096013	-1.44547	-0.0267928	1.21996
ENSMUSG00000020777	Acox1	acyl-Coenzyme A oxidase 1, palmitoyl [Source:MGI Symbol;Acc:MGI:1330812]	-0.237118	-1.06131	-0.284605	1.61708
ENSMUSG00000037266	Rsrp1	arginine/serine rich protein 1 [Source:MGI Symbol;Acc:MGI:106498]	0.377145	-1.34215	-0.30339	0.93809
ENSMUSG00000038332	Sesn1	sestrin 1 [Source:MGI Symbol;Acc:MGI:2155278]	-0.00813534	-1.21469	-0.188802	1.46252
ENSMUSG00000038132	Rbm24	RNA binding motif protein 24 [Source:MGI Symbol;Acc:MGI:3610364]	0.570326	-0.800351	-0.962075	0.680754
ENSMUSG00000007891	Ctsd	cathepsin D [Source:MGI Symbol;Acc:MGI:88562]	-0.429397	-0.90296	-0.264779	1.6268
ENSMUSG00000006356	Crip2	cysteine rich protein 2 [Source:MGI Symbol;Acc:MGI:1915587]	0.36513	-1.32832	-0.35395	1.28965
ENSMUSG00000042642	Flad1	flavin adenine dinucleotide synthetase 1 [Source:MGI Symbol;Acc:MGI:2443030]	0.436461	-1.48834	-0.125174	1.10978
ENSMUSG00000024695	Zfp91	zinc finger protein 91 [Source:MGI Symbol;Acc:MGI:104854]	-1.12673	1.02856	-0.617277	1.0409
ENSMUSG00000031382	Asb11	ankyrin repeat and SOCS box-containing 11 [Source:MGI Symbol;Acc:MGI:1916104]	0.187109	-1.07221	-0.849494	1.33769
ENSMUSG00000034327	Kctd9	potassium channel tetramerisation domain containing 9 [Source:MGI Symbol;Acc:MGI:2145579]	-1.31058	0.677984	-0.570438	1.02303
ENSMUSG00000042978	Sbk1	SH3-binding kinase 1 [Source:MGI Symbol;Acc:MGI:2135937]	0.0248288	-0.954785	-0.517678	1.22176
ENSMUSG00000016024	Lbp	lipopolysaccharide binding protein [Source:MGI Symbol;Acc:MGI:1098776]	0.94613	-1.01204	-0.523377	1.22967
ENSMUSG00000004221	Ikbkg	inhibitor of kappaB kinase gamma [Source:MGI Symbol;Acc:MGI:1338074]	1.11247	-1.28736	-0.329935	0.837964
ENSMUSG00000022214	Dcaf11	DDB1 and CUL4 associated factor 11 [Source:MGI Symbol;Acc:MGI:90168]	-0.145721	-1.02771	-0.329246	1.7266
ENSMUSG00000051747	Ttn	titin [Source:MGI Symbol;Acc:MGI:98864]	0.0642905	-0.764167	-0.934489	1.52157
ENSMUSG00000028954	Nub1	negative regulator of ubiquitin-like proteins 1 [Source:MGI Symbol;Acc:MGI:1889001]	0.465578	-1.19934	-0.148405	0.821206
ENSMUSG00000002831	Plin4	perilipin 4 [Source:MGI Symbol;Acc:MGI:1929709]	-0.17069	-0.712074	-0.696141	1.35615
ENSMUSG00000028821	Syf2	SYF2 homolog, RNA splicing factor (S. cerevisiae) [Source:MGI Symbol;Acc:MGI:1915842]	0.323087	-1.40874	-0.0729199	1.16325
ENSMUSG00000032372	Plscr2	phospholipid scramblase 2 [Source:MGI Symbol;Acc:MGI:1270860]	0.979001	-1.43873	0.265378	0.70382
ENSMUSG00000025085	Ablim1	actin-binding LIM protein 1 [Source:MGI Symbol;Acc:MGI:1194500]	-0.191951	-1.05609	-0.310169	1.33214
ENSMUSG00000049134	Nrap	nebulin-related anchoring protein [Source:MGI Symbol;Acc:MGI:1098765]	-0.800848	0.0841038	-0.731192	1.49055
ENSMUSG00000031708	Tecr	trans-2,3-enoyl-CoA reductase [Source:MGI Symbol;Acc:MGI:1915408]	-0.311228	-0.707199	-0.681314	1.70835
ENSMUSG00000035944	Ttc38	tetratricopeptide repeat domain 38 [Source:MGI Symbol;Acc:MGI:2146198]	0.133784	-1.05681	-0.635186	1.42573
ENSMUSG00000058793	Cds2	CDP-diacylglycerol synthase (phosphatidate cytidylyltransferase) 2 [Source:MGI Symbol;Acc:MGI:1332236]	0.251241	-1.20909	-0.0854124	1.36011
ENSMUSG00000023089	Ndufa5	NADH dehydrogenase (ubiquinone) 1 alpha subcomplex, 5 [Source:MGI Symbol;Acc:MGI:1915452]	-1.02668	-0.134258	-0.329021	1.54686
ENSMUSG00000045078	Rnf216	ring finger protein 216 [Source:MGI Symbol;Acc:MGI:1344349]	0.764577	-1.44683	0.0255698	0.701899
ENSMUSG00000027332	Ivd	isovaleryl coenzyme A dehydrogenase [Source:MGI Symbol;Acc:MGI:1929242]	-0.449534	-0.760563	-0.521137	1.67539
ENSMUSG00000030217	Art4	ADP-ribosyltransferase 4 [Source:MGI Symbol;Acc:MGI:1202710]	1.17426	-1.19676	-0.482232	0.729866
ENSMUSG00000028830	AU040320	expressed sequence AU040320 [Source:MGI Symbol;Acc:MGI:2140475]	0.8145	-1.45537	-0.0587576	0.63179
ENSMUSG00000055553	Kxd1	KxDL motif containing 1 [Source:MGI Symbol;Acc:MGI:1922870]	1.09143	-1.48324	-0.263316	0.666635
ENSMUSG00000030711	Sult1a1	sulfotransferase family 1A, phenol-preferring, member 1 [Source:MGI Symbol;Acc:MGI:102896]	-0.0624223	-1.13824	-0.14942	1.36386
ENSMUSG00000032845	Alpk2	alpha-kinase 2 [Source:MGI Symbol;Acc:MGI:2449492]	0.430832	-0.843918	-0.966334	1.04994
ENSMUSG00000041477	Dcp1b	decapping mRNA 1B [Source:MGI Symbol;Acc:MGI:2442404]	0.803159	-1.47485	-0.257075	0.777242
ENSMUSG00000041775	Mapk1ip1	mitogen-activated protein kinase 1 interacting protein 1 [Source:MGI Symbol;Acc:MGI:1916796]	0.861744	-1.31608	-0.44248	1.0279
ENSMUSG00000019944	Rhobtb1	Rho-related BTB domain containing 1 [Source:MGI Symbol;Acc:MGI:1916538]	-0.439412	-0.73324	-0.494417	1.62894
ENSMUSG00000020044	Timp3	tissue inhibitor of metalloproteinase 3 [Source:MGI Symbol;Acc:MGI:98754]	0.434651	-0.767005	-0.795448	1.25554
ENSMUSG00000050043	Tmx2	thioredoxin-related transmembrane protein 2 [Source:MGI Symbol;Acc:MGI:1914208]	-1.20743	0.962079	-0.595266	0.649098
ENSMUSG00000024236	Svil	supervillin [Source:MGI Symbol;Acc:MGI:2147319]	0.0807054	-1.04891	-0.5284	1.19388
ENSMUSG00000020926	Adam11	a disintegrin and metallopeptidase domain 11 [Source:MGI Symbol;Acc:MGI:1098667]	0.61779	-1.03541	-0.602799	0.853206
ENSMUSG00000034908	Sidt2	SID1 transmembrane family, member 2 [Source:MGI Symbol;Acc:MGI:2446134]	0.582985	-1.6869	0.0399798	0.65517
ENSMUSG00000002985	Apoe	apolipoprotein E [Source:MGI Symbol;Acc:MGI:88057]	-0.396181	-0.781477	-0.455948	1.54956
ENSMUSG00000025509	Pnpla2	patatin-like phospholipase domain containing 2 [Source:MGI Symbol;Acc:MGI:1914103]	-0.368538	-0.912321	-0.337512	1.33434
ENSMUSG00000032279	Idh3a	isocitrate dehydrogenase 3 (NAD+) alpha [Source:MGI Symbol;Acc:MGI:1915084]	-0.762466	0.674234	-0.959727	1.08078
ENSMUSG00000018263	Tbx5	T-box 5 [Source:MGI Symbol;Acc:MGI:102541]	0.492058	-1.04731	-0.374097	0.902853
ENSMUSG00000034290	Nek9	NIMA (never in mitosis gene a)-related expressed kinase 9 [Source:MGI Symbol;Acc:MGI:2387995]	0.356188	-1.01384	-0.593067	1.56355
ENSMUSG00000031782	Coq9	coenzyme Q9 [Source:MGI Symbol;Acc:MGI:1915164]	-0.495975	-0.943791	-0.228958	1.53007
ENSMUSG00000037921	Ddx60	DEAD (Asp-Glu-Ala-Asp) box polypeptide 60 [Source:MGI Symbol;Acc:MGI:2384570]	0.615378	-0.892231	-0.728206	0.771797
ENSMUSG00000035284	Vps13c	vacuolar protein sorting 13C [Source:MGI Symbol;Acc:MGI:2444207]	-0.0683969	-1.19027	0.0128543	1.34714
ENSMUSG00000079355	Ackr4	atypical chemokine receptor 4 [Source:MGI Symbol;Acc:MGI:2181676]	-0.439441	-1.01488	-0.0765923	1.69146
ENSMUSG00000034220	Gpc1	glypican 1 [Source:MGI Symbol;Acc:MGI:1194891]	-0.611368	-0.249151	-0.743901	1.62558
ENSMUSG00000029095	Ablim2	actin-binding LIM protein 2 [Source:MGI Symbol;Acc:MGI:2385758]	0.57798	-1.25998	-0.126826	0.958386
ENSMUSG00000049537	Tecrl	trans-2,3-enoyl-CoA reductase-like [Source:MGI Symbol;Acc:MGI:2444966]	0.953571	-1.01928	-0.395778	1.38161
ENSMUSG00000055322	Tns1	tensin 1 [Source:MGI Symbol;Acc:MGI:104552]	0.182644	-1.00073	-0.499079	1.38904
ENSMUSG00000044447	Dock5	dedicator of cytokinesis 5 [Source:MGI Symbol;Acc:MGI:2652871]	-1.23242	0.275199	-0.648206	1.36133
ENSMUSG00000000346	Dazap2	DAZ associated protein 2 [Source:MGI Symbol;Acc:MGI:1344344]	0.169486	-1.30323	-0.199979	1.29884
ENSMUSG00000072946	Ptgr2	prostaglandin reductase 2 [Source:MGI Symbol;Acc:MGI:1916372]	0.211863	-1.38399	-0.107843	1.34264
ENSMUSG00000032902	Slc16a1	solute carrier family 16 (monocarboxylic acid transporters), member 1 [Source:MGI Symbol;Acc:MGI:106013]	-0.530206	0.405571	-1.04823	1.30377
ENSMUSG00000015837	Sqstm1	sequestosome 1 [Source:MGI Symbol;Acc:MGI:107931]	-0.393994	-0.928908	-0.26284	1.40113
ENSMUSG00000020593	Lpin1	lipin 1 [Source:MGI Symbol;Acc:MGI:1891340]	-0.63721	-0.767691	-0.244892	1.60142
ENSMUSG00000056708	Ier5	immediate early response 5 [Source:MGI Symbol;Acc:MGI:1337072]	-1.19043	-0.0543418	-0.588985	1.01036
ENSMUSG00000030357	Fkbp4	FK506 binding protein 4 [Source:MGI Symbol;Acc:MGI:95543]	-0.876528	-0.372327	-0.349445	1.58959
ENSMUSG00000040562	Gstm2	glutathione S-transferase, mu 2 [Source:MGI Symbol;Acc:MGI:95861]	0.0132699	-0.773017	-0.808771	1.50119
ENSMUSG00000034449	Dhrs11	dehydrogenase/reductase (SDR family) member 11 [Source:MGI Symbol;Acc:MGI:2652816]	0.533509	-1.18979	-0.347249	0.723264
ENSMUSG00000020821	Kif1c	kinesin family member 1C [Source:MGI Symbol;Acc:MGI:1098260]	-0.844276	-0.494334	-0.246982	1.72407
ENSMUSG00000033863	Klf9	Kruppel-like factor 9 [Source:MGI Symbol;Acc:MGI:1333856]	-0.556013	-0.902489	-0.129235	1.52668
ENSMUSG00000022477	Aco2	aconitase 2, mitochondrial [Source:MGI Symbol;Acc:MGI:87880]	-0.292229	-0.995101	-0.159566	1.43707
ENSMUSG00000029287	Tgfbr3	transforming growth factor, beta receptor III [Source:MGI Symbol;Acc:MGI:104637]	-0.0909125	-1.21431	-0.221648	1.21776
ENSMUSG00000033938	Ndufb7	NADH dehydrogenase (ubiquinone) 1 beta subcomplex, 7 [Source:MGI Symbol;Acc:MGI:1914166]	-0.865439	-0.0801767	-0.41124	1.43723
ENSMUSG00000024055	Cyp4f13	cytochrome P450, family 4, subfamily f, polypeptide 13 [Source:MGI Symbol;Acc:MGI:2158641]	1.18427	-1.25673	-0.00658259	1.00654
ENSMUSG00000021460	Auh	AU RNA binding protein/enoyl-coenzyme A hydratase [Source:MGI Symbol;Acc:MGI:1338011]	-0.279367	-1.21809	0.00229593	1.50551
ENSMUSG00000004789	Dlst	dihydrolipoamide S-succinyltransferase (E2 component of 2-oxo-glutarate complex) [Source:MGI Symbol;Acc:MGI:1926170]	-0.889998	-0.12894	-0.674625	1.47679
ENSMUSG00000022013	Dnajc15	DnaJ heat shock protein family (Hsp40) member C15 [Source:MGI Symbol;Acc:MGI:1913398]	-1.24444	0.871251	-0.722057	0.512188
ENSMUSG00000028834	Trim63	tripartite motif-containing 63 [Source:MGI Symbol;Acc:MGI:2447992]	0.602991	-1.36629	-0.458194	1.11621
ENSMUSG00000037857	Nufip2	nuclear fragile X mental retardation protein interacting protein 2 [Source:MGI Symbol;Acc:MGI:1915814]	-1.24178	0.984804	-0.740077	0.739926
ENSMUSG00000045838	A430105I19Rik	RIKEN cDNA A430105I19 gene [Source:MGI Symbol;Acc:MGI:2685199]	-0.530067	-0.986418	-0.112322	1.66545
ENSMUSG00000033624	Pdpr	pyruvate dehydrogenase phosphatase regulatory subunit [Source:MGI Symbol;Acc:MGI:2442188]	0.0176145	-1.04866	-0.321447	1.41188
ENSMUSG00000025393	Atp5b	ATP synthase, H+ transporting mitochondrial F1 complex, beta subunit [Source:MGI Symbol;Acc:MGI:107801]	0.213499	-0.919881	-0.419564	1.34678
ENSMUSG00000055720	Ubl7	ubiquitin-like 7 (bone marrow stromal cell-derived) [Source:MGI Symbol;Acc:MGI:1916709]	0.578819	-1.09703	-0.131353	0.785474
ENSMUSG00000031641	Cbr4	carbonyl reductase 4 [Source:MGI Symbol;Acc:MGI:2384567]	0.724375	-1.24638	-0.865338	0.752045
ENSMUSG00000019731	Slc35e1	solute carrier family 35, member E1 [Source:MGI Symbol;Acc:MGI:2142403]	-0.881439	-0.39319	-0.385526	1.6083
ENSMUSG00000023921	Mut	methylmalonyl-Coenzyme A mutase [Source:MGI Symbol;Acc:MGI:97239]	-0.235021	-0.772472	-0.656792	1.65431
ENSMUSG00000039166	Akap7	A kinase (PRKA) anchor protein 7 [Source:MGI Symbol;Acc:MGI:1859150]	0.778574	-1.17624	-0.861094	1.18441
ENSMUSG00000022307	Oxr1	oxidation resistance 1 [Source:MGI Symbol;Acc:MGI:2179326]	0.615064	-0.966947	-0.311492	0.978228
ENSMUSG00000035621	Midn	midnolin [Source:MGI Symbol;Acc:MGI:1890222]	1.15301	-1.00821	-0.819085	0.723371
ENSMUSG00000023087	Noct	nocturnin [Source:MGI Symbol;Acc:MGI:109382]	-0.796334	-0.153474	-0.473861	1.60042
ENSMUSG00000030246	Ldhb	lactate dehydrogenase B [Source:MGI Symbol;Acc:MGI:96763]	-0.107682	-0.90063	-0.626991	1.58293
ENSMUSG00000045160	Bola3	bolA-like 3 (E. coli) [Source:MGI Symbol;Acc:MGI:1925903]	-0.857206	-0.162196	-0.511258	1.42007
ENSMUSG00000006418	Rnf114	ring finger protein 114 [Source:MGI Symbol;Acc:MGI:1933159]	0.973474	-1.07782	-0.78008	0.952267
ENSMUSG00000002147	Stat6	signal transducer and activator of transcription 6 [Source:MGI Symbol;Acc:MGI:103034]	0.0880833	-1.31218	-0.225463	1.4119
ENSMUSG00000015112	Slc25a13	solute carrier family 25 (mitochondrial carrier, adenine nucleotide translocator), member 13 [Source:MGI Symbol;Acc:MGI:1354721]	-0.255825	-0.770176	-0.516541	1.64455
ENSMUSG00000028295	Smim8	small integral membrane protein 8 [Source:MGI Symbol;Acc:MGI:1913541]	0.108786	-1.2495	0.112858	1.47599
ENSMUSG00000025579	Gaa	glucosidase, alpha, acid [Source:MGI Symbol;Acc:MGI:95609]	0.0676795	-0.832574	-0.623231	1.44664
ENSMUSG00000068823	Csde1	cold shock domain containing E1, RNA binding [Source:MGI Symbol;Acc:MGI:92356]	-0.927718	-0.303347	-0.420489	1.61518
ENSMUSG00000066687	Zbtb16	zinc finger and BTB domain containing 16 [Source:MGI Symbol;Acc:MGI:103222]	-0.367387	-0.724817	-0.576361	1.56134
ENSMUSG00000062580	Timm17a	translocase of inner mitochondrial membrane 17a [Source:MGI Symbol;Acc:MGI:1343131]	-1.10308	0.403609	-0.756763	1.49263
ENSMUSG00000034105	Tldc1	TBC/LysM associated domain containing 1 [Source:MGI Symbol;Acc:MGI:1921597]	1.02002	-1.06711	-0.663408	0.663925
ENSMUSG00000075232	Amd1	S-adenosylmethionine decarboxylase 1 [Source:MGI Symbol;Acc:MGI:88004]	-0.973503	0.0812284	-0.6156	1.58444
ENSMUSG00000005362	Crbn	cereblon [Source:MGI Symbol;Acc:MGI:1913277]	0.861336	-1.28369	-0.476596	1.08426
ENSMUSG00000063694	Cycs	cytochrome c, somatic [Source:MGI Symbol;Acc:MGI:88578]	-0.706547	0.306468	-0.592301	1.09867
ENSMUSG00000024359	Hspa9	heat shock protein 9 [Source:MGI Symbol;Acc:MGI:96245]	-0.18525	0.711674	-1.4908	0.930572
ENSMUSG00000036854	Hspb6	heat shock protein, alpha-crystallin-related, B6 [Source:MGI Symbol;Acc:MGI:2685325]	-0.866346	-0.549737	-0.217089	1.67257
ENSMUSG00000020108	Ddit4	DNA-damage-inducible transcript 4 [Source:MGI Symbol;Acc:MGI:1921997]	0.57591	-1.41871	-0.127802	0.812179
ENSMUSG00000030103	Bhlhe40	basic helix-loop-helix family, member e40 [Source:MGI Symbol;Acc:MGI:1097714]	-0.75075	-0.422396	-0.356857	1.4385
ENSMUSG00000031781	Ciapin1	cytokine induced apoptosis inhibitor 1 [Source:MGI Symbol;Acc:MGI:1922083]	-0.991069	1.02914	-0.723829	1.19884
ENSMUSG00000062981	Mrpl42	mitochondrial ribosomal protein L42 [Source:MGI Symbol;Acc:MGI:1333774]	-1.01242	-0.334108	-0.383207	1.65953
ENSMUSG00000024066	Xdh	xanthine dehydrogenase [Source:MGI Symbol;Acc:MGI:98973]	-0.488324	-0.648579	-0.550083	1.56601
ENSMUSG00000020435	Osbp2	oxysterol binding protein 2 [Source:MGI Symbol;Acc:MGI:1921559]	0.159179	-0.781107	-0.740444	1.61581
ENSMUSG00000045867	Cradd	CASP2 and RIPK1 domain containing adaptor with death domain [Source:MGI Symbol;Acc:MGI:1336168]	0.503809	-1.25557	-0.332279	1.07891
ENSMUSG00000032527	Pccb	propionyl Coenzyme A carboxylase, beta polypeptide [Source:MGI Symbol;Acc:MGI:1914154]	0.320055	-1.27939	-0.678795	1.42497
ENSMUSG00000028328	Tmod1	tropomodulin 1 [Source:MGI Symbol;Acc:MGI:98775]	0.860146	-1.36568	-0.193511	1.08861
ENSMUSG00000020621	Rdh14	retinol dehydrogenase 14 (all-trans and 9-cis) [Source:MGI Symbol;Acc:MGI:1920402]	0.965323	-1.16556	-0.441599	0.698867
ENSMUSG00000021037	Ahsa1	AHA1, activator of heat shock protein ATPase 1 [Source:MGI Symbol;Acc:MGI:2387603]	-1.08864	0.548853	-0.590835	1.32414
ENSMUSG00000030029	Lrig1	leucine-rich repeats and immunoglobulin-like domains 1 [Source:MGI Symbol;Acc:MGI:107935]	0.712429	-1.31337	-0.584903	1.13525
ENSMUSG00000042647	Acad12	acyl-Coenzyme A dehydrogenase family, member 12 [Source:MGI Symbol;Acc:MGI:2443320]	-0.418753	-0.81653	-0.331329	1.70521
ENSMUSG00000041733	Coq5	coenzyme Q5 methyltransferase [Source:MGI Symbol;Acc:MGI:1098643]	-0.998958	-0.0108881	-0.527114	1.18455
ENSMUSG00000010911	Apip	APAF1 interacting protein [Source:MGI Symbol;Acc:MGI:1926788]	-1.01164	0.0405539	-0.345378	1.52514
ENSMUSG00000015647	Lama5	laminin, alpha 5 [Source:MGI Symbol;Acc:MGI:105382]	0.00950977	-0.757168	-0.746581	1.33378
ENSMUSG00000044308	Ubr3	ubiquitin protein ligase E3 component n-recognin 3 [Source:MGI Symbol;Acc:MGI:1861100]	-0.155211	-1.16515	-0.0553134	1.42297
ENSMUSG00000034875	Nudt19	nudix (nucleoside diphosphate linked moiety X)-type motif 19 [Source:MGI Symbol;Acc:MGI:94203]	-0.702165	0.706718	-0.923606	1.0956
ENSMUSG00000057530	Ece1	endothelin converting enzyme 1 [Source:MGI Symbol;Acc:MGI:1101357]	0.842583	-1.10679	-0.386523	0.897788
ENSMUSG00000032648	Pygm	muscle glycogen phosphorylase [Source:MGI Symbol;Acc:MGI:97830]	-0.590494	-0.823688	-0.182072	1.64612
ENSMUSG00000023861	Mpc1	mitochondrial pyruvate carrier 1 [Source:MGI Symbol;Acc:MGI:1915240]	-0.799236	-0.49318	-0.424785	1.67019
ENSMUSG00000072720	Myo18b	myosin XVIIIb [Source:MGI Symbol;Acc:MGI:1921626]	0.58834	-0.658143	-1.06222	1.40072
ENSMUSG00000029162	Khk	ketohexokinase [Source:MGI Symbol;Acc:MGI:1096353]	0.913927	-1.27901	-0.314449	1.11192
ENSMUSG00000024914	Drap1	Dr1 associated protein 1 (negative cofactor 2 alpha) [Source:MGI Symbol;Acc:MGI:1913806]	0.269659	-1.1164	-0.712304	1.54493
ENSMUSG00000022037	Clu	clusterin [Source:MGI Symbol;Acc:MGI:88423]	-0.466669	-0.689267	-0.452723	1.67648
ENSMUSG00000030335	Mrpl51	mitochondrial ribosomal protein L51 [Source:MGI Symbol;Acc:MGI:1913743]	-0.655756	0.0996346	-0.726345	1.514
ENSMUSG00000005882	Uqcc1	ubiquinol-cytochrome c reductase complex assembly factor 1 [Source:MGI Symbol;Acc:MGI:1929472]	-1.17619	-0.114605	-0.466817	1.32292
ENSMUSG00000070583	Fv1	Friend virus susceptibility 1 [Source:MGI Symbol;Acc:MGI:95595]	-1.03867	0.175195	-0.623787	1.69526
ENSMUSG00000051319	1500011K16Rik	RIKEN cDNA 1500011K16 gene [Source:MGI Symbol;Acc:MGI:1915135]	-1.07498	0.237366	-0.390653	1.23753
ENSMUSG00000015850	Adamtsl4	ADAMTS-like 4 [Source:MGI Symbol;Acc:MGI:2389008]	-0.452772	-1.07739	-0.0790717	1.62596
ENSMUSG00000027628	Aar2	AAR2 splicing factor homolog [Source:MGI Symbol;Acc:MGI:1915545]	0.935219	-1.19861	-0.440788	0.910531
ENSMUSG00000090889	Gm17428	predicted gene, 17428 [Source:MGI Symbol;Acc:MGI:4937062]	0.878271	-1.38206	-0.234283	0.907585
ENSMUSG00000069917	Hba-a2	hemoglobin alpha, adult chain 2 [Source:MGI Symbol;Acc:MGI:96016]	-0.710137	-0.533452	-0.336255	1.39164
ENSMUSG00000024187	Fam234a	family with sequence similarity 234, member A [Source:MGI Symbol;Acc:MGI:2146854]	-0.272952	-0.92126	-0.26054	1.40531
ENSMUSG00000042429	Adora1	adenosine A1 receptor [Source:MGI Symbol;Acc:MGI:99401]	0.2051	-0.865006	-0.889666	1.27904
ENSMUSG00000026112	Coa5	cytochrome C oxidase assembly factor 5 [Source:MGI Symbol;Acc:MGI:1923428]	-1.28914	0.562376	-0.492244	1.15033
ENSMUSG00000025488	Cox8b	cytochrome c oxidase subunit VIIIb [Source:MGI Symbol;Acc:MGI:105958]	-0.728439	-0.484767	-0.243884	1.52883
ENSMUSG00000068196	Col8a1	collagen, type VIII, alpha 1 [Source:MGI Symbol;Acc:MGI:88463]	-0.777674	-0.543151	-0.241426	1.86889
ENSMUSG00000024769	Cdc42bpg	CDC42 binding protein kinase gamma (DMPK-like) [Source:MGI Symbol;Acc:MGI:2652845]	0.426793	-1.38006	-0.232816	0.845201
ENSMUSG00000006057	Atp5g1	ATP synthase, H+ transporting, mitochondrial F0 complex, subunit C1 (subunit 9) [Source:MGI Symbol;Acc:MGI:107653]	-0.670121	-0.267368	-0.347149	1.52092
ENSMUSG00000028737	Aldh4a1	aldehyde dehydrogenase 4 family, member A1 [Source:MGI Symbol;Acc:MGI:2443883]	-0.355614	-0.725699	-0.645842	1.56692
ENSMUSG00000086784	Isoc2a	isochorismatase domain containing 2a [Source:MGI Symbol;Acc:MGI:3609243]	0.664915	-0.623251	-0.775807	0.717904
ENSMUSG00000059824	Dbp	D site albumin promoter binding protein [Source:MGI Symbol;Acc:MGI:94866]	-0.513127	-0.645668	-0.481609	1.65619
ENSMUSG00000074207	Adh1	alcohol dehydrogenase 1 (class I) [Source:MGI Symbol;Acc:MGI:87921]	-0.352172	-0.923186	-0.303398	1.95308
ENSMUSG00000033880	Lgals3bp	lectin, galactoside-binding, soluble, 3 binding protein [Source:MGI Symbol;Acc:MGI:99554]	0.3782	-1.16731	-0.47403	1.22712
ENSMUSG00000051391	Ywhag	tyrosine 3-monooxygenase/tryptophan 5-monooxygenase activation protein, gamma polypeptide [Source:MGI Symbol;Acc:MGI:108109]	-1.14724	0.555147	-0.633969	0.63611
ENSMUSG00000031633	Slc25a4	solute carrier family 25 (mitochondrial carrier, adenine nucleotide translocator), member 4 [Source:MGI Symbol;Acc:MGI:1353495]	-0.00893013	-0.667675	-0.653622	1.48815
ENSMUSG00000017009	Sdc4	syndecan 4 [Source:MGI Symbol;Acc:MGI:1349164]	0.335541	-0.820021	-0.992607	0.873658
ENSMUSG00000027861	Casq2	calsequestrin 2 [Source:MGI Symbol;Acc:MGI:1309469]	0.211471	-1.09951	-0.673993	1.45304
ENSMUSG00000030089	Slc41a3	solute carrier family 41, member 3 [Source:MGI Symbol;Acc:MGI:1918949]	-0.349707	-0.798234	-0.458672	1.63949
ENSMUSG00000036052	Dnajb5	DnaJ heat shock protein family (Hsp40) member B5 [Source:MGI Symbol;Acc:MGI:1930018]	-0.852613	-0.339724	-0.612402	1.47884
ENSMUSG00000040859	Bsdc1	BSD domain containing 1 [Source:MGI Symbol;Acc:MGI:1913466]	-0.249841	-1.09879	-0.270494	1.32137
ENSMUSG00000068742	Cry2	cryptochrome 2 (photolyase-like) [Source:MGI Symbol;Acc:MGI:1270859]	0.710558	-1.02138	0.148049	0.818255
ENSMUSG00000026571	Dcaf6	DDB1 and CUL4 associated factor 6 [Source:MGI Symbol;Acc:MGI:1921356]	-0.242473	-1.26779	-0.0210329	1.50012
ENSMUSG00000017188	Coa3	cytochrome C oxidase assembly factor 3 [Source:MGI Symbol;Acc:MGI:1098757]	-0.784893	0.572697	-0.781018	0.906045
ENSMUSG00000028959	Fastk	Fas-activated serine/threonine kinase [Source:MGI Symbol;Acc:MGI:1913837]	0.173014	-0.905432	-0.65194	1.51823
ENSMUSG00000024570	Rbfa	ribosome binding factor A [Source:MGI Symbol;Acc:MGI:1915981]	0.0611308	-1.11567	-0.462156	1.26309
ENSMUSG00000030688	Stard10	START domain containing 10 [Source:MGI Symbol;Acc:MGI:1860093]	0.605437	-1.02913	-0.933955	1.18491
ENSMUSG00000078486	Perm1	PPARGC1 and ESRR induced regulator, muscle 1 [Source:MGI Symbol;Acc:MGI:1921433]	-0.867588	-0.542603	-0.208408	1.628
ENSMUSG00000028128	F3	coagulation factor III [Source:MGI Symbol;Acc:MGI:88381]	-0.811549	0.00348605	-0.420738	1.57192
ENSMUSG00000078716	Tmem8b	transmembrane protein 8B [Source:MGI Symbol;Acc:MGI:2441680]	1.03221	-1.3267	-0.57518	0.541341
ENSMUSG00000027384	Ndufaf5	NADH dehydrogenase (ubiquinone) complex I, assembly factor 5 [Source:MGI Symbol;Acc:MGI:1916737]	-0.822008	0.912196	-0.734319	0.924655
ENSMUSG00000061455	Stx17	syntaxin 17 [Source:MGI Symbol;Acc:MGI:1914977]	0.261806	-1.51908	-0.0502579	0.711269
ENSMUSG00000021520	Uqcrb	ubiquinol-cytochrome c reductase binding protein [Source:MGI Symbol;Acc:MGI:1914780]	-0.792868	-0.0872987	-0.586727	1.45239
ENSMUSG00000021557	Agtpbp1	ATP/GTP binding protein 1 [Source:MGI Symbol;Acc:MGI:2159437]	-0.720886	-0.544826	-0.379113	1.52965
ENSMUSG00000042842	Serpinb6b	serine (or cysteine) peptidase inhibitor, clade B, member 6b [Source:MGI Symbol;Acc:MGI:894688]	-0.0442227	-1.04606	-0.133609	1.37463
ENSMUSG00000043122	A530016L24Rik	RIKEN cDNA A530016L24 gene [Source:MGI Symbol;Acc:MGI:2443020]	-0.631795	0.585939	-1.10434	1.297
ENSMUSG00000057469	E2f6	E2F transcription factor 6 [Source:MGI Symbol;Acc:MGI:1354159]	-0.956992	1.0173	-0.45517	0.812798
ENSMUSG00000037916	Ndufv1	NADH dehydrogenase (ubiquinone) flavoprotein 1 [Source:MGI Symbol;Acc:MGI:107851]	-0.173535	-0.925999	-0.337576	1.54177
ENSMUSG00000022151	Ttc33	tetratricopeptide repeat domain 33 [Source:MGI Symbol;Acc:MGI:1914765]	0.495744	-1.43709	0.179188	0.96034
ENSMUSG00000040213	Kyat3	kynurenine aminotransferase 3 [Source:MGI Symbol;Acc:MGI:2677849]	0.232578	-0.858877	-0.981084	1.43464
ENSMUSG00000028691	Prdx1	peroxiredoxin 1 [Source:MGI Symbol;Acc:MGI:99523]	-0.579546	0.758528	-0.656258	0.710808
ENSMUSG00000033083	Tbc1d4	TBC1 domain family, member 4 [Source:MGI Symbol;Acc:MGI:2429660]	-0.0860592	-0.906174	-0.103544	1.46378
ENSMUSG00000039382	Wdr45	WD repeat domain 45 [Source:MGI Symbol;Acc:MGI:1859606]	0.344231	-1.40336	0.236175	1.21688
ENSMUSG00000036002	Fam214b	family with sequence similarity 214, member B [Source:MGI Symbol;Acc:MGI:2441854]	0.164482	-1.26937	-0.290153	1.48569
ENSMUSG00000015846	Rxra	retinoid X receptor alpha [Source:MGI Symbol;Acc:MGI:98214]	0.429787	-1.16405	-0.639219	1.14448
ENSMUSG00000057181	5730455P16Rik	RIKEN cDNA 5730455P16 gene [Source:MGI Symbol;Acc:MGI:1917841]	0.944743	-1.24002	-0.0827392	0.761304
ENSMUSG00000026817	Ak1	adenylate kinase 1 [Source:MGI Symbol;Acc:MGI:87977]	-0.502334	-0.966465	-0.164888	1.51259
ENSMUSG00000038178	Slc43a2	solute carrier family 43, member 2 [Source:MGI Symbol;Acc:MGI:2442746]	-0.341093	-1.22773	-0.247415	1.41138
ENSMUSG00000049225	Pdp1	pyruvate dehyrogenase phosphatase catalytic subunit 1 [Source:MGI Symbol;Acc:MGI:2685870]	0.643721	-1.28561	-0.146584	0.63007
ENSMUSG00000029432	Gbas	glioblastoma amplified sequence [Source:MGI Symbol;Acc:MGI:1278343]	0.00520285	-0.805465	-0.486174	1.56917
ENSMUSG00000001891	Ugp2	UDP-glucose pyrophosphorylase 2 [Source:MGI Symbol;Acc:MGI:2183447]	-1.02839	0.678124	-0.928887	1.25604
ENSMUSG00000027010	Slc25a12	solute carrier family 25 (mitochondrial carrier, Aralar), member 12 [Source:MGI Symbol;Acc:MGI:1926080]	-0.243654	-0.883	-0.439655	1.53876
ENSMUSG00000024036	Slc37a1	solute carrier family 37 (glycerol-3-phosphate transporter), member 1 [Source:MGI Symbol;Acc:MGI:2446181]	0.355145	-1.30946	-0.472848	1.33896
ENSMUSG00000030934	Oat	ornithine aminotransferase [Source:MGI Symbol;Acc:MGI:97394]	-0.606648	0.191887	-0.849234	1.40426
ENSMUSG00000029922	Mkrn1	makorin, ring finger protein, 1 [Source:MGI Symbol;Acc:MGI:1859353]	0.0164323	-0.853256	-0.517414	1.39
ENSMUSG00000059734	Ndufs8	NADH dehydrogenase (ubiquinone) Fe-S protein 8 [Source:MGI Symbol;Acc:MGI:2385079]	-0.85703	-0.27237	-0.487922	1.419
ENSMUSG00000021365	Nedd9	neural precursor cell expressed, developmentally down-regulated gene 9 [Source:MGI Symbol;Acc:MGI:97302]	-0.906955	0.0368031	-0.415236	1.35788
ENSMUSG00000049106	Dcaf5	DDB1 and CUL4 associated factor 5 [Source:MGI Symbol;Acc:MGI:2444785]	0.291548	-1.37152	0.0290959	0.846206
ENSMUSG00000024588	Fech	ferrochelatase [Source:MGI Symbol;Acc:MGI:95513]	-0.329456	-0.898694	-0.30481	1.64432
ENSMUSG00000008136	Fhl2	four and a half LIM domains 2 [Source:MGI Symbol;Acc:MGI:1338762]	-0.872663	-0.51346	-0.29284	1.56766
ENSMUSG00000022517	Mgrn1	mahogunin, ring finger 1 [Source:MGI Symbol;Acc:MGI:2447670]	0.94127	-0.90212	-0.990944	0.612692
ENSMUSG00000023826	Park2	Parkinson disease (autosomal recessive, juvenile) 2, parkin [Source:MGI Symbol;Acc:MGI:1355296]	0.634471	-1.15916	0.00114479	1.17032
ENSMUSG00000063884	Ptcd3	pentatricopeptide repeat domain 3 [Source:MGI Symbol;Acc:MGI:1917206]	-0.577521	0.691372	-1.3618	1.11415
ENSMUSG00000021311	Mtr	5-methyltetrahydrofolate-homocysteine methyltransferase [Source:MGI Symbol;Acc:MGI:894292]	0.20298	-0.559808	-0.925614	1.27594
ENSMUSG00000073838	Tufm	Tu translation elongation factor, mitochondrial [Source:MGI Symbol;Acc:MGI:1923686]	-0.977082	0.123572	-0.308247	1.65787
ENSMUSG00000023068	Nus1	NUS1 dehydrodolichyl diphosphate synthase subunit [Source:MGI Symbol;Acc:MGI:1196365]	-1.12378	0.448033	-0.720533	0.926491
ENSMUSG00000042251	Pm20d1	peptidase M20 domain containing 1 [Source:MGI Symbol;Acc:MGI:2442939]	0.761951	-1.45257	-0.271905	0.727865
ENSMUSG00000027499	Pkia	protein kinase inhibitor, alpha [Source:MGI Symbol;Acc:MGI:104747]	-0.895956	-0.470547	-0.214518	1.743
ENSMUSG00000019996	Map7	microtubule-associated protein 7 [Source:MGI Symbol;Acc:MGI:1328328]	0.268679	-1.28871	-0.181945	1.29967
ENSMUSG00000059714	Flot1	flotillin 1 [Source:MGI Symbol;Acc:MGI:1100500]	-0.0601219	-0.967287	-0.610998	1.42138
ENSMUSG00000026170	Cyp27a1	cytochrome P450, family 27, subfamily a, polypeptide 1 [Source:MGI Symbol;Acc:MGI:88594]	-0.000216304	-0.959639	-0.503202	1.48539
ENSMUSG00000022519	Srl	sarcalumenin [Source:MGI Symbol;Acc:MGI:2146620]	0.315975	-0.31632	-1.42483	1.16139
ENSMUSG00000040048	Ndufb10	NADH dehydrogenase (ubiquinone) 1 beta subcomplex, 10 [Source:MGI Symbol;Acc:MGI:1915592]	-0.838891	-0.43271	-0.262067	1.47315
ENSMUSG00000016493	Cd46	CD46 antigen, complement regulatory protein [Source:MGI Symbol;Acc:MGI:1203290]	0.030975	-1.18343	-0.141067	1.32952
ENSMUSG00000030861	Acadsb	acyl-Coenzyme A dehydrogenase, short/branched chain [Source:MGI Symbol;Acc:MGI:1914135]	-0.241193	-0.95656	-0.333659	1.72126
ENSMUSG00000090150	Acad11	acyl-Coenzyme A dehydrogenase family, member 11 [Source:MGI Symbol;Acc:MGI:2143169]	-0.542663	-0.824523	-0.194371	1.68958
ENSMUSG00000010048	Ifrd2	interferon-related developmental regulator 2 [Source:MGI Symbol;Acc:MGI:1316708]	-0.831666	0.621335	-0.417215	1.08113
ENSMUSG00000002546	Golga2	golgi autoantigen, golgin subfamily a, 2 [Source:MGI Symbol;Acc:MGI:2139395]	0.872488	-1.12185	-0.692413	1.21064
ENSMUSG00000043953	Ccrl2	chemokine (C-C motif) receptor-like 2 [Source:MGI Symbol;Acc:MGI:1920904]	-0.219095	-0.985789	-0.416162	1.23126
ENSMUSG00000009633	G0s2	G0/G1 switch gene 2 [Source:MGI Symbol;Acc:MGI:1316737]	-0.741727	-0.484507	-0.490127	1.64022
ENSMUSG00000027238	Frmd5	FERM domain containing 5 [Source:MGI Symbol;Acc:MGI:2442557]	-0.610097	-0.234449	-0.797796	1.5813
ENSMUSG00000034898	Filip1	filamin A interacting protein 1 [Source:MGI Symbol;Acc:MGI:1917848]	0.272368	-1.17193	-0.310269	0.690179
ENSMUSG00000053768	Chchd3	coiled-coil-helix-coiled-coil-helix domain containing 3 [Source:MGI Symbol;Acc:MGI:1913325]	-0.819117	-0.149027	-0.539666	1.48521
ENSMUSG00000033182	Kbtbd12	kelch repeat and BTB (POZ) domain containing 12 [Source:MGI Symbol;Acc:MGI:1918481]	0.0413455	-0.953872	-0.116719	1.27054
ENSMUSG00000078853	Igtp	interferon gamma induced GTPase [Source:MGI Symbol;Acc:MGI:107729]	0.0262538	-0.854611	-0.533769	1.55639
ENSMUSG00000025937	Lactb2	lactamase, beta 2 [Source:MGI Symbol;Acc:MGI:2442551]	-0.813944	0.698421	-0.522924	1.38416
ENSMUSG00000032511	Scn5a	sodium channel, voltage-gated, type V, alpha [Source:MGI Symbol;Acc:MGI:98251]	-0.0936378	-0.934263	-0.215723	1.6847
ENSMUSG00000043621	Ubxn10	UBX domain protein 10 [Source:MGI Symbol;Acc:MGI:2443123]	-0.00679304	-1.03218	-0.46182	1.25011
ENSMUSG00000024687	Osbp	oxysterol binding protein [Source:MGI Symbol;Acc:MGI:97447]	0.195107	-1.52324	0.129819	1.29516
ENSMUSG00000039126	Prune2	prune homolog 2 [Source:MGI Symbol;Acc:MGI:1925004]	-0.58229	-0.647552	-0.381726	1.68154
ENSMUSG00000036850	Mrpl41	mitochondrial ribosomal protein L41 [Source:MGI Symbol;Acc:MGI:1333816]	1.06716	-0.56427	-0.939722	0.93583
ENSMUSG00000002379	Ndufa11	NADH dehydrogenase (ubiquinone) 1 alpha subcomplex 11 [Source:MGI Symbol;Acc:MGI:1917125]	-0.782125	-0.0278995	-0.68452	1.04038
ENSMUSG00000030753	Prkrir	protein-kinase, interferon-inducible double stranded RNA dependent inhibitor, repressor of (P58 repressor) [Source:MGI Symbol;Acc:MGI:1920231]	-1.04353	0.464159	-0.557103	1.06207
ENSMUSG00000001151	Pcnt	pericentrin (kendrin) [Source:MGI Symbol;Acc:MGI:102722]	-0.139072	-1.00651	-0.379666	1.49701
ENSMUSG00000022792	Yars2	tyrosyl-tRNA synthetase 2 (mitochondrial) [Source:MGI Symbol;Acc:MGI:1917370]	-1.26691	0.721769	-0.629521	1.31205
ENSMUSG00000040850	Psme4	proteasome (prosome, macropain) activator subunit 4 [Source:MGI Symbol;Acc:MGI:2143994]	-0.607419	-0.741711	-0.306156	1.63568
ENSMUSG00000006221	Hspb7	heat shock protein family, member 7 (cardiovascular) [Source:MGI Symbol;Acc:MGI:1352494]	-0.239239	-0.889417	-0.616896	1.43227
ENSMUSG00000025981	Coq10b	coenzyme Q10B [Source:MGI Symbol;Acc:MGI:1915126]	-0.907512	-0.366227	-0.304463	1.63244
ENSMUSG00000001127	Araf	Araf proto-oncogene, serine/threonine kinase [Source:MGI Symbol;Acc:MGI:88065]	0.595355	-1.25161	0.164223	1.10572
ENSMUSG00000022337	Emc2	ER membrane protein complex subunit 2 [Source:MGI Symbol;Acc:MGI:1913986]	-1.05445	0.0456309	-0.54284	0.926285
ENSMUSG00000032348	Gsta4	glutathione S-transferase, alpha 4 [Source:MGI Symbol;Acc:MGI:1309515]	0.0162702	-0.681776	-0.693139	1.63383
ENSMUSG00000015605	Srf	serum response factor [Source:MGI Symbol;Acc:MGI:106658]	-0.202962	0.550653	-1.35041	1.22018
ENSMUSG00000036432	Siah2	seven in absentia 2 [Source:MGI Symbol;Acc:MGI:108062]	-0.983937	0.462863	-0.77591	1.36154
ENSMUSG00000050211	Pla2g4e	phospholipase A2, group IVE [Source:MGI Symbol;Acc:MGI:1919144]	0.808606	-0.931905	-0.907304	0.847243
ENSMUSG00000026018	Ica1l	islet cell autoantigen 1-like [Source:MGI Symbol;Acc:MGI:1917625]	-0.163958	-1.04375	0.0793523	1.52916
ENSMUSG00000068290	Ddrgk1	DDRGK domain containing 1 [Source:MGI Symbol;Acc:MGI:1924256]	0.347462	-1.37587	-0.133266	1.1715
ENSMUSG00000013593	Ndufs2	NADH dehydrogenase (ubiquinone) Fe-S protein 2 [Source:MGI Symbol;Acc:MGI:2385112]	-0.159094	-0.89018	-0.280487	1.47951
ENSMUSG00000066235	Pomgnt2	protein O-linked mannose beta 1,4-N-acetylglucosaminyltransferase 2 [Source:MGI Symbol;Acc:MGI:2143424]	-0.0754436	-1.03168	-0.330863	1.51341
ENSMUSG00000026663	Atf6	activating transcription factor 6 [Source:MGI Symbol;Acc:MGI:1926157]	-0.274991	-0.949022	-0.0662773	1.43385
ENSMUSG00000057531	Dtnbp1	dystrobrevin binding protein 1 [Source:MGI Symbol;Acc:MGI:2137586]	-1.02516	0.510056	-0.886624	0.970721
ENSMUSG00000026062	Slc9a2	solute carrier family 9 (sodium/hydrogen exchanger), member 2 [Source:MGI Symbol;Acc:MGI:105075]	-0.994898	-0.303431	-0.406291	1.47776
ENSMUSG00000039220	Ppp1r10	protein phosphatase 1, regulatory subunit 10 [Source:MGI Symbol;Acc:MGI:1289273]	-0.99209	0.841288	-0.826416	0.91799
ENSMUSG00000036503	Rnf13	ring finger protein 13 [Source:MGI Symbol;Acc:MGI:1346341]	-0.140651	-0.818909	-0.55082	1.79936
ENSMUSG00000040118	Cacna2d1	calcium channel, voltage-dependent, alpha2/delta subunit 1 [Source:MGI Symbol;Acc:MGI:88295]	-0.847957	-0.576241	-0.20459	1.69431
ENSMUSG00000026791	Slc2a8	solute carrier family 2, (facilitated glucose transporter), member 8 [Source:MGI Symbol;Acc:MGI:1860103]	0.467092	-1.08815	-0.805101	1.23745
ENSMUSG00000041560	Gltscr2	glioma tumor suppressor candidate region gene 2 [Source:MGI Symbol;Acc:MGI:2154441]	0.51335	-1.03584	-0.238014	0.772083
ENSMUSG00000038695	Josd2	Josephin domain containing 2 [Source:MGI Symbol;Acc:MGI:1913374]	-0.938358	0.0816861	-0.637048	1.4802
ENSMUSG00000028085	Gatb	glutamyl-tRNA(Gln) amidotransferase, subunit B [Source:MGI Symbol;Acc:MGI:2442496]	0.335085	-0.898361	-0.859483	1.30365
ENSMUSG00000041168	Lonp1	lon peptidase 1, mitochondrial [Source:MGI Symbol;Acc:MGI:1921392]	-0.109458	-1.03633	-0.470913	1.2658
ENSMUSG00000022389	Tef	thyrotroph embryonic factor [Source:MGI Symbol;Acc:MGI:98663]	-0.625716	-0.70748	-0.205753	1.6674
ENSMUSG00000047514	Tspyl1	testis-specific protein, Y-encoded-like 1 [Source:MGI Symbol;Acc:MGI:1298395]	0.61777	-1.46832	-0.113685	1.02894
ENSMUSG00000032601	Prkar2a	protein kinase, cAMP dependent regulatory, type II alpha [Source:MGI Symbol;Acc:MGI:108025]	-0.992375	0.759337	-0.747997	0.873639
ENSMUSG00000028015	Ctso	cathepsin O [Source:MGI Symbol;Acc:MGI:2139628]	0.128399	-0.929471	-0.567136	1.38431
ENSMUSG00000026672	Optn	optineurin [Source:MGI Symbol;Acc:MGI:1918898]	-0.78573	-0.240091	-0.489901	1.72076
ENSMUSG00000068267	Cenpb	centromere protein B [Source:MGI Symbol;Acc:MGI:88376]	-0.792792	-0.261826	-0.655719	1.61702
ENSMUSG00000057342	Sphk2	sphingosine kinase 2 [Source:MGI Symbol;Acc:MGI:1861380]	-0.307104	-0.9417	-0.450555	1.74138
ENSMUSG00000053702	Nebl	nebulette [Source:MGI Symbol;Acc:MGI:1921353]	-0.0525973	-1.50386	0.0924525	1.58232
ENSMUSG00000022884	Eif4a2	eukaryotic translation initiation factor 4A2 [Source:MGI Symbol;Acc:MGI:106906]	-0.741171	0.288401	-0.261106	1.51488
ENSMUSG00000040896	Kcnd3	potassium voltage-gated channel, Shal-related family, member 3 [Source:MGI Symbol;Acc:MGI:1928743]	-0.480839	-0.686945	-0.48162	1.76094
ENSMUSG00000030826	Bcat2	branched chain aminotransferase 2, mitochondrial [Source:MGI Symbol;Acc:MGI:1276534]	0.147846	-0.618496	-1.13588	1.40537
ENSMUSG00000002103	Acp2	acid phosphatase 2, lysosomal [Source:MGI Symbol;Acc:MGI:87882]	0.724171	-1.13753	-0.198307	0.963877
ENSMUSG00000021420	Fars2	phenylalanine-tRNA synthetase 2 (mitochondrial) [Source:MGI Symbol;Acc:MGI:1917205]	0.585528	-0.849201	-0.855768	1.00133
ENSMUSG00000027765	P2ry1	purinergic receptor P2Y, G-protein coupled 1 [Source:MGI Symbol;Acc:MGI:105049]	-0.826688	-0.465921	-0.260591	1.72913
ENSMUSG00000029860	Zyx	zyxin [Source:MGI Symbol;Acc:MGI:103072]	-0.550946	0.643053	-0.995077	1.26119
ENSMUSG00000039958	Etfbkmt	electron transfer flavoprotein beta subunit lysine methyltransferase [Source:MGI Symbol;Acc:MGI:2443575]	0.222648	-0.911516	-0.421591	1.51914
ENSMUSG00000025968	Ndufs1	NADH dehydrogenase (ubiquinone) Fe-S protein 1 [Source:MGI Symbol;Acc:MGI:2443241]	-0.112348	-0.938717	-0.415569	1.74455
ENSMUSG00000025813	Homer2	homer scaffolding protein 2 [Source:MGI Symbol;Acc:MGI:1347354]	-0.828201	0.219859	-0.779159	1.4412
ENSMUSG00000052738	Suclg1	succinate-CoA ligase, GDP-forming, alpha subunit [Source:MGI Symbol;Acc:MGI:1927234]	-0.580119	-0.126798	-0.757715	1.72085
ENSMUSG00000043822	Adamtsl5	ADAMTS-like 5 [Source:MGI Symbol;Acc:MGI:1913798]	-0.926118	-0.258211	-0.470057	1.60545
ENSMUSG00000025477	Inpp5a	inositol polyphosphate-5-phosphatase A [Source:MGI Symbol;Acc:MGI:2686961]	-0.772675	-0.307287	-0.490476	1.29753
ENSMUSG00000024048	Myl12a	myosin, light chain 12A, regulatory, non-sarcomeric [Source:MGI Symbol;Acc:MGI:1914518]	-0.923021	-0.435043	-0.350509	1.59862
ENSMUSG00000024190	Dusp1	dual specificity phosphatase 1 [Source:MGI Symbol;Acc:MGI:105120]	-0.344205	-0.863014	-0.285791	1.62199
ENSMUSG00000031431	Tsc22d3	TSC22 domain family, member 3 [Source:MGI Symbol;Acc:MGI:1196284]	-0.256717	-0.903896	-0.264026	1.60563
ENSMUSG00000056973	Ces1d	carboxylesterase 1D [Source:MGI Symbol;Acc:MGI:2148202]	-0.548064	-0.571218	-0.533041	1.60866
ENSMUSG00000031751	Amfr	autocrine motility factor receptor [Source:MGI Symbol;Acc:MGI:1345634]	-1.05925	0.332877	-0.603779	0.864133
ENSMUSG00000027618	Nfs1	nitrogen fixation gene 1 (S. cerevisiae) [Source:MGI Symbol;Acc:MGI:1316706]	-0.211135	-1.03295	-0.32679	1.63228
ENSMUSG00000045613	Chrm2	cholinergic receptor, muscarinic 2, cardiac [Source:MGI Symbol;Acc:MGI:88397]	-0.591895	-0.77778	-0.255738	1.59219
ENSMUSG00000055435	Maf	avian musculoaponeurotic fibrosarcoma oncogene homolog [Source:MGI Symbol;Acc:MGI:96909]	-0.273969	-0.914506	0.155094	1.85865
ENSMUSG00000004035	Gstm7	glutathione S-transferase, mu 7 [Source:MGI Symbol;Acc:MGI:1915562]	-0.144557	-0.656553	-0.726266	1.87109
ENSMUSG00000023094	Msrb2	methionine sulfoxide reductase B2 [Source:MGI Symbol;Acc:MGI:1923717]	-0.0893086	-1.16632	-0.0110379	1.67088
ENSMUSG00000028906	Epb41	erythrocyte membrane protein band 4.1 [Source:MGI Symbol;Acc:MGI:95401]	-0.25051	-0.86415	-0.405371	1.60163
ENSMUSG00000021025	Nfkbia	nuclear factor of kappa light polypeptide gene enhancer in B cells inhibitor, alpha [Source:MGI Symbol;Acc:MGI:104741]	-0.482234	-1.05044	-0.248047	1.53902
ENSMUSG00000042589	Cux2	cut-like homeobox 2 [Source:MGI Symbol;Acc:MGI:107321]	-0.375626	-0.699113	-0.562447	1.65651
ENSMUSG00000033751	Gadd45gip1	growth arrest and DNA-damage-inducible, gamma interacting protein 1 [Source:MGI Symbol;Acc:MGI:1914947]	-0.863954	0.0534874	-0.484053	1.62931
ENSMUSG00000046671	Mtfr1l	mitochondrial fission regulator 1-like [Source:MGI Symbol;Acc:MGI:1924074]	0.249941	-0.960578	-0.940134	1.2909
ENSMUSG00000013495	Tmem175	transmembrane protein 175 [Source:MGI Symbol;Acc:MGI:1919642]	0.472006	-1.24914	0.0194741	0.978214
ENSMUSG00000024866	Acy3	aspartoacylase (aminoacylase) 3 [Source:MGI Symbol;Acc:MGI:1918920]	-0.0113945	-1.20889	-0.580505	1.21954
ENSMUSG00000037904	Ankrd9	ankyrin repeat domain 9 [Source:MGI Symbol;Acc:MGI:1921501]	-0.803554	-0.457702	-0.415503	1.58964
ENSMUSG00000026365	Cfh	complement component factor h [Source:MGI Symbol;Acc:MGI:88385]	-0.422221	-0.662322	-0.505881	1.70896
ENSMUSG00000002500	Rpl3l	ribosomal protein L3-like [Source:MGI Symbol;Acc:MGI:1913461]	-0.658751	-0.616913	-0.398093	1.62766
ENSMUSG00000030787	Lyve1	lymphatic vessel endothelial hyaluronan receptor 1 [Source:MGI Symbol;Acc:MGI:2136348]	-0.16278	-0.603972	-0.549843	1.91747
ENSMUSG00000020572	Nampt	nicotinamide phosphoribosyltransferase [Source:MGI Symbol;Acc:MGI:1929865]	-0.56123	-0.74526	-0.311274	1.75853
ENSMUSG00000001508	Sgca	sarcoglycan, alpha (dystrophin-associated glycoprotein) [Source:MGI Symbol;Acc:MGI:894698]	-0.535986	-0.857374	-0.238064	1.58372
ENSMUSG00000047205	Dusp18	dual specificity phosphatase 18 [Source:MGI Symbol;Acc:MGI:1922469]	-0.865475	-0.363942	-0.252325	1.71166
ENSMUSG00000020949	Fkbp3	FK506 binding protein 3 [Source:MGI Symbol;Acc:MGI:1353460]	-0.531419	0.226448	-0.709336	1.50039
ENSMUSG00000024099	Ndufv2	NADH dehydrogenase (ubiquinone) flavoprotein 2 [Source:MGI Symbol;Acc:MGI:1920150]	-0.517634	-0.11793	-0.477507	1.50184
ENSMUSG00000030057	Cnbp	cellular nucleic acid binding protein [Source:MGI Symbol;Acc:MGI:88431]	-0.453304	0.655133	-1.24978	1.08965
ENSMUSG00000025068	Gsto1	glutathione S-transferase omega 1 [Source:MGI Symbol;Acc:MGI:1342273]	-0.405627	-0.830847	-0.348748	1.59572
ENSMUSG00000026750	Psmb7	proteasome (prosome, macropain) subunit, beta type 7 [Source:MGI Symbol;Acc:MGI:107637]	-0.751521	0.943506	-0.995735	1.08969
ENSMUSG00000021255	Esrrb	estrogen related receptor, beta [Source:MGI Symbol;Acc:MGI:1346832]	-0.383639	0.571886	-1.19133	1.02152
ENSMUSG00000026311	Asb1	ankyrin repeat and SOCS box-containing 1 [Source:MGI Symbol;Acc:MGI:1929735]	-0.83327	0.0587931	-0.480118	1.44715
ENSMUSG00000020022	Ndufa12	NADH dehydrogenase (ubiquinone) 1 alpha subcomplex, 12 [Source:MGI Symbol;Acc:MGI:1913664]	-0.72923	-0.154784	-0.707509	1.44669
ENSMUSG00000031791	Tmem38a	transmembrane protein 38A [Source:MGI Symbol;Acc:MGI:1921416]	-0.778295	-0.635918	-0.205082	1.60961
ENSMUSG00000003849	Nqo1	NAD(P)H dehydrogenase, quinone 1 [Source:MGI Symbol;Acc:MGI:103187]	-0.785076	-0.0940708	-0.580913	1.61518
ENSMUSG00000024962	Vegfb	vascular endothelial growth factor B [Source:MGI Symbol;Acc:MGI:106199]	-0.797581	-0.251906	-0.479487	1.40612
ENSMUSG00000042524	Sun2	Sad1 and UNC84 domain containing 2 [Source:MGI Symbol;Acc:MGI:2443011]	-0.280002	-0.897041	-0.537117	1.53891
ENSMUSG00000033707	Lrrc24	leucine rich repeat containing 24 [Source:MGI Symbol;Acc:MGI:3605040]	-0.423566	-0.882766	-0.299518	1.31812
ENSMUSG00000037152	Ndufc1	NADH dehydrogenase (ubiquinone) 1, subcomplex unknown, 1 [Source:MGI Symbol;Acc:MGI:1913627]	-0.356151	0.179537	-0.879203	1.36384
ENSMUSG00000032840	2410131K14Rik	RIKEN cDNA 2410131K14 gene [Source:MGI Symbol;Acc:MGI:1924042]	-0.800448	0.341107	-0.641012	1.661
ENSMUSG00000022332	Khdrbs3	KH domain containing, RNA binding, signal transduction associated 3 [Source:MGI Symbol;Acc:MGI:1313312]	-1.03882	0.288821	-0.521013	0.956928
ENSMUSG00000044224	Dnajc21	DnaJ heat shock protein family (Hsp40) member C21 [Source:MGI Symbol;Acc:MGI:1925371]	-1.02082	-0.0799481	-0.364143	1.40421
ENSMUSG00000002797	Ggct	gamma-glutamyl cyclotransferase [Source:MGI Symbol;Acc:MGI:95700]	-0.84907	-0.531601	-0.165145	1.74374
ENSMUSG00000014243	Zswim7	zinc finger SWIM-type containing 7 [Source:MGI Symbol;Acc:MGI:1916997]	-0.0894202	-1.14239	-0.248301	0.900043
ENSMUSG00000045968	Teddm2	transmembrane epididymal family member 2 [Source:MGI Symbol;Acc:MGI:1923273]	0.188994	-0.844228	-0.371325	1.12423
ENSMUSG00000054619	Mettl7a1	methyltransferase like 7A1 [Source:MGI Symbol;Acc:MGI:1916523]	-0.229808	-0.803487	-0.542807	1.21348
ENSMUSG00000004931	Apba3	amyloid beta (A4) precursor protein-binding, family A, member 3 [Source:MGI Symbol;Acc:MGI:1888527]	-0.906096	-0.385973	-0.292027	1.5361
ENSMUSG00000036561	Ppp6r2	protein phosphatase 6, regulatory subunit 2 [Source:MGI Symbol;Acc:MGI:1918724]	-0.150502	-1.04677	-0.305932	1.12476
ENSMUSG00000054659	Pm20d2	peptidase M20 domain containing 2 [Source:MGI Symbol;Acc:MGI:2685270]	-0.788195	-0.526471	-0.260529	1.47415
ENSMUSG00000025790	Slco3a1	solute carrier organic anion transporter family, member 3a1 [Source:MGI Symbol;Acc:MGI:1351867]	-0.802628	-0.649868	-0.15721	1.7238
ENSMUSG00000028156	Eif4e	eukaryotic translation initiation factor 4E [Source:MGI Symbol;Acc:MGI:95305]	-0.807986	0.159973	-0.548148	1.50514
ENSMUSG00000019810	Fuca2	fucosidase, alpha-L- 2, plasma [Source:MGI Symbol;Acc:MGI:1914098]	-0.405821	-0.78652	-0.506433	1.62881
ENSMUSG00000037287	Tbcel	tubulin folding cofactor E-like [Source:MGI Symbol;Acc:MGI:1925543]	-0.318885	-1.1001	-0.137878	1.34747
ENSMUSG00000024059	Clip4	CAP-GLY domain containing linker protein family, member 4 [Source:MGI Symbol;Acc:MGI:1919100]	-0.729196	-0.487111	-0.385285	1.52874
ENSMUSG00000026207	Speg	SPEG complex locus [Source:MGI Symbol;Acc:MGI:109282]	-0.898812	0.145606	-0.517397	1.11487
ENSMUSG00000015944	Gatsl2	GATS protein-like 2 [Source:MGI Symbol;Acc:MGI:1933384]	0.505429	-1.5119	-0.278068	0.849314
ENSMUSG00000018287	Spag7	sperm associated antigen 7 [Source:MGI Symbol;Acc:MGI:107380]	-0.603747	0.296263	-0.916895	1.1925
ENSMUSG00000027984	Hadh	hydroxyacyl-Coenzyme A dehydrogenase [Source:MGI Symbol;Acc:MGI:96009]	-0.24532	-0.913227	-0.44705	1.55353
ENSMUSG00000022442	Ttll1	tubulin tyrosine ligase-like 1 [Source:MGI Symbol;Acc:MGI:2443047]	-0.47164	-0.892653	-0.238647	1.5387
ENSMUSG00000071528	Usmg5	upregulated during skeletal muscle growth 5 [Source:MGI Symbol;Acc:MGI:1891435]	-0.630737	0.0653812	-0.347515	1.13868
ENSMUSG00000001018	Snapin	SNAP-associated protein [Source:MGI Symbol;Acc:MGI:1333745]	-0.062368	-1.04268	-0.220564	1.03528
ENSMUSG00000028527	Ak4	adenylate kinase 4 [Source:MGI Symbol;Acc:MGI:87979]	-0.929638	0.117937	-0.725941	1.52983
ENSMUSG00000063787	Chchd1	coiled-coil-helix-coiled-coil-helix domain containing 1 [Source:MGI Symbol;Acc:MGI:1913371]	-0.836736	0.586534	-1.18102	1.12878
ENSMUSG00000062077	Trim54	tripartite motif-containing 54 [Source:MGI Symbol;Acc:MGI:1889623]	-0.686055	-0.583142	-0.37399	1.66906
ENSMUSG00000024773	Atg2a	autophagy related 2A [Source:MGI Symbol;Acc:MGI:1916291]	-0.444509	-1.09818	-0.0593152	1.56971
ENSMUSG00000070705	Eid2b	EP300 interacting inhibitor of differentiation 2B [Source:MGI Symbol;Acc:MGI:1924095]	0.769141	-0.856687	-0.785485	1.25629
ENSMUSG00000031169	Porcn	porcupine homolog (Drosophila) [Source:MGI Symbol;Acc:MGI:1890212]	0.186308	-1.12717	-0.337348	1.39874
ENSMUSG00000042148	Cox10	cytochrome c oxidase assembly protein 10 [Source:MGI Symbol;Acc:MGI:1917633]	-1.05722	0.782151	-1.05901	0.699664
ENSMUSG00000029862	Clcn1	chloride channel, voltage-sensitive 1 [Source:MGI Symbol;Acc:MGI:88417]	0.792301	-0.742074	-0.468202	1.08899
ENSMUSG00000060450	Rnf14	ring finger protein 14 [Source:MGI Symbol;Acc:MGI:1929668]	-0.489083	0.946701	-1.14296	1.05279
ENSMUSG00000016528	Mapkapk2	MAP kinase-activated protein kinase 2 [Source:MGI Symbol;Acc:MGI:109298]	-0.459689	-0.147058	-0.952982	1.50827
ENSMUSG00000073940	Hbb-bt	hemoglobin, beta adult t chain [Source:MGI Symbol;Acc:MGI:5474850]	-0.686876	-0.433137	-0.472225	1.25149
ENSMUSG00000031987	Egln1	egl-9 family hypoxia-inducible factor 1 [Source:MGI Symbol;Acc:MGI:1932286]	-0.763692	-0.592275	-0.156572	1.64678
ENSMUSG00000073557	Ppp1r12b	protein phosphatase 1, regulatory (inhibitor) subunit 12B [Source:MGI Symbol;Acc:MGI:1916417]	0.267811	-0.962375	-0.323989	1.45109
ENSMUSG00000052305	Hbb-bs	hemoglobin, beta adult s chain [Source:MGI Symbol;Acc:MGI:5474852]	-0.789799	-0.598699	-0.285447	1.46869
ENSMUSG00000024654	Asrgl1	asparaginase like 1 [Source:MGI Symbol;Acc:MGI:1913764]	-0.392574	-1.04824	-0.0982853	1.55032
ENSMUSG00000025781	Atp5c1	ATP synthase, H+ transporting, mitochondrial F1 complex, gamma polypeptide 1 [Source:MGI Symbol;Acc:MGI:1261437]	-0.00853668	-0.768118	-0.365569	1.63918
ENSMUSG00000061740	Cyp2d22	cytochrome P450, family 2, subfamily d, polypeptide 22 [Source:MGI Symbol;Acc:MGI:1929474]	0.29719	-1.40584	-0.236871	1.29659
ENSMUSG00000024829	Mrpl21	mitochondrial ribosomal protein L21 [Source:MGI Symbol;Acc:MGI:2660674]	-1.05995	0.0601756	-0.760442	1.62061
ENSMUSG00000043541	Casc1	cancer susceptibility candidate 1 [Source:MGI Symbol;Acc:MGI:2444480]	-0.230742	-1.02394	-0.202516	1.04444
ENSMUSG00000004069	Dnaja3	DnaJ heat shock protein family (Hsp40) member A3 [Source:MGI Symbol;Acc:MGI:1933786]	-0.76947	-0.354931	-0.433397	1.37982
ENSMUSG00000049115	Agtr1a	angiotensin II receptor, type 1a [Source:MGI Symbol;Acc:MGI:87964]	0.150788	-1.13536	-0.561953	1.51268
ENSMUSG00000024486	Hbegf	heparin-binding EGF-like growth factor [Source:MGI Symbol;Acc:MGI:96070]	-1.12103	0.0530186	-0.503259	1.00998
ENSMUSG00000018167	Stard3	START domain containing 3 [Source:MGI Symbol;Acc:MGI:1929618]	0.511068	-0.837292	-0.410001	1.03609
ENSMUSG00000032495	Lrrc2	leucine rich repeat containing 2 [Source:MGI Symbol;Acc:MGI:1921499]	-0.677611	-0.775934	-0.186961	1.69782
ENSMUSG00000074749	Kiz	kizuna centrosomal protein [Source:MGI Symbol;Acc:MGI:2684960]	-0.285225	-0.899798	-0.234061	1.53101
ENSMUSG00000007036	Abhd16a	abhydrolase domain containing 16A [Source:MGI Symbol;Acc:MGI:99476]	-0.00693744	-1.50136	-0.0312646	1.24827
ENSMUSG00000026568	Mpc2	mitochondrial pyruvate carrier 2 [Source:MGI Symbol;Acc:MGI:1917706]	-0.761936	-0.384059	-0.357933	1.3399
ENSMUSG00000035268	Pkig	protein kinase inhibitor, gamma [Source:MGI Symbol;Acc:MGI:1343086]	-0.0492137	-0.845947	-0.745783	1.56144
ENSMUSG00000031825	Crispld2	cysteine-rich secretory protein LCCL domain containing 2 [Source:MGI Symbol;Acc:MGI:1926142]	-0.694288	-0.75462	-0.210338	1.6078
ENSMUSG00000057969	Sema3b	sema domain, immunoglobulin domain (Ig), short basic domain, secreted, (semaphorin) 3B [Source:MGI Symbol;Acc:MGI:107561]	-0.366956	0.534929	-1.14606	1.04758
ENSMUSG00000030695	Aldoa	aldolase A, fructose-bisphosphate [Source:MGI Symbol;Acc:MGI:87994]	-0.776913	-0.350682	-0.561793	1.74604
ENSMUSG00000025221	Kcnip2	Kv channel-interacting protein 2 [Source:MGI Symbol;Acc:MGI:2135916]	-0.574258	-0.833115	-0.11102	1.7171
ENSMUSG00000024610	Cd74	CD74 antigen (invariant polypeptide of major histocompatibility complex, class II antigen-associated) [Source:MGI Symbol;Acc:MGI:96534]	-0.739245	-0.548869	-0.348852	1.51098
ENSMUSG00000030470	Csrp3	cysteine and glycine-rich protein 3 [Source:MGI Symbol;Acc:MGI:1330824]	-0.945538	-0.475262	-0.296278	1.5968
ENSMUSG00000048371	Pdp2	pyruvate dehyrogenase phosphatase catalytic subunit 2 [Source:MGI Symbol;Acc:MGI:1918878]	-0.453657	-0.692296	-0.566632	1.74782
ENSMUSG00000021143	Pacs2	phosphofurin acidic cluster sorting protein 2 [Source:MGI Symbol;Acc:MGI:1924399]	-0.983591	0.629189	-0.844425	1.05224
ENSMUSG00000046229	Scand1	SCAN domain-containing 1 [Source:MGI Symbol;Acc:MGI:1343132]	0.359325	-0.873349	-0.624447	0.597838
ENSMUSG00000057604	Lmcd1	LIM and cysteine-rich domains 1 [Source:MGI Symbol;Acc:MGI:1353635]	-0.849534	-0.0241271	-0.346053	1.40087
ENSMUSG00000009394	Syn2	synapsin II [Source:MGI Symbol;Acc:MGI:103020]	0.130337	-1.02935	0.00383296	1.33578
ENSMUSG00000005686	Ampd3	adenosine monophosphate deaminase 3 [Source:MGI Symbol;Acc:MGI:1096344]	-0.975369	-0.352376	-0.298884	1.57063
ENSMUSG00000008035	Mid1ip1	Mid1 interacting protein 1 (gastrulation specific G12-like (zebrafish)) [Source:MGI Symbol;Acc:MGI:1915291]	-0.836356	-0.633438	-0.306455	1.5967
ENSMUSG00000060586	H2-Eb1	histocompatibility 2, class II antigen E beta [Source:MGI Symbol;Acc:MGI:95901]	-0.749443	-0.195	-0.572771	1.52892
ENSMUSG00000003810	Mast2	microtubule associated serine/threonine kinase 2 [Source:MGI Symbol;Acc:MGI:894676]	-0.804924	-0.124195	-0.711015	1.4399
ENSMUSG00000008540	Mgst1	microsomal glutathione S-transferase 1 [Source:MGI Symbol;Acc:MGI:1913850]	0.416397	-0.713076	-1.19767	1.23619
ENSMUSG00000034248	Slc25a37	solute carrier family 25, member 37 [Source:MGI Symbol;Acc:MGI:1914962]	-0.729083	0.297426	-0.806596	1.32429
ENSMUSG00000013701	Timm23	translocase of inner mitochondrial membrane 23 [Source:MGI Symbol;Acc:MGI:1858317]	-1.2346	0.408101	-0.822391	1.46406
ENSMUSG00000031534	Smim19	small integral membrane protein 19 [Source:MGI Symbol;Acc:MGI:2142501]	0.335738	-0.778998	-0.966614	1.07395
ENSMUSG00000034871	Fam151a	family with sequence simliarity 151, member A [Source:MGI Symbol;Acc:MGI:2657115]	0.574111	-0.6972	-1.04018	1.31114
ENSMUSG00000032366	Tpm1	tropomyosin 1, alpha [Source:MGI Symbol;Acc:MGI:98809]	-0.70726	-0.622266	-0.201395	1.6233
ENSMUSG00000020309	Chac2	ChaC, cation transport regulator 2 [Source:MGI Symbol;Acc:MGI:1915294]	-1.11901	0.142505	-0.544997	1.77781
ENSMUSG00000026103	Gls	glutaminase [Source:MGI Symbol;Acc:MGI:95752]	0.250529	-0.910966	-0.533003	1.29917
ENSMUSG00000039108	Lsm14b	LSM family member 14B [Source:MGI Symbol;Acc:MGI:3040677]	0.0511622	-1.00267	-0.236498	1.27898
ENSMUSG00000050174	Nudt6	nudix (nucleoside diphosphate linked moiety X)-type motif 6 [Source:MGI Symbol;Acc:MGI:2387618]	-0.298344	-1.15462	-0.316796	1.70356
ENSMUSG00000038690	Atp5j2	ATP synthase, H+ transporting, mitochondrial F0 complex, subunit F2 [Source:MGI Symbol;Acc:MGI:1927558]	-0.570409	-0.388883	-0.320462	1.4424
ENSMUSG00000022574	Naprt	nicotinate phosphoribosyltransferase [Source:MGI Symbol;Acc:MGI:2442664]	-1.0986	0.148359	-0.569358	1.23136
ENSMUSG00000006344	Ggt5	gamma-glutamyltransferase 5 [Source:MGI Symbol;Acc:MGI:1346063]	-0.0840027	-1.15396	-0.43602	0.339076
ENSMUSG00000025498	Irf7	interferon regulatory factor 7 [Source:MGI Symbol;Acc:MGI:1859212]	-0.386317	-0.695087	-0.597532	1.39987
ENSMUSG00000057666	Gapdh	glyceraldehyde-3-phosphate dehydrogenase [Source:MGI Symbol;Acc:MGI:95640]	-0.592584	-0.166688	-0.785103	1.56845
ENSMUSG00000045983	Eif4g1	eukaryotic translation initiation factor 4, gamma 1 [Source:MGI Symbol;Acc:MGI:2384784]	-0.831356	0.330838	-1.07453	0.889147
ENSMUSG00000024892	Pcx	pyruvate carboxylase [Source:MGI Symbol;Acc:MGI:97520]	-0.145816	-0.448013	-0.784207	1.6501
ENSMUSG00000038663	Fsd2	fibronectin type III and SPRY domain containing 2 [Source:MGI Symbol;Acc:MGI:2444310]	0.0762833	-0.686647	-0.766412	1.47034
ENSMUSG00000073889	Il11ra1	interleukin 11 receptor, alpha chain 1 [Source:MGI Symbol;Acc:MGI:107426]	0.37441	-0.907696	-0.650058	0.984662
ENSMUSG00000055866	Per2	period circadian clock 2 [Source:MGI Symbol;Acc:MGI:1195265]	-0.136481	-0.459373	-0.863068	1.32137
ENSMUSG00000003541	Ier3	immediate early response 3 [Source:MGI Symbol;Acc:MGI:104814]	-0.995612	0.327335	-0.833436	1.59883
ENSMUSG00000024164	C3	complement component 3 [Source:MGI Symbol;Acc:MGI:88227]	-0.253437	0.261939	-1.27368	0.847509
ENSMUSG00000021577	Sdha	succinate dehydrogenase complex, subunit A, flavoprotein (Fp) [Source:MGI Symbol;Acc:MGI:1914195]	-0.484914	-0.859905	-0.200721	1.58262
ENSMUSG00000071001	Hrct1	histidine rich carboxyl terminus 1 [Source:MGI Symbol;Acc:MGI:1917945]	-0.0425087	-0.836161	-0.362886	1.00819
ENSMUSG00000040451	Sgms1	sphingomyelin synthase 1 [Source:MGI Symbol;Acc:MGI:2444110]	0.339574	-1.10031	-0.253935	1.17987
ENSMUSG00000018932	Map2k3	mitogen-activated protein kinase kinase 3 [Source:MGI Symbol;Acc:MGI:1346868]	-0.751009	-0.420668	-0.34321	1.31654
ENSMUSG00000031312	Itgb1bp2	integrin beta 1 binding protein 2 [Source:MGI Symbol;Acc:MGI:1353420]	-0.906124	-0.493825	-0.464061	1.49114
ENSMUSG00000058569	Tmed9	transmembrane p24 trafficking protein 9 [Source:MGI Symbol;Acc:MGI:1914761]	-0.96302	0.207781	-0.879183	0.85847
ENSMUSG00000034007	Scaper	S phase cyclin A-associated protein in the ER [Source:MGI Symbol;Acc:MGI:1925976]	-0.063236	-1.01945	-0.593632	1.47997
ENSMUSG00000018559	Ctdnep1	CTD nuclear envelope phosphatase 1 [Source:MGI Symbol;Acc:MGI:1914431]	-0.714183	0.0226248	-0.481761	1.27979
ENSMUSG00000032788	Pdxk	pyridoxal (pyridoxine, vitamin B6) kinase [Source:MGI Symbol;Acc:MGI:1351869]	-0.86377	-0.308317	-0.464154	1.68507
ENSMUSG00000004032	Gstm5	glutathione S-transferase, mu 5 [Source:MGI Symbol;Acc:MGI:1309466]	0.339943	-0.752168	-0.840893	1.10772
ENSMUSG00000021913	Ogdhl	oxoglutarate dehydrogenase-like [Source:MGI Symbol;Acc:MGI:3616088]	-0.510358	-0.550681	-0.602677	1.68855
ENSMUSG00000044991	1110034G24Rik	RIKEN cDNA 1110034G24 gene [Source:MGI Symbol;Acc:MGI:1920997]	-0.296787	-0.878355	-0.500913	1.56868
ENSMUSG00000038028	Tigar	Trp53 induced glycolysis repulatory phosphatase [Source:MGI Symbol;Acc:MGI:2442752]	-0.96714	-0.45502	-0.308251	1.66747
ENSMUSG00000064341	mt-Nd1	mitochondrially encoded NADH dehydrogenase 1 [Source:MGI Symbol;Acc:MGI:101787]	-0.348437	-0.947476	-0.170816	1.78153
ENSMUSG00000030996	Art1	ADP-ribosyltransferase 1 [Source:MGI Symbol;Acc:MGI:107511]	-0.599518	-0.628855	-0.399926	1.7218
ENSMUSG00000029561	Oasl2	2'-5' oligoadenylate synthetase-like 2 [Source:MGI Symbol;Acc:MGI:1344390]	-0.560193	-0.841192	-0.441088	1.60386
ENSMUSG00000028557	Rnf11	ring finger protein 11 [Source:MGI Symbol;Acc:MGI:1352759]	-0.750745	0.209822	-0.242859	1.55804
ENSMUSG00000040694	Apobec2	apolipoprotein B mRNA editing enzyme, catalytic polypeptide 2 [Source:MGI Symbol;Acc:MGI:1343178]	-0.368391	-0.732112	-0.522533	1.32443
ENSMUSG00000078816	Prkcg	protein kinase C, gamma [Source:MGI Symbol;Acc:MGI:97597]	0.0535096	-1.08249	-0.39631	1.52826
ENSMUSG00000025465	Echs1	enoyl Coenzyme A hydratase, short chain, 1, mitochondrial [Source:MGI Symbol;Acc:MGI:2136460]	-0.155445	-0.663291	-0.682895	1.58989
ENSMUSG00000038526	Car14	carbonic anhydrase 14 [Source:MGI Symbol;Acc:MGI:1344341]	-0.404839	-1.28137	-0.166674	1.66716
ENSMUSG00000026701	Prdx6	peroxiredoxin 6 [Source:MGI Symbol;Acc:MGI:894320]	-0.841	-0.250105	-0.576615	1.53978
ENSMUSG00000070738	Dgkd	diacylglycerol kinase, delta [Source:MGI Symbol;Acc:MGI:2138334]	-0.344639	-0.970981	-0.112656	1.70955
ENSMUSG00000034432	Cops8	COP9 signalosome subunit 8 [Source:MGI Symbol;Acc:MGI:1915363]	-0.939487	0.303347	-0.924721	1.07368
ENSMUSG00000026558	Uck2	uridine-cytidine kinase 2 [Source:MGI Symbol;Acc:MGI:1931744]	-0.654668	0.0661091	-0.801503	1.27514
ENSMUSG00000032515	Csrnp1	cysteine-serine-rich nuclear protein 1 [Source:MGI Symbol;Acc:MGI:2387989]	-0.0432318	-0.535492	-0.898258	1.62362
ENSMUSG00000028402	Mpdz	multiple PDZ domain protein [Source:MGI Symbol;Acc:MGI:1343489]	-1.09714	0.0777959	-0.375467	1.4854
ENSMUSG00000071014	Ndufb6	NADH dehydrogenase (ubiquinone) 1 beta subcomplex, 6 [Source:MGI Symbol;Acc:MGI:2684983]	-1.11247	-0.13209	-0.65494	1.18714
ENSMUSG00000042608	Stk40	serine/threonine kinase 40 [Source:MGI Symbol;Acc:MGI:1921428]	-0.81019	-0.221385	-0.550044	1.60195
ENSMUSG00000030615	Tmem126a	transmembrane protein 126A [Source:MGI Symbol;Acc:MGI:1913521]	-0.477325	0.101494	-0.611745	1.65046
ENSMUSG00000053929	Cyhr1	cysteine and histidine rich 1 [Source:MGI Symbol;Acc:MGI:1859320]	-0.0536446	-1.03632	-0.744256	1.46741
ENSMUSG00000059498	Fcgr3	Fc receptor, IgG, low affinity III [Source:MGI Symbol;Acc:MGI:95500]	-0.4553	-0.820297	-0.288592	1.58671
ENSMUSG00000039652	Cpeb3	cytoplasmic polyadenylation element binding protein 3 [Source:MGI Symbol;Acc:MGI:2443075]	-0.272267	-0.884922	-0.608573	1.5298
ENSMUSG00000068614	Actc1	actin, alpha, cardiac muscle 1 [Source:MGI Symbol;Acc:MGI:87905]	-0.82029	-0.272482	-0.588686	1.49252
ENSMUSG00000032370	Lactb	lactamase, beta [Source:MGI Symbol;Acc:MGI:1933395]	-0.801866	0.127429	-0.143652	1.50402
ENSMUSG00000019864	Rtn4ip1	reticulon 4 interacting protein 1 [Source:MGI Symbol;Acc:MGI:2178759]	-0.660951	-0.0609566	-0.501229	1.60798
ENSMUSG00000069919	Hba-a1	hemoglobin alpha, adult chain 1 [Source:MGI Symbol;Acc:MGI:96015]	-0.726161	-0.528566	-0.349417	1.27053
ENSMUSG00000020775	Mrpl38	mitochondrial ribosomal protein L38 [Source:MGI Symbol;Acc:MGI:1926269]	-0.929576	-0.091432	-0.755122	1.3878
ENSMUSG00000029313	Aff1	AF4/FMR2 family, member 1 [Source:MGI Symbol;Acc:MGI:1100819]	-0.275081	-1.25605	-0.0166403	1.45946
ENSMUSG00000032060	Cryab	crystallin, alpha B [Source:MGI Symbol;Acc:MGI:88516]	-0.721215	-0.492582	-0.476299	1.61429
ENSMUSG00000025757	Hspa4l	heat shock protein 4 like [Source:MGI Symbol;Acc:MGI:107422]	-0.54515	0.597845	-1.11871	1.28915
ENSMUSG00000024247	Pkdcc	protein kinase domain containing, cytoplasmic [Source:MGI Symbol;Acc:MGI:2147077]	-0.640782	-0.091529	-0.877057	1.08067
ENSMUSG00000020427	Igfbp3	insulin-like growth factor binding protein 3 [Source:MGI Symbol;Acc:MGI:96438]	-0.15951	-0.614924	-0.640584	1.53909
ENSMUSG00000040560	Wdr7	WD repeat domain 7 [Source:MGI Symbol;Acc:MGI:1860197]	0.200009	-1.10894	-0.0113025	1.52215
ENSMUSG00000033392	Clasp2	CLIP associating protein 2 [Source:MGI Symbol;Acc:MGI:1923749]	0.113616	-0.717242	-0.836429	1.79365
ENSMUSG00000032712	2810474O19Rik	RIKEN cDNA 2810474O19 gene [Source:MGI Symbol;Acc:MGI:1914496]	0.124565	-0.980611	-0.178666	1.37097
ENSMUSG00000029869	Ephb6	Eph receptor B6 [Source:MGI Symbol;Acc:MGI:1096338]	-1.01014	0.185866	-0.330849	1.37475
ENSMUSG00000056091	St3gal5	ST3 beta-galactoside alpha-2,3-sialyltransferase 5 [Source:MGI Symbol;Acc:MGI:1339963]	-0.591881	-0.0907214	-0.889785	0.619756
ENSMUSG00000049038	Mterf2	mitochondrial transcription termination factor 2 [Source:MGI Symbol;Acc:MGI:1921488]	-0.307402	-0.84199	-0.360218	1.59328
ENSMUSG00000038845	Phb	prohibitin [Source:MGI Symbol;Acc:MGI:97572]	-0.601615	0.700019	-1.10754	0.93494
ENSMUSG00000024858	Grk2	G protein-coupled receptor kinase 2 [Source:MGI Symbol;Acc:MGI:87940]	-1.33353	0.0301709	-0.516564	1.44152
ENSMUSG00000034460	Six4	sine oculis-related homeobox 4 [Source:MGI Symbol;Acc:MGI:106034]	-0.822118	0.383907	-0.79651	1.43758
ENSMUSG00000026773	Pfkfb3	6-phosphofructo-2-kinase/fructose-2,6-biphosphatase 3 [Source:MGI Symbol;Acc:MGI:2181202]	-0.727664	0.219742	-0.485644	0.622486
ENSMUSG00000036564	Ndrg4	N-myc downstream regulated gene 4 [Source:MGI Symbol;Acc:MGI:2384590]	-0.421074	-0.201483	-0.697805	1.64272
ENSMUSG00000004394	Tmed4	transmembrane p24 trafficking protein 4 [Source:MGI Symbol;Acc:MGI:1915070]	-0.338901	-0.957096	-0.129017	1.5578
ENSMUSG00000053279	Aldh1a1	aldehyde dehydrogenase family 1, subfamily A1 [Source:MGI Symbol;Acc:MGI:1353450]	-0.81062	-0.442603	-0.298168	1.61057
ENSMUSG00000045039	Megf8	multiple EGF-like-domains 8 [Source:MGI Symbol;Acc:MGI:2446294]	-0.0812663	-1.19949	-0.0470322	1.41418
ENSMUSG00000037490	Slc2a12	solute carrier family 2 (facilitated glucose transporter), member 12 [Source:MGI Symbol;Acc:MGI:3052471]	0.227396	-0.935959	-0.539903	1.45578
ENSMUSG00000047123	Ticam1	toll-like receptor adaptor molecule 1 [Source:MGI Symbol;Acc:MGI:2147032]	0.322078	-0.964789	-0.649485	1.02719
ENSMUSG00000036040	Adamtsl2	ADAMTS-like 2 [Source:MGI Symbol;Acc:MGI:1925044]	-0.631396	-0.764337	-0.407617	1.49587
ENSMUSG00000032652	Crebl2	cAMP responsive element binding protein-like 2 [Source:MGI Symbol;Acc:MGI:1889385]	0.151483	-1.0655	-0.0972574	1.63265
ENSMUSG00000034424	Gcsh	glycine cleavage system protein H (aminomethyl carrier) [Source:MGI Symbol;Acc:MGI:1915383]	-0.718168	0.0549607	-0.853457	1.42574
ENSMUSG00000015290	Ubl4a	ubiquitin-like 4A [Source:MGI Symbol;Acc:MGI:95049]	-0.811093	-0.254866	-0.557688	1.41716
ENSMUSG00000028862	Map3k6	mitogen-activated protein kinase kinase kinase 6 [Source:MGI Symbol;Acc:MGI:1855691]	-0.262188	-0.618043	-0.736147	1.39063
ENSMUSG00000078566	Bnip3	BCL2/adenovirus E1B interacting protein 3 [Source:MGI Symbol;Acc:MGI:109326]	-0.0281147	-0.721997	-0.877173	1.35457
ENSMUSG00000057719	Sh3rf2	SH3 domain containing ring finger 2 [Source:MGI Symbol;Acc:MGI:2444628]	-0.383216	-0.675431	-0.636794	1.48105
ENSMUSG00000021750	Fam107a	family with sequence similarity 107, member A [Source:MGI Symbol;Acc:MGI:3041256]	-0.0908591	-0.847215	-0.244578	1.82152
ENSMUSG00000024902	Mrpl11	mitochondrial ribosomal protein L11 [Source:MGI Symbol;Acc:MGI:2137215]	-0.589451	0.319272	-1.11758	1.41778
ENSMUSG00000022956	Atp5o	ATP synthase, H+ transporting, mitochondrial F1 complex, O subunit [Source:MGI Symbol;Acc:MGI:106341]	-0.787371	-0.0326757	-0.364701	1.37984
ENSMUSG00000019828	Grm1	glutamate receptor, metabotropic 1 [Source:MGI Symbol;Acc:MGI:1351338]	-0.734219	-0.5774	-0.347038	1.65265
ENSMUSG00000058076	Sdhc	succinate dehydrogenase complex, subunit C, integral membrane protein [Source:MGI Symbol;Acc:MGI:1913302]	-0.189665	-0.728254	-0.622507	1.38396
ENSMUSG00000021286	Zfyve21	zinc finger, FYVE domain containing 21 [Source:MGI Symbol;Acc:MGI:1915770]	0.297227	-0.514031	-0.987603	0.860058
ENSMUSG00000031068	Glrx3	glutaredoxin 3 [Source:MGI Symbol;Acc:MGI:1353653]	-0.675713	0.250029	-0.516054	1.17179
ENSMUSG00000026361	Cdc73	cell division cycle 73, Paf1/RNA polymerase II complex component [Source:MGI Symbol;Acc:MGI:2384876]	0.0713563	-1.1408	-0.022617	1.71
ENSMUSG00000029798	Herc6	hect domain and RLD 6 [Source:MGI Symbol;Acc:MGI:1914388]	-0.98004	0.303413	-0.437852	0.995199
ENSMUSG00000021646	Mccc2	methylcrotonoyl-Coenzyme A carboxylase 2 (beta) [Source:MGI Symbol;Acc:MGI:1925288]	-0.408145	-0.619482	-0.613588	1.47765
ENSMUSG00000022629	Kif21a	kinesin family member 21A [Source:MGI Symbol;Acc:MGI:109188]	-0.851031	-0.27059	-0.35426	1.80703
ENSMUSG00000028743	Akr7a5	aldo-keto reductase family 7, member A5 (aflatoxin aldehyde reductase) [Source:MGI Symbol;Acc:MGI:107796]	-0.288917	-1.19127	-0.654813	1.45231
ENSMUSG00000045875	Adra1a	adrenergic receptor, alpha 1a [Source:MGI Symbol;Acc:MGI:104773]	-0.616909	-0.685547	-0.363151	1.61013
ENSMUSG00000051984	Sec31b	Sec31 homolog B (S. cerevisiae) [Source:MGI Symbol;Acc:MGI:2685187]	-0.142949	-0.939348	0.0545302	1.48707
ENSMUSG00000008604	Ubqln4	ubiquilin 4 [Source:MGI Symbol;Acc:MGI:2150152]	-0.900406	0.246116	-0.55354	1.43137
ENSMUSG00000023960	Enpp5	ectonucleotide pyrophosphatase/phosphodiesterase 5 [Source:MGI Symbol;Acc:MGI:1933830]	0.465982	-1.14294	-0.440803	0.907098
ENSMUSG00000055493	Epm2a	epilepsy, progressive myoclonic epilepsy, type 2 gene alpha [Source:MGI Symbol;Acc:MGI:1341085]	-0.474392	-0.798926	-0.349246	1.64226
ENSMUSG00000022817	Itgb5	integrin beta 5 [Source:MGI Symbol;Acc:MGI:96614]	-0.424971	-0.941311	-0.390314	1.28925
ENSMUSG00000031838	Ifi30	interferon gamma inducible protein 30 [Source:MGI Symbol;Acc:MGI:2137648]	-1.03378	-0.131258	-0.360789	1.74184
ENSMUSG00000007038	Neu1	neuraminidase 1 [Source:MGI Symbol;Acc:MGI:97305]	0.164912	-0.953343	-0.550543	1.46864
ENSMUSG00000037032	Apbb1	amyloid beta (A4) precursor protein-binding, family B, member 1 [Source:MGI Symbol;Acc:MGI:107765]	-0.350609	-0.920187	-0.264698	1.71976
ENSMUSG00000064345	mt-Nd2	mitochondrially encoded NADH dehydrogenase 2 [Source:MGI Symbol;Acc:MGI:102500]	-0.571336	-0.861274	-0.144321	1.82962
ENSMUSG00000030218	Mgp	matrix Gla protein [Source:MGI Symbol;Acc:MGI:96976]	-0.62489	-0.768728	-0.191678	1.60455
ENSMUSG00000027673	Ndufb5	NADH dehydrogenase (ubiquinone) 1 beta subcomplex, 5 [Source:MGI Symbol;Acc:MGI:1913296]	-0.645781	-0.350796	-0.327702	1.68209
ENSMUSG00000026123	Plekhb2	pleckstrin homology domain containing, family B (evectins) member 2 [Source:MGI Symbol;Acc:MGI:2385825]	-0.732471	-0.240504	-0.694416	1.59742
ENSMUSG00000024782	Ak3	adenylate kinase 3 [Source:MGI Symbol;Acc:MGI:1860835]	-0.232432	-0.722061	-0.636783	1.59462
ENSMUSG00000026087	Mrpl30	mitochondrial ribosomal protein L30 [Source:MGI Symbol;Acc:MGI:1333820]	-0.755477	-0.12936	-0.612713	1.35633
ENSMUSG00000050675	Gp1ba	glycoprotein 1b, alpha polypeptide [Source:MGI Symbol;Acc:MGI:1333744]	0.858788	-0.514005	-0.818562	0.961008
ENSMUSG00000037960	Card19	caspase recruitment domain family, member 19 [Source:MGI Symbol;Acc:MGI:1915730]	-0.577325	0.0721431	-0.95224	1.67846
ENSMUSG00000040813	Tex264	testis expressed gene 264 [Source:MGI Symbol;Acc:MGI:1096570]	-0.127323	-0.840524	-0.639429	1.76248
ENSMUSG00000028621	Cyb5rl	cytochrome b5 reductase-like [Source:MGI Symbol;Acc:MGI:1919657]	0.0608481	-1.10204	-0.108632	1.58508
ENSMUSG00000022552	Sharpin	SHANK-associated RH domain interacting protein [Source:MGI Symbol;Acc:MGI:1913331]	-0.407734	-0.741745	-0.176187	1.07781
ENSMUSG00000040269	Mrps28	mitochondrial ribosomal protein S28 [Source:MGI Symbol;Acc:MGI:1913480]	-0.581634	0.363327	-1.20982	1.20827
ENSMUSG00000026930	Gpsm1	G-protein signalling modulator 1 (AGS3-like, C. elegans) [Source:MGI Symbol;Acc:MGI:1915089]	0.233851	-0.362831	-0.999843	1.02893
ENSMUSG00000050315	Synpo2	synaptopodin 2 [Source:MGI Symbol;Acc:MGI:2153070]	-0.611352	-0.721626	-0.286815	1.61227
ENSMUSG00000032010	Usp2	ubiquitin specific peptidase 2 [Source:MGI Symbol;Acc:MGI:1858178]	-0.349718	-0.656867	-0.534258	1.48123
ENSMUSG00000018567	Gabarap	gamma-aminobutyric acid receptor associated protein [Source:MGI Symbol;Acc:MGI:1861742]	-0.152828	-1.28382	-0.42501	1.40181
ENSMUSG00000035757	Selenoo	selenoprotein O [Source:MGI Symbol;Acc:MGI:1919007]	-0.210916	-1.08133	-0.341436	1.20809
ENSMUSG00000029056	Pank4	pantothenate kinase 4 [Source:MGI Symbol;Acc:MGI:2387466]	-1.11747	0.363379	-0.829307	1.19335
ENSMUSG00000043207	Zmpste24	zinc metallopeptidase, STE24 [Source:MGI Symbol;Acc:MGI:1890508]	-0.763382	0.336808	-0.336312	1.21754
ENSMUSG00000020132	Rab21	RAB21, member RAS oncogene family [Source:MGI Symbol;Acc:MGI:894308]	-1.1561	-0.0140106	-0.34277	1.53115
ENSMUSG00000025428	Atp5a1	ATP synthase, H+ transporting, mitochondrial F1 complex, alpha subunit 1 [Source:MGI Symbol;Acc:MGI:88115]	-0.404378	-0.770663	-0.29051	1.45383
ENSMUSG00000070424	Art5	ADP-ribosyltransferase 5 [Source:MGI Symbol;Acc:MGI:107948]	-0.461072	-0.685076	-0.404936	1.47638
ENSMUSG00000004085	Zak	sterile alpha motif and leucine zipper containing kinase AZK [Source:MGI Symbol;Acc:MGI:2443258]	-1.0105	-0.314049	-0.349747	1.76922
ENSMUSG00000071648	Rom1	rod outer segment membrane protein 1 [Source:MGI Symbol;Acc:MGI:97998]	-0.645011	-0.808664	-0.33405	1.48407
ENSMUSG00000071713	Csf2rb	colony stimulating factor 2 receptor, beta, low-affinity (granulocyte-macrophage) [Source:MGI Symbol;Acc:MGI:1339759]	-0.0852986	-0.78462	-0.517865	0.776361
ENSMUSG00000018882	Mrpl45	mitochondrial ribosomal protein L45 [Source:MGI Symbol;Acc:MGI:1914286]	-0.618483	0.287548	-1.195	1.15401
ENSMUSG00000022476	Polr3h	polymerase (RNA) III (DNA directed) polypeptide H [Source:MGI Symbol;Acc:MGI:1926179]	-0.241997	-0.893618	-0.384493	1.39451
ENSMUSG00000025261	Huwe1	HECT, UBA and WWE domain containing 1 [Source:MGI Symbol;Acc:MGI:1926884]	-0.799266	0.56733	-1.00946	1.12416
ENSMUSG00000028622	Mrpl37	mitochondrial ribosomal protein L37 [Source:MGI Symbol;Acc:MGI:1926268]	-0.798434	-0.0377893	-0.580192	1.47592
ENSMUSG00000081534	Slc48a1	solute carrier family 48 (heme transporter), member 1 [Source:MGI Symbol;Acc:MGI:1914989]	-0.478884	-0.84808	-0.226449	1.56546
ENSMUSG00000042529	Kcnj12	potassium inwardly-rectifying channel, subfamily J, member 12 [Source:MGI Symbol;Acc:MGI:108495]	0.0478614	-0.76581	-0.460619	1.25756
ENSMUSG00000037710	Cisd1	CDGSH iron sulfur domain 1 [Source:MGI Symbol;Acc:MGI:1261855]	-0.67704	-0.425847	-0.239784	1.40724
ENSMUSG00000025612	Bach1	BTB and CNC homology 1, basic leucine zipper transcription factor 1 [Source:MGI Symbol;Acc:MGI:894680]	-0.258595	-0.874613	-0.484668	1.61844
ENSMUSG00000032288	Imp3	IMP3, U3 small nucleolar ribonucleoprotein [Source:MGI Symbol;Acc:MGI:1916119]	0.359358	-0.508112	-1.10851	1.36734
ENSMUSG00000048175	Asb8	ankyrin repeat and SOCS box-containing 8 [Source:MGI Symbol;Acc:MGI:1925791]	-0.0615886	-0.809313	-0.541892	1.41181
ENSMUSG00000018927	Ccl6	chemokine (C-C motif) ligand 6 [Source:MGI Symbol;Acc:MGI:98263]	-0.429629	-0.797296	-0.293258	1.18975
ENSMUSG00000021906	Oxnad1	oxidoreductase NAD-binding domain containing 1 [Source:MGI Symbol;Acc:MGI:1916953]	-1.21686	0.0322347	-0.631858	1.4474
ENSMUSG00000070867	Trabd2b	TraB domain containing 2B [Source:MGI Symbol;Acc:MGI:3650152]	-0.537841	-0.78975	-0.18468	1.54293
ENSMUSG00000039063	Echdc3	enoyl Coenzyme A hydratase domain containing 3 [Source:MGI Symbol;Acc:MGI:1915106]	-0.229762	-1.35739	-0.00997723	1.44174
ENSMUSG00000005268	Prlr	prolactin receptor [Source:MGI Symbol;Acc:MGI:97763]	0.0728663	-0.69627	0.0648083	1.19526
ENSMUSG00000025232	Hexa	hexosaminidase A [Source:MGI Symbol;Acc:MGI:96073]	-0.283649	-0.913969	-0.159284	1.35855
ENSMUSG00000014773	Dll1	delta-like 1 (Drosophila) [Source:MGI Symbol;Acc:MGI:104659]	0.212304	-1.27383	0.105218	1.3957
ENSMUSG00000019877	Serinc1	serine incorporator 1 [Source:MGI Symbol;Acc:MGI:1926228]	-0.34172	-1.15776	-0.0549724	1.40308
ENSMUSG00000023909	Paqr4	progestin and adipoQ receptor family member IV [Source:MGI Symbol;Acc:MGI:1923748]	-0.882602	-0.0779896	-0.550732	1.56982
ENSMUSG00000068921	Dap3	death associated protein 3 [Source:MGI Symbol;Acc:MGI:1929538]	0.603117	-0.427798	-1.18117	1.3289
ENSMUSG00000001983	Taco1	translational activator of mitochondrially encoded cytochrome c oxidase I [Source:MGI Symbol;Acc:MGI:1917457]	-0.674608	-0.305543	-0.456262	1.61157
ENSMUSG00000038085	Cnbd2	cyclic nucleotide binding domain containing 2 [Source:MGI Symbol;Acc:MGI:1918123]	-0.277759	-0.810801	0.0278917	1.51228
ENSMUSG00000006576	Slc4a3	solute carrier family 4 (anion exchanger), member 3 [Source:MGI Symbol;Acc:MGI:109350]	-0.551901	-0.336342	-0.793505	1.66605
ENSMUSG00000025733	Rhot2	ras homolog family member T2 [Source:MGI Symbol;Acc:MGI:2384892]	-0.352288	-0.881622	-0.570426	1.7511
ENSMUSG00000050541	Adra1b	adrenergic receptor, alpha 1b [Source:MGI Symbol;Acc:MGI:104774]	-0.0832471	-1.32866	-0.199902	1.47022
ENSMUSG00000036580	Spg20	spastic paraplegia 20, spartin (Troyer syndrome) homolog (human) [Source:MGI Symbol;Acc:MGI:2139806]	0.548154	-0.508317	-0.987294	1.01601
ENSMUSG00000074218	Cox7a1	cytochrome c oxidase subunit VIIa 1 [Source:MGI Symbol;Acc:MGI:1316714]	-0.724947	-0.62753	-0.295394	1.67109
ENSMUSG00000014426	Map3k4	mitogen-activated protein kinase kinase kinase 4 [Source:MGI Symbol;Acc:MGI:1346875]	-0.925018	-0.354807	-0.408437	1.11894
ENSMUSG00000040433	Zbtb38	zinc finger and BTB domain containing 38 [Source:MGI Symbol;Acc:MGI:2442866]	0.0882537	-0.799385	-0.187988	1.13471
ENSMUSG00000018740	Slc25a35	solute carrier family 25, member 35 [Source:MGI Symbol;Acc:MGI:1919248]	-0.3762	-0.708633	-0.374387	1.7193
ENSMUSG00000048489	8430408G22Rik	RIKEN cDNA 8430408G22 gene [Source:MGI Symbol;Acc:MGI:1918730]	0.374756	-1.05251	-0.433505	1.21123
ENSMUSG00000028837	Psmb2	proteasome (prosome, macropain) subunit, beta type 2 [Source:MGI Symbol;Acc:MGI:1347045]	-0.12199	0.510529	-1.13816	0.830889
ENSMUSG00000024587	Nars	asparaginyl-tRNA synthetase [Source:MGI Symbol;Acc:MGI:1917473]	-0.579867	0.578753	-1.13003	1.15774
ENSMUSG00000026766	Mmadhc	methylmalonic aciduria (cobalamin deficiency) cblD type, with homocystinuria [Source:MGI Symbol;Acc:MGI:1923786]	-0.671943	0.0772003	-0.736101	1.37086
ENSMUSG00000019998	Stx7	syntaxin 7 [Source:MGI Symbol;Acc:MGI:1858210]	-0.119411	0.249258	-0.869691	1.46482
ENSMUSG00000060679	Mrps9	mitochondrial ribosomal protein S9 [Source:MGI Symbol;Acc:MGI:1916777]	0.809882	-0.229709	-1.23307	0.931362
ENSMUSG00000020988	L2hgdh	L-2-hydroxyglutarate dehydrogenase [Source:MGI Symbol;Acc:MGI:2384968]	-0.0510583	-0.836612	-0.676356	1.56991
ENSMUSG00000059602	Syn3	synapsin III [Source:MGI Symbol;Acc:MGI:1351334]	-0.250011	-0.491413	-0.602905	1.69744
ENSMUSG00000053411	Cbx7	chromobox 7 [Source:MGI Symbol;Acc:MGI:1196439]	-0.495827	-0.667611	-0.418921	1.54051
ENSMUSG00000026435	Slc45a3	solute carrier family 45, member 3 [Source:MGI Symbol;Acc:MGI:1922082]	-0.482671	-0.872961	-0.478649	0.963456
ENSMUSG00000089917	Uckl1	uridine-cytidine kinase 1-like 1 [Source:MGI Symbol;Acc:MGI:1915806]	0.139818	-0.56968	-0.813417	1.00865
ENSMUSG00000002781	Tmem143	transmembrane protein 143 [Source:MGI Symbol;Acc:MGI:1917459]	-0.619753	-0.758749	-0.259115	1.51902
ENSMUSG00000067212	H2-T23	histocompatibility 2, T region locus 23 [Source:MGI Symbol;Acc:MGI:95957]	-0.683689	-0.803715	-0.186598	1.66983
ENSMUSG00000034951	Cog7	component of oligomeric golgi complex 7 [Source:MGI Symbol;Acc:MGI:2685013]	-0.436471	-0.989596	-0.114204	1.49821
ENSMUSG00000037049	Smpd1	sphingomyelin phosphodiesterase 1, acid lysosomal [Source:MGI Symbol;Acc:MGI:98325]	-0.631143	-0.540608	-0.359229	1.71365
ENSMUSG00000073489	Ifi204	interferon activated gene 204 [Source:MGI Symbol;Acc:MGI:96429]	-0.0706053	-0.911852	-0.651922	0.961427
ENSMUSG00000021895	Arhgef3	Rho guanine nucleotide exchange factor (GEF) 3 [Source:MGI Symbol;Acc:MGI:1918954]	-0.332865	-1.0637	-0.263409	1.37058
ENSMUSG00000032305	Fam219b	family with sequence similarity 219, member B [Source:MGI Symbol;Acc:MGI:1925573]	-0.696219	0.00805466	-0.480855	1.25169
ENSMUSG00000023034	Nr4a1	nuclear receptor subfamily 4, group A, member 1 [Source:MGI Symbol;Acc:MGI:1352454]	-0.00590487	-0.518001	-0.777375	1.15037
ENSMUSG00000029499	Pxmp2	peroxisomal membrane protein 2 [Source:MGI Symbol;Acc:MGI:107487]	-0.36716	-0.638789	-0.594788	1.9085
ENSMUSG00000046230	Vps13a	vacuolar protein sorting 13A [Source:MGI Symbol;Acc:MGI:2444304]	-0.837653	-0.329985	-0.294779	1.60343
ENSMUSG00000037531	Mrpl47	mitochondrial ribosomal protein L47 [Source:MGI Symbol;Acc:MGI:1921850]	-0.686632	0.501523	-0.7558	1.38709
ENSMUSG00000017428	Psmd11	proteasome (prosome, macropain) 26S subunit, non-ATPase, 11 [Source:MGI Symbol;Acc:MGI:1916327]	-0.715859	0.396841	-0.811876	1.17057
ENSMUSG00000044600	Smim7	small integral membrane protein 7 [Source:MGI Symbol;Acc:MGI:1914068]	-0.565313	-0.304721	-0.827042	1.45001
ENSMUSG00000052712	BC004004	cDNA sequence BC004004 [Source:MGI Symbol;Acc:MGI:2136782]	-0.445009	-0.844159	-0.262523	1.32742
ENSMUSG00000015357	Clpx	caseinolytic mitochondrial matrix peptidase chaperone subunit [Source:MGI Symbol;Acc:MGI:1346017]	-0.528419	-0.874055	-0.252901	1.62177
ENSMUSG00000026526	Fh1	fumarate hydratase 1 [Source:MGI Symbol;Acc:MGI:95530]	-0.602149	-0.44396	-0.189767	1.41214
ENSMUSG00000071076	Jund	jun D proto-oncogene [Source:MGI Symbol;Acc:MGI:96648]	-0.129377	0.422377	-1.17041	1.34168
ENSMUSG00000030681	Mvp	major vault protein [Source:MGI Symbol;Acc:MGI:1925638]	-0.570472	-0.988532	-0.210217	1.72032
ENSMUSG00000025762	Larp1b	La ribonucleoprotein domain family, member 1B [Source:MGI Symbol;Acc:MGI:1914604]	-0.662815	-0.347947	-0.534259	1.31206
ENSMUSG00000028273	Pdlim5	PDZ and LIM domain 5 [Source:MGI Symbol;Acc:MGI:1927489]	-0.373971	-0.563915	-0.88862	1.55502
ENSMUSG00000022831	Hcls1	hematopoietic cell specific Lyn substrate 1 [Source:MGI Symbol;Acc:MGI:104568]	-0.893261	-0.287455	-0.126974	1.83304
ENSMUSG00000038871	Bpgm	2,3-bisphosphoglycerate mutase [Source:MGI Symbol;Acc:MGI:1098242]	-0.743447	-0.33919	-0.276918	1.40087
ENSMUSG00000025410	Dctn2	dynactin 2 [Source:MGI Symbol;Acc:MGI:107733]	-0.0855402	-1.05183	-0.384062	0.85581
ENSMUSG00000041058	Wwp1	WW domain containing E3 ubiquitin protein ligase 1 [Source:MGI Symbol;Acc:MGI:1861728]	-0.441654	0.0781838	-0.7289	1.79994
ENSMUSG00000107283	Mpv17	MpV17 mitochondrial inner membrane protein [Source:MGI Symbol;Acc:MGI:97138]	-0.36341	-1.23366	-0.0819725	1.66365
ENSMUSG00000007122	Casq1	calsequestrin 1 [Source:MGI Symbol;Acc:MGI:1309468]	-0.485486	-0.578872	-0.863617	1.27249
ENSMUSG00000037523	Mavs	mitochondrial antiviral signaling protein [Source:MGI Symbol;Acc:MGI:2444773]	-0.842834	-0.483422	-0.297036	1.71339
[truncated: 1,011 more rows]

## Sheet: RNAseq_cluster_4
Ensembl gene id	Gene name	Description	median1	median4	median9	median23
[truncated: 1,056 more rows]

[truncated: 43 more sheets: RNAseq_cluster_5, RNAseq_cluster_6, RNAseq_cluster_7, proteomics_cluster_1, proteomics_cluster_2, proteomics_cluster_3, proteomics_cluster_4, proteomics_cluster_5, proteomics_cluster_6, proteomics_cluster_7, metabolomics_cluster_1, metabolomics_cluster_2, metabolomics_cluster_3, metabolomics_cluster_4, metabolomics_cluster_5, RNAseq_cluster_1_DAVID, RNAseq_cluster_2_DAVID, RNAseq_cluster_3_DAVID, RNAseq_cluster_4_DAVID, RNAseq_cluster_5_DAVID …]
